# Supplementary material for: Microenvironmental Gene Expression Plasticity Among Individual Drosophila melanogaster
Source: G3 (Bethesda). 2016 Oct 20;6(12):4197–210. doi: 10.1534/g3.116.035444 (PMC5144987; doi:10.1534/g3.116.035444)
Supplement: Supplemental Material [file supp_g3.116.035444_TableS1.xlsx]

## Sheet: Table_S1
Flybase ID	Feature type	Chromosome	Gene symbol	Gene name	DGRP-229						DGRP-320						DGRP-352						DGRP-370						DGRP-563						DGRP-630						DGRP-703						DGRP-761
					Female			Male			Female			Male			Female			Male			Female			Male			Female			Male			Female			Male			Female			Male			Female
					Rep 1	Rep 2	Rep 3	Rep 1	Rep 2	Rep 3	Rep 1	Rep 2	Rep 3	Rep 1	Rep 2	Rep 3	Rep 1	Rep 2	Rep 3	Rep 1	Rep 2	Rep 3	Rep 1	Rep 2	Rep 3	Rep 1	Rep 2	Rep 3	Rep 1	Rep 2	Rep 3	Rep 1	Rep 2	Rep 3	Rep 1	Rep 2	Rep 3	Rep 1	Rep 2	Rep 3	Rep 1	Rep 2	Rep 3	Rep 1	Rep 2	Rep 3	Rep 1	Rep 2	Rep 3
FBgn0000003	non_protein_coding_gene	3R	7SLRNA:CR32864	Signal recognition particle 7SL RNA CR32864	924.265	697.006	1506.5	816.192	7664.12	13436.5	790.518	2334.69	2514.58	1298.74	12730.5	9937.91	1228.19	520.648	1915.12	1923.81	13268	13187.7	1383.25	4217.5	3760.36	2464.57	7770	20109.4	839.51	2970.44	2738.16	2321.92	8454.8	2532.37	1453.77	3232.4	4116.9	1604.57	10671.2	5280.67	613.484	2045.11	2378.46	952.477	2634.32	12788.4	1242.78	2785.08	3528.01
FBgn0000008	protein_coding_gene	2R	a	arc	201.635	212.739	249.746	138.703	227.55	106.984	232.04	266.808	254.375	153.475	222.003	138.442	226.945	202.844	247.974	107.67	136.184	111.821	205.336	229.53	223.333	122.769	191.52	181.777	215.1	257.702	197.561	115.006	171.017	133.653	208.417	237.57	154.739	122.937	139.364	150.418	260.656	307.414	289.588	161.782	144.115	173.611	227.6	261.614	288.625
FBgn0000014	protein_coding_gene	3R	abd-A	abdominal A	22.8158	28.6429	18.496	88.8362	112.524	117.968	32.9099	27.7356	30.4903	77.4316	138.568	81.4151	15.439	29.2513	20.4989	77.9521	132.931	98.8805	26.2491	71.953	67.4024	94.0979	126.815	114.975	33.1822	50.5105	85.4662	97.4852	168.695	70.3437	30.4668	63.8649	186.475	90.2045	143.898	150.689	20.7302	40.5318	15.2232	79.8164	86.751	121.799	43.6922	79.838	28.171
FBgn0000015	protein_coding_gene	3R	Abd-B	Abdominal B	10.0716	18.2686	8.11887	138.528	170.769	133.48	16.2102	14.5298	14.7433	113.63	168.495	129.604	7.46155	14.2653	26.9921	152.02	235.906	169.202	11.8412	21.7667	24.8263	125.126	143.617	126.937	13.6533	19.9275	39.757	142.184	215.554	151.239	13.4214	27.23	79.8378	152.504	204.823	171.623	9.53309	19.6939	9.56668	120.2	153.979	152.14	23.0694	32.8997	13.1528
FBgn0000017	protein_coding_gene	3L	Abl	Abl tyrosine kinase	944.832	1013.26	1076.6	525.611	711.167	678.692	896.341	1178.31	1038.09	418.164	716.292	544.622	931.14	963.215	1063.67	429.935	706.063	642.258	901.134	1068.64	1028.58	428.1	585.12	676.179	958.607	1286.25	904.75	401.29	605.016	486.544	880.085	1233.57	565.045	425.889	650.434	668.245	846.543	1146.98	919.405	401.217	515.854	682.352	980.549	1177.43	1159.91
FBgn0000018	protein_coding_gene	2L	abo	abnormal oocyte	100.68	87.6913	100.114	49.9305	39.5124	43.2715	77.0313	74.3812	85.9972	50.2154	34.454	48.4248	83.5904	69.3843	82.2965	34.4367	27.1951	39.5993	90.0788	81.9242	81.6319	51.4246	35.8497	43.3039	94.4316	71.0421	67.855	40.8006	26.0169	72.6885	71.3675	50.5537	31.6325	48.4045	43.2601	38.3926	98.7465	72.0367	102.584	60.4968	50.1994	50.8349	58.0418	46.9749	63.4344
FBgn0000022	protein_coding_gene	X	ac	achaete	0	0	0	0	0	0	0	0	0	0	0	0	0	0	0	0	0	0	0	0	0	0	0	0	0	0	0.0635635	0.14863	0	0	0.125236	0	0	0	0	0	0	0	0	0.0454814	0	0	0	0	0
FBgn0000024	protein_coding_gene	3R	Ace	Acetylcholine esterase	42.7475	59.2224	34.9149	395.865	603.332	488.65	67.2201	66.3474	44.0234	418.11	661.807	408.688	32.8578	65.4482	52.5733	389.764	646.099	524.134	45.5793	91.8627	64.059	392.727	586.01	447.06	44.674	95.5679	119.716	417.407	554.034	256.755	69.701	137.233	267.554	439.565	734.149	562.614	37.1666	72.2259	43.6796	306.841	382.963	406.023	75.2039	160.675	43.9096
FBgn0000028	protein_coding_gene	X	acj6	abnormal chemosensory jump 6	3.24775	4.802	4.15506	73.2065	93.4644	91.6293	6.05894	4.45606	3.13686	66.5187	100.857	88.6818	2.49674	4.10538	4.44978	66.6265	99.1583	82.2215	4.06875	7.28174	7.56564	85.179	122.343	109.988	3.58612	5.66443	14.4625	94.0042	103.109	147.722	6.50722	8.3317	24.9177	71.4275	106.188	105.78	3.08504	4.87279	3.49256	80.5222	92.8516	103.798	6.95245	10.4218	4.66562
FBgn0000032	protein_coding_gene	3R	Acph-1	Acid phosphatase 1	295.942	316.986	271.14	110.065	87.4623	78.7728	226.879	232.695	195.533	111.859	90.9554	99.6081	186.205	222.207	165.739	91.1649	75.966	93.3945	273.861	273.941	238.723	101.585	88.3739	92.8452	281.653	262.413	177.11	80.6921	79.3841	125.446	251.99	211.538	131.613	97.4734	81.0015	96.3822	298.093	276.215	276.391	95.9323	83.4658	73.1434	244.054	216.493	240.41
FBgn0000036	protein_coding_gene	3R	nAChRalpha1	nicotinic Acetylcholine Receptor alpha1	15.0302	21.4228	20.0365	170.3	214.017	216.756	24.6169	17.9043	18.8045	152.837	229.249	227.471	9.57653	16.7836	21.2588	129.169	236.938	206.059	17.41	36.2869	41.6769	149.076	220.11	188.552	19.6143	37.8036	58.8411	194.858	284.929	264.961	25.6752	47.8759	128.131	169.721	230.234	267.738	11.6423	32.116	20.6574	173.997	192.228	272.097	33.5405	57.0118	26.5985
FBgn0000037	protein_coding_gene	2R	mAChR-A	muscarinic Acetylcholine Receptor, A-type	9.8915	15.8015	9.65931	105.134	137.3	104.602	19.808	15.242	11.316	98.5332	156.115	106.382	8.64286	14.3435	9.20838	88.4704	156.142	141.547	14.0905	30.1511	20.6783	117.351	133.635	101.875	14.8877	24.0334	36.3789	102.098	143.223	82.0677	11.9957	29.0106	62.6882	103.893	127.512	109.548	9.23832	20.6669	12.3888	79.0786	104.936	110.487	21.8186	36.7804	11.1588
FBgn0000038	protein_coding_gene	3L	nAChRbeta1	nicotinic Acetylcholine Receptor beta1	38.3423	50.2132	41.7459	370.484	454.95	331.85	56.7832	53.1605	47.0181	311.039	515.655	427.78	28.3663	57.5377	44.6938	342.39	520.889	445.011	44.1498	99.0545	116.745	381.271	546.254	398.652	45.8642	77.6822	114.51	396.539	506.582	422.062	43.1589	93.1793	223.947	321.419	424.827	468.118	32.1521	62.0368	40.7455	298.916	381.189	465.841	86.6413	144.455	47.9933
FBgn0000039	protein_coding_gene	3R	nAChRalpha2	nicotinic Acetylcholine Receptor alpha2	2.59334	5.36568	3.39016	35.7891	36.4736	44.5994	7.53527	5.7859	3.60204	36.5556	42.7952	38.1915	3.81264	5.55285	2.79243	38.223	44.6756	49.455	4.75197	7.50239	5.30263	40.433	41.9057	42.726	3.57295	5.05375	8.79792	44.7674	47.2846	19.9307	6.2796	7.42174	23.075	39.954	37.877	43.5161	2.21389	5.84209	3.91524	25.0344	31.9355	33.5496	11.1717	6.38291	2.83309
FBgn0000042	protein_coding_gene	X	Act5C	Actin 5C	7698.39	7488.67	7736.52	4141.47	4504.44	4064.82	8142.47	8300.13	7834.04	4604.99	4141.98	4210.73	8073.4	7878.06	8182.82	4238.29	4236.07	4249.69	7416.01	7518.77	7210.36	4657.49	3960.52	4736.02	7885.89	8389.06	7312.97	4161.84	4891.6	3669.6	8410.98	8304.03	7278.59	4938.26	4847.8	4188.9	7309.18	8178.16	7406.55	4486.74	3856.67	4088.31	7566.71	7751.62	7902.05
FBgn0000043	protein_coding_gene	2R	Act42A	Actin 42A	763.01	772.818	660.002	979.479	850.145	998.637	776.566	823.668	752.057	967.945	837.57	1025.17	857.722	869.196	812.218	883.987	861.184	904.301	777.607	745.691	681.548	1244.87	1079.25	1235.25	852.243	796.692	904.996	964.407	887.251	1417.43	898.618	814.085	763.276	1032.55	959.699	1125.78	825.297	816.185	798.128	1175.36	1061.12	1162.69	757.17	677.694	686.696
FBgn0000044	protein_coding_gene	2R	Act57B	Actin 57B	1065.77	1626.13	1009.57	4322.8	4755.26	4219.66	1881.07	1445.98	1258.09	4386.56	4641.83	3457.43	753.21	1753.35	1107.12	4986.19	5441.17	4472.61	717.599	1927.25	1865.56	3863.35	3627.2	3524.67	929.837	1861.04	4598.77	6390.84	5729.22	2376.44	1843.34	2878.98	14262.8	6589.01	4808.74	7997.64	791.013	1424.31	563.73	4218.03	5225.57	3756.48	2221.96	3621.18	943.761
FBgn0000045	protein_coding_gene	3L	Act79B	Actin 79B	359.031	705.582	550.069	3241.88	5745.94	5536.94	879.646	705.429	621.347	6921.19	8368.02	6603.03	337.52	696.591	691.3	5714.2	7005.04	7200.88	268.296	647.186	779.703	2193.73	3614.81	4215.78	355.24	798.831	3567.32	8151.27	11490.4	2440.93	765.298	1393.6	20930.2	10907.9	7650.21	23416.7	199.727	513.175	311.394	4112.4	5481.88	4942.33	1702.73	2924.46	673.061
FBgn0000046	protein_coding_gene	3R	Act87E	Actin 87E	298.534	485.358	370.773	2699.49	3251.34	3315.63	619.659	475.408	464.621	3626.6	3867.41	3475.88	235.673	505.167	402.28	3543.3	4362.76	4026.4	221.025	435.172	460.969	2546.84	3232.58	3372.86	289.47	607.246	1681.52	4194.34	4302.94	3890.01	470.9	910.939	6505.98	3591.85	3186.46	5764.05	206.995	389.576	201.784	2860.17	3512.98	3215.24	692.838	1297.22	348.044
FBgn0000047	protein_coding_gene	3R	Act88F	Actin 88F	7.74976	22.7992	11.894	138.502	200.558	166.224	34.7602	47.9059	15.6252	328.02	560.249	361.138	4.69648	27.2585	6.09548	114.82	151.408	172.656	8.90935	21.5737	20.1363	145.613	229.807	260.613	13.6021	44.2922	194.658	361.037	666.149	155.929	15.6208	55.7391	1140.38	469.301	196.926	2294.39	2.3493	9.90564	7.51323	100.322	178.548	179.634	53.1653	198.513	20.7018
FBgn0000052	protein_coding_gene	2L	ade2	adenosine 2	422.845	408.677	361.508	305.875	402.179	359.657	378.768	389.773	375.08	194.447	212.785	181.219	538.949	532.61	550.451	344.892	224.462	217.663	589.924	535.462	500.28	207.819	139.285	178.68	533.899	555.302	564.831	202.311	297.234	241.513	500.996	597.254	525.986	167.472	251.358	177.971	420.735	439.939	430.434	253.841	258.514	249.541	358.358	383.116	350.586
FBgn0000053	protein_coding_gene	2L	ade3	adenosine 3	208.673	242.656	189.032	224.866	498.317	313.437	275.439	299.158	266.498	158.552	204.631	162.266	323.659	415.397	391.432	569.405	351.265	271.855	318.945	418.893	401.404	370.907	279.783	292.832	291.336	403.474	486.596	202.096	257.95	155.929	317.425	440.562	442.175	224.175	300.824	179.247	226.565	296.188	211.553	157.529	132.59	150.788	283.137	340.861	258.816
FBgn0000054	protein_coding_gene	2R	Adf1	Adh transcription factor 1	270.21	240.721	262.964	120.594	99.5985	103.29	226.16	233.407	239.244	124.556	96.7117	116.994	297.97	263.285	263.892	128.945	97.5034	145.665	256.855	205.026	230.665	104.666	85.5113	86.2532	230.511	195.99	179.235	110.929	75.1858	116.067	219.02	189.339	120.518	105.342	122.018	102.768	232.293	222.128	238.009	99.9132	98.1161	93.4364	240.259	214.202	233.411
FBgn0000055	protein_coding_gene	2L	Adh	Alcohol dehydrogenase	4.26217	3.83683	3.74373	30.0956	33.3348	22.3333	4.7276	4.83244	4.16781	27.6196	34.9863	17.108	6.80472	9.07814	4.66259	42.9671	25.7743	37.1333	5.77131	16.3686	14.81	38.1509	27.9452	24.1096	3.97545	2.39306	3.56534	15.4889	15.2303	0	4.36421	7.18735	9.90766	25.7251	32.1222	26.617	6.05468	7.55711	5.83673	27.3371	20.7638	26.9617	4.51685	3.75704	7.17915
FBgn0000057	protein_coding_gene	2R	adp	adipose	171.873	165.195	159.535	220.697	228.999	235.489	145.289	147.162	144.736	197.891	189.247	210.055	170.677	151.115	162.177	252.966	239.913	243.923	166.238	159.11	158.632	291.628	289.432	258.327	169.187	155.088	130.054	202.343	180.313	143.032	156.758	144.496	99.0949	188.675	164.34	215.21	164.075	146.295	157.291	257.023	256.111	233.679	148.669	141.405	158.246
FBgn0000061	protein_coding_gene	2L	al	aristaless	0.830479	1.0001	0.141343	2.06829	5.13118	2.93222	1.07674	1.01767	0.838911	2.13968	9.22004	5.22232	0.643721	0.735788	0.700859	3.85759	1.66487	5.51822	0.209396	1.03624	1.3459	2.70985	1.76332	4.35533	0.616205	0.792059	1.68072	4.34225	4.21773	8.20677	0.312771	2.37323	7.9261	3.45448	5.97196	3.98151	0.305366	1.39521	0.576039	2.53261	3.14494	3.71281	0.744547	3.90692	0.44845
FBgn0000063	protein_coding_gene	3R	Mps1	Monopolar spindle 1	189.842	191.451	208.544	44.0763	42.6762	56.6611	164.3	190.189	201.122	59.0965	56.3415	71.651	203.025	187.459	197.466	48.3495	48.1436	55.7386	219.312	197.306	218.41	59.4112	78.5241	78.25	203.476	194.241	131.318	49.7658	43.4259	112.55	164.757	162.968	35.2399	38.0668	49.0511	57.0535	213.443	210.724	214.964	70.532	81.5148	91.4396	167.159	159.754	199.528
FBgn0000064	protein_coding_gene	3R	Ald	Aldolase	1449.41	1545.87	1358.69	5955.58	7017.73	5641.19	1799.58	1569.91	1353	6813.59	7257.51	5736.55	1350.69	1686.49	1179.68	6551.01	6438.91	5949.16	1381.05	1875.22	1807.32	5648.08	6400.58	5767.28	1523.38	1624.62	1986.33	5834.78	6050.99	4793.92	1689.96	1926.61	3261.5	6384.56	6195.83	6377.96	1364.64	1673.28	1141.53	5723.34	6075.88	5220.67	1649.87	2018.9	1264.58
FBgn0000071	protein_coding_gene	3R	Ama	Amalgam	0	0.0648306	0.277	2.88016	2.9001	1.60395	0.0968081	0.46984	0	1.22073	0.409109	2.93682	0.191574	0.146124	0.0894521	1.05348	0	1.33684	0.271143	0	0.0839565	2.7728	0.410001	1.09467	0.016228	0.189106	1.82487	0.812294	4.36677	0	0	0.260292	3.80991	1.50031	1.11177	3.69299	0.053947	0	0	0.619907	1.00375	0.333717	0	0.972902	0.173948
FBgn0000075	protein_coding_gene	2L	amd	alpha methyl dopa-resistant	5.14858	3.53561	4.61073	11.6378	8.39932	16.1151	10.8586	14.8942	7.30171	9.10154	8.81522	6.06651	9.35735	10.4389	5.83626	9.72285	4.15426	10.6298	3.61099	15.3452	6.67909	7.64131	6.02337	9.91062	8.40937	12.3087	16.2835	14.419	9.3117	35.1719	14.2713	8.24911	7.18137	8.88128	10.2352	15.7442	5.23384	14.6758	9.61433	11.0473	12.2969	9.59128	29.3006	32.1766	9.382
FBgn0000077	protein_coding_gene	X	amx	almondex	70.485	61.9222	73.825	27.6446	20.3189	25.1366	57.6385	52.4962	62.7553	23.3692	14.2128	15.6121	71.2025	63.3733	70.5742	26.8758	16.8955	18.51	62.2248	55.175	64.0161	19.0249	14.8867	14.1712	70.6802	55.9732	56.8842	20.3931	17.4974	22.2755	64.269	41.1962	32.74	27.6861	14.1879	17.4826	70.1794	54.2473	67.3956	20.3023	26.3528	16.2179	59.4787	43.8093	63.0119
FBgn0000078	protein_coding_gene	2R	Amy-d	Amylase distal	294.322	309.307	237.365	1820.85	2191.42	2268.34	410.37	518.37	312.888	2880.38	1393.53	1987.66	401.766	207.875	96.3387	3580.21	2125.2	3244.49	713.304	1171.43	798.762	4099.64	1656.79	1733.06	290.235	207.555	366.809	745.629	1268.76	587.37	320.908	639.173	796.565	2171.56	2587.91	1378.15	618.624	499.66	314.538	3063	3814.9	2854.5	277.852	242.11	249.507
FBgn0000079	protein_coding_gene	2R	Amy-p	Amylase proximal	526.646	548.261	506.139	3190.88	4018.24	3990.82	376.441	488.445	316.425	2596.96	1245.79	1997	613.144	363.126	141.847	5140.23	3226.5	4730.71	627.796	952.161	699.135	3303.82	1399.98	1351.26	528.656	406.656	756.603	1484.79	2608.41	1641.35	621.727	1216.58	1474.49	4125.88	5314.57	2581.16	1220.81	1189.68	593.938	5946.46	8219.39	5271.53	249.124	245.665	233.146
FBgn0000083	protein_coding_gene	3R	AnxB9	Annexin B9	255.873	252.869	223.304	524.775	441.781	464.451	392.213	337.708	329.187	537.498	461.456	518.3	315.39	297.715	284.258	664.437	535.65	553.464	307.386	353.297	305.79	545.584	393.453	432.291	380.84	350.74	543.749	631.447	540.837	347.029	397.235	342.065	617.557	633.495	401.688	490.822	311.442	262.516	268.35	506.917	480.899	409.808	354.718	315.089	300.061
FBgn0000084	protein_coding_gene	X	AnxB10	Annexin B10	143.133	126.229	124.398	192.344	159.214	187.386	145.727	119.718	141.24	269.61	195.405	273.376	122.153	104.212	127.506	231.709	188.301	209.528	100.982	92.6115	99.6593	168.008	116.53	174.559	131.553	115.571	154.23	224.438	155.59	141.86	153.076	126.336	189.211	244.515	171.368	211.27	115.807	110.279	131.715	192.032	174.327	184.802	132.556	116.652	128.63
FBgn0000092	protein_coding_gene	X	CG2650	-	0.235997	0.0841181	0.32816	1.78719	0.68406	2.04798	0.724883	0.537116	0.574596	6.21357	5.018	4.26278	0.405028	1.18854	0.522218	6.3192	1.64883	5.83898	0.738946	0.882847	0.645228	1.67568	1.15976	3.66869	1.98237	1.29098	7.0768	19.2377	13.9615	31.6547	0.650466	0.653158	85.4991	2.28188	0.611947	11.3923	0.619184	0.578449	0.344136	9.41005	11.7558	8.59383	0.0849665	0.207591	0.612449
FBgn0000094	protein_coding_gene	3R	Anp	Andropin	0.274604	2.35917	0.845027	50.2728	28.8983	50.593	0.634975	0.363856	0.371346	74.8014	24.3741	64.1144	0.484398	1.78027	0.154023	140.675	92.3198	108.871	1.76257	0.0420428	0.342954	160.503	115.873	114.361	0.630034	0	1.89349	95.4711	64.0782	97.3088	0.205511	0.0701982	0.292666	327.369	216.419	377.103	0.187065	0.0909356	0.26532	250.736	182.423	161.389	0.721487	0.567282	1.90751
FBgn0000097	protein_coding_gene	2L	aop	anterior open	548.392	572.232	638.105	220.341	291.522	285.542	494.043	602.237	539.953	204.747	305.417	224.655	510.671	490.248	516.911	199.018	271.329	231.484	489.004	549.016	524.355	200.527	223.387	266.211	557	680.916	525.487	190.724	309.811	193.445	530.781	609.737	391.584	178.052	292.796	253.818	533.608	610.235	506.387	194.754	210.319	221.88	514.195	566.004	565.305
FBgn0000099					32.8904	40.11	24.0269	210.243	273.86	189.606	39.8282	32.8256	24.5462	188.37	246.152	202.973	29.3945	43.1977	21.1521	209.099	296.898	187.075	30.0484	67.3151	60.8321	205.073	235.429	240.309	20.9587	37.6811	56.8198	173.047	222.89	253.237	34.7622	47.6361	72.2685	167.075	209.036	182.318	34.6004	44.8833	12.6183	172.992	176.472	173.501	30.4921	48.0371	16.4168
FBgn0000100	protein_coding_gene	3L	RpLP0	Ribosomal protein LP0	4096.09	3985.21	3651.09	2580.32	1796.68	2350.26	4858.52	4142.2	4415.65	2762.98	1921.45	2624.17	3912.19	4881.18	5195.13	3658.34	2606.12	2935.86	3474.14	3707.1	3659.9	2685.9	1804.05	1968.45	3134.03	4016.13	6177.45	2988.5	2362.46	2623.82	4394.23	3833.16	6329.36	2970.61	2231.66	2051.78	3360.74	3221.06	3373.61	3108.16	2941.49	2640.82	3952.88	3806.09	2926.79
FBgn0000108	protein_coding_gene	X	Appl	beta amyloid protein precursor-like	123.729	181.427	126.065	1126.59	1473.11	1131.64	199.769	166.036	104.958	934.013	1457.01	944.526	86.7825	165.757	89.4621	953.024	1429.94	1177.9	121.458	251.244	144.38	938.086	1230.11	890.997	146.451	252.628	343.253	1191.16	1535.16	812.47	142.092	297.142	610.179	1003.33	1278.93	952.841	102.54	202.565	113.568	799.564	1043.22	893.465	228.788	409.073	131.875
FBgn0000109	protein_coding_gene	3L	Aprt	Adenine phosphoribosyltransferase	30.9261	25.8709	28.1574	18.3238	14.094	16.0627	32.6282	28.3688	44.1121	20.6839	16.8553	14.9514	29.1735	22.0557	31.0652	15.6571	8.6613	11.5014	23.5223	20.8817	26.3352	17.2177	8.93129	11.5608	43.6628	36.7477	41.3719	26.222	21.5822	26.9651	30.718	18.7654	29.1908	15.2875	15.6287	13.6022	31.5786	29.8228	37.5311	21.15	13.2256	14.9129	27.449	25.1667	30.8382
FBgn0000114	protein_coding_gene	2L	aret	arrest	3886.54	3827.73	4180.86	2494.68	2453.42	2636.52	3056.39	3404.17	3560.45	2484.58	2991.4	2789.45	3567.38	3475.36	3642.76	2152.42	2806.08	2474.38	4078.76	3597.97	4121.4	2778.38	3452.22	3505.73	3492.98	3425.08	3105.66	2483.36	2534.94	3742.29	3348.46	3188.83	2303.45	2126.95	2450.91	3074.44	3358.71	3386.65	3474.72	2896.98	3091.35	3472.16	3485.38	3493.6	3933.92
FBgn0000115	protein_coding_gene	3L	Arl1	ADP ribosylation factor-like 1	148.466	146.345	153.428	120.141	92.4936	106.724	150.959	142.871	164.752	110.921	101.759	122.328	145.35	152.431	163.832	120.294	95.3935	102.034	168.078	165.406	175.062	137.6	112.759	112.403	162.325	147.92	169.531	136.422	100.932	166.48	157.966	146.55	131.307	125.597	97.6687	116.516	162.073	146.997	154.881	122.541	103.488	133.348	145.16	115.711	149.775
FBgn0000116	protein_coding_gene	3L	Argk	Arginine kinase	1606.37	2045.71	1908.37	7161.96	7809.57	8638.39	2664.22	2322.25	2119.64	8047.54	7954.87	6853.07	1721.45	2281.9	2082.34	9825.3	9535.71	10171.2	1613.26	2317.73	2417.76	6134.1	6459.83	7181.96	2026.56	2485.82	3850.91	10941.3	9510.14	10580.9	2157.56	2352.8	6016.86	10695.6	8371.25	8757.6	1766.69	2230.6	1882.49	7248.57	7938.98	7086.53	2211.47	2673.43	1660.83
FBgn0000117	protein_coding_gene	X	arm	armadillo	1588.93	1614.95	1579.2	747.194	758.867	669.788	1438.18	1594.52	1524.52	664.804	718.927	624.884	1645.02	1575.54	1599.05	720.079	748.797	708.145	1629.77	1592.16	1518.1	660.828	693.698	605.537	1687.43	1660.59	1423.99	696.965	709.758	649.507	1629.75	1703.11	1085.24	768.421	817.274	722.257	1633.08	1627.9	1690.46	629.476	676.077	630.766	1484.56	1360.23	1614.62
FBgn0000119	protein_coding_gene	2R	arr	arrow	164.321	166.991	179.623	149.181	171.057	173.164	152.01	180.738	174.202	146.449	169.415	182.713	127.622	112.831	145.995	140.015	183.461	156.294	132.29	166.259	156.372	146.233	180.807	205.982	150.837	177.958	151.289	136.911	171.628	83.2401	148.582	160.2	128.603	140.942	165.012	188.151	168.268	181.735	185.285	145.194	161.175	201.949	156.678	181.096	194.711
FBgn0000120	protein_coding_gene	2L	Arr1	Arrestin 1	520.271	605.721	335.988	3854.34	3060.16	2326.12	913.444	574.259	315.528	4316.71	3650.98	2616.93	350.945	462.404	158.017	3286.4	2337.53	2053.97	481.235	705.07	238.522	3187.82	2611.26	1339.27	601.285	566.947	766.03	3638.05	2460.85	1558.11	504.351	573.104	1485.09	3350.22	2654.75	1693.88	432.126	485.119	335.956	3091.86	2954.96	1699.41	784.244	836.192	224.328
FBgn0000121	protein_coding_gene	3L	Arr2	Arrestin 2	727.567	911.58	424.466	5719.1	3887.96	2965.91	1018.95	637.651	247.473	4311.37	3448.35	2708.34	381.366	545.958	121.431	3502.82	2422.26	2262.77	603.607	964.883	258.551	3864.36	3048.19	1102.36	750.098	755.872	868.42	4208.33	2894.61	744.471	619.373	636.574	1569.87	3983.63	3023.45	1427.35	507.894	566.232	419.217	3354.26	3670.43	1465.96	863.802	901.405	241.498
FBgn0000137	protein_coding_gene	X	ase	asense	0.0226466	0.120918	0.218169	0.686273	0	0	0.0774545	0.147885	0.250683	0.415367	0.095388	0	0.053627	0	0	0.878528	2.61634	0.49684	0.0117222	0	0	0.331576	0	0	0	0	0.184255	0.591908	0.687735	0	0	0	0	0.915685	2.3793	0.565357	0.0144976	0.0670226	0.0657926	0.181926	0	0.851168	0.0578477	0.189368	0
FBgn0000139	protein_coding_gene	3R	ash2	absent, small, or homeotic discs 2	146.894	139.911	148.267	66.2993	47.9967	57.3967	126.169	119.584	124.143	70.9118	48.6372	69.5535	131.228	108.256	111.636	70.772	58.147	58.4404	158.069	130.968	137.053	97.6638	86.237	87.6231	135.914	110.716	115.537	82.6373	58.8949	78.5505	105.235	103.501	84.3349	77.8873	67.8799	72.2362	136.031	118.126	132.39	57.5366	73.735	65.0176	133.103	122.866	135.84
FBgn0000140	protein_coding_gene	3R	asp	abnormal spindle	1353.87	1397	1452.61	228.74	210.457	287.696	1150.54	1394.88	1296.81	257.674	253.847	286.368	1438.33	1338.24	1414.89	217.222	282.853	267.755	1333.17	1331.12	1307.72	216.517	287.731	326.409	1393.31	1466.05	976.825	235.394	242.212	368.132	1038.47	1098.16	232.134	179.302	219.875	272.118	1384.67	1416.44	1416.43	237.014	235.353	262.274	1250.45	1195.4	1507.73
FBgn0000146	protein_coding_gene	2L	aub	aubergine	225.824	210.083	179.199	15.9508	7.10588	15.2341	299.778	284.401	286.966	51.3031	34.2602	29.6534	321.224	314.629	305.464	31.4478	32.6517	27.3433	320.485	260.205	255.932	36.3612	25.6593	45.5822	307.586	286.943	283.435	34.1726	34.6314	30.4823	285.46	302.063	325.733	51.8404	51.7019	43.4973	286.191	281.189	284.918	49.3313	42.6933	41.1386	657.216	531.777	696.619
FBgn0000147	protein_coding_gene	3R	aurA	aurora A	204.146	189.909	224.551	89.4209	78.3882	131.48	198.398	198.887	254.462	134.368	121.36	167.118	224.07	167.967	229.907	93.7155	79.1945	108.391	233.835	181.583	212.627	122.435	103.643	130.189	211.351	159.328	161.406	103.111	78.752	139.515	189.513	148.183	53.1666	98.0489	77.8449	114.878	208.373	167.674	251.176	136.737	121.499	152.434	198.532	148.988	262.169
FBgn0000150	protein_coding_gene	3R	awd	abnormal wing discs	2294.21	1985.91	2348.94	844.346	681.282	853.47	2423.1	1966.97	2467.32	1017.18	645.43	936.615	2383.83	2023.59	2509.56	1146.88	871.139	910.228	2186.02	1656.23	2229.02	1010.09	692.427	905.003	2028.93	1661.17	2302.15	1085.08	918.32	1328.32	2307.43	1639.6	2380.76	1000.51	748.048	862.553	1963.1	1675.68	2498.72	1026.91	902.905	874.966	2040.27	1774.21	2191.09
FBgn0000152	protein_coding_gene	X	Axs	Abnormal X segregation	67.252	64.5241	68.387	55.8071	44.5724	53.7786	77.8262	74.142	72.3887	67.4933	52.7417	81.2691	83.2452	73.3397	74.9737	45.5976	59.6919	46.5803	56.5369	59.594	55.7334	46.378	42.9122	33.7486	72.074	69.34	63.3156	60.5999	56.7315	26.9651	63.2061	64.4307	63.8013	58.8694	44.3069	56.545	69.2166	68.3891	70.9168	41.9779	47.704	55.7435	70.3439	69.0543	59.7907
FBgn0000153	protein_coding_gene	2L	b	black	13.4118	24.7204	15.3144	131.64	172.322	129.277	24.0452	17.8153	12.4394	106.894	146.323	145.125	11.4955	26.8889	17.491	149.674	150.416	184.737	10.125	25.2186	22.8137	97.8242	123.81	143.956	13.8706	26.0775	28.6491	135.75	112.159	144.205	18.4429	26.1992	65.9754	157.026	144.627	118.246	7.13442	12.5956	6.6303	71.9584	89.1618	84.993	23.4444	32.7771	12.7718
FBgn0000157	protein_coding_gene	2R	Dll	Distal-less	9.50631	11.7643	8.2439	66.9459	73.5944	71.3016	15.2072	13.0845	11.5368	54.6538	88.592	64.3011	6.35949	12.6992	8.50266	59.9704	98.605	76.6848	8.69524	17.1019	8.71609	51.9126	70.5441	58.2667	9.72754	16.1797	32.1565	63.4559	87.824	59.7922	10.723	16.1954	45.5082	54.6568	79.8528	76.7273	5.63959	10.8851	6.27844	47.8552	65.1058	81.5673	13.8988	30.7089	11.6509
FBgn0000158	protein_coding_gene	3R	bam	bag of marbles	121.883	107.571	107.769	9.06611	3.91764	5.64407	96.5283	94.5958	102.904	12.3308	6.23443	8.11398	92.4015	70.3063	71.6985	4.41567	5.50462	11.4977	156.554	154.188	145.645	5.4277	10.3305	15.6298	148.331	122.791	86.0664	9.88317	4.1096	9.37916	96.3312	61.4133	19.0822	6.90416	6.70283	6.74237	75.4854	74.3576	78.3604	11.2863	8.50096	9.15194	132.321	89.3226	130.689
FBgn0000163	protein_coding_gene	X	baz	bazooka	390.606	419.484	459.408	366.051	583.897	602.299	344.707	428.61	406.452	312.138	515.956	488.821	342.128	357.152	396.815	370.697	552.411	473.411	354.865	446.709	417.227	287.746	388.847	422.604	339.278	466.32	369.749	272.341	454.373	318.891	336.159	449.753	327.004	264.196	392.564	416.003	347.335	423.429	373.874	241.944	311.242	408.653	371.221	447.91	458.911
FBgn0000166	protein_coding_gene	3R	bcd	bicoid	478.228	428.153	528.609	13.118	1.53689	7.76383	386.203	415.953	494.154	20.9253	9.34996	12.4242	451.624	386.898	449.084	10.9263	8.60925	2.54383	467.715	395.14	463.419	4.35574	4.33878	6.17927	443.717	377.87	305.987	12.7085	1.70578	24.6203	381.339	328.206	81.7054	7.41423	5.08982	12.3628	459.332	410.475	489.907	7.23104	5.42984	5.20583	399.046	339.273	525.523
FBgn0000173	protein_coding_gene	X	ben	bendless	504.568	431.375	510.9	353.878	284.419	292.996	493.701	399.069	515.338	317.527	271.759	331.206	448.553	393.013	454.135	330.813	263.143	305.504	490.185	439.39	547.981	343.1	312.214	242.941	490.775	405.704	467.995	349.267	255.323	536.957	502.19	374.199	475.466	359.01	268.272	284.32	489.394	409.085	490.426	346.424	304.328	301.287	469.396	378.307	470.169
FBgn0000179	protein_coding_gene	X	bi	bifid	6.0222	10.1861	11.5066	55.4119	86.6158	82.7121	11.9357	11.7205	12.1472	54.8566	82.9723	82.8668	5.65363	8.33435	10.4897	58.0535	102.044	97.8521	7.87318	21.288	22.2876	71.9483	101.197	103.226	8.37011	14.9242	23.0525	60.0916	101.656	37.5166	11.2881	25.4825	50.253	50.3738	77.92	66.8168	6.23924	11.1817	6.22769	44.1366	60.8097	83.163	15.5086	42.5771	12.7003
FBgn0000180	protein_coding_gene	2L	bib	big brain	4.33939	5.84844	3.865	20.104	32.9812	21.8278	15.9337	16.7558	10.8617	22.0876	28.7987	24.3851	5.15948	10.0342	5.9478	15.2113	19.7479	15.2511	5.68465	10.8196	8.22432	54.0485	67.5734	71.6294	5.51732	8.23614	12.3282	27.0401	25.5791	43.3786	3.89128	8.35829	12.4004	22.0007	20.4101	22.0512	4.57388	10.9019	4.09219	16.2607	16.3828	22.2972	10.6857	18.7177	6.48562
FBgn0000181	protein_coding_gene	2R	bic	bicaudal	3682.78	3497.65	3904.48	1804.52	1359.75	1901.93	3572.23	3223.33	3667.73	1874.27	1545.33	2001.52	3614.15	3577.13	3980.76	1988.72	1747.87	1965.76	3590.23	2859.85	3293.57	1691.69	1664.69	1716.82	3135.74	2765.18	3528.44	1792.96	1468.75	2556.99	3318.8	2946.05	3532.48	1850.64	1704.72	1747.42	3269.02	3126.9	3506.39	1991.66	1987.42	2073.42	3299.93	2791.36	3297.42
FBgn0000182	protein_coding_gene	2L	BicC	Bicaudal C	0	0.114887	0	5.32513	3.4098	1.55446	0.414456	0.200993	0.0923312	4.47221	1.98396	4.11529	0	0.270211	0.0770117	2.44611	1.60102	0.130812	0.257257	0.252425	0.049834	4.12563	2.84278	3.59048	0.0696565	0	0	2.82971	2.71135	0	0.124214	0.269537	1.20772	2.00202	0.709043	1.45352	0.0664058	0	0.194766	5.22281	3.37896	0.493056	0	0	0.189901
FBgn0000183	protein_coding_gene	2L	BicD	Bicaudal D	707.482	765.68	734.594	269.198	339.285	284.205	610.166	726.073	648.603	252.388	334.9	239.323	658.86	673.328	630.602	245.73	304.776	250.347	668.244	696.59	664.525	295.815	306.047	290.078	660.809	707.679	531.492	258.883	301.17	100.826	615.369	694.151	409.346	280.893	318.047	303.191	707.092	752.318	711.895	232.685	233.771	266.984	696.778	677.677	761.845
FBgn0000206	protein_coding_gene	3R	boss	bride of sevenless	13.2968	22.423	11.5693	108.919	113.259	96.7627	22.7346	17.6627	10.5857	121.296	153.175	93.2601	11.8931	18.6808	7.67203	110.783	117.136	107.3	11.2832	28.3525	13.2945	86.2378	122.245	77.0014	19.8113	31.3356	34.2578	141.382	124.996	49.2406	16.6837	28.399	100.257	124.951	117.147	116.639	10.2651	16.3711	9.11336	90.3293	116.424	71.7905	28.1511	41.0467	12.7631
FBgn0000210					110.076	126.798	130.374	99.3766	181.702	137.958	142.341	151.377	159.11	103.843	227.521	161.772	66.3147	121.703	139.112	88.5693	246.708	153.583	124.393	168.358	143.278	95.9899	169.914	188.86	88.2827	177.279	251.705	119.518	223.926	267.306	119.24	259.973	364.979	109.652	213.272	197.723	94.667	202.59	109.427	101.543	163.578	219.546	105.79	232.852	100.284
FBgn0000212	protein_coding_gene	3L	brm	brahma	964.536	1037.26	1158.37	295.239	378.754	333.574	930.198	1122.69	1031.15	264.451	426.875	295.236	848.361	837.418	919.984	277.517	457.573	335.702	1003.72	1104.97	1036.19	273.991	377.292	349.257	939.118	1218.95	780.948	262.091	378.212	313.03	897.101	1182.84	432.303	260.48	401.176	345.722	1037.82	1277.88	1094.22	250.629	273.801	361.559	960.078	1082.4	1196.78
FBgn0000216	protein_coding_gene	3L	Brd	Bearded	0	0	0	0	0	0	0.0353879	0	0	0	0	0	0	0	0	0	0	0	0	0	0	0	0	0	0.137963	0	0	0	0	0	0	0	0	0.0869494	0	0.46763	0	0	0	0.112012	0	0	0	0	0.0457654
FBgn0000221	protein_coding_gene	X	brn	brainiac	31.3465	32.4336	36.8693	23.1911	25.7181	37.9636	34.2268	31.4084	36.3926	25.2901	18.4029	25.2022	32.8445	22.9392	30.4542	22.4693	16.3071	19.2053	32.9713	28.5097	29.0443	26.8639	23.9677	26.5918	37.6725	32.2792	28.1781	20.7891	10.9432	7.03437	28.893	24.8659	21.4167	26.6259	22.8249	26.7737	35.68	33.2219	39.7628	22.406	19.675	24.8146	33.3709	24.652	36.1481
FBgn0000228	protein_coding_gene	2L	Bsg25D	Blastoderm-specific gene 25D	526.041	537.834	591.458	183.395	229.131	252.666	500.005	600.925	587.659	166.734	244.069	248.729	535.458	502.06	572.405	173.153	245.764	213.646	569.566	589.336	583.868	178.269	218.29	257.253	508.333	609.223	462.46	165.582	217.281	173.514	469.825	561.155	306.04	144.262	236.509	197.744	539.371	621.338	563.083	153.799	199.401	243.261	481.261	541.187	584.855
FBgn0000229	protein_coding_gene	2L	bsk	basket	59.9982	55.886	42.0916	168.672	158.293	139.843	69.4343	63.3574	53.4573	175.553	127.621	127.303	46.6697	61.1488	43.7882	164.319	111.97	139.474	65.3828	74.4879	68.744	179.06	140.052	150.356	65.0141	51.9181	79.1152	173.425	135.46	109.033	61.9778	59.2537	128.066	184.548	131.975	157.137	66.8973	63.8114	55.2476	182.701	162.386	130.52	60.3369	58.3318	43.5647
FBgn0000233	protein_coding_gene	X	btd	buttonhead	1.74671	2.47026	1.53669	6.33839	11.6677	5.36356	3.01827	2.62858	2.43727	6.60281	8.61514	4.70247	1.85321	2.24224	2.00085	4.81237	13.8727	5.74927	2.64896	4.66675	2.72386	5.0923	6.56373	3.74521	2.06326	3.63637	4.2738	5.88714	12.5556	0	2.6211	5.71716	10.6667	5.28185	5.93021	6.81544	2.42362	6.65454	1.50801	6.05156	7.85494	7.185	3.01635	5.1973	2.71611
FBgn0000239	protein_coding_gene	2L	bur	burgundy	709.004	750.48	707.984	365.383	343.917	348.395	684.898	728.928	709.399	352.704	358.727	377.117	737.101	780.549	707.068	358.75	367.526	304.389	743.16	711.492	705.893	355.821	342.749	354.521	707.454	686.546	544.395	357.725	344.709	270.823	656.009	641.522	433.382	352.869	379.531	394.111	770.632	766.884	768.152	355.644	362.277	370.131	706.138	645.916	740.028
FBgn0000241	protein_coding_gene	2R	bw	brown	4.56142	5.39589	3.00326	24.7472	19.8085	17.5062	5.89339	5.08086	1.92286	23.2979	26.8285	9.63421	5.16155	8.4975	3.2369	35.2448	40.8785	31.1372	3.27746	6.01266	4.16928	14.367	20.4797	7.45132	5.82143	7.29837	13.0634	38.4259	52.2193	18.7583	3.65607	3.86013	23.157	27.7246	28.7288	22.0689	4.17614	6.64356	2.43273	16.6466	20.107	21.9284	3.83139	7.68444	3.02908
FBgn0000244	protein_coding_gene	3R	by	blistery	84.7337	100.794	67.3367	375.371	385.973	368.463	121.464	104.165	83.3453	372.297	394.308	304.657	66.0148	90.7406	58.3274	365.976	386.276	354.393	100.928	154.203	115.43	329.413	389.556	367.351	86.103	119.347	136.062	341.127	369.776	254.41	109.343	147.351	302.446	382.595	409.931	354.189	75.7395	103.263	56.5456	280.218	357.794	300.556	123.587	148.823	91.407
FBgn0000246	protein_coding_gene	3R	c(3)G	crossover suppressor on 3 of Gowen	51.812	61.1263	37.5465	36.5145	50.2316	76.3433	86.9384	93.837	89.1269	23.4333	23.4381	24.8712	43.7536	64.411	44.1541	13.2193	21.2671	20.8488	107.419	93.498	80.8555	20.7424	25.4134	32.8987	51.1422	54.1178	57.1384	22.2987	19.4384	14.0687	44.9129	51.2593	42.3357	16.0895	14.5857	15.366	58.4687	56.7431	46.3133	22.9529	22.6814	16.4283	70.6914	66.2872	76.7809
FBgn0000247	protein_coding_gene	3R	ca	claret	410.626	434.44	441.646	362.963	437.324	436.458	425.671	479.249	466.899	380.021	510.213	428.261	465.059	427.288	479.883	318.383	415.701	421.666	414.613	460.746	445.684	314.189	383.374	449.227	405.769	485.828	366.64	297.562	351.608	263.789	375.531	455.714	281.181	296.179	385.461	372.893	457.806	496.276	459.26	304.768	347.272	433.073	393.35	443.736	459.879
FBgn0000250	protein_coding_gene	2L	cact	cactus	1514.51	1432.05	1516.29	542.567	523.584	558.444	1309.97	1376.3	1366.73	484.616	457.573	490.91	1379.01	1211.71	1286.03	484.314	480.106	485.43	1412.61	1326.68	1395.29	439.467	503.999	443.774	1466	1269.47	1084.95	458.817	462.191	429.097	1270.86	1144.44	626.307	474.907	510.02	466.005	1475.53	1358.68	1424.38	431.226	526.223	463.11	1337.77	1134.66	1470.61
FBgn0000251	protein_coding_gene	2L	cad	caudal	1077.62	1066.72	1266.16	395.65	405.966	400.466	937.127	1101.8	1129.74	340.329	405.838	345.858	1097.03	1160.4	1169.19	358.376	450.97	399.551	1022.27	980.128	1091.7	347.734	357.669	401.503	993.757	1113.51	847.956	316.773	343.661	396.27	903.597	927.33	513.046	241.313	304.136	248.881	1150.63	1253.75	1183.09	379.569	377.445	376.833	1009.27	1040.28	1139.71
FBgn0000253	protein_coding_gene	2R	Cam	Calmodulin	2887.78	2822.21	3103.49	5479.14	5678.32	4641.03	3065.91	2630.88	2590.84	4647.9	4607.61	4433.08	2474.77	2659.45	2332.15	5055.64	4790.98	4680.34	2643.54	2761.02	2879.08	4473.54	4762.63	3882.19	2830.79	2930.13	3427.66	5321.3	5089.98	5103.44	2481.72	2372.12	3077.46	3841.15	3310.59	2996.94	2772.04	3076.64	2653.12	4971.3	4648.36	4417.36	3291.22	3278.95	2925.29
FBgn0000256	protein_coding_gene	2L	capu	cappuccino	258.382	291.577	286.638	1816.89	1898.76	2144.92	265.419	286.794	283.667	1770.47	2301.14	2359.68	251.205	279.844	255.358	1571.33	2061.22	1884.1	291.512	304.006	293.023	2285.23	2937.16	2971.19	297.105	379.372	380.317	1855.72	2263.74	3655.53	290.616	339.563	294.158	1592.11	2031.54	2449.62	229.219	280.705	255.489	2104.4	2286.45	2851.65	231.759	293.579	294.022
FBgn0000257	protein_coding_gene	X	car	carnation	145.118	135.946	141.118	73.166	67.5622	67.6204	121.236	120.902	133.475	62.3017	59.4133	68.3157	141.032	116.177	141.226	67.2937	59.2625	66.2437	146.32	133.073	134.887	70.208	66.283	90.8328	143.781	115.648	115.049	67.3762	60.5543	36.3442	134.03	103.425	93.2889	59.1523	49.4893	67.1373	138.857	119.191	166.595	59.4682	65.2977	69.1822	129.205	114.573	149.902
FBgn0000259	protein_coding_gene	X	CkIIbeta	Casein kinase II beta subunit	881.899	798.777	992.099	516.314	586.109	533.96	902.957	900.565	973.881	500.586	538.762	543.039	819.985	792.237	846.313	468.789	554.731	490.245	933.299	783.453	895.904	495.933	614.227	537.75	972.397	957.69	969.342	519.68	514.101	595.577	918.884	855.172	831.543	476.666	492.188	469.92	919.354	986.405	880.372	513.451	529.382	555.991	911.924	828.061	884.915
FBgn0000261	protein_coding_gene	3L	Cat	Catalase	660.925	823.811	552.416	3525.26	4289.66	2710.01	993.099	853.91	656.441	3103.41	2970.54	2382.35	544.062	818.229	424.45	2983.18	2472.4	2183.38	528.518	982.585	723.682	2921.87	2567.96	2044.05	704.057	981.32	1453.51	3961	4336.75	3419.88	736.687	897.786	1842.11	3377.71	2895.99	2672.44	459.949	682.254	329.705	2623.2	2858.54	2149.02	693.032	1021.5	401.149
FBgn0000273	protein_coding_gene	2L	Pka-C1	cAMP-dependent protein kinase 1	692.829	766.288	764.189	1175.97	1566.88	1326.2	796.066	843.834	799.712	1169.23	1788.65	1401.9	665.883	791.52	742.014	1205.7	1673.52	1466.67	674.845	815.916	787.132	925.118	1166.57	979.867	688.313	861.178	829.972	1153.84	1585.42	989.501	756.158	938.974	1365.53	1312.34	1601.49	1546.3	729.226	910.077	739.24	1005.19	1187.03	1310.12	809.412	1014.89	795.989
FBgn0000274	protein_coding_gene	3R	Pka-C2	cAMP-dependent protein kinase 2	4.97916	7.04192	6.59702	211.003	178.753	265.916	4.94899	3.42227	4.23919	214.61	195.887	278.377	4.4112	7.99842	6.68385	218.779	195.033	231.687	6.84056	3.23049	4.01428	276.64	247.409	322.42	2.63683	2.32687	2.76065	227.444	162.76	439.648	3.52218	4.37421	7.69615	223.725	203.578	309.333	6.04229	6.83042	6.0638	257	238.856	323.356	4.27138	5.14073	6.50563
FBgn0000276	protein_coding_gene	3R	CecA1	Cecropin A1	0.436959	2.6617	0.167916	5.9198	19.9117	14.523	0.425212	0.568873	1.43178	44.7312	21.6413	287.655	7.6782	3.93404	2.8735	46.7752	33.4833	57.7152	0.998113	0.255003	0.139541	108.506	56.0145	71.3537	1.11337	0.47007	0.364831	230.669	120.819	243.858	2.51391	1.04088	0.542357	52.7028	26.5071	62.051	110.646	1.71711	2.32349	111.774	59.207	63.7111	0.3931	0.749321	0.811826
FBgn0000277	protein_coding_gene	3R	CecA2	Cecropin A2	0.0214741	1.36201	0.167916	1.56101	17.0252	0.150659	0.0184258	0	0.242078	5.86117	0	24.7591	1.17047	0.394522	0	1.61639	0.400884	1.86707	0.391779	0.78567	0.164181	12.4541	5.17806	9.31627	0.514447	0	0	1.8891	1.72235	11.724	0.825746	0.562947	0	4.55256	1.08086	8.30454	11.6139	0	0.368165	5.53656	5.07147	2.8315	0.0773115	0	0.344101
FBgn0000278	protein_coding_gene	3R	CecB	Cecropin B	0	0.0580316	0	0	0.424222	0	0.0184258	0	0	0.487468	0	0.894906	0.631106	0.926263	0.133227	0.113654	0.501106	0.593404	0	0	0	0	1.35735	0.997277	0.352507	0	0	1.77781	2.49354	0	0	0.530745	0	0.504569	0	1.22563	5.77041	0.157682	0.17253	1.69853	0.337744	0.349099	0	0	0
FBgn0000279	protein_coding_gene	3R	CecC	Cecropin C	1.057	2.1866	0.52301	6.75221	23.3889	1.14553	0.175333	0.0643451	0.647599	2.9564	0	12.9925	5.62684	3.16201	1.08983	4.95127	2.4588	3.24347	1.28672	0.272236	0.592256	2.04607	0.297027	0.762243	1.67666	1.40007	0.83306	15.2329	17.7363	16.4135	4.10123	0.428726	0.998218	8.71845	0.783171	11.9037	14.2793	0.893505	0.107606	10.4878	2.97918	2.38056	0.307811	0.672224	0.460079
FBgn0000283	protein_coding_gene	3R	Cp190	Centrosomal protein 190kD	1332.21	1436.77	1514.74	340.873	307.58	332.104	1156.34	1367.61	1317.12	313.118	355.562	369.086	1327.08	1337.56	1345.84	304.67	387.516	347.915	1288.05	1333.36	1287.1	298.416	341.633	343.946	1317.19	1370.36	1057.92	291.192	315.45	248.548	1199.43	1282.62	586.448	297.518	339.606	336.901	1381.31	1431.76	1417.22	286.17	316.519	318.921	1284	1223.68	1457.79
FBgn0000286	protein_coding_gene	2L	Cf2	Chorion factor 2	561.355	588.922	668.789	539.088	750.205	531.514	527.133	638.741	605.986	482.596	712.005	552.674	539.208	561.566	572.504	3339.37	4168.64	3926.08	502.966	634.06	591.427	525.589	783.634	613.911	522.234	743.158	496.119	466.897	683.44	580.336	474.58	697.598	412.529	460.804	619.754	558.079	548.256	781.687	526.607	447.879	489.576	597.131	561.25	695.695	629.941
FBgn0000287	protein_coding_gene	2L	salr	spalt-related	5.50243	6.0182	4.58951	55.896	71.4726	51.9836	7.92149	5.43763	5.9267	45.7727	79.0733	75.361	3.37554	5.40796	3.08985	151.275	179.457	186.865	7.2969	8.55347	6.05731	44.919	68.3629	58.6806	6.76342	9.46155	12.2355	152.154	151.615	234.479	5.86041	9.03404	30.0874	89.5967	122.002	156.688	4.19335	7.50186	4.25889	95.6536	115.043	163.589	14.7642	18.0956	8.28249
FBgn0000289	protein_coding_gene	2R	cg	combgap	1311.62	1311.94	1446.11	553.364	604.526	582.046	1165.31	1358.03	1317.65	482.967	625.799	543.367	1123.61	1030.56	1164.32	453.507	574.705	506.054	1304.98	1289.88	1341.17	526.658	656.546	592.724	1246.97	1358.24	1107.88	521.002	582.521	636.611	1151.42	1289.48	751.106	472.943	588.625	513.737	1245.94	1369.62	1267.45	501.251	563.08	605.73	1144.46	1236.09	1286.32
FBgn0000299	protein_coding_gene	2L	Cg25C	Collagen type IV	509.52	696.339	437.34	455.785	498.875	716.065	848.39	718.668	737.364	328.285	520.501	494.951	375.283	775.248	638.92	496.141	637.99	651.089	504.88	792.37	649.071	223.758	311.971	482.424	671.329	889.559	2149.09	639.479	1027.16	334.133	659.967	1240.8	3879.15	824.589	695.29	1435.24	461.426	811.811	413.48	546.52	651.239	653.739	542.345	1039.42	435.571
FBgn0000303	protein_coding_gene	3R	ChAT	Choline acetyltransferase	11.7263	14.3241	9.36692	101.739	112.372	95.8442	11.3414	7.58289	7.67402	54.8647	70.5228	81.2924	6.95197	10.0543	5.54167	87.864	96.5534	95.8925	10.0448	20.8707	13.451	82.9194	90.1354	81.824	12.2001	15.9725	28.2718	115.372	122.216	50.413	12.8832	16.7741	65.0675	94.1162	86.5901	110.435	9.42099	14.5321	11.7119	84.722	77.4294	89.708	22.5872	31.7982	11.4471
FBgn0000307	protein_coding_gene	2L	chif	chiffon	1100.26	1225.6	1223.81	279.129	354.445	330.461	804.781	998.31	883.762	241.189	273.772	257.233	1080.96	1144.26	1126.4	243.285	398.223	310.732	927.992	1085.35	1016.72	211.708	308.192	278.298	1026.7	1340.84	842.929	229.176	363.97	311.857	986.059	1281.96	479.097	226.812	360.494	312.51	1044.89	1272.79	992.214	197.38	238.418	273.824	1045.6	1131.13	1165.72
FBgn0000308	protein_coding_gene	2L	chic	chickadee	1929.32	1728.82	2033.14	1972.52	1752.34	1749.66	2020.88	1726.8	1973.25	1599.68	1396.34	1678.58	1851.58	1859.44	1938.14	1903.25	1694.16	1857.06	1913.99	1665.82	1946.48	1800	1790.17	1650.33	1824.27	1661.09	2118.39	1841.88	1632.04	2802.02	1548.03	1260.92	1681.1	1530.87	1311.36	1253.95	1843.57	1904.2	1788.35	1898.12	1842.22	1761.47	1871.55	1695.64	1774.63
FBgn0000313					163.047	262.65	129.174	1236.42	1569.11	965.591	291.756	252.799	129.489	1409.95	1839.69	890.54	140.274	236.439	67.5249	1267.55	1461.58	1120.27	107.16	240.453	88.6765	782.951	1086.05	556.488	253.989	403.111	453.66	1731.35	1980.19	477.165	198.518	380.956	727.103	1539.91	1629.68	971.443	122.123	199.205	93.4594	851.829	1088.8	667.254	365.158	519.45	109.139
FBgn0000316	protein_coding_gene	X	cin	cinnamon	289.654	268.267	279.845	76.8968	60.6088	59.5452	250.246	240.28	272.061	71.0897	58.7251	70.8527	292.358	283.253	275.411	71.8108	68.6221	55.0119	289.616	251.143	260.003	65.9901	59.9025	62.9424	264.882	225.175	204.486	66.132	71.8485	36.3442	271.307	238.785	185.433	70.7984	56.1685	68.2415	303.572	266.935	304.707	66.915	70.8436	51.2882	255.654	207.708	257.203
FBgn0000317	protein_coding_gene	2L	ck	crinkled	358.066	396.142	422.862	150.255	195.727	169.239	371.616	441.696	431.27	141.111	193.609	140.625	325.984	320.165	359.077	158.818	198.503	175.894	324.368	410.913	382.137	154.522	181.998	193.092	358.166	424.206	307.735	171.155	205.341	137.17	374.361	380.12	216.064	144.541	180.718	169.88	401.061	403.153	428.171	101.921	106.049	127.957	214.937	232.138	266.07
FBgn0000318	protein_coding_gene	2L	cl	clot	198.516	166.924	203.461	255.701	190.125	308.221	213.442	162.914	225.952	327.383	183.956	369.368	197.819	156.216	206.561	270.338	196.111	266.615	216.812	181.982	215.622	379.268	310.468	391.438	193.413	130.86	193.022	255.162	166.949	226.272	149.933	110.063	197.506	237.8	175.208	240.824	188.373	148.057	232.026	292.897	245.625	302.393	181.827	138.838	208.751
FBgn0000319	protein_coding_gene	X	Chc	Clathrin heavy chain	1210.83	1318.42	1050.36	884.957	1030.75	904.204	1264.67	1406.81	1164.8	825.733	902.774	783.887	1178.78	1264.79	1196.68	834.39	981.199	842.244	1147.97	1365.23	1096	902.091	891.562	955.917	1272.48	1521.35	1351.23	861.157	1053.24	524.061	1288.92	1474.59	1414.31	908.423	1041.05	924.9	1102.23	1280.98	1110.43	770.79	820.401	821.332	1312.42	1445.85	1216.4
FBgn0000320	protein_coding_gene	2L	eya	eyes absent	34.9628	44.0024	27.3675	91.3425	105.955	127.677	55.1897	45.3841	44.4475	97.4807	118.637	104.955	27.0213	42.9962	32.8119	82.5348	101.441	123.808	46.0022	60.1891	38.5543	94.2542	125.45	126.214	39.7877	54.4892	83.3737	105.477	117.142	123.101	42.3349	62.8018	149.543	95.7277	97.8028	128.036	49.6888	82.3051	41.5597	108.69	116.178	142.286	48.4735	73.2901	39.4249
FBgn0000326	protein_coding_gene	2R	clt	cricklet	54.6959	59.5116	52.2302	45.3745	42.443	52.3172	58.0167	52.1568	56.3159	40.4012	29.5905	31.7465	77.4895	69.8768	69.038	53.2947	37.2251	38.4923	65.3369	72.3585	70.5008	44.6823	41.182	34.8602	69.9193	64.3698	58.5851	59.4355	38.1074	57.4474	55.689	50.5274	60.2243	48.9703	43.5578	40.602	60.5285	57.6185	64.7499	49.5501	48.5245	45.9272	57.5086	51.9379	64.2261
FBgn0000330	protein_coding_gene	X	cm	carmine	79.5315	69.3699	79.1801	47.5761	38.5451	35.9322	92.9929	84.1159	91.4248	47.6854	43.7063	47.0204	85.4518	79.9971	80.6064	47.0375	39.5636	47.5955	91.1377	75.5723	81.8888	47.7859	44.879	34.3133	85.1787	68.9374	66.6112	47.5967	37.7144	60.9645	77.1605	58.8762	49.1576	37.8754	36.7637	34.0728	88.5183	77.7238	93.5624	41.8181	37.0418	45.0135	93.4539	68.378	85.2418
FBgn0000337	protein_coding_gene	2R	cn	cinnabar	0.179519	0.211893	0.812563	1.70506	0.554141	0.417893	0.305027	0.190826	0.559435	0.457699	0.347743	0.656729	0.464639	0.288462	0.259749	1.02535	0.510349	0.822387	0.54689	0.380571	0.19148	1.31233	1.04526	0.332426	0.24591	0.388982	0.179166	1.00467	1.44462	3.51719	0.256873	0.37045	1.00167	0.723309	0.537486	2.32141	0.31991	0.322501	0	2.60817	1.2492	1.86984	0.647771	0.978738	0.260929
FBgn0000339	protein_coding_gene	2L	cni	cornichon	133.54	112.803	111.346	149.572	102.928	99.0613	127.513	103.71	107.247	164.483	92.8299	115.726	155.492	136.062	121.196	153.065	100.42	126.176	132.091	104.482	115.306	147.846	132.587	93.8422	131.83	94.5612	103.347	140.975	79.4819	132.481	143.054	103.366	116.92	166.543	94.5843	106.734	119.051	100.933	94.8413	144.31	125.118	112.921	128.884	88.1699	96.7239
FBgn0000346	protein_coding_gene	X	comt	comatose	55.1108	67.4582	47.4015	352.214	357.792	321.69	65.4446	56.8839	36.8721	326.747	370.407	354.101	54.3751	80.5799	69.2194	293.609	337.547	340.026	49.8025	75.2787	48.4144	363.11	393.033	339.772	52.9472	60.3101	72.0188	392.646	366.358	213.376	57.1327	65.6392	185.92	360.746	332.558	380.911	42.8136	59.3134	44.4499	318.01	350.904	324.049	78.3802	96.9575	43.1916
FBgn0000351	protein_coding_gene	2L	cort	cortex	199.7	187.337	201.408	9.36885	8.10051	6.42834	164.183	163.883	186.519	12.6107	12.4921	9.35522	249.707	200.741	246.61	9.1722	9.11963	6.45378	197.994	167.589	182.476	6.81855	6.14596	5.89485	224.57	203.553	154.434	9.68691	2.79158	10.5516	188.336	165.892	47.2665	4.38765	6.51925	7.47825	234.403	206.367	238.417	8.28154	7.56293	6.2729	199.554	158.873	216.872
FBgn0000352	protein_coding_gene	2R	cos	costa	334.76	352.894	364.574	77.6511	88.1378	68.3597	309.648	385.724	373.91	83.9986	84.0888	91.6833	351.114	350.416	379.888	72.7646	88.0881	89.9929	328.024	353.618	361.832	66.4807	79.4067	75.6012	333.274	370	268.069	75.6459	78.8045	63.3093	338.06	349.03	157.958	78.9752	95.2593	78.0229	372.536	356.395	393.412	67.1789	83.6572	79.5331	337.881	303.788	394.813
FBgn0000355	protein_coding_gene	3L	Cp15	Chorion protein 15	2351.3	2261.42	1896.6	35.919	14.419	128.348	5813.3	2709.39	3290.5	282.147	18.8739	51.8318	2167.37	3338.71	2575.78	106.562	36.1493	21.0469	1064.53	2103.03	1928.92	16.9179	16.8244	17.3387	685.74	1431.71	2499.94	185.974	11.0151	232.134	5289.83	5311.72	11.4182	80.7302	59.5732	65.9303	2031.85	1709.93	1269.74	102.67	47.312	43.1073	2120.53	2955.05	1671.6
FBgn0000356	protein_coding_gene	3L	Cp16	Chorion protein 16	873.47	629.734	362.72	14.2267	2.2985	22.915	1334.83	689.064	942.307	54.5768	4.05693	6.61321	637.701	837.01	978.035	18.9721	19.4476	2.94608	177.675	872.797	759.085	11.2553	3.88942	1.57904	229.036	585.987	1313.11	30.9437	3.029	22.2755	891.278	975.188	4.07563	28.8982	5.43775	10.1279	457.66	330.486	310.164	22.822	1.56924	4.13885	933.872	581.02	202.764
FBgn0000357	protein_coding_gene	3L	Cp18	Chorion protein 18	2612.09	2095.4	1274.04	18.7867	9.71969	40.0007	3388.3	1282.02	2183.3	190.918	16.8685	30.5455	1303.46	3524.88	2560.68	61.5429	40.164	12.0375	689.939	2871.85	1656.77	22.6795	14.1898	13.9073	536.285	1222	2606.1	92.7737	13.6072	32.8271	2152.35	2470.89	5.53445	80.0107	33.1042	33.9694	1123.65	966.995	611.608	69.2286	16.0941	13.6607	1626.2	1466.67	603.155
FBgn0000358	protein_coding_gene	3L	Cp19	Chorion protein 19	2857.38	2523.71	1335.37	56.3823	10.2041	66.0365	2277.04	1736.61	2259.2	125.976	9.49924	32.4434	2298.12	2989.82	3670.15	48.6689	51.2522	15.2391	354.075	2737.09	2968	36.6307	5.84977	12.6221	643.279	1674.46	4096.92	59.0104	11.8001	180.549	2077.49	3508.38	8.45886	54.9177	16.3773	25.4302	1512.71	1023.5	1570.43	47.8398	18.5298	19.2453	2634.4	1813.86	897.219
FBgn0000359	protein_coding_gene	X	Cp36	Chorion protein 36	2442.32	2878.25	1324.14	161.625	10.053	185.409	4384.74	2506.94	3946.39	116.182	14.8822	45.7294	4167.39	5452.69	3877.59	77.666	57.2338	25.8295	208.126	3137.87	1999.47	23.7544	11.3908	48.4339	1434.61	4510.86	4240.5	97.771	14.5491	116.067	4510.26	4187.51	20.1615	84.3177	32.9169	47.6404	1125.78	1492.06	1304.33	113.066	33.5842	32.4133	3337.93	5084.82	1941
FBgn0000360	protein_coding_gene	X	Cp38	Chorion protein 38	4266.79	5269.48	2218.94	217.462	20.3548	316.013	6261.86	3896.35	6055.43	186.013	20.0943	76.8284	6450.19	8754.68	6292.9	118.239	77.803	29.1231	249.418	4848.26	3646.65	45.6663	17.6138	67.0808	2412.46	7334.56	7392.52	147.041	26.232	180.549	6334.17	7261.23	26.6475	142.691	57.7391	79.4671	1988.72	2481.91	2050.08	167.518	70.5956	56.4579	5897.47	8446.32	3196.95
FBgn0000370	protein_coding_gene	2L	crc	cryptocephal	1391.73	1383.96	1156.71	3087.65	2918.86	2469.63	1495.95	1347.41	1231.29	2531.3	2303.26	2139.63	1221.76	1461.05	1219.81	2982.47	2437.81	2676.05	1209.82	1414.59	1293.92	2529.07	2191.34	1769.91	1367.91	1366.21	1826.09	2952.92	2562.09	2262.72	1373.17	1393.1	2663.28	2958.81	2358.8	2420.93	912.524	980.262	728.09	2423.53	2319.04	1851.08	1533.26	1316.98	1113.96
FBgn0000376	protein_coding_gene	X	crm	cramped	618.697	600.253	716.751	100.515	76.5063	99.3331	569.67	670.789	664.292	96.4404	97.8651	98.3548	674.349	643.542	694.736	92.8748	123.217	80.3505	672.388	655.61	664.73	80.4129	73.3799	96.5872	631.493	721.445	487.501	89.0813	90.4109	76.2057	572.621	627.453	237.907	76.2171	75.9662	75.1585	620.042	692.299	661.013	74.5047	77.0201	73.0182	630.596	612.532	733.921
FBgn0000377	protein_coding_gene	X	crn	crooked neck	141.704	151.454	143.023	68.3719	51.7313	67.2357	133.608	135.757	148.513	53.7095	55.0407	62.0331	143.603	142.85	159.839	48.0242	43.548	51.3628	166.755	165.388	161.596	58.4883	57.7064	66.0797	138.001	144.563	131.597	53.7424	52.0278	44.551	130.133	127.097	114.122	59.8706	47.4706	53.1237	147.475	138.161	168.523	60.7769	59.2384	63.5773	127.098	115.256	149.259
FBgn0000382	protein_coding_gene	X	csw	corkscrew	779.12	811.646	822.475	876.886	1254.3	1066.04	735.608	840.158	756.238	784.887	1137.21	922.236	707.927	785.725	746.716	733.172	1068.55	913.315	742.906	858.68	829.896	690.342	974.522	826.967	766.668	984.876	838.374	846.879	1124.23	840.607	751.077	952.611	829.527	716.248	983.578	854.08	757.614	920.699	703.168	630.518	816.237	873.101	835.414	1042.39	855.828
FBgn0000384	protein_coding_gene	2L	cta	concertina	262.225	263.036	232.849	81.3476	84.8012	65.4055	237.78	231.262	207.166	79.9484	64.2605	68.0491	247.093	242.69	212.977	72.8686	82.6696	69.7976	254.976	226.957	219.688	89.5677	85.8987	92.2116	286.637	241.453	174.964	78.9263	78.2088	29.3099	231.263	180.998	113.787	77.445	70.7068	69.2568	315.877	252.43	263.207	70.0641	60.1949	49.5254	276.294	193.759	258.855
FBgn0000394	protein_coding_gene	X	cv	crossveinless	60.4654	60.142	56.3345	68.9924	54.4579	53.494	52.7345	49.3637	57.5179	69.2091	62.446	67.0844	68.1177	68.4877	67.2035	67.3414	53.634	45.2224	51.7983	59.7759	61.6533	66.1849	57.1026	45.0509	59.1312	52.8071	68.4315	63.1714	56.0609	51.5854	109.653	107.064	134.501	78.3781	71.8232	61.5366	59.5927	65.3252	64.4318	58.7818	61.1875	43.3799	121.389	103.242	117.587
FBgn0000395	protein_coding_gene	2R	cv-2	crossveinless 2	13.834	25.2397	13.6736	106.259	103.785	102.02	34.3464	27.0294	26.7707	93.6259	149.183	131.73	15.3251	25.7146	18.9536	86.9622	124.81	121.423	24.0271	50.0648	37.6995	104.919	134.913	124.808	16.0095	34.0387	34.9718	80.1395	112.786	125.446	21.9307	41.9469	103.239	89.6862	117.245	103.273	15.2094	24.9706	14.4782	88.3707	122.984	110.214	26.6323	45.5573	19.8348
FBgn0000404	protein_coding_gene	3L	CycA	Cyclin A	3655.18	3550.17	3691	204.615	118.123	229.628	2944.18	3296.76	3387.54	276.705	160.935	221.764	3236.34	2999.01	3380.15	180.315	167.214	150.889	3225.87	2981	3240.86	204.287	212.929	255.919	3328.99	3058.66	2476.77	216.128	136.328	328.271	2929.29	2736.36	1191.85	192.071	187.441	264.219	3458.59	3043.38	3579.23	217.473	199.622	226.232	3234.95	2775.07	3797.28
FBgn0000405	protein_coding_gene	2R	CycB	Cyclin B	8700.73	8576.8	8498.59	493.779	347.105	539.268	7593.09	8481.16	7759.72	624.836	358.936	497.707	9164.5	8635.08	8674.39	440.786	384.886	340.96	8632.41	7928.36	7933.65	373.952	381.92	438.012	9429.5	9290.7	6264.84	482.771	300.831	509.992	6964.49	6759.73	2363.77	338.976	364.203	499.96	9102.48	8840.69	8587.97	491.669	418.683	468.489	7851.81	6990.77	8549.19
FBgn0000406	protein_coding_gene	2L	Cyt-b5-r	Cytochrome b5-related	250.247	242.436	156.88	986.726	874.81	562.92	314.824	254.728	251.265	574.797	413.23	252.997	358.222	307.081	191.102	1102.6	573.143	487.68	188.989	338.447	291.108	450.583	415.404	228.712	286.765	351.627	536.774	673.964	869.636	626.059	381.05	453.504	538.06	695.113	450.519	410.556	157.33	218.085	98.8049	753.426	717.075	286.102	150.425	134.075	70.0403
FBgn0000409	protein_coding_gene	2L	Cyt-c-p	Cytochrome c proximal	804.513	879.107	948.496	1291.97	1497.24	1205.42	901.849	740.056	745.82	1549.94	1598.96	1400.14	775.616	943.614	855.657	1368.65	1383.31	1402.09	795.128	782.043	903.817	899.015	987.477	903.531	804.852	806.047	1237.79	1801.44	1632.03	1262.67	893.735	800.249	1990.6	1542.95	1029.63	1688.91	681.029	742.251	739.519	1294.89	1405.77	1171.93	738.594	846.821	652.458
FBgn0000411	protein_coding_gene	3L	D	Dichaete	3.81373	5.43254	3.10327	52.2414	55.994	52.8218	6.59977	4.73945	3.75399	50.4838	64.1138	46.887	1.65436	4.73284	2.35821	50.644	60.5512	60.7021	4.73831	8.84898	5.78149	62.003	66.8824	77.2004	4.50461	4.82871	10.4126	72.592	69.2726	64.4817	4.68392	9.20666	25.4565	62.0847	68.519	75.8205	2.16064	4.14239	2.95169	49.847	59.6598	55.1486	8.14532	8.39239	2.19013
FBgn0000412	protein_coding_gene	3R	D1	D1 chromosomal protein	952.499	922.34	1093.6	458.774	390.277	507.799	900.72	912.785	1072.03	431.92	383.063	488.671	941.256	927.538	1061.65	386.526	363.214	443.157	945.557	864.044	977.618	445.198	472.185	524.798	897.961	830.167	814.246	379.818	354.73	554.543	789.891	706.093	599.298	420.507	422.269	457.412	960.117	949.015	1108.27	484.368	465.677	561.067	851.782	763.943	997.598
FBgn0000413					829.196	814.17	968.217	324.031	363.017	401.682	786.016	931.033	936.843	350.437	411.818	373.095	801.722	731.233	874.505	297.267	410.655	392.704	903.932	889.158	967.688	338.45	471.2	478.294	800.876	882.532	686.645	336.814	399.151	446.683	750.691	820.374	404.004	321.41	393.654	423.77	863.591	959.327	912.208	323.246	361.97	461.621	722.449	815.996	915.742
FBgn0000414	protein_coding_gene	3L	Dab	Disabled	609.334	652.012	698.2	499.33	569.216	594.739	532.78	635.348	593.262	378.163	541.779	454.434	558.758	580.146	619.752	442.534	633.924	551.181	509.313	619.651	583.583	403.233	512.302	516.058	584.502	769.691	543.866	416.803	610.714	327.098	551.53	702.954	456.207	394.343	567.223	460.917	618.183	714.334	640.115	313.304	394.588	423.764	589.627	692.341	713.019
FBgn0000416	protein_coding_gene	3R	Sap-r	Saposin-related	2031.17	2288.54	1594.82	3215.82	3040.41	2558.74	2305.4	2449.36	1750.57	2948.76	3026.88	2214.97	2145.44	2413.06	1664.66	3268.89	2852.71	2666.54	1817.96	2475.29	1754.79	2703.86	2494.42	2311.62	1952.46	2303.67	2257.89	2643.3	3265.31	1633.15	2195.64	2512.08	2789.6	3118.65	3268.24	2199	1953.16	2278.03	1713.4	2693.41	2753.59	1900.52	2163.75	2385.04	1739.33
FBgn0000422	protein_coding_gene	2L	Ddc	Dopa decarboxylase	16.4121	22.3354	12.2468	100.892	113.206	115.521	48.3043	34.8199	29.6864	258.022	301.542	320.572	9.67895	15.8062	12.1585	108.879	87.9629	119.281	31.9592	55.5266	43.299	262.169	239.876	213.67	41.1293	45.3017	71.2985	256.087	247.93	256.755	38.052	56.6658	150.103	289.861	242.897	309.704	23.2922	35.6728	19.0932	186.651	201.361	210.646	38.3287	42.4729	22.7515
FBgn0000426	protein_coding_gene	2R	SmF	Small ribonucleoprotein particle protein SmF	132.637	111.237	151.138	36.1711	26.3948	39.8945	132.345	112.692	164.017	31.7398	20.2267	49.6211	130.839	113.511	159.44	31.6753	24.8674	35.6104	126.558	98.0921	143.552	40.3545	36.4744	62.5743	127.608	96.1164	114.148	35.8028	20.0682	66.8265	121.872	100.578	92.6815	30.4375	25.5605	39.8606	114.064	100.819	159.149	49.9145	43.6662	62.0435	111.297	97.521	139.041
FBgn0000427	protein_coding_gene	X	2015-12-01	defective chorion 1	980.998	410.562	668.232	44.7737	16.5863	47.4147	1781.27	2471.8	1388.76	60.5684	22.212	35.6974	802.765	2091.71	1268.69	34.4349	30.9727	24.28	109.889	1423.57	708.194	20.3759	24.5885	21.3588	689.585	2188.57	2568.03	42.472	21.128	87.9296	2903.61	2208.08	1512.58	50.809	30.4968	44.7225	853.986	2185.02	698.666	69.084	30.6749	31.8479	2923.45	4159.33	1077.65
FBgn0000439	protein_coding_gene	3R	Dfd	Deformed	3.36473	3.69491	2.92554	19.1305	23.6538	16.7901	4.52212	2.76366	2.29955	13.5267	17.6239	9.78762	1.85364	2.82017	1.79692	11.1735	18.3648	13.4724	2.81223	4.32998	2.33788	11.3955	14.3973	16.0495	3.90379	3.85351	5.53412	15.6832	11.098	10.5516	3.69004	9.47006	15.6208	20.2455	23.1162	21.0156	2.25709	3.97934	4.29206	12.5038	20.9093	17.6155	3.54615	6.86182	2.56852
FBgn0000442	protein_coding_gene	2L	Pkg21D	cGMP-dependent protein kinase 21D	11.6558	16.7131	10.324	80.0221	75.4805	60.8572	14.4706	16.893	11.8311	57.9224	70.6116	60.498	8.60655	11.0316	9.14203	60.7713	54.8396	57.9413	11.5813	29.4883	26.051	51.7703	46.2026	45.8084	13.3473	16.7041	25.0074	51.239	49.537	38.689	14.4252	22.9793	56.3516	56.5963	64.3455	55.0775	8.83919	14.8966	6.43068	53.8664	60.3609	72.8482	19.6384	33.8696	11.3615
FBgn0000447	protein_coding_gene	3R	Dhod	Dihydroorotate dehydrogenase	180.959	168.458	146.46	407.299	298.894	417.928	182.159	156.579	153.626	399.731	333.997	414.009	146.769	133.554	141.414	336.753	336.102	310.014	113.174	89.4908	86.9503	464.511	438.971	561.948	154.907	132.853	143.775	398.293	251.94	413.855	143.205	106.306	119.232	348.483	332.676	424.733	144.332	118.818	138.773	444.859	378.909	433.306	133.346	112.809	134.904
FBgn0000448	protein_coding_gene	2R	Hr46	Hormone receptor-like in 46	11.1733	14.031	18.4434	42.9997	53.6461	40.2944	17.9844	23.6479	13.6794	40.577	58.6023	44.7132	6.88064	21.1912	21.6211	51.807	81.7911	72.6245	7.03666	17.244	20.3277	40.0746	52.4207	27.8064	8.66088	18.1336	32.5785	46.9719	60.2238	28.1375	14.8525	24.8081	42.2652	43.7221	55.3713	48.2784	8.67703	18.277	9.71098	34.426	37.8139	49.0232	22.422	36.1767	14.6109
FBgn0000449	protein_coding_gene	3L	dib	disembodied	2.00919	1.94387	0.651346	0.653449	0.236481	0.877064	2.02757	1.5631	1.31316	0.679303	0.821788	0.274236	2.25751	2.16923	1.80145	0.374668	0.223077	0	1.38362	1.72682	1.27699	0.223902	0	0.194783	1.02949	1.82311	3.36563	0.666506	0.687735	0	2.44031	3.8816	4.80568	0.169261	0.0970965	0.329969	0.967205	0.352533	0.693131	0.803509	0.24681	0.224739	1.14164	2.02701	0.0343241
FBgn0000451	protein_coding_gene	3L	ect	ectodermal	6.42675	6.60157	4.60372	40.3491	57.6819	37.7334	5.64703	5.08006	3.51336	25.387	18.179	23.5004	1.32967	2.56949	2.53124	20.9911	15.4111	20.4037	3.52605	5.09585	7.45804	21.4009	23.449	17.4866	4.73166	7.12313	10.9941	26.3771	34.9063	28.1375	8.54029	11.0324	35.3122	35.3585	48.5171	54.8294	3.3213	7.11162	3.76646	23.6994	32.6655	42.3482	8.5155	12.1653	8.74127
FBgn0000454	protein_coding_gene	3R	Dip-B	Dipeptidase B	1055.64	985.721	856.671	614.416	566.336	470.179	1101.75	957.404	907.01	558.826	460.107	477.006	1346.4	1114.56	990.668	557.69	481.826	482.179	1060.37	1136.31	886.451	656.89	555.283	622.565	1246.14	1300.67	1069.31	563.688	580.522	379.856	1345.13	1313.6	840.048	581.406	543.227	485.73	1080.36	1054.24	967.801	612.796	497.331	500.43	1035.96	915.985	820.651
FBgn0000455	protein_coding_gene	3R	Dip-C	Dipeptidase C	96.2392	98.4012	85.8497	169.155	131.641	123.742	117.554	114.275	116.618	165.25	107.878	140.826	118.998	107.381	109.832	163.312	118.709	125.946	116.083	147.535	132.442	181.561	112.771	162.194	120.261	114.054	136.649	162.725	139.372	111.378	52.7967	52.4052	101.56	107.193	107.339	102.334	97.7694	95.0451	107.673	180.598	137.303	136.292	105.166	104.296	103.568
FBgn0000459	protein_coding_gene	X	disco	disconnected	11.02	10.8653	10.0197	39.7925	63.8894	50.9568	14.7145	11.0706	14.1686	48.2645	47.7948	54.8939	7.9964	12.3282	9.72482	46.7371	64.2456	57.6655	12.0765	35.1329	29.0311	42.2399	69.0225	64.699	13.5459	19.0653	21.4915	48.1154	80.777	56.275	10.932	15.6916	31.3158	41.5511	53.5774	31.991	6.08253	12.192	6.10199	41.5722	53.5836	45.1334	12.9089	19.1877	9.27609
FBgn0000463	protein_coding_gene	3R	Dl	Delta	490.929	496.73	552.139	49.9263	54.9175	67.1061	451.64	510.14	480.85	62.9333	66.0617	64.0878	482.74	449.359	500.648	65.0329	74.0504	66.9144	468.468	456.327	485.574	48.6743	50.9169	54.2893	454.268	517.629	379.574	47.973	50.3307	25.7927	465.639	474.365	275.911	63.8979	63.2577	85.636	507.112	577.15	506.39	54.2677	52.287	60.7703	452.766	444.712	557.263
FBgn0000464	protein_coding_gene	2L	Lar	Leukocyte-antigen-related-like	318.546	358.27	353.724	458.107	613.917	521.164	309.897	388.326	339.779	395.841	613.593	444.978	393.397	450.637	423.124	643.975	1016.45	810.683	334.104	421.413	377.984	450.652	588.95	542.098	341.416	475.913	367.173	444.794	639.999	397.442	373.763	474.489	379.914	387.429	577.258	531.83	307.508	387.565	315.426	323.622	432.388	476.65	367.836	479.415	390.36
FBgn0000473	protein_coding_gene	2R	Cyp6a2	Cytochrome P450-6a2	97.9906	103.359	51.963	635.326	595.058	592.128	22.3109	17.6585	14.465	111.864	82.1154	95.2869	18.3973	14.3391	8.92584	160.293	151.546	144.089	9.64059	0.724152	0.980967	49.1173	56.3919	74.2518	33.3011	22.3847	46.4982	124.186	131.534	84.4125	12.6657	24.836	61.7649	84.177	72.4166	68.973	5.75835	13.7893	5.86102	77.7952	75.0021	75.5353	10.2657	11.6627	5.32217
FBgn0000477	protein_coding_gene	3R	DNaseII	Deoxyribonuclease II	20.9869	22.9278	15.6841	72.0375	59.6947	29.4909	28.6968	26.7352	17.0553	69.5485	54.4349	44.0097	31.2866	44.896	32.239	114.048	69.7825	82.5574	29.1112	49.1983	34.2986	92.2661	61.7022	56.2541	23.3197	23.5858	43.2732	100.158	93.1371	22.2755	45.0851	52.2644	81.0677	255.989	103.885	86.0229	32.9711	38.5379	15.8875	162.703	104.157	52.6503	22.0491	19.4073	8.68372
FBgn0000479	protein_coding_gene	X	dnc	dunce	588.745	688.692	731.906	1398.57	1720.69	1784.25	643.029	664.709	685.496	975.183	1398.59	1475.24	481.792	574.859	644.41	1170.92	1640.31	1637.57	603.848	770.76	902.796	1076.65	1401.88	1392.53	569.469	763.179	826.568	1274.34	1726.85	1751.56	570.323	770.169	1341.22	1264.36	1578.62	1680.13	607.022	835.076	660.389	1202.2	1426.22	1893.18	693.576	831.084	721.384
FBgn0000482	protein_coding_gene	X	dor	deep orange	95.5643	103.877	90.5857	65.531	77.6198	65.5405	106.55	116.982	115.478	68.2943	65.3064	68.0416	117.352	113.85	118.679	75.0327	71.2704	75.5275	123.444	117.613	116.553	62.8994	66.6734	67.8369	115.084	113.241	100.99	76.6924	72.5123	31.6547	113.497	120.164	89.2765	72.2292	65.5832	67.9415	124.77	117.631	131.204	62.1036	66.6746	66.7207	104.387	99.6587	108.288
FBgn0000489	protein_coding_gene	3L	Pka-C3	cAMP-dependent protein kinase 3	93.2665	109.319	90.2395	799.159	801.818	916.905	106.259	88.0112	85.8377	547.776	616.69	740.226	74.4894	126.268	98.9134	750.842	921.15	811.93	94.0101	159.551	123.096	801.583	1057.35	957.493	122.207	181.133	277.068	821.825	839.929	1014.12	159.837	226.345	403.522	785.198	905.331	965.868	142.473	190.724	115.134	848.344	966.102	1031.44	144.136	196.618	108.627
FBgn0000490	protein_coding_gene	2L	dpp	decapentaplegic	21.0616	25.9591	15.8577	155.408	163.442	155.497	29.9672	26.3735	24.4729	95.7337	135.901	109.609	14.6916	25.8801	13.1621	112.911	154.801	123.834	21.9438	41.0868	27.9218	93.0472	129.832	130.183	20.1678	32.0764	42.2139	107.649	136.794	126.619	27.505	52.7799	95.0621	114.406	147.674	149.271	13.4425	29.8581	11.1959	98.8287	113.809	104.383	28.7446	43.8935	22.92
FBgn0000492	protein_coding_gene	3R	Dr	Drop	14.496	30.821	13.5559	102.611	179.181	119.592	18.2982	18.0265	18.077	80.1243	150.292	96.096	8.1835	14.6492	6.73857	100.177	104.021	92.9163	11.8661	50.6636	24.2416	88.9379	146.943	145.214	12.8032	20.4126	26.7833	88.634	149.869	66.8265	15.3078	27.3932	32.751	79.1919	136.332	79.5193	24.5944	40.1492	10.3696	123.255	164.483	124.888	18.8433	31.6472	16.097
FBgn0000497	protein_coding_gene	2L	ds	dachsous	9.62074	17.1869	8.93047	67.5634	120.577	112.842	13.0115	12.4497	11.8963	101.337	174.131	123.572	6.54367	13.7811	9.41812	63.8078	112.455	110.145	6.11807	18.3826	12.3143	58.977	77.374	110.279	10.1163	22.5864	42.2683	88.1111	124.911	79.7229	12.9706	25.7332	146.444	82.3078	124.598	247.228	5.73678	15.2693	5.82757	50.3196	73.7547	95.4503	17.4407	52.1251	18.5007
FBgn0000499	protein_coding_gene	X	dsh	dishevelled	377.336	369.017	436.657	371.451	324.91	391.924	338.353	370.971	382.02	358.484	379.118	472.874	370.815	356.529	403.011	320.945	353.986	368.642	382.611	363.567	381.37	397.76	442.448	455.451	361.464	358.456	294.721	396.643	356.474	547.509	345.699	338.469	171.82	331.104	346.596	405.209	368.526	408.505	406.143	406.998	411.958	496.647	356.539	324.588	412.023
FBgn0000500	protein_coding_gene	3R	Dsk	Drosulfakinin	3.54507	2.57335	3.07574	29.1231	16.3052	19.8813	4.11187	2.51019	2.40362	33.2017	23.0634	26.5387	1.80448	2.89577	2.99472	27.5561	12.0569	24.9666	3.03921	3.73135	2.94486	38.3874	17.1846	15.0461	4.67217	2.80933	8.07538	26.8795	12.2908	36.3442	2.93509	1.51861	6.32382	24.7616	10.5873	13.3625	3.61396	3.45323	4.21944	35.338	28.9987	23.437	4.89018	3.3366	2.07854
FBgn0000504	protein_coding_gene	3R	dsx	doublesex	60.6262	75.5149	55.9194	618.854	944.521	688.712	57.2778	69.1555	55.4215	612.009	1314.41	577.301	52.9165	82.9997	44.3862	500.237	1071.54	694.304	50.2557	118.875	127.626	551.575	824.022	753.01	48.3239	108.94	114.447	519.011	1089.01	531.095	76.681	140.789	257.985	626.241	1006.73	880.31	54.9646	128.145	42.8024	480.284	580.682	799.821	76.4855	155.616	56.8095
FBgn0000520	protein_coding_gene	X	dwg	deformed wings	119.388	118.575	126.787	33.7702	29.541	26.242	123.807	119.443	143.75	33.6039	32.3848	45.7183	123.113	105.367	120.37	33.8048	43.3819	33.4974	125.556	117.547	128.45	30.6949	26.0166	20.5114	121.98	110.701	97.1663	30.3986	35.2122	19.9307	88.1553	79.5829	35.0583	24.0333	23.0369	24.8961	108.886	109.544	133.726	23.294	35.5939	37.5004	108.62	91.6894	122.529
FBgn0000524	protein_coding_gene	X	dx	deltex	688.896	697.631	786.113	74.9532	98.1809	95.0083	525.173	663.001	613.649	94.8702	69.5425	82.1694	575.561	531.386	594.016	69.7343	78.9378	68.3015	572.568	556.25	604.475	59.9282	59.3532	79.6608	546.959	588.509	427.256	70.9818	53.3317	39.8614	553.305	551.901	178.477	57.1514	68.4526	80.9713	751.763	759.115	700.156	73.665	67.481	80.8547	524.464	501.356	589.341
FBgn0000527	protein_coding_gene	3R	e	ebony	1.47878	2.78664	1.19696	26.8729	51.491	27.8213	3.49006	2.84296	3.64008	25.0449	50.0197	50.9212	3.17444	5.22162	4.88324	34.4243	52.8813	45.6921	3.70391	9.56675	14.8784	46.6494	53.988	46.9035	2.86693	3.04031	25.655	47.7761	46.7779	22.2755	3.37262	6.06095	153.315	58.2762	35.5045	165.064	1.00568	3.5176	1.08805	48.7676	42.6127	55.2881	5.4591	12.2924	6.26145
FBgn0000529	protein_coding_gene	2L	bsh	brain-specific homeobox	0.884272	0.267923	0.225301	4.53507	5.19422	3.50958	0.705828	0.235126	0.234995	3.79452	6.99225	5.72271	0.157206	0.338865	0.251032	4.7425	4.19175	7.29634	0.44939	0.975509	1.1241	4.03985	5.31817	5.27962	0.593216	0.893648	1.36989	4.72032	10.4317	7.03437	0.295961	0.704297	1.66455	3.01908	1.70819	1.75377	0.434379	0.443192	0.684877	3.65605	6.83943	2.27447	1.13789	2.05069	0.695357
FBgn0000533	protein_coding_gene	3R	ea	easter	131.515	132.139	142.504	27.8066	23.9347	28.3217	145.22	148.113	164.539	35.7007	25.7602	27.7285	127.307	105.776	133.176	35.8672	24.7383	25.2438	141.8	112.489	136.528	24.0039	23.4367	23.846	149.584	132.959	113.673	33.7748	28.9546	64.4817	139.478	129.618	85.7177	39.2518	36.3656	30.6596	139.853	121.08	151.587	27.2848	28.4166	25.2871	128.219	116.432	162.211
FBgn0000535	protein_coding_gene	X	eag	ether a go-go	22.5706	31.4573	23.6287	209.85	311.221	211.6	38.035	34.8573	30.9696	190.833	360.441	265.065	22.6032	46.0293	32.4409	271.637	513.791	389.046	24.2287	57.8521	48.2928	183.266	310.615	198.728	32.1795	56.4445	76.1423	243.84	412.047	182.894	28.4947	63.7574	134.904	187.137	301.322	270.115	19.2013	39.9831	24.3732	163.448	211.915	277.894	53.17	99.8034	40.2803
FBgn0000536	protein_coding_gene	X	eas	easily shocked	221.448	216.151	197.596	368.113	349.713	299.476	185.904	190.741	163.998	323.678	313.808	281.518	217.62	249.909	188.945	392.12	369.986	345.362	194.283	240.324	258.45	406.986	402.131	368.468	204.8	209.641	216.933	324.111	354.024	313.03	214.34	219.835	282.459	376.99	408.448	349.168	226.753	245.083	204.571	314.488	302.383	262.847	218.784	218.828	185.378
FBgn0000541	protein_coding_gene	3L	E(bx)	Enhancer of bithorax	2843.09	3178.05	3384.91	879.596	971.415	1013.43	2566.09	3276.52	2855.03	952.433	1213.18	1102.23	2698.04	2740.19	2715.45	897.691	1198.42	1188.34	2750.88	3067.27	3018.44	967.185	1154.8	1269.11	2899.45	3490.66	2344.81	955.659	1225.51	946.123	2727.43	3092.98	1179.44	769.734	1105.44	1104.16	3200.03	3586.62	3012.94	826.75	914.771	1086.09	2882.09	2937.89	3209.94
FBgn0000542	protein_coding_gene	X	ec	echinus	31.1633	41.2155	31.1652	71.4158	99.2941	114.499	25.4988	25.4695	26.2052	56.9993	128.013	93.4983	21.7134	33.2139	33.0729	47.5872	87.637	81.2494	20.6011	42.2099	32.9746	69.0057	96.3464	101.917	25.8304	63.3482	74.6016	75.3326	128.904	84.4125	30.7911	60.3622	174.153	63.037	89.1183	149.147	19.8175	34.5916	16.6017	48.6726	68.3151	85.0779	44.716	78.6797	34.3864
FBgn0000543	protein_coding_gene	3L	ecd	ecdysoneless	128.715	133.33	132.408	64.3078	71.8904	80.4624	130.837	132.402	129.041	87.329	119.896	86.8944	137.299	118.915	137.412	69.4208	81.2023	80.7734	141.231	132.203	134.067	76.5055	90.4353	83.0709	140.235	129.478	112.682	87.1971	69.6881	82.0677	133.834	142.511	99.4341	78.1522	65.5995	73.9141	122.166	123.36	131.692	80.5356	81.7687	86.6533	140.857	125.819	157.894
FBgn0000546	protein_coding_gene	2R	EcR	Ecdysone receptor	443.474	491.275	512.019	191.938	307.732	259.638	379.561	485.835	442.228	171.623	312.268	211.369	395.281	411.449	392.138	167.616	337.507	233.487	410.077	477.697	456.777	176.384	310.785	253.41	406.119	516.74	372.657	171.158	314.197	252.065	392.582	507.493	278.952	163.887	358.363	243.044	403.863	561.818	422.667	143.245	222.333	266.34	456.392	546.53	497.348
FBgn0000547	protein_coding_gene	2L	ed	echinoid	769.061	846.415	878.33	278.46	379.487	334.384	711.835	838.065	783.244	272.47	383.648	295.59	700.508	691.363	706.248	286.221	364.237	338.188	718.535	797.445	761.753	249.312	321.801	306.927	782.103	963.702	687.166	302.675	424.882	212.204	635.978	784.076	559.819	285.283	373.384	428.611	701.354	815.868	730.62	240.883	274.724	345.53	692.767	805.151	862.07
FBgn0000551	protein_coding_gene	3L	Edg78E	Ecdysone-dependent gene 78E	0	0.109819	0	3.27557	0.994156	4.65305	0.272959	0.331042	0.452441	4.57564	6.89343	9.9444	0.247145	0.229023	0.113256	2.15387	6.38068	5.47056	0.122748	0.234501	0.159627	3.97989	5.74172	6.97344	0.290734	0.802525	0.879988	1.69494	2.43971	0	0.22389	0.162055	1.32655	2.26357	3.15454	3.46311	0.0684446	1.18396	0.0657926	3.6514	3.40967	3.31597	0.380269	0.117366	0.0869738
FBgn0000552	protein_coding_gene	3R	Edg84A	Ecdysone-dependent gene 84A	0	0	0	0	0	0.292355	0	0	0	0.324979	0	0.129226	0	0.074106	0	0.13601	0.34639	0	0	0.171483	0	0.123179	0.184052	0.139935	0	0	0.0812641	0	0.899813	0	0	0	0	0.0944909	0.394785	0	0	0	0	0.0815951	0	0.174378	0	0	0.0228827
FBgn0000556	protein_coding_gene	2R	Ef1alpha48D	Elongation factor 1alpha48D	37060.1	32890.2	29563	18915.2	17039	16379.7	34627.4	31476.7	27916.8	21498.7	16140.7	14955	36835.9	33404.7	30944.8	25169.5	20218.3	19427.3	37994	34643.9	29400.8	21733.1	17808.3	18432.9	34437.2	31971	33847.7	20714.5	20838.8	14229.4	34032.7	33052.4	33937.7	20385.8	18811.6	12089.1	33855	32251.4	28129	20157	18181.7	14362.1	33997.9	32209.6	27045.2
FBgn0000557	protein_coding_gene	3R	Ef1alpha100E	Elongation factor 1alpha100E	140.097	194.265	122.813	1323.64	1261.57	1005.2	217.355	156.107	100.81	1116.69	1281.79	900.061	80.5067	144.097	65.0143	927.271	971.218	959.236	125.727	250.031	121.917	1003.07	1051.71	718.871	170.914	223.651	362.091	1314.81	1280.43	735.092	163.392	240.681	683.118	1273.71	1062.25	937.457	107.15	169.02	98.9519	1058.68	1271.3	870.956	233.415	264.153	85.031
FBgn0000559	protein_coding_gene	2L	EF2	Elongation factor 2	15475.2	14745.9	12776.7	10272.2	9876.22	9396.76	14914.8	14431.3	12729.6	10105.7	9542.75	9176.13	14272.1	13859.2	12449.9	11124.2	10568	9498.12	13958.2	13630.7	10732.2	8974.99	8823.5	8291.58	14605.2	15174	15325.8	10091.6	10921.9	9074.34	14034.8	14619.6	15324.3	10197.3	10081.1	7258.43	14232.7	14894.5	12474.5	9650.18	10222.6	8436.42	12629.4	13275.3	10733.4
FBgn0000560	protein_coding_gene	3L	eg	eagle	0.318898	0.852677	0.105094	16.5846	14.7706	21.5928	0.546565	0.822541	0.759489	16.1943	15.9089	20.3198	0.313699	0.849011	0.645872	16.5056	13.0221	14.7347	0.714873	0.94268	1.59528	26.2187	26.6812	24.4912	0.341407	0.185694	2.40979	19.5896	22.7606	19.9307	0.676438	1.63789	2.98004	11.6405	9.4476	18.0778	0.584078	1.20448	0.131585	22.1028	20.5348	20.2861	0.59679	0.493974	0.326965
FBgn0000562	protein_coding_gene	2R	egl	egalitarian	621.918	685.527	639.314	398.825	440.494	452.109	659.224	762.149	684.194	304.099	350.512	275.362	607.727	607.873	596.875	323.971	372.54	330.761	580.181	616.243	580.44	272.281	344.527	308.686	530.551	646.712	496.336	264.337	344.417	191.1	495.463	606.522	378.916	244.129	332.779	287.295	612.063	685.688	649.631	263.531	317.446	296.563	570.785	602.117	616.881
FBgn0000564	protein_coding_gene	3R	Eh	Eclosion hormone	0.0905865	0.0725241	0.0690137	1.26633	2.20075	5.07182	0.0774545	0	0.0857632	0	0.095388	0.129226	0.053627	0	0	0.13601	0.186819	1.44582	0	0	0	0	0	2.20927	0	0	0	0.455379	0.237734	0	0	0	1.87425	0.25621	0	0.475152	0	0	0	0	0	0	0.223956	0	0
FBgn0000565	protein_coding_gene	3L	Eip71CD	Ecdysone-induced protein 28/29kD	92.539	93.6037	98.2368	88.5516	83.2946	94.8217	85.2641	71.7473	94.756	126.126	100.62	103.88	83.1815	69.92	90.486	98.6569	118.503	98.4494	77.5853	65.1571	81.4425	110.537	104.455	109.358	75.2328	67.1568	84.7645	117.386	86.3842	189.928	104.185	75.8878	85.8795	181.819	120.992	125.614	99.4731	92.1622	117.575	194.359	162.541	100.861	75.4258	70.7527	81.7503
FBgn0000566	protein_coding_gene	2R	Eip55E	Eip55E	373.16	326.981	332.853	170.554	125.551	140.47	311.555	298.173	324.396	148.324	101.998	137.959	346.489	338.204	373.936	357.354	171.126	217.416	327.875	264.122	285.34	200.332	119.363	127.552	305.501	263.458	291.987	134.895	113.894	173.514	345.112	258.465	315.743	279.215	192.854	190.811	295.663	254.085	315.576	173.921	124.687	130.379	259.234	205.519	260.106
FBgn0000567	protein_coding_gene	3L	Eip74EF	Ecdysone-induced protein 74EF	36.3905	48.1182	41.287	158.428	262.828	232.514	67.2594	71.15	63.9162	148.37	246.513	211.742	37.6821	58.724	45.8763	150.813	257.745	219.516	40.507	94.532	74.6092	167.713	260.138	263.415	41.9105	92.0224	121.808	153.334	316.932	145.377	69.0138	111.513	272.12	159.26	300.017	310.336	33.1906	80.6358	40.8772	125.285	176.708	237.731	85.0911	159.387	58.1248
FBgn0000568	protein_coding_gene	3L	Eip75B	Ecdysone-induced protein 75B	360.154	419.443	450.064	783.394	1320.81	1067.48	680.867	688.911	675.774	744.086	1241.29	920.734	260.301	366.796	358.36	680.673	1268.18	928.443	288.458	485.828	375.003	675.943	1098.95	1045.25	455.609	663.831	714.007	727.452	1302.83	941.433	480.436	724.1	844.397	678.944	1211.64	924.128	445.225	725.178	522.794	599.489	859.953	940.529	634.811	964.076	709.6
FBgn0000575	protein_coding_gene	3L	emc	extra macrochaetae	245.74	261.138	222.607	356.126	360.229	311.338	263.255	227.166	201.447	339.502	344.795	246.833	232.569	310.755	258.57	308.636	317.906	283.117	221.859	257.107	235.221	317.523	322.638	249.262	239.599	267.365	340.663	377.9	361.891	320.064	285.884	296.652	426.945	325.676	308.897	240.797	271.649	281.011	190.564	320.576	359.042	249.673	291.809	288.478	195.821
FBgn0000576	protein_coding_gene	3R	ems	empty spiracles	2.11843	1.96284	2.19959	14.5936	17.6488	22.143	3.48724	2.42884	2.09476	12.5873	18.7654	9.47103	0.802281	2.89913	1.23839	10.0399	13.5564	14.2238	1.40315	2.7491	3.9972	11.9893	15.0736	16.0425	1.53531	4.79316	6.79101	11.1769	20.9694	8.20677	1.9229	6.97988	12.1301	12.0711	19.7953	17.2324	1.98304	2.6293	2.43727	9.18935	14.9009	12.7301	3.34296	9.09645	2.08241
FBgn0000577	protein_coding_gene	2R	en	engrailed	1.64872	3.44853	1.48218	60.3571	79.7604	80.3418	3.39453	2.61042	3.11954	42.5316	67.2712	62.8018	1.06999	2.2543	0.623189	49.991	63.3729	50.5623	2.55744	4.13246	4.07403	49.5992	81.2506	76.8219	1.85087	2.13989	5.14689	34.2775	43.574	26.9651	2.32629	2.3386	13.05	60.372	62.148	73.4364	2.05388	3.37831	1.94817	64.5886	73.9515	86.9283	3.44809	7.13791	2.54037
FBgn0000578	protein_coding_gene	2R	ena	enabled	413.339	451.913	541.579	188.509	255.806	177.48	407.57	462.826	459.509	167.08	238.961	204.49	490.264	520.249	545.711	202.656	316.077	267.62	455.973	514.779	522.234	187.611	220.641	209.427	454.79	557.237	475.464	183.924	266.303	112.55	427.909	528.651	381.96	188.329	230.169	239.066	498.809	641.572	509.95	182.874	193.944	216.779	467.925	562.234	533.002
FBgn0000579	protein_coding_gene	2L	Eno	Enolase	2541.02	2392.03	2473.88	2445.32	2600.17	2529.91	2160.98	2020.75	2035.17	2884.39	2714.38	2534.04	2545.47	2286.36	2506.63	2890.29	2741.59	2810.3	2214.19	2273.84	2304.82	2185.52	2081.19	2176.52	3078.79	2715.52	2669.34	3201.08	3018.26	2132.59	2548.55	2244.77	2088.98	2711.41	2368.02	2961.24	2585.33	2446.76	2861.69	2574.42	2597.44	2386.58	2549.52	2316.93	2724.78
FBgn0000581	protein_coding_gene	2R	E(Pc)	Enhancer of Polycomb	1595.3	1811.92	1979.04	561.604	779.713	811.319	1596.19	2166.22	1893.27	590.87	982.683	834.288	1570.23	1604.19	1767.71	532.021	968.589	820.57	1783.76	2136.84	1950.75	639.81	993.291	1066.83	1656.93	2406.82	1522.92	604.976	980.77	960.192	1641.01	2537.79	949.824	552.721	931.172	819.47	1871.69	2494.2	1933.9	587.226	695.059	980.817	1789.51	2257.92	2273.93
FBgn0000588	protein_coding_gene	2L	esc	extra sexcombs	227.359	229.003	251.805	42.1446	52.2353	48.2622	163.742	183.004	205.811	40.8034	54.8428	55.865	224.135	178.078	212.92	25.1737	60.2685	35.1032	195.977	184.154	200.82	30.7609	33.8995	46.4011	206.287	173.842	139.734	30.5907	42.3897	41.0338	160.167	129.866	58.6399	27.7546	53.7773	57.0603	197.183	164.255	206.718	33.6037	37.8819	39.5744	205.308	180.747	252.757
FBgn0000591	protein_coding_gene	3R	E(spl)m8-HLH	Enhancer of split m8, helix-loop-helix	0	0.0130433	0	0	0	0.292355	0.050491	0.226432	0.357677	0	0	0.129226	0	0	0.320514	0.149626	0	0.111403	0	0	0	0	0	0	0	0	0	0	0	0	0	0.12914	0.174661	0	0	0.381761	0.0144976	0	0	0.0454814	0.335062	0.159339	0	0	0
FBgn0000592	protein_coding_gene	3L	Est-6	Esterase 6	40.5272	75.1318	32.6957	1010.7	1005.86	711.936	51.0319	43.9623	26.6149	1476.3	1359.03	915.312	44.2424	94.638	36.0035	1321.89	925.157	1079.66	46.5229	81.7254	58.9488	1270.33	881.761	941.867	52.8884	69.7325	95.7176	2651.51	2401.66	1011.78	44.4226	55.2692	96.543	2998.88	2206.98	2116.92	61.9065	74.485	31.8445	1919.23	1535.49	968.035	40.7132	35.9952	47.4288
FBgn0000594	protein_coding_gene	3L	Est-P	Esterase P	0.0644222	0.161606	0.138027	1.12219	1.21771	1.16195	0.628292	0.224846	0.272581	2.36493	6.19996	3.79477	0	0	0	0.480655	0	0.678027	0.152897	0	0.342954	1.23538	0.479266	0.486957	0.795827	1.0187	1.17183	2.42679	4.82129	0	0.295961	0	0	0.620565	0.139251	0.0912203	1.18583	2.48519	0.34772	4.73803	4.10545	2.7107	0.162278	0	0
FBgn0000606	protein_coding_gene	2R	eve	even skipped	0.113072	0.15972	0	5.30419	8.98913	6.36725	0.149017	0.170137	0.371013	1.06721	3.7834	3.04694	0.41961	0.25728	0.294807	1.68331	3.44025	2.01777	0.163411	0.676687	0.528385	2.60136	3.15101	0.0973914	0.0696565	0	1.021	0.744577	2.84313	9.37916	0.369835	0.0701982	2.44935	1.03477	1.37528	3.36285	0.306891	0.685701	0.51454	1.40654	4.88152	3.14952	0	0.693041	0.257575
FBgn0000611	protein_coding_gene	X	exd	extradenticle	481.132	496.738	454.315	332.003	339.491	241.83	429.321	454.375	408.976	248.537	277.19	193.336	464.642	490.814	408.43	291.633	306.333	231.903	435.728	447.168	423.194	296.865	284.536	219.777	492.313	458.275	403.586	279.389	289.265	92.6192	448.57	432.517	357.403	335.28	298.188	243.418	512.404	482.337	467.083	247.285	277.608	193.063	469.958	412.933	453.318
FBgn0000615	protein_coding_gene	2R	exu	exuperantia	1215.34	1127.03	1277.27	4154.66	3974.07	4553.79	1156.66	1242.14	1358.9	3601.04	3575.3	4120.16	1344.86	1051.5	1299.47	3448.71	4010.44	3842.69	1219.55	1047.19	1183.59	5218.64	5772.49	6317.37	1309.8	1047.56	924.079	5494.8	4953.51	8066.08	1314.93	1009.77	422.105	3963.64	4268.26	5662.9	1372.96	1093.45	1507.11	4275.45	4055.41	4620.92	1208.44	1027.88	1382.13
FBgn0000617	protein_coding_gene	X	e(y)1	enhancer of yellow 1	109.868	109.728	132.152	38.6359	39.1782	33.483	118.865	115.484	134.183	42.4543	31.3226	39.0991	113.708	116.704	122.564	37.5663	49.2537	52.0547	118.912	102.853	124.066	36.88	40.8391	33.2646	116.93	119.262	116.017	45.7611	45.4049	60.9645	112.021	110.379	79.8668	47.0401	43.3257	36.5497	117.53	131.181	144.302	41.0386	37.1064	51.314	115.155	120.53	117.452
FBgn0000618	protein_coding_gene	X	e(y)2	enhancer of yellow 2	38.8449	32.0673	36.2352	16.4862	14.355	16.7437	37.6869	25.8929	40.5969	22.5273	13.9987	23.695	39.5247	28.9333	36.3762	17.6059	14.2604	17.2029	40.1902	28.9333	39.7549	19.1372	15.2323	13.1647	43.2236	29.3327	31.6242	22.7387	12.697	49.2406	34.6368	25.2074	27.04	18.6454	12.4574	15.1554	39.5224	24.1648	44.7031	20.6348	16.7869	20.9622	32.8043	22.5791	36.7314
FBgn0000625	protein_coding_gene	3L	eyg	eyegone	2.58873	3.419	4.16395	24.526	19.6618	25.9929	5.10517	4.71177	3.63213	32.9854	48.0364	41.2413	2.12812	2.34479	2.64529	33.9702	46.912	43.4593	4.45537	6.64632	7.8032	36.966	33.2707	48.8646	4.44403	4.44218	9.41967	32.2902	21.1617	83.2401	3.39153	4.82163	24.4621	41.3022	39.7036	53.3676	3.12745	2.58372	1.66488	27.9198	34.1827	50.1349	6.04725	15.5636	6.25467
FBgn0000629	protein_coding_gene	3L	E(z)	Enhancer of zeste	245.862	273.836	274.68	74.7732	69.015	79.2233	171.52	181.495	180.235	59.0978	44.2073	76.2186	242.045	220.926	237.844	58.6039	59.6374	54.3258	220.87	193.446	200.844	54.5133	60.8741	44.2631	208.553	191.486	160.388	57.0711	52.3821	48.0682	172.844	153.744	104.034	55.8683	50.1349	57.7749	196.993	181.885	198.764	55.146	59.1062	63.73	224.797	185.692	256.769
FBgn0000633	protein_coding_gene	2R	fas	faint sausage	8.422	11.8147	7.90031	78.3116	115.649	100.502	19.0064	15.4451	10.7918	110.929	186.311	129.577	5.91417	11.2615	5.47361	80.1017	132.83	126.535	8.95961	17.4778	12.9397	91.5329	118.428	116.85	10.2485	17.8544	27.6152	91.6969	127.023	97.3088	12.4369	29.1226	51.797	102.738	143.915	115.781	6.6108	14.6209	9.18726	81.8502	111.143	112.516	15.0308	26.5186	9.17327
FBgn0000635	protein_coding_gene	X	Fas2	Fasciclin 2	117.118	146.927	98.2821	405.027	540.908	409.708	151.147	139.268	107.655	381.465	520.325	364.771	79.5646	130.523	82.3098	425.086	490.261	427.592	107.725	207.925	157.76	359.66	408.115	425.433	119.518	181.159	247.981	432.934	546.217	294.271	142.207	194.805	513.555	456.413	492.768	479.205	98.3528	163.072	80.9265	354.218	346.797	384.231	147.435	215.259	114.055
FBgn0000636	protein_coding_gene	2L	Fas3	Fasciclin 3	66.3008	81.2252	41.3665	215.675	252.029	217.677	97.7591	98.5686	68.4351	169.133	223.608	198.897	56.7481	92.0349	41.5203	200.71	269.85	250.674	69.8363	112.828	68.0692	216.509	257.401	227.04	75.5017	114.577	145.603	203.353	247.438	154.756	88.8653	135.676	252.798	221.823	289.743	289.898	73.9868	100.491	39.5178	186.271	214.332	212.947	82.898	120.024	47.1225
FBgn0000639	protein_coding_gene	3L	Fbp1	Fat body protein 1	0.186536	0.114736	0	0.383308	1.98864	2.43682	1.52693	1.35213	3.8187	0.779781	0.705341	58.1583	0	0.0707379	0.136953	0.52185	0.0865975	4.47304	0.0117222	0.857413	0.536396	0.0719544	0.538333	3.33583	2.80096	6.54163	73.0687	11.6261	83.6579	0	0.224647	0.0842172	711.102	1.28169	2.00455	495.3	0	0	0.676559	0.393189	0.46714	3.34952	0.901995	1.84058	0.763263
FBgn0000640	protein_coding_gene	2L	Fbp2	Fat body protein 2	0	0	0	0.125681	0.235974	1.0113	0.0715626	0.187124	0.17086	0.406851	0.405876	31.4547	0.0866509	0.0707379	0.0674714	1.01582	0.596714	1.57644	0.0117222	0	0.0970753	3.53438	4.89801	6.1417	2.19028	5.87381	40.0627	5.74874	34.4617	0	0	0.750096	176.943	1.28505	0.0970965	100.449	0.0144976	0.224981	0.258767	1.09701	0.134151	0.291864	0.0578477	0.0978182	0.572131
FBgn0000644	protein_coding_gene	X	Fcp3C	Follicle cell protein 3C	26.9452	10.5766	14.7224	4.27599	4.75622	1.93817	46.969	66.3619	59.5563	4.33762	3.41461	4.20505	63.5407	46.8695	36.8496	3.14132	2.11842	2.9338	6.17113	47.0549	26.7188	6.47061	2.71136	3.24575	20.6932	46.045	59.8022	3.84185	0.802663	0	87.0564	55.2779	5.49236	2.7827	2.80443	2.43829	30.6485	43.3797	40.2543	1.55374	1.47501	1.22021	121.167	105.061	17.6412
FBgn0000658	protein_coding_gene	2R	fj	four-jointed	2.57782	2.9263	2.27814	10.1446	11.6716	12.1841	3.61345	3.79129	2.63861	12.4061	19.0488	12.5602	1.19897	3.00538	1.17744	12.3993	13.1849	16.5235	3.27701	4.3699	2.7682	9.82773	10.8792	7.70857	3.51772	6.93307	10.4404	19.2328	17.8631	28.1375	3.2179	7.94774	80.4484	24.5388	19.5632	69.0488	4.20615	8.59697	5.83754	14.4174	12.9031	20.2555	4.49575	9.06547	2.99925
FBgn0000659	protein_coding_gene	3R	fkh	fork head	41.8015	51.2574	35.6475	301.856	389.382	322.588	57.2677	55.8737	46.0078	219.547	369.459	210.03	30.5485	48.643	22.7551	239.414	296.842	247.549	51.6736	92.9367	66.3906	270.184	351.798	283.455	45.0119	77.8924	102.481	246.085	377.177	230.962	58.2413	114.338	190.785	252.118	392.199	252.508	33.7029	69.4472	20.3534	218.414	250.745	262.795	60.1688	97.1643	50.9495
FBgn0000662	protein_coding_gene	2R	fl(2)d	female lethal d	468.52	483.183	522.945	212.46	268.549	216.746	441.201	499.068	476.428	200.149	291.179	252.826	704.029	713.108	731.059	518.16	738.531	684.356	530.801	532.858	549.331	212.269	240.207	243.48	478.129	537.921	424.483	201.161	230.638	208.686	481.837	498.085	285.187	218.95	271.187	236.077	551.966	592.023	533.024	181.581	201.127	216.501	519.792	527.302	540.932
FBgn0000667	protein_coding_gene	X	Actn	alpha actinin	633.166	747.712	708.961	1447.77	1952.72	1972.76	729.282	709.341	662.347	1556.57	2264.2	1695.58	590.854	654.552	670.373	1551.4	2304.42	2055.74	568.461	732.37	746.243	950.875	1437.57	1511.61	660.887	865.327	1082.34	1893.97	2244.19	1103.22	688.454	966.299	2791.76	2197.17	2204.17	3899.4	575.312	740.575	616.41	1201.75	1666.85	1596.39	932.769	1241	786.842
FBgn0000709	protein_coding_gene	X	fliI	flightless I	420.576	424.372	444.538	134.286	165.151	141.793	388.74	463.877	448.929	141.506	149.618	164.32	465.362	439.896	513.16	144.96	162.206	147.112	409.87	431.307	419.741	130.87	152.102	149.578	406.282	448.441	358.92	133.312	170.94	91.4468	406.02	453.308	266.66	139.138	175.198	163.652	420.143	434.119	457.362	126.452	116.591	130.902	435.279	438.222	505.976
FBgn0000711	protein_coding_gene	X	flw	flapwing	260.117	269.29	277.812	383.755	403.644	380.039	261.559	273.735	267.619	402.69	457.326	431.587	235.634	241.919	272.867	347.972	401.266	379.565	250.554	248.873	280.019	327.062	347.959	319.944	238.688	260.591	267.24	388.628	409.621	383.373	239.645	259.301	348.383	359.29	395.693	356.244	277.413	277.473	286.841	342.882	354.934	391.752	296.047	306.912	301.731
FBgn0000715	protein_coding_gene	2R	FMRFa	FMRFamide	3.82304	2.43693	2.05605	26.9585	14.9217	23.845	6.12347	5.16902	2.052	29.2225	29.7704	65.424	2.88693	3.20404	1.39403	29.7068	26.9867	22.0676	3.59547	6.0078	3.78586	31.0069	16.2806	22.4357	2.82465	5.07765	5.33286	18.4473	7.46923	9.37916	3.40511	9.06305	7.36866	29.8592	13.9993	26.8348	2.47582	2.83184	3.24243	21.8598	28.8603	14.4555	8.27687	8.42539	3.70832
FBgn0000719	protein_coding_gene	X	fog	folded gastrulation	344.754	353.505	361.57	111.144	173.177	152.729	306.785	386.732	342.875	112.491	176.298	106.093	419.561	444.937	408.085	113.584	169.923	116.398	435.595	454.176	440.459	104.182	141.694	157.353	418.403	536.441	416.34	120.695	163.294	97.3088	444.738	550.378	412.96	114.333	158.395	123.529	346.419	447.414	295.91	131.142	167.159	172.773	325.987	463.369	384.287
FBgn0000721	protein_coding_gene	2L	for	foraging	1328.81	1411.55	1385.37	543.502	624.426	585.519	1320.09	1552.36	1418.38	482.23	504.15	473.216	1211.78	1170.13	1181.53	538.576	558.244	522.164	873.563	1064.62	947.084	465.927	572.488	596.342	1416.21	1583.96	1100.57	480.654	650.654	384.546	1278.73	1483.61	771.295	441.227	538.984	527.29	1485.59	1588.73	1461.65	419.281	439.438	419.429	1492.98	1524.86	1617.74
FBgn0000723	protein_coding_gene	3R	FER	FER ortholog (H. sapiens)	65.826	74.7774	57.1385	455.234	440.487	546.953	63.9177	55.73	48.2969	283.363	356.068	299.775	27.6933	37.4678	33.8783	271.568	303.702	294.229	41.2588	80.4381	62.0856	243.218	306.222	315.034	40.9207	70.5414	82.4594	283.454	328.742	164.135	58.2636	109.883	211.377	328.624	395.64	372.622	33.6294	51.5363	31.7586	228.995	285.278	273.723	72.9378	82.3559	57.3699
FBgn0000808	protein_coding_gene	X	gd	gastrulation-defective	36.2522	34.7431	42.6663	3.39887	1.28358	2.74667	35.9757	33.9568	38.8574	2.56138	1.38317	1.04991	40.6144	31.2523	37.4054	3.34534	1.53497	4.26464	39.2183	31.5882	32.0782	1.83648	1.4381	7.00402	41.0818	30.9338	33.3222	6.63997	6.37207	5.86198	35.6004	31.9819	14.3038	2.31336	2.90069	3.12212	38.8221	35.973	38.889	3.11911	0.603366	2.2097	37.678	35.6117	42.1064
FBgn0000810	protein_coding_gene	X	fs(1)K10	female sterile (1) K10	309.289	342.322	305.954	104.133	102.107	108.247	281.435	328.477	284.716	110.215	111.001	108.912	279.179	352.069	286.066	94.9029	147.278	112.119	297.927	293.705	270.636	94.6719	96.2073	124.286	234.218	275.013	252.638	95.1378	92.7157	199.307	343.326	454.672	305.19	109.891	137.749	106.887	274.686	336.321	251.875	94.3699	108.667	114.409	259.355	293.882	254.647
FBgn0000826	protein_coding_gene	X	png	pan gu	220.323	178.537	210.622	5.66012	0.789609	10.7036	181.323	179.802	219.647	10.7655	4.94362	8.14076	223.511	162.545	228.29	6.90019	3.82579	3.94318	171.176	130.218	156.757	2.99739	1.74045	6.4412	210.785	180.696	128.563	8.28541	2.47347	4.68958	147.26	113.889	40.9985	5.3972	3.19109	9.42539	188.915	156.632	236.951	4.84156	4.96977	5.32342	166.977	140.485	208.011
FBgn0000927	protein_coding_gene	X	fs(1)Ya	female sterile (1) Young arrest	938.074	831.393	980.004	31.741	8.54502	19.2021	847.991	838.651	946.605	46.9225	7.73484	21.2474	984.226	751.307	1028.15	27.3656	11.1039	7.3697	842.708	722.26	828.9	9.99572	5.86067	13.0792	955.549	855.168	735.673	24.3581	8.05167	30.4823	925.715	785.401	354.336	17.7879	13.4875	26.0552	964.018	823.338	1123.36	20.5988	10.4509	17.0775	894.774	813.456	1057.74
FBgn0000928	protein_coding_gene	X	fs(1)Yb	female sterile (1) Yb	4.34933	6.11655	3.91882	12.2257	12.0875	13.3344	7.72027	4.64108	4.49687	13.8796	15.8363	15.8561	3.81285	5.08015	3.77346	7.36903	17.0591	9.68927	5.43626	6.94802	3.79231	14.9443	12.9405	22.7758	6.60058	6.4288	12.52	12.8165	14.0645	22.2755	7.12286	8.98893	19.6719	8.83101	14.8322	11.3819	5.195	7.90641	4.23249	11.9559	16.7541	17.1226	7.04643	12.6018	5.64339
FBgn0000964	protein_coding_gene	2L	tj	traffic jam	146.801	185.144	121.606	16.6263	13.409	13.3465	262.021	259.825	177.8	19.1969	23.3591	16.9972	108.984	248.3	153.932	14.9818	20.4832	17.1036	170.008	199.009	144.552	19.0138	28.1201	16.1486	121.928	224.907	296.76	18.3202	18.9058	10.5516	194.314	303.022	431.054	12.5475	14.9714	15.2734	121.94	245.097	77.6323	13.4178	13.537	12.3655	156.049	269.423	100.508
FBgn0000996	protein_coding_gene	2R	dup	double parked	1095.95	1068.75	1227.9	60.4009	53.3136	70.974	846.301	946.296	969.108	81.9854	59.4407	72.4665	1097.17	898.414	1030.31	50.4915	58.8163	43.4769	999.696	867.983	967.661	43.3814	43.1285	72.3312	1131.3	1038.48	751.307	56.7494	43.8658	28.1375	970.769	888.482	236.05	57.2353	55.6631	74.8203	1162.3	1063.77	1233.11	63.1792	62.0431	67.0762	970.886	838.807	1161.66
FBgn0001075	protein_coding_gene	2L	ft	fat	5.94759	9.00309	8.20088	55.5295	83.9665	107.424	5.39534	4.00333	7.37993	65.5282	98.8653	87.8339	3.52296	6.01882	5.86764	48.9786	73.6233	85.4038	6.37973	11.0808	11.6403	54.4899	62.006	97.4389	4.52777	9.53548	17.4256	212.305	231.455	450.2	6.41739	13.4798	109.963	296.345	372.433	599.986	2.50873	5.05191	2.52636	137.311	138.86	210.345	10.162	23.6596	10.1951
FBgn0001077	protein_coding_gene	3R	ftz	fushi tarazu	0.136891	0.0560878	0.355672	12.1326	10.5507	9.19841	0.0552774	0	0.0857632	10.3916	6.58985	13.6523	0	0.12818	0	8.11821	8.79347	13.7636	0.301852	0	0.049834	16.0513	20.7084	16.6778	0	0	0.253772	7.46877	7.95903	14.0687	0	0.484724	0.650631	7.73092	10.5229	16.2765	0.106161	0	0	11.569	10.6489	15.3553	0.288657	0	0.235434
FBgn0001078	protein_coding_gene	3L	ftz-f1	ftz transcription factor 1	1096.06	1104.81	1226.95	315.645	417.507	383.171	907.412	1122.42	1034.21	279.541	419.712	403.088	954.833	999.538	1064.69	251.575	399.741	310.935	1192.62	1243.33	1246.62	266.471	437.036	413.094	1093.73	1427.41	993.49	265.016	463.486	271.996	1083.12	1366.35	836.805	259.071	454.639	380.599	1088.91	1316.02	1035.14	221.558	274.734	325.016	1082.6	1214.96	1182.75
FBgn0001079	protein_coding_gene	X	fu	fused	200.436	196.714	210.64	36.8926	29.9717	38.8213	164.713	177.01	187.09	43.4444	47.28	30.7476	205.387	170.95	210.607	38.4268	35.6302	44.1188	183.776	171.133	184.288	36.512	42.444	39.4166	196.788	186.146	158.648	34.6791	51.2008	41.0338	174.458	160.117	65.6556	35.0274	41.5035	30.0327	191.784	177.697	210.294	29.7313	28.9826	27.4167	189.793	162.274	239.183
FBgn0001083	protein_coding_gene	X	fw	furrowed	2.01262	4.51091	2.93354	21.6187	31.4348	26.384	5.37658	3.52007	2.71126	20.4727	27.1023	20.5634	2.03466	5.14751	2.99616	16.4089	21.6559	17.1359	2.01901	4.02972	2.31266	17.8393	17.3537	26.1261	2.72399	5.15429	6.74504	21.9598	25.2651	51.5854	3.59708	5.67073	45.3383	28.9659	25.887	57.9293	1.90578	4.52648	2.1787	15.3774	17.0015	19.3605	4.96946	11.5178	4.80849
FBgn0001084	protein_coding_gene	2L	fy	fuzzy	47.2945	45.389	50.2188	13.26	11.2691	11.7388	40.2292	39.0315	52.4002	12.8492	12.3903	16.3234	54.4557	38.1832	48.1911	12.6204	10.5582	7.91971	72.5589	58.8401	67.6496	14.1624	10.3512	16.8549	53.0055	43.769	32.1834	13.7879	4.99169	17.5859	50.0643	40.7632	14.9017	10.898	12.0776	11.072	48.5063	35.5308	56.2418	13.4507	11.5275	11.3894	51.0127	45.5966	65.7824
FBgn0001085	protein_coding_gene	3L	fz	frizzled	267.667	270.838	263.083	37.5847	54.1011	38.5388	85.291	89.7936	84.7898	43.1535	50.7466	54.0918	242.764	218.271	227.968	41.1422	61.0736	47.0302	257.133	247.263	250.407	33.8364	46.2715	45.063	325.522	311.451	205.33	36.0623	47.1828	9.37916	354.874	344.248	135.712	40.2559	71.5352	58.4283	291.055	266.381	279.387	32.481	38.576	31.9947	401.01	348.275	440.801
FBgn0001086	protein_coding_gene	2L	fzy	fizzy	593.069	549.133	658.329	95.3322	94.038	124.435	432.449	444.648	545.345	121.719	96.4937	125.051	556.489	451.418	577.285	88.6473	72.2951	97.0727	560.891	490.409	570.52	100.181	102.44	118.408	570.433	498.928	382.59	109.525	76.0296	205.169	394.99	362.392	66.567	87.9258	89.4726	116.703	615.644	501.945	695.45	143.791	131.038	158.252	496.007	405.704	647.796
FBgn0001087	protein_coding_gene	X	g	garnet	504.101	520.4	557.009	193.505	231.306	199.378	429.371	517.752	471.121	157.782	194.615	203.794	437.994	454.204	474.592	175.935	199.661	213.516	469.434	480.866	497.347	162.786	174.872	230.858	467.597	482.059	376.26	157.286	176.949	101.998	408.206	477.479	245.746	165.681	188.327	186.619	502.765	567.99	556.708	148.658	172.171	173.195	469.313	447.877	543.545
FBgn0001089	protein_coding_gene	2L	Gal	beta galactosidase	11.4273	15.651	3.89348	98.3454	68.4446	80.3779	41.6876	41.9829	20.6695	188.329	112.937	103.722	24.449	19.7434	6.0185	187.341	81.2627	126.705	15.4771	43.8491	18.1106	106.13	74.8673	87.7198	24.1903	45.8636	37.6837	88.2901	115.638	50.413	59.3225	52.6136	188.695	360.51	391.24	167.741	18.5534	26.8226	6.73169	194.424	91.5097	95.1432	27.8709	37.5027	17.4028
FBgn0001090	protein_coding_gene	X	bnb	bangles and beads	61.5706	76.4913	53.8644	444.868	588.711	428.202	147.435	118.71	91.0863	607.658	977.288	592.647	57.5014	115.761	60.0634	357.65	568.753	385.457	46.6922	119.892	72.7885	389.206	547.069	433.733	59.1589	103.426	172.95	405.188	495.549	382.201	90.6662	200.671	502.484	461.078	541.066	660.477	52.8822	107.845	47.1595	355.655	408.872	416.704	88.2123	183.107	56.8724
FBgn0001091	protein_coding_gene	2R	Gapdh1	Glyceraldehyde 3 phosphate dehydrogenase 1	1544.91	1632.76	1615.7	2178.66	2417.74	2506.58	1781.95	1617.25	1569.49	3111.02	3172.89	2829.47	1871.8	2040.5	2007.48	2935.65	2795.74	3397.14	1604.19	1750.41	1887.42	1744.09	1826.3	1925.06	1819.28	1854.51	2332.7	3504.91	3383.39	2390.51	1891.21	1655.23	2530.43	3017.09	2177.61	3053.88	1366.9	1241.22	1580.09	2108.61	2274.89	2076.38	1688.69	1654.99	1698.57
FBgn0001092	protein_coding_gene	X	Gapdh2	Glyceraldehyde 3 phosphate dehydrogenase 2	3412.27	3315.13	3480.42	1689.57	1584.39	1250.15	2946.36	2746.66	3134.37	1853.61	1578.73	1414.33	3424.39	2962.28	3289.9	1915.69	1491.83	1609.92	3031	2944.6	3179.93	1632.47	1384.3	1244.6	3338.7	2810.78	2874.85	2061.24	1812.27	1261.5	3192.68	2738.67	2462.95	1943.43	1415.92	1716.35	2990.42	2613.91	3313.21	1510.18	1352.02	1105.4	3019.69	2692.97	3263.17
FBgn0001098	protein_coding_gene	3R	Gdh	Glutamate dehydrogenase	1395.78	1556.48	1461.37	2317.6	3032.84	2352.29	1422.81	1482.39	1347.46	1854.89	2758.65	1674.13	634.296	906.586	719.607	1641.45	2096.83	1775.31	1260.79	1542.57	1415.63	1897.64	2418.63	2110.12	1294.73	1613.44	1551.96	2181.23	2990.68	1603.84	1419.11	1880.64	2362.61	2700.68	3124.92	2689.85	1269.73	1699.78	1259.3	1798.48	2213.28	2017.19	1372.51	1858.48	1288.86
FBgn0001099	protein_coding_gene	3L	gdl	gonadal	4.3253	4.56728	4.43645	48.4966	44.7613	52.8157	6.40559	4.44942	6.11043	35.4029	36.2422	45.6935	3.25782	3.94502	4.36158	27.4845	23.4906	31.3316	5.46441	4.55015	3.7427	39.547	34.8661	68.5395	5.24152	3.3972	5.28041	32.5908	23.3815	53.9302	3.78603	3.71077	3.5695	39.8576	32.7625	62.0889	3.28976	3.9589	5.527	42.7485	38.7884	50.3845	4.49153	4.02461	10.5097
FBgn0001104	protein_coding_gene	3L	Galphai	G protein alpha i subunit	472.342	495.115	538.58	93.8418	91.1127	81.4939	539.669	591.941	608.891	104.096	71.495	103.634	555.925	519.455	583.272	102.091	79.8139	80.3363	533.538	519.239	571.834	96.823	66.4804	107.225	562.499	518.649	451.886	83.2219	80.2951	49.2406	538.131	500.311	269.556	92.9971	92.1322	98.4903	622.31	585.651	666.844	90.7535	81.9596	77.0849	491.223	413.986	582.766
FBgn0001105	protein_coding_gene	X	Gbeta13F	G protein beta-subunit 13F	1019.55	980.929	1159.93	969.858	883.919	994.812	1089.38	1001.29	1189.59	906.374	796.451	1207.81	975.788	958.86	1130.56	926.307	873.504	992.608	1059.7	1031.71	1275.6	945.045	898.49	798.988	1064.06	1006.31	1215.66	977.129	880.688	1198.19	1058.38	984.329	1333.46	919.292	857.221	959.558	1056.41	1015.27	1094.12	1003.73	867.895	1067.96	1048.76	947.215	1140.11
FBgn0001108	protein_coding_gene	3L	Gl	Glued	514.666	556.444	542.44	257.996	223.497	243.45	518.187	582.156	548.152	257.172	265.936	261.599	580.421	586.625	633.144	241.817	249.444	265.01	496.005	510.859	527.14	223.875	218.841	284.271	532.123	556.85	440.915	225.694	221.778	213.376	520.167	576.31	368.549	233.67	276.749	265.62	520.905	511.934	557.026	265.669	256.613	306.633	541.204	518.422	631.669
FBgn0001112	protein_coding_gene	3R	Gld	Glucose dehydrogenase	5.06749	9.18556	4.49489	108.738	121.34	101.036	5.85618	3.8696	2.7484	128.612	126.373	84.5014	2.31715	5.43423	2.23575	170.059	141.272	126.772	8.34644	10.7503	6.43101	326.225	280.743	255.447	6.34764	4.21326	8.68426	89.1038	92.1339	45.7234	6.89752	20.8789	28.488	380.515	301.38	257.294	3.62408	6.91188	4.54681	322.594	284.161	207.89	8.63931	8.53362	6.81589
FBgn0001114	protein_coding_gene	2L	Glt	Glutactin	283.608	345.839	257.693	733.084	1092.62	583.21	321.65	422.279	274.438	605.699	762.779	331.805	418.822	680.05	459.866	1221.51	928.763	1224.73	230.816	735.632	523.171	604.81	704.457	558.228	269.143	359.741	770.798	609.918	1502.53	311.857	378.487	673.698	864.181	1174.19	1077.68	683.332	315.817	553.397	211.379	991.6	902.94	574.918	186.95	221.404	88.8542
FBgn0001120	protein_coding_gene	3L	gnu	giant nuclei	859.362	665.15	760.923	20.5855	3.24443	20.9889	711.736	597.457	803.799	37.7	3.45917	12.3187	938.804	722.263	869.268	19.0901	5.36581	4.29335	840.762	561.366	727.296	8.33368	2.43278	8.89641	821.966	606.615	494.417	20.8923	1.60471	14.0687	805.486	606.644	281.15	12.4649	8.19828	18.6295	819.972	667.451	808.596	13.3344	8.72306	8.80114	791.45	553.637	866.128
FBgn0001122	protein_coding_gene	2R	Galphao	G protein alpha o subunit	434.892	452.313	455.791	601.825	701.786	551.355	390.34	422.999	382.975	522.879	636.911	454.076	349.04	431.839	382.308	591.318	691.014	642.991	383.081	456.56	411.193	500.106	610.864	468.328	410.382	470.033	456.749	591.673	595.99	382.201	433.716	491.386	568.349	564.8	643.219	553.49	443.294	515.592	410.319	427.054	470.541	427.06	450.111	464.064	414.53
FBgn0001123	protein_coding_gene	2R	Galphas	G protein alpha s subunit	32.4698	42.0471	23.5489	171.161	139.495	131.198	55.8081	44.6566	38.6934	162.586	153.787	164.37	33.1911	49.9864	32.9679	183.509	156.332	164.146	36.5214	56.8337	44.849	164.73	145.773	116.701	37.4092	45.5699	76.4308	180.854	187.958	145.377	48.5756	48.0278	137.313	174.617	145.968	162.808	34.2812	39.8472	21.9877	206.72	190.311	168.818	50.478	53.7797	26.219
FBgn0001124	protein_coding_gene	2R	Got1	Glutamate oxaloacetate transaminase 1	427.773	391.869	373.457	1141.7	1068.7	968.17	483.425	437.865	449.323	1410.25	1171.34	1140.09	417.154	354.358	343.322	1247.78	915.896	907.304	449.058	439.752	428.826	1343.96	1049.7	1163.2	529.098	412.364	475.625	1136.67	1048.59	942.606	469.986	404.814	508.147	1061.84	983.316	1018.99	374.832	342.633	401.085	1158.64	1011.16	965.939	494.728	398.821	503.488
FBgn0001125	protein_coding_gene	2L	Got2	Glutamate oxaloacetate transaminase 2	885.079	796.183	814.711	1298.31	1234.14	1014.02	711.775	664.861	677.967	805.037	632.564	646.454	888.746	802.718	854.558	924.424	542.797	618.376	867.83	791.467	818.045	1042.33	821.814	766.114	868.068	718.836	832.942	897.997	914.144	826.539	734.269	616.792	613.474	514.609	499.034	495.966	748.874	633.116	793.44	402.578	362.497	323.791	673.306	575.66	667.917
FBgn0001128	protein_coding_gene	2L	Gpdh	Glycerol 3 phosphate dehydrogenase	656.74	702.38	654.806	1133.77	1626.25	915.682	673.584	636.816	571.294	1397.19	1442.17	1169.09	705.444	820.887	661.677	1459.08	1505.37	1365.83	698.881	1207.9	1207.74	1363.33	1329.9	1306.2	716.073	767.787	1125.71	1821.76	1908.16	792.539	703.627	697.866	1514.69	1359.08	1019.86	1824.41	642.563	699.341	619.9	1088.61	989.96	973.692	753.041	825.107	602.053
FBgn0001133	protein_coding_gene	2R	grau	grauzone	81.3327	87.1314	92.2714	51.6823	37.3328	54.7566	90.5727	87.9894	95.8386	51.2343	51.7412	49.6116	106.168	100.016	112.52	51.7483	54.141	62.5108	112.594	106.065	114.366	51.8896	45.033	56.2221	89.3976	84.4971	83.0302	40.4938	39.1804	17.5859	99.5963	87.9982	81.5276	64.0486	60.1023	61.3799	90.3867	89.857	112.308	49.1863	50.8945	49.9071	106.685	88.3002	110.079
FBgn0001134	protein_coding_gene	3L	Grd	Glycine receptor	0.220603	0.659307	0.318502	6.43443	8.9247	4.8767	0.849159	1.01187	0.464639	5.19125	11.8366	3.08205	0.624327	0.828146	0.189271	5.60655	4.11613	7.66825	0.518031	1.23883	0.271705	5.7624	10.3025	3.82538	0.473396	0.420782	2.06169	6.24765	4.69749	0	0.552834	1.56787	3.85336	4.23157	7.38422	6.43398	0.461344	0.880648	0.517589	5.87995	5.63612	3.00737	0.821772	0.918286	0.57265
FBgn0001137	protein_coding_gene	2L	grk	gurken	78.1862	75.6786	68.0372	75.9982	69.6281	68.9097	65.033	58.7946	58.7544	76.5422	61.4882	66.5315	56.6862	66.2209	60.8962	81.2415	92.9004	64.3426	78.0086	78.7813	72.7595	75.1214	66.7499	61.1572	66.4016	62.2278	81.5441	74.2215	60.0222	38.689	73.116	84.1832	131.256	55.1856	43.8701	44.2068	56.2948	60.5518	53.2917	58.2552	71.2042	49.926	84.0978	82.8613	103.312
FBgn0001138	protein_coding_gene	3R	grn	grain	1.79077	2.3483	2.64622	13.4162	22.6748	20.1789	3.56937	2.67053	2.63907	17.3273	36.6114	18.1293	1.28286	2.40022	2.26643	18.8233	27.9228	23.4397	1.8513	5.25824	6.22427	12.479	24.3968	19.599	2.92667	3.22481	8.30629	19.2907	30.3809	12.8963	2.70403	5.98477	17.012	17.942	29.1765	27.4843	2.00848	3.61389	1.77732	15.0715	16.5441	23.1805	3.78147	8.86084	2.46998
FBgn0001139	protein_coding_gene	3R	gro	groucho	1106.91	1092.9	1239.82	418.647	391.617	432.417	1051.83	1114.92	1158.3	430.369	458.306	473.355	1059.45	929.708	1106.77	466.308	488.69	473.241	1158.11	1097.42	1204.81	446.576	503.131	463.403	1097.66	1108.86	868.909	439.112	402.058	619.025	1048.7	1034.87	551.037	426.697	476.889	451.94	1123.67	1158.45	1190.13	429.696	416.897	467.42	1075.47	1059.13	1263.33
FBgn0001142	protein_coding_gene	2L	Gs1	Glutamine synthetase 1	818.825	797.477	906.823	407.046	412.86	258.886	867.128	907.328	932.546	370.174	278.844	269.839	1054.23	942.327	942.956	419.47	264.629	279.141	742.685	816.172	811.811	373.318	334.122	244.133	975.943	834.676	781.297	384.308	399.279	256.755	966.237	815.367	603.231	420.066	314.877	348.936	1005.48	879.269	1040	428.97	386.608	274.33	1018.87	926.096	1135.68
FBgn0001145	protein_coding_gene	X	Gs2	Glutamine synthetase 2	309.126	395.622	300.545	2093.08	2353.41	1708.49	474.271	394.394	314.985	1992.96	2004.11	1594.69	264.81	474.861	291.67	2225.54	2060.93	2048.33	291.145	702.744	731.558	1641.54	1522.08	1305.97	326.843	427.771	868.126	2101.12	2039.46	1923.9	469.008	536.908	1840.73	2604.82	2008.74	1922.45	308.43	537.801	272.058	2098.1	1998.12	1588.85	509.671	712.632	298.131
FBgn0001147	protein_coding_gene	2R	gsb-n	gooseberry-neuro	0.209183	0.646063	0.105094	29.1805	38.4527	38.2577	0.936789	0.339491	0.257559	28.3092	34.2977	34.4201	0.151862	0.931916	0.42684	52.4881	59.2511	59.0281	0.970019	0.315912	0.897143	52.8767	73.3988	81.8724	0	0.757605	0.860672	34.1623	41.1083	38.689	0.725819	0.976008	1.58626	34.3782	38.821	40.9134	0.332063	0.16482	0.47837	29.9978	27.3738	38.0045	0.495395	2.54377	0.268568
FBgn0001148	protein_coding_gene	2R	gsb	gooseberry	0.157192	0.176188	0.109084	9.89082	9.75539	9.53927	0.340357	0.143604	0	8.30436	13.2811	12.3068	0.147576	0.124812	0	13.862	15.5084	12.5852	0.419252	0.24465	0.0419783	11.5015	13.3168	7.93087	0.181543	0.354386	0.130089	8.74844	12.284	23.4479	0	0.0842172	1.03517	11.0687	8.35724	9.11063	0.0687507	0	0.304971	11.9696	11.2186	10.5716	0.3635	0	0.128454
FBgn0001149	protein_coding_gene	3R	GstD1	Glutathione S transferase D1	2364.71	2087.98	2521.3	2312.15	2148.31	1918.36	2193.71	1878.35	2449.94	1849.8	1259.82	1677.33	2227.1	1798.03	2164.85	1775.8	1185.78	1505.78	2248.52	1906.7	2350.74	1772.86	1113.87	1416.68	2394.77	1845.09	2121.87	2401.73	1855.44	2213.48	947.571	863.602	1029.9	1134.59	1115.85	1201.53	2228.46	1805.83	2677.3	2118.77	1524.12	1690.83	2095.72	1601.52	2547.19
FBgn0001150	protein_coding_gene	X	gt	giant	4.77011	4.93384	5.61172	24.7175	54.6175	39.347	3.91268	2.40888	2.72435	11.7195	21.6582	18.8328	1.29146	1.22808	1.20285	6.39548	23.3699	6.85169	2.79194	4.14952	2.90702	11.8632	22.7219	21.6104	1.37346	1.93789	3.00851	9.9031	11.6782	4.68958	1.78082	5.77884	7.10381	7.85364	17.027	13.1055	0.984281	2.61627	1.54815	7.02481	9.46106	11.0321	3.10337	6.54582	1.83556
FBgn0001168	protein_coding_gene	3L	h	hairy	90.1843	113.134	66.5996	469.719	485.267	348.964	156.319	123.803	111.906	483.594	433.135	423	69.6029	95.3935	63.0065	550.975	468.642	424.557	120.543	196.843	147.772	476.946	506.561	461.577	121.092	119.034	199.905	456.637	533.423	616.68	111.066	125.604	266.991	403.72	476	323.197	131.198	135.733	48.9225	523.272	418.445	398.8	121.809	161.466	76.1988
FBgn0001169	protein_coding_gene	3R	H	Hairless	924.012	952.866	1093.87	201.32	308.439	261.678	874.233	1074.63	983.699	242.98	317.421	273.443	880.401	872.472	958.147	194.737	285.474	246.773	974.153	1051.63	1027.04	192.765	284.017	311.968	842.466	1136.41	672.955	206.368	287.37	324.753	879.146	1186.3	344.974	209.681	289.039	292.756	1031.84	1312.77	1033.96	201.227	241.094	339.623	951.595	1085.82	1151.99
FBgn0001170	protein_coding_gene	2L	H2.0	Homeodomain protein 2.0	0.524707	0.393793	0.083958	3.13774	6.60796	2.7049	0.384147	0.738365	0.72241	1.51347	3.94644	2.26951	0.135431	0.359673	0	2.03626	0.21176	1.16003	0.504023	0.516194	0.4728	2.58736	1.82489	5.6101	0.624938	2.02977	0.607545	1.44023	0.786595	0	0.329581	0.848631	0.600618	1.5023	3.86427	1.87359	0.0289952	0	0.152486	1.08603	2.44234	1.82902	0.249963	0.280918	0.352666
FBgn0001174	protein_coding_gene	2L	halo	halo	0	0.0718424	0.138027	0	0.105549	0	0	0	0	0.0692274	0.0921553	0.672607	0	0	0	0.412907	0.615192	0	0	0.0731672	0.317117	0.126463	0.184052	0.237327	0.116096	0	0	0.287197	0	0	0	0	0.342679	0.314882	0.139251	0.891649	0.140679	0	0.390406	0.169777	0	0.159339	0.26887	0	0.17846
FBgn0001179	protein_coding_gene	3L	hay	haywire	155.647	164.556	163.492	82.3292	82.1373	74.1796	164.278	167.497	179.176	92.5833	83.3822	81.7317	156.464	150.234	163.934	49.577	45.9386	54.671	146.987	151.008	152.837	55.6353	54.9042	52.9786	138.629	134.768	122.028	49.0372	58.6169	21.1031	148.602	150.648	91.9665	52.0977	65.3794	46.4018	141.38	146.185	148.343	51.4414	51.095	62.2035	159.321	154.648	179.929
FBgn0001180	protein_coding_gene	3R	hb	hunchback	780.145	802.294	969.75	66.6785	54.4121	62.8153	692.402	856.825	848.065	73.7409	62.0918	69.4515	763.883	718.332	818.3	60.0497	59.5929	52.3547	774.683	808.233	842.564	41.9705	65.8747	62.4472	858.15	1010.68	640.001	55.5291	62.7081	43.3786	687.803	746.282	181.099	54.0836	95.3095	69.3602	897.073	1006.01	927.622	41.1267	48.9542	50.6337	908.71	922.57	1085.93
FBgn0001185	protein_coding_gene	2L	her	hermaphrodite	86.0464	88.6882	87.6032	53.1817	51.4084	58.1611	65.4757	67.959	71.3464	42.2258	44.9367	35.9111	68.2859	67.8555	65.9687	45.922	43.7668	49.5742	82.9371	77.3075	77.2939	44.7505	38.01	38.7077	71.0275	58.7722	53.8942	42.7175	42.9995	58.6198	66.6492	76.7414	56.3435	45.5315	39.6256	39.2483	76.1779	68.7188	78.7667	37.3301	34.7763	47.0018	72.6481	66.2785	82.4202
FBgn0001186	protein_coding_gene	X	Hex-A	Hexokinase A	826.555	844.384	965.413	1317.26	1537.91	1496.87	849.932	854.377	930.392	1366.1	1620.08	1708.91	779.863	914.912	967.051	1537.72	1608.38	1731.54	907.505	980.581	1107.1	1455.53	1619.57	1462.54	850.839	1023.96	1266.09	1345.62	1550.21	1233.36	936.402	1155.35	1890.59	1528.15	1731.27	1550.12	779.725	895.128	857.513	1155.59	1409.41	1335.52	657.345	860.319	607.579
FBgn0001187	protein_coding_gene	2R	Hex-C	Hexokinase C	68.8416	100.9	46.9153	531.168	403.834	324.356	130.851	100.636	85.0672	462.942	365.401	284.089	86.5765	103.014	53.8027	481.956	318.376	303.383	69.4994	163.545	140.598	292.334	291.993	243.181	104.898	127.451	229.285	455.184	487.779	242.686	108.259	108.187	250.126	362.382	278.932	236.496	61.8765	75.8166	34.7874	477.535	439.094	276.3	78.798	59.9747	29.5371
FBgn0001189	protein_coding_gene	X	hfw	halfway	161.991	171.193	166.431	169.836	173.651	157.22	142.699	154.855	136.12	166.549	160.047	159.48	166.903	170.76	152.716	164.802	167.268	166.274	162.386	183.935	167.877	142.799	148.221	141.474	120.963	136.691	138.035	146.292	176.128	130.136	139.053	144.39	148.424	166.706	169.35	128.739	152.775	169.666	132.439	153.044	157.965	152.351	141.551	151.887	149.246
FBgn0001197	protein_coding_gene	3R	His2Av	Histone H2A variant	1701.16	1459.8	1858.78	251.057	197.346	243.016	1528.3	1357.93	1770.36	308.863	187.465	295.436	1654.41	1349.9	1639.03	253.845	198.496	238.952	1522.02	1172.26	1496.07	227.616	210.474	208.528	1662.9	1210.75	1267.17	272.461	175.192	399.787	1580.72	1127.2	836.431	244.537	184.557	274.763	1577.24	1281.68	1667.57	278.039	239.124	271.527	1605.01	1179.73	1814.11
FBgn0001202	protein_coding_gene	2L	hook	hook	139.485	144.563	151.165	130.808	135.01	90.8071	131.234	127.512	146.491	119.904	131.538	136.743	139.35	121.794	140.615	122.379	116.679	113.604	147.917	140.056	146.84	128.872	113.11	103.012	135.161	118.59	119.753	111.995	102.545	166.48	118.732	113.016	117.606	125.691	136.698	123.206	136.636	119.17	149.121	113.281	115.05	103.105	144.293	129.611	141.819
FBgn0001206	protein_coding_gene	X	Hmr	Hybrid male rescue	395.358	405.26	467.285	65.2342	75.2055	66.8149	338.692	414.428	419.502	73.0507	82.9087	75.5798	414.329	346.476	404.604	60.8598	56.1654	65.1762	403.262	382.475	411.867	65.5079	89.9897	70.8466	402.361	437.045	254.351	68.4735	82.5728	84.4125	318.592	351.244	62.3836	58.2579	98.8898	86.2226	423.244	437.042	442.438	66.716	62.2133	85.0985	337.046	325.321	452.78
FBgn0001208	protein_coding_gene	3L	Hn	Henna	107.224	99.3535	53.826	410.182	430.015	235.251	98.4564	102.778	70.0358	286.134	177.936	136.974	99.2837	131.782	84.2934	459.43	230.062	270.605	59.8135	161.508	121.817	244.774	197.695	148.193	86.1573	118.353	158.356	282.272	394.591	172.342	100.033	127.984	150.256	274.787	229.607	145.796	61.6469	82.055	39.1708	322.227	253.896	145.879	70.533	56.3028	32.5206
FBgn0001215	protein_coding_gene	3R	Hrb98DE	Heterogeneous nuclear ribonucleoprotein at 98DE	1639.51	1724.68	1819.29	1626.49	1656.19	1758.47	1524.74	1743.35	1635.07	1610.6	1820.81	2071.06	1451.61	1612.79	1653.44	1546.68	1769.13	1620.35	1696.13	1698.2	1730.56	1714.52	2059.18	1995.98	1510.91	1705.47	1459.39	1457.18	1534.97	2327.2	1555.51	1834.58	1191.31	1176.61	1263.28	1559.26	1823.68	2059.63	1736.76	1823.19	1771.6	2273.44	1975.03	1989.14	2108.67
FBgn0001216	protein_coding_gene	3L	Hsc70-1	Heat shock protein cognate 1	50.8476	68.6509	57.2257	767.154	669.244	954.35	62.0754	46.819	39.627	741.29	745.418	902.368	37.3377	63.2765	59.0687	910.348	1024.21	1082.92	46.947	55.761	63.575	697.164	713.803	838.781	37.9587	53.2117	130.383	745.295	638.31	735.092	56.0316	99.7665	406.696	841.669	753.741	1164.68	26.9339	46.9181	33.4797	754.256	759.523	849.566	76.7321	94.9728	41.837
FBgn0001217	protein_coding_gene	3R	Hsc70-2	Heat shock protein cognate 2	43.4096	56.9986	33.4715	1059.92	866.522	1249.7	7.85332	4.64893	7.21864	993.857	981.847	1288.2	2.29382	9.43202	3.22377	1031.67	1074.79	1108.85	23.6821	3.18572	5.04935	1215.02	1229.57	1606.15	7.73693	5.02712	9.90295	1038.02	821.281	1518.25	5.1435	6.59002	11.6097	1060.03	1020.71	1838.49	2.77204	2.40951	2.36109	1271.09	1210.27	1589.18	85.9402	109.758	85.7037
FBgn0001218	protein_coding_gene	X	Hsc70-3	Heat shock 70-kDa protein cognate 3	3479.96	3930.04	4042.96	3199.14	3862.44	3399.82	3175.28	3548.62	3317.36	2402.79	3468.44	3304.94	3581.78	4435.23	3899.23	3385.6	4262.44	3693.77	3149.02	3552.27	3370.49	3244.56	3238.56	3749.05	3615.2	4243.5	3541.53	3276.86	3787.65	3205.33	3701.64	4289.15	3131.79	3522.64	3291.03	3783.51	3726.92	4475.85	3838.52	3132.55	2853.7	3739.87	3215.18	3561.64	3493.32
FBgn0001220	protein_coding_gene	2R	Hsc70-5	Heat shock protein cognate 5	877.149	948.164	827.552	1243.68	1182.48	1269.69	1121.7	1161.75	1006.8	1214.59	1236.02	1194.13	993.735	1069.35	1037.02	1188.68	1146.1	1048.1	838.842	826.949	754.96	1309.3	1391.22	1441.74	883.519	949.598	963.64	1307.06	1217.51	1493.63	903.229	934.963	956.206	1232.14	1207.72	1499.87	843.348	862.911	816.137	1405.39	1411.47	1317.64	911.135	934.431	876.831
FBgn0001222	protein_coding_gene	2R	Hsf	Heat shock factor	563.138	588.147	602.452	194.986	198.582	202.965	444.644	489.471	473.501	150.77	145.625	146.954	640.498	605.234	622.655	165.004	146.743	158.182	575.53	551.138	551.517	167.806	163.032	129.798	536.155	461.413	364.335	144.819	160.972	114.895	465.749	439.33	181.864	153.096	151.381	139.746	619.983	581.828	626.646	175.363	174.253	173.628	539.942	444.732	621.37
FBgn0001224	protein_coding_gene	3L	Hsp23	Heat shock protein 23	15.2066	18.2415	15.3291	122.619	102.651	125.246	16.4399	11.8407	17.1806	100.414	72.5663	244.145	12.6593	10.2594	19.6818	91.4523	82.1891	113.773	13.7448	17.652	14.8304	107.72	90.1029	140.423	14.1673	7.96831	30.7614	129.43	95.2322	141.86	4.42696	2.25108	86.7923	123.665	99.4068	208.144	8.55754	8.81469	14.5184	133.534	124.506	134.129	40.1586	31.4215	49.1982
FBgn0001225	protein_coding_gene	3L	Hsp26	Heat shock protein 26	2937.5	2623.93	3438.47	376.149	262.023	397.747	3198.26	2906.45	3734.32	417.424	210.449	460.774	2997.84	2301.36	3157.11	311.264	274.768	385.824	3191.23	2642.2	3395.13	357.319	312.695	425.211	2699.65	1880.46	1770.91	357.249	192.791	614.335	2214.07	1407.42	381.986	363.331	266.647	384.509	3160.46	2246.83	3592.79	399.151	401.96	428.762	3305.47	2359.99	4173.93
FBgn0001226	protein_coding_gene	3L	Hsp27	Heat shock protein 27	1772.2	1487.5	1846.85	320.42	224.26	391.777	2065.37	1901	2397.33	402.769	240.026	586.025	1854.21	1498.59	2107.3	323.713	254.171	389.642	1681.92	1435.19	1665.23	323.417	313.953	522.759	1949.34	1468.88	1234.71	344.627	221.747	665.92	1626.67	1104.78	226.465	397.592	342.903	438.758	2568.87	1986.58	2992.77	436.823	424.226	556.098	2044.2	1407	2544.28
FBgn0001227	protein_coding_gene	3L	Hsp67Ba	Heat shock gene 67Ba	2.24496	3.26597	3.69482	30.1527	33.4363	29.6514	4.31895	4.42098	4.06115	29.2474	37.0438	35.7386	2.5186	4.05808	3.14853	32.1896	37.3696	50.1505	2.88513	6.37699	1.97002	32.2763	33.8387	38.7034	2.81434	5.21937	5.59947	41.0665	33.7313	69.1713	2.94287	3.72416	18.6038	42.1001	42.2988	46.9892	3.48507	5.50349	4.18295	37.597	40.2719	42.808	5.53191	5.90769	3.2859
FBgn0001228	protein_coding_gene	3L	Hsp67Bb	Heat shock gene 67Bb	0.10737	0.651391	0.10135	17.0314	11.8823	12.5507	0.0707757	0.0828946	0.43668	24.8394	13.0555	17.1302	0.253671	0.378518	0	11.3208	9.85586	9.75294	0.545902	0.0420428	0	33.4539	25.6109	25.2127	0	0	0	23.9866	9.33855	8.20677	0	0	0	23.5145	17.0101	18.507	0.0687507	0	0.0909984	30.4507	21.4252	16.9922	0	0.117366	0
FBgn0001229	protein_coding_gene	3L	Hsp67Bc	Heat shock gene 67Bc	1.31993	1.31971	1.22836	13.5281	12.4045	14.6539	1.72239	1.63417	0.824439	9.89503	7.4955	21.0905	1.13175	1.94965	0.747436	21.9215	13.7957	21.2546	1.04461	3.31409	3.56047	12.7923	11.4559	13.7366	1.55965	1.81723	1.93706	15.2969	6.61229	37.5166	1.73506	2.21122	10.3061	19.3904	20.6732	25.5129	1.07778	0.988264	0.950403	10.2456	10.6858	13.5888	3.10713	6.40522	1.17452
FBgn0001230	protein_coding_gene	3R	Hsp68	Heat shock protein 68	14.4916	25.1699	20.5454	174.602	179.243	186.229	9.62355	9.65002	8.87651	190.505	196.603	343.105	10.1896	18.9696	12.3168	207.376	172.759	263.91	18.394	25.4165	25.8785	228.24	258.092	279.754	16.7526	14.5575	26.4527	190.446	176.366	277.858	13.9295	17.5418	43.1352	210.892	199.607	242.285	14.6503	13.3608	12.6016	289.57	290.445	277.11	19.7305	29.6932	35.9736
FBgn0001233	protein_coding_gene	3L	Hsp83	Heat shock protein 83	8054.66	8551.38	8312.44	3131.43	3049.35	3309.6	8569.78	8951.58	9173.23	2975.69	3298.62	2722.28	8378.23	8473.24	9475.11	3008.38	3194.2	3209.49	7472.74	7216.14	7317.31	3084.03	3255.46	3595.71	8405.59	8764.88	7655.24	3046.77	2533.61	4330.83	8769.42	7748.06	5869.72	2968.44	3219.21	3181.04	8453.29	8417.65	9682.25	3798.47	3499.76	4033.57	6721.51	6216.64	8022.77
FBgn0001234	non_protein_coding_gene	3R	Hsromega	Heat shock RNA omega	385.316	353.721	369.46	972.978	14525.5	7570.15	287.554	868.817	457.864	1567.13	12818.3	3621.89	417.735	290.043	384.43	1476.87	13692.7	8095.51	266.004	883.964	945.107	1264.04	8151.81	6121.45	432.133	1777.03	946.753	2180.07	14913.2	2050.52	524.518	2427.43	1843.22	1326.9	11365.7	6614.31	303.305	1836.77	430.605	1217.52	4276.19	5639.29	397.149	2081.43	931.526
FBgn0001235	protein_coding_gene	3R	hth	homothorax	117.092	146.383	137.759	663.606	809.742	670.275	172.558	140.471	167.798	594.152	816.512	816.377	93.6951	162.627	159.037	703.48	839.727	896.644	108.338	257.071	284.124	538.965	690.739	608.862	132.695	197.082	335.559	662.085	836.489	785.505	148.677	218.325	822.328	639.839	710.533	828.989	91.7993	143.061	105.689	579.3	599.845	784.606	182.076	287.629	139.189
FBgn0001247	protein_coding_gene	3L	Ide	Insulin degrading metalloproteinase	214.048	243.426	194.669	321.333	316.345	336.112	213.524	248.071	195.816	309.682	333.475	326.582	232.919	253.175	230.04	327.366	325.95	343.717	216.665	235.117	214.426	298.395	339.45	322.535	246.221	249.058	230.864	299.535	314.462	221.583	234.575	247.094	236.318	304.294	322.951	354.527	220.004	225.892	227.096	298.439	308.313	305.158	228.174	220.318	232.146
FBgn0001248	protein_coding_gene	3L	Idh	Isocitrate dehydrogenase	1320.13	1279.77	1227.11	2202.55	2144.46	2019.2	1099.22	1049.29	1128.89	1889.98	1521.89	1492.3	1276.35	1171.27	1285.77	2194.79	1613.03	1701.86	1259.38	1460.74	1500.98	2129.98	1622.35	1696.7	1303.3	1256.79	1405.99	2168	1921.33	1654.25	1261.85	1285.25	1535.39	2010.8	1719.85	1906.82	781.504	807.413	839.243	1838.45	1621.5	1643.52	1216.89	1070.69	1334.71
FBgn0001250	protein_coding_gene	X	if	inflated	82.1134	118.448	72.287	489.904	744.217	530.702	135.12	109.146	108.966	429.355	651.287	520.844	74.9963	146.527	95.6926	545.088	751.942	647.291	69.4521	180.412	140.374	409.633	564.491	477.583	83.528	158.06	218.461	506.781	619.446	399.787	116.24	226.156	441.466	479.68	605.264	615.494	61.5188	124.033	53.4648	401.683	483.595	531.131	130.418	232.58	93.7118
FBgn0001253	protein_coding_gene	3L	ImpE1	Ecdysone-inducible gene E1	0.252308	0.789088	0.583634	6.53877	3.27344	19.1834	0.625298	0.577136	0.854215	2.74404	10.2908	11.4337	0.767296	1.38013	0.912838	4.57573	9.98855	10.339	0.327315	1.28755	0.46929	3.42063	7.07007	9.50523	1.15004	4.04568	5.49625	11.5672	11.7708	5.86198	0.480377	2.74933	1.85678	2.10271	5.95104	6.69972	0.0289952	0.960113	0.545086	4.67589	4.81858	7.6009	0.730819	2.47274	1.45364
FBgn0001254	protein_coding_gene	3L	ImpE2	Ecdysone-inducible gene E2	0	0.0130433	0	0.237607	0.105549	0.995137	0.0252455	0.0828946	0.0923312	0.31382	0	0.129226	0.00829642	0.141476	0.338896	0.935212	1.52258	1.88235	0	0.272236	0	0.242389	0.112974	1.44702	0	1.13122	0.700574	0.205341	0.623016	0	0	0	0.848973	0.287801	0.762798	0.18863	0.074821	0.0670226	0.221955	0.239367	0.234304	1.54766	0	0.272521	0
FBgn0001255	protein_coding_gene	3R	ImpE3	Ecdysone-inducible gene E3	3.12018	2.66042	2.11641	5.62871	2.63564	14.1973	3.56449	3.66221	5.80709	7.15176	13.053	9.78822	4.32243	3.06141	3.77476	6.67389	12.8876	6.91894	2.69822	3.639	3.95648	6.11417	8.19249	16.5943	3.25411	2.36887	3.34714	5.31857	11.0839	0	2.77873	1.79718	6.03994	4.95944	7.87827	8.93123	3.99453	5.97051	4.16091	8.53093	5.85165	11.2725	3.30723	3.59391	2.90621
FBgn0001256	protein_coding_gene	3L	ImpL1	Ecdysone-inducible gene L1	0.0226466	0	0	0.512913	0	0.426585	0.496097	0.0643451	0.0668943	1.4873	1.29208	4.88363	0.0331857	0	0	0.555069	1.01371	0.239786	0	0	0	0.271157	0.368105	0.0973914	0.0454942	0.0964071	0.570485	1.77207	2.83088	0	0	0.0842172	1.01961	0.401832	0.727434	1.81277	0	0	0.215211	0	0	0.870786	0	0	0.0228827
FBgn0001257	protein_coding_gene	3L	ImpL2	Ecdysone-inducible gene L2	252.256	289.275	235.624	622.445	768.783	780.645	317.956	274.586	228.965	458.566	674.785	613.712	172.576	312.098	222.411	478.418	727.011	610.729	184.602	264.52	226.568	585.717	533.163	506.334	192.786	259.266	369.553	819.35	1039.12	812.47	314.627	503.497	523.639	584.512	564.211	655.557	151.381	241.465	130.707	420.408	684.999	502.742	312.536	416.952	174.87
FBgn0001258	protein_coding_gene	3L	ImpL3	Ecdysone-inducible gene L3	20.5168	23.4684	13.2408	200.708	209.715	165.335	37.5414	20.2966	28.8327	203.977	156.345	263.304	24.8632	29.3081	14.4913	210.629	226.714	202.395	35.7301	48.2231	46.7662	210.643	152.903	181.266	28.2745	40.4522	73.7742	175.275	237.942	141.86	32.6852	37.7129	94.5458	248.373	266.992	191.562	23.6725	26.5314	11.7599	211.783	195.727	154.155	24.6622	27.7265	20.2047
FBgn0001259	protein_coding_gene	3L	in	inturned	1.54749	1.30295	0.847541	7.87536	8.58997	11.1461	1.96216	1.30982	1.08253	7.68532	8.00963	7.08849	1.18547	1.57824	0.781794	7.57963	7.67358	9.98346	0.704078	2.4866	1.02693	8.43678	7.20618	6.67842	1.77176	2.48339	4.43162	8.55	15.1653	0	0.925422	4.56967	8.60392	7.33806	4.83336	8.84903	0.51407	0.598387	0.573673	4.19133	3.31075	5.18366	1.73922	0.643946	2.71174
FBgn0001263	protein_coding_gene	2R	inaD	inactivation no afterpotential D	35.7964	56.0234	27.274	294.859	253.781	232.149	47.7047	40.7039	20.4756	221.799	282.9	172.156	30.7205	51.1612	16.6993	306.546	304.634	317.582	27.3275	57.1087	22.0939	196.871	241.26	133.151	44.4508	68.153	74.8581	274.688	289.799	105.516	38.766	56.9521	187.708	252.919	240.435	152.496	35.2157	52.7436	26.7375	229.038	285.465	160.46	79.0499	108.537	20.7339
FBgn0001269	protein_coding_gene	2R	inv	invected	1.85385	2.30035	2.44201	52.2134	54.2503	84.345	3.48297	2.59104	1.7946	27.8111	51.794	45.8848	1.33649	1.67564	2.16072	36.8228	50.2288	49.6708	2.39578	3.92599	4.76263	39.3339	69.0074	78.5116	2.55253	3.99168	4.88308	32.1658	39.7975	33.9995	2.40585	3.58858	11.8986	29.9404	46.4834	45.2853	1.75754	1.93007	1.87071	29.5225	41.4826	48.5318	4.15337	4.06772	2.31959
FBgn0001276	protein_coding_gene	2R	ix	intersex	78.0768	64.6476	69.9795	25.3116	14.1666	13.8372	70.0932	67.0161	80.1443	25.1351	18.1699	17.0256	77.7807	66.0663	71.6788	22.4975	16.3595	19.217	72.3015	66.3262	76.9067	24.9574	18.521	21.5303	77.39	58.0412	54.6618	20.8643	18.7519	9.37916	65.5151	43.4223	30.3747	20.6981	15.8706	15.3518	78.3895	61.5922	74.1236	18.9363	26.845	18.1614	60.6473	51.4291	67.8243
FBgn0001280	protein_coding_gene	3R	janA	janus A	128.033	124.534	114.408	188.213	138.393	186.534	121.078	113.067	119.941	203.146	168.826	227.926	118.889	135.845	122.827	153.117	133.311	169.118	102.816	97.3889	91.4579	279.438	238.493	313.843	135.403	111.53	116.177	206.768	136.412	330.615	106.94	85.6375	88.7126	175.836	137.066	195.965	110.418	99.5939	118.981	249.218	242.187	253.328	134.616	99.3745	122.455
FBgn0001281	protein_coding_gene	3R	janB	janus B	0.841326	6.68961	0.841246	768.126	537.342	667.081	2.28979	0.821064	1.32249	581.344	500.369	627.704	0.163894	3.97612	1.09349	461.246	453.826	431.207	7.98279	1.481	0.509142	662.768	638.745	541.18	1.96536	0.178759	0.950089	532.995	383.295	801.918	0.660328	0.140396	0.993627	526.086	407.13	507.824	0.482341	0.220253	0.338788	663.047	569.666	504.869	1.07869	4.00621	0.728675
FBgn0001285	protein_coding_gene	2R	Jon44E	Jonah 44E	29.4673	35.8749	44.583	151.226	121.85	141.941	133.091	112.509	111.703	125.114	96.3194	155.456	41.7812	155.756	117.748	189.857	81.751	214.964	78.684	174.193	226.154	241.825	87.4849	204.989	43.3961	73.5974	125.666	166.549	45.8562	116.067	370.337	307.189	637.065	454.957	227.213	382.789	72.0258	101.906	78.7737	177.792	163.972	193.217	28.8648	37.779	17.3743
FBgn0001291	protein_coding_gene	2R	Jra	Jun-related antigen	207.877	201.092	226.271	212.706	188.7	203.005	202.342	200.57	225.669	238.734	215.069	281.704	205.868	182.228	188.629	208.623	185.272	216.226	216.023	198.828	213.322	213.119	201.325	235.864	211.285	187.74	191.808	243.868	194.328	249.72	192.518	168.004	130.616	223.214	214.833	222.893	256.536	216.418	271.718	200.113	185.864	210.123	216.709	174.587	235.903
FBgn0001296	protein_coding_gene	3R	kar	karmoisin	146.257	160.573	118.57	93.7376	113.139	107.641	280.752	261.272	254.905	132.404	198.044	142.109	134.631	204.069	167.244	96.6339	126.912	112.288	123.813	144.591	122.536	69.621	88.6142	74.2745	139.013	201.341	319.778	145.538	154.005	178.204	148.046	172.333	339.911	92.6948	96.4044	124.387	116.545	169.741	103.386	75.4047	95.071	93.1324	231.743	298.252	123.146
FBgn0001297	protein_coding_gene	3R	kay	kayak	256.632	340.304	245.18	1411.08	1700.2	1756.18	380.349	388.354	307.333	1138.63	1659.14	1366.34	198.995	302.547	221.479	1248.89	1694.78	1474.08	283.229	516.503	456.291	1328.32	1755.37	1836.8	271.315	423.588	531.905	1154.61	1546.84	894.537	305.307	533.37	1020.14	1267.96	1573.84	1666.45	212.524	324.524	170.409	1013.89	1272.68	1313.36	408.277	592.836	308.287
FBgn0001301	protein_coding_gene	2L	kel	kelch	315.099	323.087	342.904	249.959	311.256	362.545	241.515	284.524	264.57	186.668	225.475	247.553	271.449	270.976	298.971	169.626	232.655	209.695	279.191	302.533	296.992	174.29	264.902	259.243	257.236	287.518	222.313	221.406	266.115	206.342	263.389	279.381	213.663	168.648	244.453	260.832	295.2	315.365	297.572	188.163	243.085	287.141	304.52	302.2	325.479
FBgn0001308	protein_coding_gene	2R	Khc	Kinesin heavy chain	765.434	817.68	860.386	310.916	364.111	391.854	800.812	884.765	879.934	342.447	434.653	392.387	807.088	808.065	860.935	316.204	380.056	347.338	790.678	827.313	813.07	315.827	334.269	370.176	829.549	908.35	671.196	343.631	403.698	213.376	838.506	955.057	513.288	390.472	450.954	388.687	885.514	952.434	999.778	319.71	342.967	339.061	716.015	720.229	878.174
FBgn0001311	protein_coding_gene	3R	kkv	krotzkopf verkehrt	0.802829	0.967259	0.709763	22.6505	21.5591	34.1102	1.62178	1.36712	2.84147	27.8255	39.7861	34.8144	1.62599	1.81211	1.25312	31.377	50.1862	32.2175	0.72381	2.0478	2.74468	38.0245	44.2969	57.0753	1.59861	2.98051	14.6848	33.7865	39.3022	56.275	1.45484	7.02996	262.016	32.8715	34.1363	254.587	0.668725	2.60963	0.769393	24.9521	30.0102	39.0915	3.83492	13.2694	2.13383
FBgn0001313	protein_coding_gene	Y	kl-2	male fertility factor kl2	0.576083	0.781946	0.181414	77.2151	64.8872	64.0321	0.257829	0.268366	0.362313	53.5433	73.7567	39.7654	0.0403216	0.446599	0.125516	56.6303	65.707	53.134	0.789952	0	0	60.2345	96.4976	72.1573	0.679762	0.0345962	0.0729661	54.8326	56.4096	66.8265	0.197307	0	0	51.6064	60.2007	73.7355	0.287134	0	0.0909984	72.9043	69.8736	56.7496	0.288657	1.75502	0.403655
FBgn0001314					0.210371	0.482382	0.510494	73.695	80.4334	50.3603	0.207338	0.190826	0.100896	50.2752	85.7724	30.6332	0.183278	0.655264	0	68.7738	95.9907	51.4935	0.98744	0	0	74.064	108.556	124.175	0.490273	0	0	61.7675	92.0535	35.1719	0.0986537	0	0	69.642	83.1188	80.0148	0	0.0667461	0	82.4557	97.5334	55.4335	0	0	2.7593
FBgn0001315					0.0214741	0.790962	0.10135	76.439	96.9841	71.6031	0.259547	0	0.175183	74.2828	108.922	65.1812	0	0.56506	0.239926	64.0879	90.1279	56.0162	1.1567	0	0.275139	78.8279	119.503	144.791	0	0	0.409894	57.9368	73.4021	38.689	0	0	0.16899	63.3049	100.138	75.9317	0.157215	0.0909356	0.0657926	91.7603	106.101	84.7115	0.289226	0.574406	1.22887
FBgn0001316	protein_coding_gene	3L	klar	klarsicht	1116.71	1180.22	1115.53	580.811	708.321	704.048	1380.05	1618.02	1475.68	574.532	741.091	676.152	1096.38	1240.31	1266.83	568.991	756.058	688.383	1313.37	1443.56	1302.42	542.989	702.282	773.981	1147.13	1662.66	1571.15	591.624	818.339	587.37	1248.7	1689.98	1489.77	569.318	834.329	808.45	1010.33	1318.9	1006.34	446.996	531.343	665.278	1141.08	1428.02	1132.29
FBgn0001319	protein_coding_gene	2R	kn	knot	1.63583	1.66542	1.25938	13.6069	20.4883	13.1307	3.54106	1.62384	1.52804	14.6201	23.7825	14.9503	1.79059	3.07122	2.68781	17.0515	45.7365	23.5712	1.93058	2.70473	2.73521	15.3878	25.2101	18.2733	1.8033	3.9397	3.0699	14.1129	22.1585	0	2.69898	6.89073	9.10238	16.7618	21.0282	13.0796	2.80924	2.47382	1.98291	13.9969	17.1054	11.5891	3.05513	11.0171	2.42333
FBgn0001320	protein_coding_gene	3L	kni	knirps	6.79947	7.9632	6.36661	53.8199	53.061	72.1587	10.1994	7.20338	5.81221	44.4548	43.065	54.3208	4.63458	6.80553	5.89346	43.4799	43.3784	43.4864	10.2462	12.5871	13.2499	56.1069	52.9731	57.1053	8.34987	8.73227	23.0911	51.0926	45.7744	33.9995	11.3565	12.4441	49.5127	64.0018	54.6106	65.6634	5.32529	6.10153	5.1501	46.3274	48.1047	62.6952	10.6363	16.1632	4.79769
FBgn0001321	protein_coding_gene	3R	knk	knickkopf	2.07345	2.24141	1.92515	13.0069	10.773	14.118	2.49816	1.23783	0.939037	14.5698	11.2347	12.1914	1.79333	1.69001	1.24538	21.0469	18.6538	15.8777	2.02763	2.69759	2.45924	18.1473	16.6551	19.1142	2.35045	2.21257	4.02365	13.7361	19.1234	14.0687	2.62354	5.49098	34.745	15.9604	15.5058	20.0907	2.02554	3.45883	1.40303	16.8312	17.0472	13.1504	1.99661	1.66944	2.3573
FBgn0001323	protein_coding_gene	3L	knrl	knirps-like	5.61443	9.46767	7.72776	65.4589	83.6609	65.8471	12.3713	11.0537	10.6104	54.5445	79.5925	56.062	6.61912	10.1343	7.99383	60.0171	77.7811	65.6188	7.6003	19.9346	22.7596	66.9406	67.8937	68.515	10.631	14.9254	31.1663	54.659	77.519	57.4474	12.6816	24.8522	64.4614	58.861	75.6266	66.715	6.63911	12.7924	5.6749	50.8154	66.3857	64.7969	13.4817	25.5552	11.431
FBgn0001324	protein_coding_gene	3L	kto	kohtalo	291.836	299.663	290.119	337.607	365.083	450.799	349.918	385.795	380.316	315.778	372.823	387.634	312.87	288.676	355.404	289.794	375.348	362.78	330.443	387.002	362.44	279.384	318.07	347.076	331.995	416.49	327.51	309.6	376.459	468.958	282.099	390.486	260.179	313.166	372.933	462.898	279.78	317.38	319.418	330.794	354.589	465.076	298.429	346.523	323.602
FBgn0001325	protein_coding_gene	2R	Kr	Kruppel	0.897308	0.778441	0.310113	11.631	16.7586	12.0322	1.51894	2.33016	2.02903	8.07665	15.4694	13.5045	0.381804	0.844795	0.299691	10.8267	32.8199	12.1784	0.173706	1.76782	1.04662	15.393	24.785	15.764	0.790615	0.894506	2.23528	8.77232	10.1066	18.7583	0.683386	2.32429	3.26933	9.14501	9.60543	10.9679	0.709439	1.27601	0.53107	7.4128	10.0215	13.8098	0.723742	3.29296	0.682507
FBgn0001330	protein_coding_gene	X	kz	kurz	210.864	220.912	213.201	33.5514	26.2178	29.663	213.219	240.935	234.15	38.2582	49.0938	33.6824	236.875	257.399	261.567	33.9282	36.4101	35.9796	236.267	222.958	216.344	27.9168	33.4041	40.3774	198.811	220.227	168.151	28.243	28.9092	29.3099	211.853	234.57	160.818	33.1844	40.8714	35.2274	197.664	223.378	206.729	31.5511	38.761	38.6463	196.306	224.054	218.77
FBgn0001332					505.198	502.76	556.257	166.618	162.574	174.682	483.256	530.293	529.284	157.404	172.567	133.948	383.085	343.504	374.284	153.877	145.789	148.529	525.495	508.299	543.453	137.197	136.326	128.97	506.83	556.641	433.776	135.212	174.568	98.4812	479.708	517.464	299.09	139.182	155.517	139.572	519.857	533.511	529.976	137.132	167.774	139.165	499.986	493.795	556.679
FBgn0001341	protein_coding_gene	X	l(1)1Bi	lethal (1) 1Bi	229.518	259.2	261.201	40.5677	37.2495	42.209	232.324	243.733	255.671	69.93	72.7283	62.914	243.106	266.048	280.738	57.1264	71.6089	73.5126	270.081	255.368	255.369	74.4869	77.0523	99.0879	211.453	239.068	234.126	39.6658	33.0982	77.3781	231.532	240.658	214.522	44.0059	55.7171	40.2767	228.827	228.062	250.75	48.5836	52.6823	57.594	214.985	207.921	231.245
FBgn0001404	protein_coding_gene	X	egh	egghead	652.392	709.2	776.395	520.702	529.556	482.332	592.455	696.327	636.779	445.81	436.217	490.535	614.702	678.175	677.295	514.543	635.723	602.301	636.995	730.868	763.695	433.773	542.522	492.281	623.734	762.526	674.275	487.274	564.309	508.819	553.565	584.24	500.384	532.456	586.916	465.713	629.911	725.775	612.576	450.315	456.809	504.902	676.874	744.614	751.822
FBgn0001491	protein_coding_gene	X	l(1)10Bb	lethal (1) 10Bb	91.2481	92.937	101.536	75.2274	50.443	81.4987	90.2305	76.6182	100.381	87.6324	67.4754	93.3502	94.5472	85.6255	95.6482	67.1169	44.5035	48.9079	92.8452	78.082	93.7427	71.2812	57.0182	74.512	86.1102	65.3834	74.0542	65.9705	46.8364	135.998	83.6745	62.4462	56.391	63.6204	49.2149	73.0178	107.512	74.2919	114.048	89.2528	73.3298	74.8136	91.287	64.4298	94.3917
FBgn0001565	protein_coding_gene	X	Hlc	Helicase	453.656	414.009	419.226	240.435	178.012	235.03	602.66	574.778	596.25	236.589	170.77	193.864	499.913	400.273	427.516	250.077	222.035	225.759	520.494	425.994	423.425	187.666	186.638	203.86	446.503	394.864	383.089	240.131	196.172	106.688	435.75	401.362	352.143	219.945	189.719	150.333	447.157	356.558	412.009	184.037	220.848	134.289	436.99	376.206	433.966
FBgn0001612	protein_coding_gene	X	Grip91	Gamma-tubulin ring protein 91	287.762	288.183	276.781	65.6356	54.875	66.195	227.276	253.857	216.844	60.6351	57.0118	52.2293	307.641	288.695	284.92	49.1267	60.9471	58.1785	265.434	270.289	245.596	57.9873	46.5138	53.6987	292.758	261.522	194.295	50.9207	47.2369	26.9651	240.956	262.608	77.1128	58.3367	72.7139	66.6876	287.861	277.619	286.014	59.6886	71.8481	66.8485	269.367	230.774	286.473
FBgn0001624	protein_coding_gene	X	dlg1	discs large 1	662.231	687.391	701.281	877.429	1224.57	1029.13	670.285	739.763	663.54	767.134	1148.5	846.591	556.938	633.094	638.346	809.315	1226.2	1032.89	675.81	790.97	764.429	760.624	1096.12	1029.7	605.402	781.121	776.86	925.611	1278.77	747.988	587.202	809.223	1049.96	824.842	1073.95	1226.02	648.528	838.98	615.422	652.769	827.097	891.841	716.836	898.094	713.795
FBgn0001941	protein_coding_gene	2L	ifc	infertile crescent	479.808	494.944	451.428	362.124	310.488	275.219	440.82	500.242	425.399	351.556	302.833	307.117	537.231	548.633	434.741	390.504	280.896	318.086	459.664	486.581	435.178	339.275	303.526	303.662	471.038	439.711	403.639	339.488	304.944	309.512	472.266	457.586	355.601	363.299	337.384	236.578	496.323	464.662	451.984	335.929	283.335	236.068	429.801	399.598	402.306
FBgn0001942	protein_coding_gene	2L	eIF-4a	Eukaryotic initiation factor 4a	5322.25	5036.22	4733.35	5238.33	4085.09	4186.12	5186.83	4563.61	4724.9	4720.89	3686.52	4214.81	5049.42	5049.02	4725.43	5484.48	4443.66	4572.07	5090.33	4671.84	4656.5	4463.22	3866.91	3515.49	4935.1	4655.86	5389.14	4915.94	4225.36	5087.02	5033.13	4821.87	5972.69	5075.28	4241.53	3761.77	4787.15	4608.01	4297.27	5038.04	4945.61	4327.92	4882.88	4309.03	4121.12
FBgn0001961	protein_coding_gene	2L	Arpc1	Actin-related protein 2/3 complex, subunit 1	331.002	333.833	336.906	414.426	366.076	414.224	312.458	301.403	336.73	413.549	364.733	465.363	322.755	313.924	345.337	401.852	347.941	402.097	330.682	329.174	347.093	448.262	433.548	416.676	320.5	310.361	389.422	456.065	385.776	654.196	289.382	272.279	311.149	427.725	407.541	380.729	320.158	339.299	335.469	479.724	496.565	508.919	322.963	316.57	318.584
FBgn0001965	protein_coding_gene	2L	Sos	Son of sevenless	428.005	440.289	486.729	224.927	263.102	289.311	401.007	479.634	460.954	250.93	303.721	277.83	428.14	409.975	481.548	229.939	304.339	260.247	440.183	494.288	482.963	223.151	249.301	243.033	427.974	505.826	379.1	223.882	294.54	343.512	442.523	506.484	270.902	228.303	326.018	283.892	454.116	497.991	490.037	216.543	236.825	263.898	447.353	488.577	538.603
FBgn0001967	protein_coding_gene	2L	NimC3	Nimrod C3	0.186676	0	0.14466	0.255634	0.236481	0.417893	0.0184258	0.0828946	0.0857632	1.0334	0	0.665429	0.26971	0.185261	0	1.31323	1.4893	0.234525	0	0.171483	0.0717263	0.318313	2.73134	0.429817	0.12188	0.402922	0.950944	1.15078	1.26516	0	0	0	0.488961	0.741786	0.0970965	1.49576	0	1.54464	0.174322	0.358576	0.358629	0.174378	1.63329	2.10901	2.18849
FBgn0001970	protein_coding_gene	2L	Pgant35A	Polypeptide N-acetylgalactosaminyltransferase 35A	77.7178	76.3733	82.6234	29.7764	26.1232	33.3602	86.0186	80.819	94.4239	26.2109	23.6071	27.5363	87.1409	65.5308	88.9147	29.9014	23.0812	27.2775	97.2661	80.3805	91.518	47.0152	42.3293	44.7732	90.1953	73.7737	68.9533	37.2851	32.0551	31.6547	89.6751	70.5505	45.3599	34.4812	23.643	29.3455	81.6247	61.4915	105.554	24.7556	23.094	25.4682	79.4434	65.9201	86.9725
FBgn0001974	protein_coding_gene	2L	l(2)35Bd	lethal (2) 35Bd	110.097	110.748	116.27	25.1567	14.8036	30.1796	112.756	117.731	121.236	45.8997	38.6836	54.2633	132.673	119.597	132.794	35.6976	36.4604	36.8851	115.468	105.817	107.264	42.9102	44.6806	42.3164	128.274	107.691	92.4536	41.9479	39.7843	52.7578	109.387	99.699	52.2235	45.3763	44.6328	40.9205	126.893	107.078	132.921	38.5151	39.1005	38.2703	120.614	99.969	129.644
FBgn0001977	protein_coding_gene	2L	CIAPIN1	CIAPIN1 ortholog	113.948	111.096	121.741	127.391	107.452	139.475	91.2575	89.5769	101.048	115.096	90.2495	131.059	127.404	105.501	143.729	127.93	114.726	134.519	125.26	119.102	144.128	147.287	121.254	187.849	118.263	95.3537	107.439	116.188	81.8998	123.101	135.665	100.689	90.3881	129.053	139.839	129.463	149.266	125.34	175.634	154.536	154.421	169.968	134.572	109.33	150.179
FBgn0001978	protein_coding_gene	2L	stc	shuttle craft	798.513	788.597	826.237	336.792	345.567	416.923	752.222	836.963	815.984	403.256	419.999	523.296	778.464	750.636	812.893	407.043	404.529	476.468	841.162	794.595	779.751	450.941	479.267	573.388	764.55	774.863	649.098	362.248	350.119	345.857	765.094	780.129	505.704	350.667	420.602	493.57	802.541	785.543	843.758	481.738	468.964	590.151	799.069	754.037	914.301
FBgn0001981	protein_coding_gene	2L	esg	escargot	1.4933	2.17953	1.01782	19.9644	12.9061	21.0031	15.7172	18.345	15.322	32.3481	22.3742	41.1517	3.14727	3.84424	0.684078	30.1453	37.9757	27.338	4.82469	8.26895	4.83904	57.2843	57.8735	60.8223	3.20773	5.42894	4.24109	26.2447	26.2659	55.1026	6.48051	5.1497	15.4282	84.6832	92.5219	121.355	2.64345	4.36213	2.14667	51.0635	38.671	36.7795	6.27051	9.74755	4.05968
FBgn0001983	protein_coding_gene	2L	wor	worniu	0.0686315	0	0	0.186154	0	0.702512	0.113724	0	0	1.94944	2.92457	2.18971	0	0.0604494	0	0.461543	1.4048	0.111403	0	0	0	1.65832	3.99688	0.0973914	0	0	0	0.205341	0	8.20677	0	0	0	0	0.394785	1.54688	0	0.0670226	0	0.9085	0.102833	1.59727	0	0.0636056	0.129863
FBgn0001986	protein_coding_gene	2L	l(2)35Df	lethal (2) 35Df	261.982	289.481	262.182	105.237	101.265	132.98	196.449	212.395	201.738	101.412	109.485	98.9084	239.145	242.894	253.001	91.6103	99.1926	108.325	249.965	266.208	233.472	98.7373	106.316	122.346	224.848	232.274	203.254	102.287	92.1324	111.378	230.045	247.844	172.184	121.675	138.383	121.169	222.289	216.07	230.869	97.534	109.204	103.754	236.961	219.246	250.072
FBgn0001987	protein_coding_gene	2L	Gli	Gliotactin	56.2239	63.8632	54.2277	129.626	126.646	79.8176	51.7131	63.7136	42.0343	95.6351	95.1523	97.915	47.9083	66.8114	46.1349	99.5503	99.4119	84.0437	50.2582	65.6916	50.5001	116.534	116.987	117.737	36.1056	48.4593	49.0043	97.6616	121.603	135.998	46.8653	51.0389	88.4411	108.933	123.894	99.4642	55.3311	61.8617	35.7735	104.178	104.911	90.622	36.5935	43.0919	26.7533
FBgn0001989	protein_coding_gene	2L	ND-B17	NADH dehydrogenase (ubiquinone) B17 subunit	148.258	145.726	134.934	258.543	232.695	272.707	162.944	137.887	156.512	285.476	246.306	292.015	133.569	129.5	138.265	277.256	269.106	278.976	148.766	141.101	172.139	263.682	244.659	342.902	148.302	142.938	222.018	350.606	339.559	347.029	157.595	133.897	315.166	314.788	244.517	330.852	139.272	129.12	157.703	311.843	318.364	298.731	149.678	160.442	150.699
FBgn0001990	protein_coding_gene	2L	wek	weckle	111.389	115.724	113.553	37.505	36.8808	40.1402	123.285	121.528	132.007	47.0498	37.8593	46.3094	116.318	108.969	118.248	33.1702	21.9926	22.7956	136.589	116.877	121.945	42.2486	31.6137	47.3233	109.711	82.2235	82.9788	30.2407	24.113	16.4135	87.204	82.9675	54.8435	27.5925	35.9296	27.2918	118.123	95.4265	117.558	35.0914	27.3268	32.0637	113.275	76.2782	126.417
FBgn0001991	protein_coding_gene	2L	Ca-alpha1D	Ca[2+]-channel protein alpha[[1]] subunit D	67.1795	95.3697	63.1795	788.228	985.217	883.966	84.5073	83.185	55.5999	538.75	871.521	719.285	46.1322	91.2507	67.6055	592.401	984.363	816.818	60.4497	138.083	126.253	601.338	825.559	775.452	72.5801	144.521	178.746	683.006	913.292	589.715	93.2503	216.917	528.911	683.423	974.899	1095.82	51.5473	104.584	61.4575	467.953	600.149	780.973	130.447	220.666	90.3608
FBgn0001992	protein_coding_gene	2L	Cyp303a1	Cyp303a1	0.0701236	0.612642	0.180398	0.579991	0.68406	1.3785	0.1027	0.15308	0	0.82371	0.218333	0.136575	0.480712	0.65501	0.146493	0.635504	1.35492	0.522865	0.137708	0.466051	0.365967	0.944159	0.764282	0	0.956112	0.549554	0.66094	5.83385	2.58354	0	0	0.162055	0.16899	0.353246	0.964577	0.661611	0.19422	0.919871	0.156791	1.11128	0.722936	0.451203	42.1485	20.6075	36.0551
FBgn0001994	protein_coding_gene	2L	crp	cropped	632.574	631.592	657.933	403.615	412.339	393.096	667.802	736.648	689.123	349.514	411.062	395.777	597.272	615.962	665.104	328.406	380.188	355.776	600.17	633.361	601.987	340.225	346.665	317.895	583.97	684.605	628.297	302.857	403.25	349.374	635.877	794.779	695.362	335.807	425.044	304.659	583.685	678.727	557.617	307.627	359.579	333.741	680.375	729.618	703.416
FBgn0001995	protein_coding_gene	2L	mRpL4	mitochondrial ribosomal protein L4	105.664	87.3918	97.179	52.1939	46.355	51.5871	97.0076	79.4631	99.662	60.1282	31.0979	50.2216	107.218	84.7882	100.783	50.4013	42.1851	50.6126	124.251	95.4937	114.041	53.8314	35.562	43.1799	81.0947	58.3986	73.1529	46.6477	30.1343	65.6541	79.2477	60.8734	80.7254	51.7103	41.3091	56.1926	112.04	88.069	118.828	57.0777	54.5864	46.3221	76.307	69.0463	88.2138
FBgn0002021	protein_coding_gene	2L	l(2)37Bb	lethal (2) 37Bb	91.2719	92.7622	85.908	103.78	74.5473	93.3288	74.2995	72.9419	78.3912	80.9402	57.1385	87.5858	94.4184	96.027	94.5311	77.2444	58.2659	66.7541	88.9036	74.2673	73.7004	80.0053	81.1386	83.0933	85.6111	79.2432	84.9658	99.1181	72.9873	107.86	82.9544	66.4322	75.5019	70.4513	69.2724	80.485	80.8932	66.5932	83.9094	97.4599	91.9175	90.9299	102.003	72.7938	97.3363
FBgn0002022	protein_coding_gene	2L	Catsup	Catecholamines up	197.678	199.646	172.764	215.774	204.446	186.739	159.313	154.004	127.476	225.606	194.062	187.18	191.779	188.281	146.767	242.351	199.766	203.277	172.523	167.893	142.526	223.818	188.083	178.921	163.885	148.429	135.682	212.822	173.562	248.548	156.036	133.032	147.698	220.664	180.251	192.845	159.318	162.417	134.957	243.543	223.429	218.214	162.978	146.509	136.812
FBgn0002023	protein_coding_gene	2L	Lim3	Lim3	3.5114	5.65883	3.85149	73.1224	85.9551	84.9313	4.6367	4.65179	3.84086	72.8543	72.2629	87.9134	2.48188	4.30888	3.25954	66.9974	73.8825	67.8599	3.53955	7.39625	7.04636	75.8612	88.9375	96.9235	4.5878	5.59408	8.02438	62.2708	69.6075	135.998	4.90472	8.00624	17.939	62.7682	85.1615	79.1913	2.77116	4.19034	2.53824	79.5598	90.3019	109.364	6.25053	14.9331	5.63274
FBgn0002031	protein_coding_gene	2L	l(2)37Cc	lethal (2) 37Cc	680.737	707.465	690.838	487.896	429.445	498.122	564.129	529.441	607.986	366.517	252.295	391.4	579.553	584.83	639.823	356.04	324.829	315.803	704.164	624.538	674.557	500.606	492.598	596.391	595.287	531.535	557.18	405.861	298.367	504.13	687.719	646.037	612.144	463.418	429.857	495.676	552.133	509.49	639.755	413.266	382.11	442.397	647.908	617.852	661.274
FBgn0002036	protein_coding_gene	2L	CG10561	-	53.5883	59.4048	49.7806	446.412	368.202	518.77	47.8373	46.9089	54.1625	477.433	402.404	535.26	46.3568	48.1062	46.0984	409.159	392.776	404.431	57.8786	49.63	54.7492	582.632	524.043	636.5	54.0765	43.6307	52.334	480.072	366.309	826.539	46.243	38.3713	67.6026	439.683	373.498	596.966	50.0211	43.3687	54.3446	559.221	510.981	607.08	57.11	48.0543	64.3813
FBgn0002044	protein_coding_gene	2L	swm	second mitotic wave missing	1031.55	1026.07	1219.26	406.005	478.659	490.438	973.77	1133.35	1099.71	366.19	487.66	431.812	1038.51	961.734	1117.05	370.236	527.981	480.844	1094.53	1128.81	1192.08	338.108	442.957	478.933	1026.69	1151.98	903.69	383.675	447.288	361.098	1014.47	1069.08	599.347	358.406	425.826	476.518	1074.13	1170.08	1112.13	364.808	404.239	481.253	1002.91	1092.87	1208.54
FBgn0002069	protein_coding_gene	2R	Aats-asp	Aspartyl-tRNA synthetase	458.963	463.413	422.367	230.487	174.736	187.009	452.622	424.649	457.477	190.945	155.452	202.317	503.854	490.286	529.152	244.284	176.442	194.087	487.571	443.519	447.039	244.82	186.77	194.143	467.336	424.732	434.506	200.545	203.259	168.825	481.681	466.721	441.488	218.931	186.432	180.376	481.937	458.796	507.143	192.728	154.127	170.412	405.041	379.604	410.606
FBgn0002121	protein_coding_gene	2L	l(2)gl	lethal (2) giant larvae	1238.14	1276.34	1201.76	372.054	399.481	366.419	1133.53	1265.15	1108.67	364.953	376.512	334.372	1164.7	1154.76	995.198	340.443	413.076	333.544	1154.12	1179.77	1052.66	408.508	427.901	371.439	1409.44	1378.98	1004.63	323.624	437.129	267.306	888.444	960.605	496.183	294.059	364.168	297.785	1188.93	1225.21	1099.38	301.784	306.312	306.494	1071.94	968.687	1086.28
FBgn0002174	protein_coding_gene	2R	l(2)tid	lethal (2) tumorous imaginal discs	222.239	233.75	237.111	510.862	425.289	583.139	209.84	211.34	230.84	473.223	492.227	561.095	230.806	246.951	262.028	470.399	495.236	505.755	226.994	212.767	223.89	599.964	625.867	814.638	208.307	204.141	207.671	496.948	443.817	756.195	237.124	247.534	276.124	484.906	462.959	705.622	170.963	180.767	209.298	474.815	451.956	527.126	204.565	204.846	224.754
FBgn0002183	protein_coding_gene	3L	dre4	dre4	989.782	1015.35	1025.32	201.539	187.342	245.309	1037.35	1106.45	1136.49	254.668	232.846	289.794	1010.34	966.434	1014.78	170.973	200.277	206.3	917.503	895.137	873.21	219.034	238.86	255.594	1015.5	1049.7	825.212	206.381	211.414	252.065	866.384	951.753	501.345	208.992	268.376	219.248	944.726	1016.59	1036.85	206.519	231.711	228.707	930.339	922.923	1012.88
FBgn0002283	protein_coding_gene	3L	l(3)73Ah	lethal (3) 73Ah	250.573	215.174	242.035	88.619	67.3918	78.8261	197.888	194.348	211.839	113.504	87.5052	95.5769	218.807	182.666	217.052	84.1185	66.931	72.7406	251.793	188.178	225.976	105.281	93.6256	93.2599	235.629	187.691	178.905	96.5636	64.4994	131.308	228.141	166.343	108.869	75.7372	62.165	86.6936	242.477	205.743	244.721	105.172	90.9979	94.5276	216.096	172.475	228.19
FBgn0002284	protein_coding_gene	3L	Prosbeta6	Proteasome beta6 subunit	534.351	494.129	508.93	356.456	334.963	385.273	551.95	471.333	564.261	475.662	373.496	445.759	532.288	457.18	506.041	375.992	334.17	320.944	449.564	404.882	459.894	373.608	326.158	347.177	498.26	422.134	407.911	428.82	358.237	484.199	531.353	430.684	440.285	447.827	349.698	465.219	624.84	556.54	642.13	528.327	507.946	506.87	528.607	486.826	564.013
FBgn0002306	protein_coding_gene	3R	sas	stranded at second	18.3543	26.2702	14.6306	137.042	202.021	205.224	20.3568	15.4238	12.5278	121.459	190.228	153.643	11.1836	21.1629	11.4582	219.431	305.929	282.538	13.2836	29.9204	23.2691	135.997	194.26	210.166	14.1912	26.3149	48.6715	138.2	205.913	177.032	19.1807	49.1507	152.507	162.102	193.682	229.872	15.5225	20.0238	12.3556	135.601	157.805	182.464	17.4593	37.5708	14.3672
FBgn0002354	protein_coding_gene	3R	l(3)87Df	lethal (3) 87Df	31.4327	33.6207	36.628	33.9303	29.8325	31.4083	25.959	22.3301	37.6075	28.1898	23.1075	37.2284	28.7074	25.8837	32.5911	25.2736	22.4983	26.5765	27.7137	23.2466	30.2587	25.9195	21.0719	23.0014	25.6729	18.0568	27.6863	27.3005	21.6994	18.7583	26.8756	21.2691	25.6938	29.9577	24.6646	27.6767	29.8734	24.3664	38.7416	35.3948	30.9062	40.3793	30.548	24.6274	31.3796
FBgn0002413	protein_coding_gene	3R	dco	discs overgrown	1683.4	1597.85	1876.48	417.05	387.144	420.438	1558.41	1718.05	1812.34	419.217	436.968	419.865	1763.39	1623.05	1938.55	378.69	399.89	437.606	1779.19	1696.89	1950.21	390.818	429.244	429.648	1775.55	1749.49	1414.38	398.272	443.251	330.615	1679.73	1648.71	786.973	409.317	428.452	454.97	1858.93	1729.63	1965.95	384.231	388.735	402.554	1661.25	1521.49	2026.94
FBgn0002431	protein_coding_gene	3R	hyd	hyperplastic discs	1619.07	1905.6	1842.96	1025.62	1183.47	1219.22	1678.58	2010.68	1786.41	1038.93	1392.17	1156.18	1757.9	1883.11	1832.2	1011.05	1349.32	1215.05	1622.68	1866.91	1686.4	1115.48	1372.89	1462.85	1748.53	2060.08	1549.53	1018.55	1330.44	1099.71	1621.23	1893.45	1118.47	1078.56	1442.79	1388.67	1878.29	2099.49	1820.12	1101.06	1198.79	1410.54	1729.46	1876.61	1934
FBgn0002440	protein_coding_gene	3L	l(3)mbn	lethal (3) malignant blood neoplasm	0.322431	0.443615	0.109084	10.0278	8.39275	8.32277	0.106164	0	0.159225	0.971167	0.187543	2.5124	0.244927	0.0707379	0	0.355337	1.39348	0.787599	0.366075	0.0590482	0.0949497	0.851902	2.11976	1.93627	0	0	0.680521	0.809722	0.34157	0	0	0.220998	10.0172	2.64413	0.646674	2.11395	0	0	0	0.612741	0.80635	2.59653	0.0773115	0	0.0640911
FBgn0002441	protein_coding_gene	3R	l(3)mbt	lethal (3) malignant brain tumor	599.17	619.078	696.274	222.344	277.694	285.329	530.62	595.961	602.858	247.561	304.619	331.444	577.657	524.479	609.134	200.2	236.191	261.11	596.435	621.148	633.348	208.339	232.625	277.149	549.087	587.948	469.469	237.938	277.685	379.856	556.93	593.215	282.856	242.698	310.566	352.556	594.001	586.575	636.165	270.287	247.762	325.915	567.48	600.44	695.406
FBgn0002466	protein_coding_gene	3L	sti	sticky	427.545	472.031	510.852	52.407	38.7256	67.9296	367.955	460.716	447.402	58.7885	48.9867	59.7679	439.585	381.289	457.663	40.5085	61.0091	48.5471	447.891	493.548	473.566	55.3531	55.586	74.9401	483.737	471.149	331.206	67.3269	64.6635	157.101	382.879	383.275	56.7318	49.0774	53.438	64.1122	518.057	489.261	602.653	69.2749	62.6913	85.0744	399.215	368.872	561.152
FBgn0002521	protein_coding_gene	4	pho	pleiohomeotic	315.861	326.706	285.777	214.703	205.876	165.796	277.909	275.88	247.769	202.426	167.671	150.191	325.632	361.782	267.571	174.744	143.27	167.446	312.208	280.628	255.081	203.891	187.311	147.01	334.64	265.955	202.129	193.619	177.972	56.275	294.925	221.329	129.889	180.298	157.011	145.967	388.837	342.207	291.983	240.87	200.216	178.445	332.074	245.43	289.904
FBgn0002522	protein_coding_gene	3R	lab	labial	0.926908	1.56531	1.12923	11.9869	25.4979	18.3572	4.08727	3.32096	3.31678	13.8477	25.3385	13.2778	1.97144	1.48543	0.923878	11.5315	13.2608	11.7644	1.86006	10.5001	4.65634	28.2189	38.8209	46.6348	4.47776	4.23929	8.78447	11.8276	15.0552	23.4479	4.12277	3.79993	8.26004	16.6283	17.777	15.6901	1.72173	4.5038	1.53848	15.7565	28.9666	34.7693	2.61917	14.3621	2.49824
FBgn0002524	protein_coding_gene	2L	lace	lace	362.926	388.959	388.818	136.185	143.478	106.793	334.124	366.108	349.009	129.039	135.392	99.6442	366.73	352.331	337.152	123.614	121.212	108.47	383.984	353.309	332.275	126.119	102.846	86.8312	334.711	315.84	287.427	112.926	117.472	87.9296	345.649	325.45	182.634	129.245	156.493	105.658	426.335	381.768	413.935	113.411	117.549	112.086	359.542	365.653	376.397
FBgn0002525	protein_coding_gene	2L	Lam	Lamin	886.255	905.722	1005.36	308.7	344.655	381.495	788.624	903.663	881.704	311.57	343.864	303.39	900.53	907.682	952.449	290.047	358.598	363.449	871.542	828.51	849.231	323.271	404.789	404.277	755.661	833.689	662.985	283.077	284.043	520.543	698.154	706.6	376.241	235.847	293.675	285.406	886.439	971.91	918.169	353.199	361.281	423.877	893.495	845.172	956.683
FBgn0002526	protein_coding_gene	3L	LanA	Laminin A	186.8	319.791	183.972	114.031	122.909	158.326	386.406	395.166	316.931	127.778	186.129	135.491	154.536	323.736	280.897	176.18	239.719	225.143	243.174	331.783	212.582	160.985	153.874	176.048	280.269	427.5	788.177	182.232	307.718	135.998	306	478.012	1179.58	242.483	350.485	298.754	201.069	380.884	182.213	150.578	167.708	236.561	261.993	488.623	222.436
FBgn0002531	protein_coding_gene	2R	Lcp1	Larval cuticle protein 1	5.85259	5.28894	9.02032	31.1787	28.8573	27.2707	0.747997	0.775316	0.17939	7.22532	5.59889	10.0075	0.358411	0.0540741	0.332205	1.75568	1.50356	0.326838	0.925688	0.171483	1.65083	1.07743	1.5417	4.20572	0.301134	0.185787	3.88715	3.3786	5.77126	0	0.662075	0.57688	8.88083	4.31568	1.19159	5.11779	0.164919	0.263639	0.185687	2.82794	2.69572	2.83033	2.67451	2.73444	1.21908
FBgn0002533	protein_coding_gene	2R	Lcp2	Larval cuticle protein 2	0	0.0430445	0	0.12313	0	0.58471	0.103378	0	0	0.514732	0.357598	0.298302	0	0	0.0934329	0.26328	1.07418	0	0.0125537	0	0	0.126463	0.73639	0.664851	0.016228	0.0964071	0.752747	0.919016	0	0	0	0	0.123676	0.299514	1.0719	0.464462	0	0	0	0.238489	0	1.50682	0.172652	0.0636056	0.546633
FBgn0002534	protein_coding_gene	2R	Lcp3	Larval cuticle protein 3	0.159538	0.374425	0.105094	0.489535	0.105549	0.275927	0.114447	0.121285	0.811035	0.755805	5.05939	1.26203	0.00829642	0.0704349	0.23958	0.287183	1.22766	0.820594	0.0251073	0.0590482	0	0.191164	0.651308	0.139935	0	0	0.590443	0.287197	0.930917	0	0.115464	0.484724	0	0.18734	0.902049	0.528632	0.0570251	0	0	0.314986	0.450636	1.0203	0.290805	0.155155	0.587099
FBgn0002535	protein_coding_gene	2R	Lcp4	Larval cuticle protein 4	0	0.0130433	0	0	0	0	0	0	0	0.0891017	0	0.217353	0.0783545	0.0720183	0.0437745	0.105672	0	0	0	0.078167	0	0.119209	0	0.957026	0.0324561	0	0	0.119015	0	0	0	0	2.64899	0.189694	0	1.22329	0	0	0	0.512837	0.132078	0.342264	0.744999	0.575733	1.60728
FBgn0002542	protein_coding_gene	3R	lds	lodestar	604.928	641.718	612.291	86.5663	84.4002	107.52	494.951	559.926	532.456	127.403	109.435	117.802	639.855	588.283	614.738	92.5149	89.4264	94.1518	557.584	547.014	527.618	107.591	125.284	120.278	553.143	538.143	373.653	121.966	113.173	193.445	525.861	492.544	142.897	105.256	112.181	121.734	627.111	589.525	657.203	137.33	148.777	146.901	587.682	512.938	650.022
FBgn0002543	protein_coding_gene	2L	robo2	roundabout 2	9.35439	14.1302	8.15971	46.3824	73.3949	69.1187	12.2529	13.6557	11.3686	42.0234	65.9795	46.2774	9.23952	15.115	13.7163	57.8945	95.1986	76.0889	14.5006	32.3274	21.2758	70.0354	110.442	118.171	7.06856	16.8483	24.7718	43.4152	70.6948	43.3786	13.4776	25.3846	51.5477	50.3851	82.9184	82.1349	9.7357	19.2437	8.22126	51.288	50.9501	78.1998	13.1371	39.9331	18.0222
FBgn0002552	protein_coding_gene	2R	lin	lines	533.434	511.564	581.823	130.089	145.746	140.799	460.314	515.834	531.57	136.163	152.295	143.407	528.675	454.842	522.849	135.563	155.778	133.19	571.906	546.45	555.602	125.433	132.402	159.63	507.984	521.696	388.089	131.804	117.183	184.066	516.063	516.512	171.623	122.55	150.171	152.534	530.055	552.622	558.895	140.126	155.18	190.819	488.098	477.546	601.692
FBgn0002561	protein_coding_gene	X	l(1)sc	lethal of scute	0	0	0	0	0	0.292355	0	0	0.100896	0	0	0	0	0	0	0	0	0	0	0	0	0	0	0	0	0	0	0.137216	0.692141	0	0	0.484724	0	0	0.394785	0.141339	0	0	0.152486	0.0752991	0.112659	0.167886	0	0	0
FBgn0002562	protein_coding_gene	X	Lsp1alpha	Larval serum protein 1 alpha	0.138755	0.0909171	0.325057	20.9036	45.2318	9.8958	0.688686	1.24599	1.58056	49.4214	29.4487	23.4254	0.339987	0.590678	0.449191	3.56337	2.04727	5.34255	0.779435	7.69558	13.7655	60.954	4.97923	10.3424	0.74241	1.15805	18.3607	5.09554	12.689	0	0.707614	1.15864	101.492	7.95734	4.80895	43.6833	0.0950948	0.250285	0.107606	8.70773	0	1.21659	0	2.62391	0.979085
FBgn0002563	protein_coding_gene	2L	Lsp1beta	Larval serum protein 1 beta	266.065	361.987	479.739	2713.83	4520.46	1015.49	16.9631	18.1925	31.5111	91.1284	141.819	125.197	43.2237	447.832	153.605	264.469	119.845	735.366	958.604	6905.9	9104.92	3769.32	2216.43	2453.62	7.62651	11.1437	416.75	88.5762	422.626	44.551	8.914	7.12694	174.03	192.737	67.5392	119.222	25.4455	65.9224	16.4634	209.34	44.4866	78.4468	4.1008	13.9446	11.9917
FBgn0002564	protein_coding_gene	3L	Lsp1gamma	Larval serum protein 1 gamma	0.372087	0.498023	0.734961	5.46585	19.8319	15.7883	5.69237	7.22962	1.5347	34.1679	37.9752	40.1409	2.28293	4.06602	3.14001	13.0547	10.9543	15.131	1.29581	9.25184	4.35522	12.2651	11.1592	25.6581	1.23	3.80919	58.2576	17.0456	46.2765	12.8963	2.67662	1.97595	159.079	7.01285	2.30913	111.14	0.169674	0.097797	0.640857	2.20241	2.44967	6.20151	0	0	0.0640911
FBgn0002565	protein_coding_gene	3L	Lsp2	Larval serum protein 2	30.0806	19.4422	59.834	56.2396	585.697	155.721	309.947	436.44	373.687	861.086	189.869	117.69	234.241	32.0158	41.3541	1094.34	49.7673	337.482	81.956	4870.18	4651.03	688.796	214.563	252.933	472.678	478.4	1253.04	2341.61	4897.93	637.783	91.6598	77.3386	406.574	117.555	110.077	236.441	8.61149	45.3947	9.03784	225.225	46.2895	56.1994	14.7869	10.1674	5.46176
FBgn0002566	protein_coding_gene	2L	lt	light	226.939	216.573	187.025	308.725	303.17	233.991	160.716	140.855	127.025	194.295	196.421	159.894	202.752	206.778	172.272	260.465	207.631	249.254	182.406	177.082	156.632	222.536	201.402	190.504	185.156	173.105	145.622	176.353	194.769	138.343	156.759	160.064	159.51	218.744	254.172	231.355	205.51	201.876	163.624	197.056	174.132	166.07	186.143	155.036	161.14
FBgn0002567	protein_coding_gene	2R	ltd	lightoid	451.374	451.819	417.157	248.216	289.156	256.787	436.227	473.747	436.922	341.793	411.413	272.716	466.151	439.752	431.124	270.985	324.897	274.141	414.698	420.925	408.725	273.938	327.079	289.308	397.477	435.025	377.499	345.619	390.131	259.099	459.388	468.968	451.646	397.896	446.237	413.26	457.697	489.189	465.862	242.998	260.728	240.425	491.845	499.494	478.159
FBgn0002569	protein_coding_gene	2R	Mal-A2	Maltase A2	35.1359	36.9573	20.4278	310.1	191.145	136.293	72.0451	77.9887	35.6996	453.416	163.148	165.415	52.7982	36.3519	9.87765	325.792	142.533	162.129	71.1527	131.67	75.129	386.134	184.638	241.884	42.8863	39.6633	54.8615	145.654	202.284	82.0677	119.825	79.6643	310.314	554.161	551.742	242.411	39.4631	21.432	10.672	351.608	143.112	80.2637	40.9134	30.773	33.1821
FBgn0002570	protein_coding_gene	2R	Mal-A1	Maltase A1	356.991	443.435	194.993	3643.02	2860.49	2290.74	538.178	625.271	450.898	4612.91	1704.43	1513.58	316.976	174.215	35.1223	2543.74	1209.2	2133.65	589.253	911.338	144.654	2446.33	1366.7	1636.13	436.098	884.114	595.856	1979.35	3336.65	1480.74	1004.21	606.172	1615.71	4629.63	5077.25	1874.18	197.222	130.055	58.4033	3322	1079.61	736.867	140.808	131.82	185.69
FBgn0002571	protein_coding_gene	2R	Mal-A3	Maltase A3	18.7105	35.4396	26.041	276.842	200.253	149.323	98.2783	92.1902	86.1098	518.37	262.763	260.141	63.8476	47.8487	8.97187	459.548	228.752	239.475	88.293	164.814	95.6188	623.834	409.388	485.61	79.5412	84.956	79.2926	249.407	303.206	152.411	69.7792	56.0467	294.869	585.776	519.52	314.978	46.2923	23.4097	12.791	556.666	306.338	208.953	34.3561	28.3382	28.4711
FBgn0002573	protein_coding_gene	3L	sens	senseless	0.458784	0.749868	0.74077	15.5304	12.0132	13.9699	1.40469	0.619744	1.27852	13.4433	12.2455	17.531	0.530328	1.12898	0.532409	9.05617	15.8573	18.2086	1.31032	2.73736	0.993575	13.0542	9.63142	14.3868	0.509563	0.610184	2.72264	11.5237	8.80161	22.2755	1.55759	1.45004	7.95517	9.82186	11.1621	10.7382	0.92849	1.34973	0.542111	13.3338	11.7142	13.4516	1.64987	1.34575	0.314334
FBgn0002576	protein_coding_gene	X	lz	lozenge	2.31006	3.60192	2.13025	8.63379	8.96909	18.1586	4.98515	3.67378	4.33139	11.6605	22.5521	10.4762	2.55727	3.18155	1.39284	9.68048	21.1558	10.6254	1.76775	4.04159	3.5009	8.97127	11.4753	12.3962	3.31384	5.49917	7.90616	14.1872	16.2571	18.7583	3.62946	10.0801	13.166	12.7406	10.9284	14.3844	2.64126	2.37827	3.41006	8.66847	10.0369	17.3632	5.64733	8.98186	2.78832
FBgn0002577	protein_coding_gene	X	m	miniature	3.31163	2.8862	3.75562	4.88396	2.21136	3.35809	3.10761	3.71374	3.64662	11.6777	16.0822	12.6521	5.8044	3.01711	3.28546	3.14915	1.16826	6.35792	0.547682	1.61727	1.3756	2.59492	2.96678	5.21935	0.678023	2.76403	2.66744	4.28928	4.02032	0	1.10044	1.35486	4.80343	3.37652	0.333444	5.21836	1.12688	1.93577	1.9439	2.52785	1.85505	4.78699	1.01804	1.32691	1.57461
FBgn0002578	protein_coding_gene	3R	Kaz-m1	Kazal-type protease inhibitor m1	16.1638	15.8801	10.3009	50.5661	33.5125	44.022	25.4548	30.82	16.3482	42.1401	17.2283	62.2003	9.35551	17.2341	6.81178	39.1093	23.9487	33.7708	14.8974	26.5828	21.0289	71.3815	25.3811	39.8476	9.24388	17.6098	29.7244	34.6767	26.9661	29.3099	40.6551	34.9799	52.8835	69.6447	42.5508	44.1655	16.1859	13.7177	10.5723	59.2982	40.2976	19.9389	19.0664	28.6202	17.0451
FBgn0002579	protein_coding_gene	X	RpL36	Ribosomal protein L36	2239.03	1946.44	2019.95	1480.88	949.57	1300.34	2511.11	1921.59	2056.38	1430.85	929.132	1791.23	2415.73	2356.11	1782.41	1979.34	1568.94	1423.09	2291.65	1799.93	1792.2	1536	1139.45	1040.23	2136.33	1767.34	2768.23	1747.15	1243.82	2773.89	1997.57	1608.68	2572.97	1830.46	1257.78	1028.84	2105.15	2122.69	1798.45	1716.66	1771.27	1088.28	2177.21	1681.72	1430.05
FBgn0002590	protein_coding_gene	X	RpS5a	Ribosomal protein S5a	1550.4	1554.75	1321.78	1997.24	1365.3	1723.71	2025.01	1636.89	1639.01	1886.16	1290.38	1857.79	1561.48	1566.43	1467.11	2246.17	1725.84	1713.53	1704.85	1779.75	1725.01	1928.96	1327.03	1474.02	1505.47	1544.75	2502.05	2152.39	1688.37	1928.59	1771.43	1536.74	3143.06	2134.1	1582.64	1531.63	1565.11	1328.44	1358.34	2111.57	1968.24	1618.08	1642.46	1589.31	1183.34
FBgn0002592	protein_coding_gene	3R	E(spl)m2-BFM	Enhancer of split m2, Bearded family member	0.393371	0.484367	0.549065	3.40171	2.10841	1.1204	1.34203	1.16784	1.48789	3.50754	3.65134	3.16565	0.197354	0.858841	0.352729	1.4585	2.44125	1.80972	0.673008	1.08369	0.313585	2.22052	3.83664	0.612296	0.661336	2.75889	0.963041	4.90593	0.898137	0	1.43268	1.28592	3.96735	4.22614	3.78336	4.99965	0.58205	0.65706	0.216954	2.39796	5.65279	1.37978	1.05652	1.38701	0.888318
FBgn0002593	protein_coding_gene	2L	RpLP1	Ribosomal protein LP1	4467.93	3692.55	3840.14	2978.68	2176.56	2790.53	4404.01	3701.01	3587.58	2914.56	1808.2	2572.78	4588.59	4029.31	4407.36	3916.33	2931.14	3207.46	4727.72	4243.49	4427.47	3207.6	2191.75	2684.3	4059.74	3887.87	5536.48	3263.66	2442.61	3149.05	4821.33	4299.42	5671.48	3540.34	2569.95	2115.73	4346.74	3775.39	3811.36	3575.25	3206.81	2685.81	4584.06	3870.7	3407.86
FBgn0002607	protein_coding_gene	2R	RpL19	Ribosomal protein L19	4253.58	3341.09	3260.01	2427.33	1523.45	2039.19	4082.91	3157.31	3415.07	2464.31	1376.25	2226.66	4053.56	3252.63	3419	2898.49	2012.5	2154.11	4011	3196.38	3221.03	2342.15	1443.37	1509.86	3931	3112.06	4272.45	2696.03	1879.55	1814.87	3836.27	3149.23	4502.16	2435.89	1671.94	1707.91	3605.51	3018.15	3116.5	2631.8	2171.7	1834.67	3638.48	2763.31	2607.82
FBgn0002609	protein_coding_gene	3R	E(spl)m3-HLH	Enhancer of split m3, helix-loop-helix	7.16605	7.63492	3.97218	3.8747	4.05759	2.91382	16.5262	10.0119	10.3085	5.72011	3.42962	6.42639	4.28459	5.95282	5.31668	3.80576	1.42597	2.3869	10.0651	9.15034	7.26047	2.57047	2.76959	2.02395	7.9009	8.61706	17.7399	3.46996	4.44129	0	9.0853	7.30514	24.6158	4.87994	4.15337	7.01307	9.06625	13.11	6.22786	4.34949	1.68992	2.26867	8.49853	9.2133	6.94433
FBgn0002622	protein_coding_gene	3R	RpS3	Ribosomal protein S3	3625.4	3050.04	3077.01	2017.41	1339.15	1752.11	3503.24	2756.75	2984.37	1918.55	1155.9	1900.79	3333.2	2770.29	2927.03	2382.04	1795.82	1762.63	3713.75	2938.36	2880.59	2096.22	1441.84	1478.65	3299.23	2747.8	3829.29	2147.52	1593.3	2426.86	3412.09	2751.92	4181.97	2176.23	1552.29	1455.07	3043.1	2677.17	2797.28	2168.34	1991.73	1627.89	3108.71	2560.74	2499.59
FBgn0002626	protein_coding_gene	3R	RpL32	Ribosomal protein L32	2671.64	2250.22	2145.71	1973.23	1154.16	1611.4	2717.1	2041.37	2265.95	1637.7	932.092	1792.42	2572.75	2387.69	2265.26	2035.31	1593.36	1604.47	2493.15	2014.03	2062.79	1863.2	1167.35	1154.55	2392.31	2032.67	3104.76	2068.55	1472.08	2690.65	2430.61	1885.01	3222.71	1840.08	1224.07	1100.46	2246.47	1925.76	1840.69	1861.95	1807.25	1400.03	2302.24	1971.7	1593.54
FBgn0002629	protein_coding_gene	3R	E(spl)m4-BFM	Enhancer of split m4, Bearded family member	0	0	0	0.502262	0	0	0.0910464	0.0777653	0.0923312	0.0692274	0.85435	1.48579	0	0	0	0	0	0	0.0242758	0.552331	0	1.0393	3.29533	1.21199	0	0	0	0	0	7.03437	0	0	0	0.435557	0	0.328122	0	0	0	0.0454814	0.224478	0	0	0	0.0640911
FBgn0002631	protein_coding_gene	3R	E(spl)m5-HLH	Enhancer of split m5, helix-loop-helix	0.102462	0.0648306	0.0482198	0.126247	0.941547	0.150659	0.0910464	0.0693158	0.587684	0.138455	0.184311	0	0.00829642	0	0	0	0	0.117263	0.643821	1.23452	0.33995	0.419036	9.57108	0.529501	0.016228	0	0	0.137216	0	0	0	0	0.123676	0	0	1.21794	0.0684446	0.0670226	0	0.174058	0	0.167886	0	0	0.128454
FBgn0002632	protein_coding_gene	3R	E(spl)m6-BFM	Enhancer of split m6, Bearded family member	0.115243	0	0	0	0	0.275927	0.116292	0.247766	0.100896	0.0973633	3.64817	0	0	0.210685	0	0.498037	0.615192	0	0.197402	0	0.067815	0	1.27472	0	0.0324561	0.377074	0	0.274432	0	0	0.189338	0.0652348	0.623325	0.176802	0.0970965	0.43524	0.0144976	0.0625712	0	0.585293	0	0.335771	0	0.342395	0.0114414
FBgn0002633	protein_coding_gene	3R	E(spl)m7-HLH	Enhancer of split m7, helix-loop-helix	0.391063	0.606467	0.37835	0.251362	1.80602	0.58471	2.34884	1.13011	2.43842	0.381192	1.04189	0.677697	0.302899	0.488051	0.315925	0.50221	0.305285	0.213761	2.88195	3.02346	1.44691	0.151948	0.225949	0.43211	0.59318	0.568061	2.27068	0.336364	0.482793	0	1.47002	1.28077	3.94754	2.39315	0.902049	1.64514	0.977863	1.53961	0.906684	0.899001	0.551789	1.11513	1.06532	0.787049	0.75111
FBgn0002638	protein_coding_gene	3L	Rcc1	Regulator of chromosome condensation 1 ortholog (H. sapiens)	1392.89	1349.12	1382.2	245.719	193.215	261.564	1143.3	1244.54	1272.12	214.279	179.448	234.809	1441.72	1286.71	1427.06	205.683	179.203	198.968	1240.46	1110.54	1137.19	240.945	257.964	282.719	1433.82	1274.38	1138.83	229.045	183.71	351.719	1185.2	1012.74	600.727	202.065	180.808	277.274	1385.98	1221.44	1499.18	279.033	279.573	317.908	1198.82	999.778	1364.85
FBgn0002641	protein_coding_gene	X	mal	maroon-like	158.385	144.43	165.901	63.7313	75.6651	51.8473	143.805	142.348	155.321	61.6117	44.9602	48.952	160.355	141.528	154.076	63.3956	45.6165	60.7137	138.407	137.778	138.252	62.1476	42.0834	55.2763	156.274	129.005	123.894	43.9876	44.7874	29.3099	122.116	111.703	61.1042	49.6343	56.6864	32.873	145.523	125.441	161.706	46.5396	31.9875	39.2397	134.174	98.8937	139.571
FBgn0002643	protein_coding_gene	2R	mam	mastermind	488.485	520.599	543.374	443.305	652.197	543.897	463.27	569.809	526.634	401.629	728.147	537.346	379.944	422.774	461.718	385.577	670.704	548.03	428.283	589.032	528.366	362.561	574.821	554.21	393.904	635.94	563.103	409.633	629.556	479.51	443.854	742.856	597.37	435.727	717.98	663.4	432.825	607.976	428.059	416.267	509.934	648.25	416.021	581.079	484.624
FBgn0002645	protein_coding_gene	3R	Map205	Microtubule-associated protein 205	1110.34	1190.03	1134.15	682.845	1050.09	818.864	960.188	1167.1	957.747	597.955	796.154	625.29	988.43	1016.96	928.655	481.377	652.422	583.753	1012.62	1108.67	1024.82	469.117	744.428	765.404	1019.55	1207.94	887.21	574.657	772.316	581.508	1010.23	1268.86	668.297	563.698	692.643	618.916	712.734	779.275	622.587	598.576	666.163	726.768	1129.54	1223.25	1176.71
FBgn0002673	protein_coding_gene	2L	twe	twine	408.458	426.298	408.035	211.39	182.507	218.675	323.031	340.397	344.029	207.824	206.381	242.745	392.464	366.3	356.519	183.926	216.93	201.48	367.218	334.179	330.862	253.195	273.771	288.194	374.482	328.681	204.189	200.527	147.456	243.858	276.631	277.214	40.8159	203.029	213.185	267.949	391.104	374.918	405.123	267.635	253.673	285.368	347.535	299.559	379.69
FBgn0002707	protein_coding_gene	X	mei-9	meiotic 9	128.276	125.469	124.076	23.7051	24.4904	18.6816	154.106	156.344	147.802	24.797	21.2706	22.9087	131.437	126.623	127.993	26.0492	27.4032	22.9824	139.851	133.373	125.599	21.906	19.8	22.971	149.08	133.152	116.066	23.7775	15.7937	22.2755	128.463	130.751	59.6248	22.8201	26.2652	27.8957	147.504	142.554	157.875	22.6028	23.913	22.3801	147.019	133.241	161.082
FBgn0002715	protein_coding_gene	2R	mei-S332	meiotic from via Salaria 332	101.742	93.0002	106.58	171.056	147.003	183.774	79.9318	79.0651	91.4552	157.355	141.639	178.28	101.041	79.3088	97.0613	144.871	137.039	150.439	101.101	84.617	98.6991	163.535	180.621	204.183	86.5363	74.5737	57.9969	139.306	97.1613	159.446	91.389	66.878	28.2324	118.327	113.306	172.035	98.8419	80.7181	109.838	200.657	175.391	197.8	94.241	70.9179	118.271
FBgn0002716	protein_coding_gene	2R	mei-W68	meiotic W68	3.6737	4.98205	2.8283	7.80931	15.7666	11.2485	8.88339	8.33204	10.7679	8.88579	17.5604	12.7319	5.66301	4.8602	5.72361	8.94721	16.6003	16.028	5.83967	7.46197	7.01301	12.585	18.8773	24.6718	4.68999	8.95818	9.07667	11.0229	15.785	4.68958	5.19717	6.16095	11.2268	9.60385	12.3058	12.0802	7.96787	10.1847	9.2435	7.55144	10.491	20.2299	6.17042	5.17381	7.36139
FBgn0002719	protein_coding_gene	3R	Men	Malic enzyme	1028.85	986.036	875.143	2261.59	3202.64	2181.68	1261.59	1147.96	1062.54	2572.09	2191.72	1848.58	1176.03	1146.3	881.902	3779.77	2917.8	2932.91	940.432	1985.42	1963.74	3618.45	2892.53	2936.4	791.418	827.854	1127.98	2146.5	2130.26	2376.44	1253.64	1380.08	1074.86	2682.01	2146.84	2215.9	1155.57	1404.9	1063.76	2677.65	2057.99	2217.96	973.706	1035.91	782.106
FBgn0002723	protein_coding_gene	X	Met	Methoprene-tolerant	102.262	92.2359	99.2681	123.368	134.238	146.737	99.3205	98.1817	103.31	112.794	159.814	138.324	97.2768	102.123	108.105	104.287	128.242	124.324	104.478	118.585	116.215	110.397	145.795	126.028	104.71	126.707	129.919	110.647	139.649	100.826	105.237	139.413	159.849	118.297	151.819	130.098	93.0146	113.996	86.1904	98.2354	114.819	116.59	111.372	145.659	107.801
FBgn0002732	protein_coding_gene	3R	E(spl)malpha-BFM	Enhancer of split malpha, Bearded family member	0.737774	0.670485	0.429809	1.8851	1.39215	2.79881	2.65344	2.58333	1.807	4.66733	4.00458	5.37372	0.32657	0.520877	0.841595	2.47572	0.715181	1.02436	1.30535	1.0102	1.41213	1.99265	0.338923	0.334718	0.86513	1.24418	1.49243	1.74088	4.60067	0	0.771595	1.8438	1.36862	2.93351	2.57189	1.07928	0.787159	1.06519	0.852178	3.29178	1.85928	1.55629	0.912497	0.770043	0.937948
FBgn0002733	protein_coding_gene	3R	E(spl)mbeta-HLH	Enhancer of split mbeta, helix-loop-helix	6.44955	6.16103	3.94006	9.65306	7.41836	10.046	15.0626	10.35	13.2931	6.36734	4.9369	8.73596	3.6591	6.19546	5.02323	8.7008	5.96344	6.54372	6.67306	6.61992	5.07492	5.53745	4.92873	3.61559	6.63436	6.3698	13.8971	8.17708	6.11531	5.86198	5.52535	7.48511	19.944	11.6676	7.41279	10.7688	6.04265	6.14385	3.85221	10.1738	5.98518	7.8972	6.50324	4.72273	5.26058
FBgn0002734	protein_coding_gene	3R	E(spl)mdelta-HLH	Enhancer of split mdelta, helix-loop-helix	0	0.0886496	0	0.12313	0.55853	0.96088	0	0.0872419	0	5.40329	4.532	5.63397	0	0	0	0.1392	0	0.239786	0.0117222	0	0.067815	0.40329	2.35139	1.43681	0	0	0	0	0	0	0	1.84868	0.168017	3.74409	2.21722	7.4333	0	0.630695	0.107606	0.178222	0.895442	1.76516	0	0	0.17846
FBgn0002735	protein_coding_gene	3R	E(spl)mgamma-HLH	Enhancer of split mgamma, helix-loop-helix	0	0	0	0.863421	0	0	0.20628	0.0606426	0.438452	0.135617	0.095388	0.274236	0	0	0.0770117	0.0514016	0.393907	1.70742	0.035998	0.171483	0.049834	0.126463	0	0.237327	0.016228	0	0	0.268432	0	0	0	0	0.151954	0	0	0	0	0.097797	0	0	0	0	0	0	0.0228827
FBgn0002736	protein_coding_gene	2R	mago	mago nashi	89.3528	89.1037	88.191	22.5856	19.3406	27.5533	217.156	201.069	227.517	62.0931	38.3977	65.2385	225.236	214.095	220.843	49.1972	36.5392	39.4094	234.289	197.657	215.836	57.4162	56.1986	45.9499	209.321	157.01	165.906	49.3282	44.3661	53.9302	190.554	163.627	130.283	53.112	39.0203	40.4858	233.306	205.299	233.75	52.565	48.483	47.8188	208.175	159.201	198.267
FBgn0002772	protein_coding_gene	3R	Mlc1	Myosin alkali light chain 1	204.8	261.371	251.603	1301.08	1591.76	1936.77	426.15	291.873	292.138	2207.36	2065.16	2384.95	142.925	257.517	260.88	1837.92	1821.41	2250.72	146.676	266.155	375.757	839.818	993.18	1331.06	196.037	327.997	1223.99	2575.57	2340.58	1628.46	334.67	446.618	6549.79	3029.88	1967.65	5985.01	134.729	212.699	151.833	1514.35	1575.03	1979.64	745.029	1128.43	349.691
FBgn0002773	protein_coding_gene	3R	Mlc2	Myosin light chain 2	625.405	1001.26	764.194	4294.09	6657.58	6175.65	1365.42	1050.2	969.913	7423.05	8618.7	6910.05	541.334	1048.36	1030.02	6240.86	7089.94	7960.6	545.612	1285.39	1718.82	3576.07	5087.47	5552.1	691.145	1449.19	4134.19	9191.93	9979.92	3205.33	1113.8	1608.07	22349.7	9972.67	7568.37	21702.3	461.843	956.17	499.427	4967.93	6046.61	6346.24	2570.14	4136.68	1169.64
FBgn0002774	protein_coding_gene	2R	mle	maleless	214.992	233.585	228.161	218.157	281.18	257.264	209.667	221.195	206.546	239.064	314.145	268.499	194.323	216.772	210.779	220.943	332.21	284.099	169.524	213.892	182.491	221.539	266.218	203.715	172.412	220.002	205.193	221.179	278.069	249.72	168.901	211.043	199.226	224.724	273.895	240.307	217.759	245.258	212.692	204.182	222.698	263.427	214.674	255.521	215.75
FBgn0002775	protein_coding_gene	3L	msl-3	male-specific lethal 3	219.173	208.521	231.716	54.3354	64.4434	54.938	174.736	187.168	197.314	68.3577	67.3435	71.4953	232.154	201.433	204.827	66.8294	64.2912	80.4106	219.46	184.725	200.161	60.6631	77.9837	72.202	228.892	196.69	147.649	68.218	58.5773	146.549	182.354	161.358	56.8935	64.3206	69.393	72.8398	239.061	239.102	245.885	61.4606	66.2467	52.211	196.992	166.825	210.397
FBgn0002778	protein_coding_gene	3L	mnd	minidiscs	315.352	315.246	307.956	126.627	102.602	122.246	262.728	286.894	274.429	73.1854	85.6525	52.2907	255.322	272.198	251.504	79.1135	81.5963	79.2404	286.858	304.616	304.129	102.306	76.2978	72.1384	236.607	242.407	233.161	71.5121	71.6389	57.4474	272.94	261.32	184.88	92.6833	90.5661	70.3267	285.397	290.062	259.873	103.525	82.3026	58.0143	250.227	242.37	253.528
FBgn0002780	protein_coding_gene	3R	mod	modulo	1768.21	1866.05	1658.61	227.967	188.338	190.215	1792.96	1776.67	1743.97	261.107	204.363	231.094	1991.76	2219.76	2069.27	264.533	258.365	209.59	1774.09	1588.77	1492.75	195.748	149.466	176.584	1639.51	1543.48	1471.55	228.758	172.012	199.307	1779.13	1707.74	1558.7	239.589	239.038	180.166	1901.94	1812.22	1880.81	239.582	199.631	206.505	1554.84	1409.77	1505.74
FBgn0002781	protein_coding_gene	3R	mod(mdg4)	modifier of mdg4	2690.27	2644.22	3070.94	486.815	489.623	487.955	2281.71	2444.2	2517.02	457.014	482.423	488.08	2409.83	2247.41	2397.73	414.917	466.259	466.995	2642.35	2426.56	2572.7	394.187	442.189	421.838	2546.28	2454.91	1933.07	454.508	496.867	465.441	2082.76	2163.1	882.448	435.453	522.729	495.317	2663.77	2724.92	2925.24	390.098	421.74	482.651	2260.22	2157.23	2692.52
FBgn0002783	protein_coding_gene	3R	mor	moira	1297.68	1382.75	1462.92	244.934	246.862	223	1135.73	1350	1328.82	218.077	233.871	258.182	1243.46	1224.17	1428.02	221.715	262.454	234.84	1310.21	1312.34	1394.53	214.612	206.922	235.818	1216.31	1405.24	979.721	213.723	233.753	368.132	1117.48	1343.09	531.792	201.413	277.422	237.007	1358.34	1494.26	1492.19	197.48	211.048	237.746	1269.47	1253.89	1546.08
FBgn0002787	protein_coding_gene	2R	Rpn8	Regulatory particle non-ATPase 8	621.195	595.163	625.645	385.962	378.527	464.016	583.71	550.624	573.949	396.492	374.101	436.419	566.764	503.014	602.801	375.091	350.138	397.628	518.901	490.056	509.43	325.89	332.338	328.744	611.259	552.211	490.2	430.516	347.075	463.096	607.209	518.429	488.697	412.535	379.977	474.811	725.679	664.674	772.319	503.549	454.413	501.66	653.805	535.726	739.463
FBgn0002789	protein_coding_gene	2R	Mp20	Muscle protein 20	213.769	287.332	224.832	1042.44	1005.07	733.953	429.543	310.576	313.407	1291.56	1183.13	1060.5	157.144	319.137	268.145	1208.27	1050.92	1074.46	199.533	434.936	501.24	979.229	1019.81	872.813	225.631	342.002	712.955	1380.58	1035.77	1211.08	431.139	550.063	2327.67	1492.95	1060.84	1385.85	193.714	281.133	160.327	1061.52	1227.56	1041.25	404.403	515.763	217.034
FBgn0002791	protein_coding_gene	2R	mr	morula	126.052	115.878	113.104	90.8214	86.5826	78.794	120.473	116.137	123.914	85.9564	86.344	82.1001	134.567	119.158	122.687	82.5151	78.8688	86.4337	116.686	108.247	110.386	90.106	96.5491	112.355	131.674	106.739	86.7706	109.388	80.9984	143.032	103.741	87.8046	51.0492	70.781	69.3691	68.5198	124.966	101.326	122.377	91.936	90.6938	83.9772	118.408	96.3919	114.217
FBgn0002838	protein_coding_gene	3R	ms(3)K81	male sterile (3) K81	0.0214741	0.464253	0.0241099	14.1136	11.458	25.0182	0.0368516	0.0606426	0.238421	22.3805	13.0169	31.2485	0.00829642	0.180166	0	14.5457	12.5846	12.3084	0.394976	0.211048	0.067815	21.9396	20.1832	29.0475	0	0	0.0364831	16.4462	14.3977	17.5859	0	0	0.444619	12.3107	12.8406	21.6431	0	0.0670226	0	16.1685	15.8498	15.6541	0.0863258	0.574406	0.268903
FBgn0002842	protein_coding_gene	3L	sa	spermatocyte arrest	0.0226466	0.464253	0.10135	48.994	40.3003	43.8358	0.182093	0	0.28815	55.0551	45.1579	63.0189	0.183278	0.347483	0.202528	33.1688	42.5678	42.4416	0.789952	0.171483	0.0839565	57.7711	66.9741	79.2406	0	0	0	29.3655	24.5568	53.9302	0.125236	0	0	51.0706	64.3099	52.9226	0.263377	0	0	47.2061	52.0597	56.6091	0.269749	0.0477042	0.128454
FBgn0002855	protein_coding_gene	2L	Acp26Aa	Accessory gland protein 26Aa	2.32579	13.5984	3.49008	1111.29	1313.7	2001.43	5.65729	3.88174	7.61021	2390.81	1879.28	3888.93	1.67666	11.0097	5.65677	2141.84	1814.56	3102.81	36.7052	1.35836	3.63495	2003.84	1754.69	2363.98	4.95097	1.32717	7.62653	1993.74	1648.59	1109.09	2.19286	1.40598	7.73556	1734.52	1104.23	1817.09	2.06116	0.875826	5.03488	1025.35	758.918	1418.49	6.03949	3.48814	17.3213
FBgn0002856	protein_coding_gene	2L	Acp26Ab	Accessory gland protein 26Ab	0.571185	4.79408	1.1905	571.148	369.263	768.953	1.5716	1.16254	0.673059	379.706	206.886	595.939	1.0428	2.26535	0.470804	516.095	347.996	650.079	11.924	0.0840856	0.442622	425.263	264.966	374.702	3.88958	0.289575	1.92555	366.013	219.399	273.168	1.08008	0.199339	2.42539	277.282	150.16	209.223	0.292678	0.0625712	0.572915	395.636	222.595	602.666	1.21217	0.688126	4.63324
FBgn0002862	protein_coding_gene	3R	Mst87F	Male-specific RNA 87F	1.4745	20.7918	1.61039	1238.97	793.031	2294.11	4.98687	3.51666	4.87559	1453.31	934.566	2187.68	1.50683	12.9008	2.83495	1250.79	1204.81	1690.21	34.7433	0.865994	4.48153	1712.2	1299.42	2981.47	6.87348	0.864525	4.75046	1542.39	820.043	2823.13	2.38626	0.716977	6.07731	1292.5	1064.53	2039.92	1.41697	0.580117	2.82106	1815.32	1319.72	2738.49	4.14434	6.25833	55.8976
FBgn0002863	protein_coding_gene	3R	Acp95EF	Accessory gland protein 95EF	1.9827	20.3144	2.9532	1147.81	1132.61	2494.68	5.15485	2.27792	8.44843	2071.1	1520.83	4848.18	2.64434	13.5342	6.33343	1966.5	1931.11	2558.63	44.1826	1.36801	3.99526	1714.11	1507.32	3080.81	4.00404	0.799794	7.10413	1977.67	1400.76	1934.45	2.79052	0.622333	11.7345	2199.77	1666.4	3136.12	1.87963	0.822072	4.61878	1316.25	971.512	2049.24	6.11305	4.55007	19.233
FBgn0002865	protein_coding_gene	3R	Mst98Ca	Male-specific RNA 98Ca	6.17947	54.387	6.91953	4082.6	3638.98	5160.64	17.4251	7.93289	14.4846	4923.37	5066.95	6453.08	5.85238	36.1269	8.85308	4224.93	5258.77	5037.47	104.379	3.35902	8.28711	5274.16	5762.94	7903.83	17.9146	4.26648	10.7721	5480.51	4613.3	9783.64	8.36401	2.96609	15.6609	4505.02	4947.31	6573.26	4.83147	2.61368	8.31245	5593.43	5572.31	7328.34	12.2784	19.0021	74.8472
FBgn0002868	protein_coding_gene	3R	MtnA	Metallothionein A	313.627	208.805	117.527	840.822	350.089	800.002	579.817	161.757	431.928	2534.02	872.86	4182.44	342.605	83.9278	75.8009	1331.36	714.901	1026.32	337.035	443.465	358.96	1136.51	664.424	950.738	613.623	570.346	2100.61	4318.91	2187.53	6649.83	188.665	132.626	856.101	1756.39	1577.35	1393.81	553.107	297.213	468.602	2445.24	2492.99	3770.59	1016.92	1189.94	1123.07
FBgn0002869	protein_coding_gene	3R	MtnB	Metallothionein B	0.646949	1.21449	2.20582	3.15284	6.15078	5.3155	7.526	0.461391	3.27542	4.19616	10.0197	9.29476	2.48552	0.371833	0.190268	2.14579	18.5272	11.7388	3.41823	2.06847	6.72149	1.15431	14.3394	19.0385	1.16512	1.83166	6.61432	9.79499	6.6957	17.5859	1.18697	1.53811	16.2958	7.99261	5.63897	9.54737	0.755987	0.656114	0.474063	4.5106	8.58602	10.8276	16.4017	13.9239	4.87428
FBgn0002872	protein_coding_gene	3L	mu2	mutator 2	449.383	479.31	477.265	54.9242	53.9681	62.1365	394.998	444.359	409.606	89.9021	105.149	88.8477	357.555	343.909	325.136	54.3153	68.7005	57.0854	380.944	353.546	340.828	58.5891	68.6533	69.5999	434.167	457.695	362.168	70.3385	81.6931	134.825	384.113	406.654	182.525	69.1381	76.7645	83.5936	402.403	388.781	391.426	70.2308	70.6141	66.3273	412.364	364.928	422.674
FBgn0002873	protein_coding_gene	X	mud	mushroom body defect	1218.09	1356.47	1384.75	694.712	736.758	865.257	973.48	1237.94	1107.8	671.467	828.505	783.385	1213.83	1230.09	1379.25	730.313	852.676	937.984	1262.61	1295.99	1268.49	852.865	1047.35	1286.58	1170.42	1396.02	1036.41	743.011	778.473	1075.09	1159.66	1317.22	664.031	808.82	1063.68	1453.12	1282.62	1373.67	1373.38	926.08	930.969	1150.85	1025.07	1049.82	1266.88
FBgn0002878	protein_coding_gene	X	mus101	mutagen-sensitive 101	296.138	308.661	373.951	49.7537	48.2753	69.79	293.189	374.523	378.178	60.7089	60.4438	63.8822	333.146	275.34	361.223	43.5646	51.7592	52.7065	311.708	319.106	358.556	44.1575	56.6672	60.0875	314.532	371.593	240.785	51.8457	43.0654	72.6885	279.421	303.92	65.8615	44.0874	52.8496	63.8815	318.627	325.109	390.088	55.2653	58.2179	75.8601	319.881	357.745	463.646
FBgn0002887	protein_coding_gene	2L	mus201	mutagen-sensitive 201	156.435	176.258	165.694	68.2161	77.2669	69.949	172.349	198.427	193.172	49.2087	53.8014	53.9177	175.84	178.824	178.855	77.5942	84.6432	107.787	178.419	185.334	177.348	76.3767	87.3679	78.1918	163.906	168.395	138.92	102.8	108.151	130.136	157.29	159.495	77.7089	121.502	134.015	168.377	176.457	187.134	199.066	101.66	104.015	110.598	167.507	153.405	167.92
FBgn0002891	protein_coding_gene	2R	mus205	mutagen-sensitive 205	219.629	224.13	245.185	73.7344	73.4821	77.5434	202.765	230.215	245.433	73.6784	89.9095	103.842	198.578	190.356	216.697	57.1497	67.2218	67.3806	229.8	243.196	230.94	64.6617	58.7468	81.3247	218.211	238.453	170.707	63.9399	68.3815	106.688	183.273	206.843	78.0243	63.0774	94.1495	66.4668	242.659	245.248	252.508	77.1116	80.4553	92.1689	171.338	187.195	212.172
FBgn0002899	protein_coding_gene	3L	mus301	mutagen-sensitive 301	213.822	210.946	220.582	22.3866	20.4304	22.7689	189.74	210.759	211.566	28.1288	17.0747	23.9954	231.898	193.003	206.264	18.3945	18.7524	19.2099	174.789	154.797	159.469	9.84441	11.7498	11.5463	216.294	182.597	143.876	25.1988	13.1056	43.3786	177.472	143.928	24.8217	15.1843	25.1839	19.6381	217.556	176.267	239.038	23.8447	19.4333	31.7357	221.839	179.874	263.19
FBgn0002901	protein_coding_gene	3L	mus304	mutagen-sensitive 304	142.628	133.448	143.647	45.715	38.9414	56.1201	114.795	118.793	112.491	61.186	43.0338	43.9292	136.338	131.381	130.785	31.7458	24.7049	35.7501	146.384	123.646	128.41	49.4299	55.8583	58.2648	130.128	119.115	86.4295	43.7882	36.4249	101.998	128.236	110.615	31.8474	52.9997	48.4952	51.5947	147.687	131.47	151.301	65.5825	70.854	65.9128	134.308	110.536	144.625
FBgn0002905	protein_coding_gene	3R	mus308	mutagen-sensitive 308	103.945	116.853	125.048	48.7766	62.9604	57.7347	164.972	191.257	194.49	66.1041	106.521	79.5872	142.312	147.778	154.316	52.8685	72.4561	77.115	156.775	181.964	177.021	188.864	206.509	230.53	143.304	163.239	147.461	59.097	58.4692	120.757	173.642	174.916	144.488	105.023	119.777	133.754	147.352	155.616	157.624	78.0567	69.7473	99.7224	163.755	180.062	171.641
FBgn0002906	protein_coding_gene	3R	Blm	Bloom syndrome helicase ortholog	454.274	492.176	496.32	184.116	193.923	206.895	381.765	465.434	420.766	193.664	198.73	223.599	486.239	474.349	456.947	138.168	166.738	160.598	409.131	409.997	396.176	52.5282	65.1412	54.4077	462.773	479.833	304.848	186.028	200.106	332.96	368.82	411.806	102.814	147.457	181.086	206.618	463.389	474.585	444.474	69.65	84.5309	76.7832	441.975	403.212	488.814
FBgn0002914	protein_coding_gene	X	Myb	Myb oncogene-like	550.636	547.501	532.497	372.926	318.03	347.222	465.54	495.542	465.792	395.435	372.799	409.538	529.929	514.087	493.962	337.652	342.798	342.028	504.03	491.988	464.791	373.992	384.204	380.389	506.417	460.723	426.702	373.701	356.864	450.2	476.156	456.439	310.112	358.054	354.083	430.287	530.309	518.903	507.023	390.254	389.783	381.662	481.3	415.472	450.638
FBgn0002917	protein_coding_gene	X	na	narrow abdomen	23.1354	31.6804	20.7266	223.795	306.369	249.448	27.6584	22.7104	21.7952	169.75	256.937	218.013	15.2909	25.6656	18.0774	157.684	271.857	232.009	19.6834	41.1589	37.2038	172.176	230.317	220.005	20.5042	37.4805	60.8355	204.964	299.501	225.1	26.7022	64.5687	117.983	185.589	255.746	224.371	15.5534	25.8063	16.3728	129.265	156.069	187.286	29.8439	63.3657	15.9132
FBgn0002921	protein_coding_gene	3R	Atpalpha	Na pump alpha subunit	3122.33	3675.03	3169.37	8567.58	12668.7	9082.08	3617.48	3748.46	3158.13	7667.1	12655.1	7701.19	3198.56	4033.19	3416.98	8268.11	12995.5	10039.3	2981.09	4367.93	3811.39	7125.9	10451.9	8381.52	3253.67	4585.28	4700.4	8712.67	12307.6	6918.3	3590.37	5108.93	7509.94	9069.41	11700.2	10985.7	3248.54	4595.93	3153.66	6322.73	7973.33	7770.05	4219.2	5861.8	3738.35
FBgn0002922	protein_coding_gene	3R	nau	nautilus	2.73812	3.50549	1.95713	20.9387	21.8763	18.2651	3.134	2.10871	1.95694	12.2276	17.5082	12.093	1.09319	2.83884	2.27417	40.0667	53.1606	54.461	1.0639	1.78648	2.97332	10.1628	13.8354	18.2741	1.8727	1.49509	7.05445	16.1255	15.2404	4.68958	1.68056	5.65648	8.91192	16.7338	17.473	15.1186	1.0428	2.46877	1.99786	10.7177	13.2223	19.7477	3.39598	7.25665	2.75509
FBgn0002924	protein_coding_gene	3R	ncd	non-claret disjunctional	407.667	385.2	435.617	73.2488	69.5434	88.4654	322.44	339.362	373.943	88.747	80.7477	99.9292	422.28	326.371	407.509	65.9062	69.6178	80.8854	406.779	353.604	378.645	88.562	84.6827	101.896	412.63	363.699	264.54	41.9419	40.0861	35.1719	327.917	296.686	75.6424	79.7913	86.4579	124.245	380.756	317.114	447.019	89.6647	72.7253	109.101	350.525	288.275	464.29
FBgn0002926	protein_coding_gene	3L	ndl	nudel	94.1937	90.7639	104.271	3.96396	7.3598	7.46655	160.123	191.78	111.252	5.9759	2.33414	4.37573	84.6081	243.495	187.205	5.11886	6.39348	4.83707	47.6253	116.546	75.4839	5.08153	2.00912	6.09642	56.0672	146.323	186.686	4.88741	4.9594	0	172.378	149.706	241.345	5.7676	9.41368	10.7956	80.6864	198.503	63.9822	5.58584	4.63977	8.39433	119.265	191.151	65.7981
FBgn0002930	protein_coding_gene	2R	nec	necrotic	146.63	126.997	81.5445	570.128	494.189	387.102	149.301	137.613	114.282	518.58	431.092	480.158	127.281	138.943	77.4018	566.012	437.216	503.718	102.247	184.25	144.779	332.169	321.172	231.458	136.508	160.391	365.047	435.251	623.996	233.307	124.9	180.45	271.738	673.197	450.661	319.617	118.756	130.999	54.2191	660.584	670.316	342.611	104.185	89.7907	52.0488
FBgn0002931	protein_coding_gene	2L	net	net	7.58526	8.90753	4.51661	62.3458	47.2084	71.1506	6.77735	6.59549	4.27322	45.9223	55.3888	64.8438	5.18101	8.4897	4.85195	39.2256	61.976	46.0461	3.21981	6.25491	5.81293	52.9625	67.6865	51.9118	3.37171	5.30252	8.20057	57.7567	46.5921	53.9302	5.73701	9.30989	13.7688	45.5327	33.6868	67.0629	3.9476	8.00055	3.1796	59.5416	53.5457	67.0294	8.52253	13.7483	6.36158
FBgn0002932	protein_coding_gene	3R	neur	neuralized	230.511	223.255	248.179	74.0579	65.6855	105.509	189.681	224.381	207.593	87.9043	83.8579	79.7016	262.473	254.059	271.525	68.6659	76.5646	78.9887	266.696	284.041	263.115	77.958	91.6228	92.9401	257.084	255.863	183.715	82.8104	98.7257	94.964	227.008	233.132	112.958	81.2319	95.0835	103.031	235.317	217.628	200.657	91.0495	68.5572	87.7605	263.146	235.937	278.757
FBgn0002933	protein_coding_gene	X	ng1	new glue 1	0	0	0	0	0	1.65175	0	0	0	0	0	0	0	0	0	0	0	0	0	0	0	0	0	0	0	0	0	0	0	0	0	0	0	0	0	0	0	0	0	0	0	0	0	0	0.0228827
FBgn0002936	protein_coding_gene	2L	ninaA	neither inactivation nor afterpotential A	6.59148	6.71325	5.76139	54.5394	38.0492	43.2179	7.81757	5.37483	6.46467	41.9039	25.7623	60.756	5.81674	6.53675	4.19358	55.7603	31.7669	41.8861	4.40173	6.61271	2.72514	29.591	18.3481	11.357	6.10742	6.88972	13.2769	53.8306	34.3203	64.4817	3.86244	4.01615	16.7873	30.9684	13.4348	17.1134	4.13431	4.57895	4.17232	34.4745	33.8175	23.0946	10.875	10.4864	3.42021
FBgn0002937	protein_coding_gene	3R	ninaB	neither inactivation nor afterpotential B	7.60228	7.41498	5.13168	62.9678	53.2262	47.394	12.7887	7.87124	6.56748	80.3101	87.3223	40.7837	6.40541	9.85584	5.33122	60.6874	37.4651	44.687	5.68235	8.95816	7.11405	57.3587	33.6752	26.8447	6.46891	9.97042	14.0373	61.5015	63.2515	21.1031	9.4208	7.87445	32.1604	68.6874	55.5876	38.6035	5.40851	4.70748	2.58526	41.1166	31.9736	29.8624	5.6456	6.73514	2.40956
FBgn0002938	protein_coding_gene	2L	ninaC	neither inactivation nor afterpotential C	213.714	346.261	164.657	1689.88	1958.99	1298.5	338.15	271.501	143.992	1671.12	2138.01	1340.52	139.197	241.073	80.2424	1252.18	1457.79	1156.8	169.302	345.116	129.334	1067.89	1360.68	693.687	265.892	390.152	475.691	1821.69	1949.81	579.163	264.317	495.651	1469.24	1928.92	1817.23	1442.86	165.989	299.849	146.923	1234.52	1460.26	907.474	531.423	755.291	169.064
FBgn0002939	protein_coding_gene	2L	ninaD	neither inactivation nor afterpotential D	34.341	63.1356	21.2652	387.394	245.273	134.059	125.909	85.6411	69.7196	678.953	379.659	253.361	3.2877	19.0997	1.9217	90.8326	94.2132	108.547	61.4299	338.828	72.3716	569.822	441.797	347.219	22.527	45.5333	13.1881	99.4534	114.892	0	17.3329	19.4321	264.589	460.493	326.451	142.099	4.14013	16.4482	1.8776	184.458	83.958	39.893	24.1581	33.2814	15.3467
FBgn0002940	protein_coding_gene	3R	ninaE	neither inactivation nor afterpotential E	2691.52	3064.29	1978.19	21189	16707.3	11430.2	3501	2410.08	1533.41	15541.2	14970.5	9099.68	1654.22	2368.79	825.478	15546.5	12522.5	11099.1	2072.85	3265.82	1315.24	12888.1	12417.9	6375.58	3017.23	3183.25	4437.3	17799.3	13338.7	10726.2	2531.59	3060.88	7081.54	15970.7	13275	7263.98	1965.65	2477.47	1438.51	13785.2	15073.4	8574.33	2622.15	2950.98	897.309
FBgn0002941	protein_coding_gene	3R	slou	slouch	1.16753	1.62863	1.54592	13.7213	19.6219	24.7257	1.56701	2.66303	1.24291	8.50733	25.551	17.1309	1.07631	2.04337	1.08843	13.0838	27.7449	14.4312	1.25458	2.42755	3.3873	15.0308	15.8977	27.0388	2.05895	2.80593	5.63923	12.9169	21.9743	19.9307	2.01546	3.85398	13.8902	18.9651	20.33	21.1673	1.53934	3.16375	1.35089	9.93586	17.1753	20.5763	2.82049	3.253	3.45309
FBgn0002945	protein_coding_gene	3L	nkd	naked cuticle	19.3914	22.5294	20.4928	135.607	196.376	205.32	28.062	29.9048	23.4677	116.93	210.708	170.756	13.092	22.463	18.1585	105.088	213.514	171.637	21.7097	33.7799	32.9219	121.084	208.179	196.622	17.2009	34.4739	43.4896	100.24	208.285	113.722	21.5723	66.273	85.2794	136.87	253.133	230.368	14.3575	27.3071	14.7056	104.017	138.523	191.912	31.4148	67.0662	27.2921
FBgn0002948	protein_coding_gene	X	nod	no distributive disjunction	357.854	320.664	346.618	31.9293	13.4505	28.5348	196.398	200.599	232.05	30.1511	11.027	24.2012	370.546	289.005	375.341	21.0271	19.2377	11.4227	387.727	341.726	385.527	14.1801	10.8736	11.8033	379.818	363.409	265.553	21.6383	11.7822	9.37916	364.125	283.884	90.5898	18.046	18.9895	16.4486	413.969	347.465	445.783	16.9878	12.6178	18.5576	357.977	288.073	430.744
FBgn0002962	protein_coding_gene	3R	nos	nanos	1196.23	1092.51	1281.73	33.2443	9.04639	35.7876	923.14	1051.83	1230.5	48.1844	11.474	36.5853	1028.92	831.284	1025.08	26.6064	17.7786	9.1031	988.822	914.07	1006.76	12.7583	11.6134	17.9745	1242.09	1132.9	863.176	28.0564	11.1092	59.7922	990.991	789.998	213.459	22.8424	11.8233	26.3606	1443.06	1320.47	1767.75	27.5519	23.0565	19.7345	1116.88	898.291	1369.79
FBgn0002973	protein_coding_gene	2L	numb	numb	445.477	466.119	488.765	442.653	495.314	467.41	380.029	429.24	417.135	334.458	408.422	327.398	394.01	374.332	397.507	385.282	440.655	379.675	337.436	356.159	376.127	346.558	360.888	350.751	383.727	440.771	342.107	357.689	436.551	219.238	357.31	358.681	286.205	311.497	342.483	359.57	425.59	437.207	387.921	284.53	283.294	308.922	454.202	487.491	488.104
FBgn0002985	protein_coding_gene	2L	odd	odd skipped	5.37826	6.13486	5.17051	52.8782	53.9806	40.9279	12.0123	10.6213	6.80828	40.0477	59.9961	49.4928	5.79921	6.69608	4.23766	57.5159	60.5102	75.5671	7.21181	10.9134	9.98031	42.2455	56.0692	60.6696	6.39322	10.4584	11.7338	46.8112	56.2923	17.5859	13.6677	13.8914	25.0649	54.113	63.0243	51.1954	3.48481	8.70793	2.41591	63.8823	62.4846	55.118	8.2102	13.2632	6.82074
FBgn0002989	protein_coding_gene	2L	okr	okra	133.267	129.403	139.703	30.4571	26.5919	29.6296	111.557	115.213	117.951	29.6224	25.8057	22.6636	136.657	117.28	123.979	23.5663	22.5359	23.8236	137.252	125.096	123.779	26.6944	21.8008	19.1641	134.435	122.423	100.361	22.6802	34.3438	86.7572	106.434	115.338	47.1103	30.2218	25.6432	21.454	140.392	135.554	141.481	23.8207	29.5027	20.9256	121.264	98.0243	131.917
FBgn0003002	protein_coding_gene	3R	opa	odd paired	0.948562	0.981554	0.989671	6.7247	13.1853	9.50786	1.91119	1.40283	1.44631	6.97775	13.3117	12.5547	0.673628	0.748306	0.673046	5.87121	14.5242	9.18604	1.06619	2.01628	1.84822	7.89019	16.2884	16.1237	1.18172	2.40139	3.82436	12.2421	18.9611	1.1724	0.882617	1.82748	5.32513	9.2048	8.30161	10.1601	0.516541	1.10696	0.465822	6.84957	10.8926	11.4136	2.27949	2.61181	0.805397
FBgn0003008	protein_coding_gene	2R	or	orange	56.3549	47.0929	55.7028	38.6983	29.8398	40.4041	50.5287	43.704	62.539	51.3034	33.0174	40.311	59.7122	47.5459	63.437	39.2098	23.1235	39.1279	64.2588	53.2411	64.1874	56.0857	44.2921	61.9847	59.7664	46.7536	49.4324	41.8957	24.8204	52.7578	52.7694	40.3413	46.4851	48.2426	31.8505	44.916	58.8106	45.0942	54.8739	49.4121	47.9233	38.4011	60.3712	42.9546	53.5735
FBgn0003009	protein_coding_gene	2R	ord	orientation disruptor	18.8134	15.9927	37.9953	66.3146	51.997	64.9294	0.556505	0.360114	0.313213	64.2008	62.5754	73.671	0.779051	1.33366	0.644073	45.5171	54.3571	50.1562	2.09032	0.965643	0.635862	83.3148	97.4587	82.5675	0.997546	1.14903	0.207351	87.4215	78.8426	167.653	2.57046	1.45491	2.1921	51.2866	55.0502	58.1213	3.90059	4.60373	3.62289	89.058	96.2052	90.9094	16.8995	13.0621	15.4399
FBgn0003011	protein_coding_gene	3R	ort	ora transientless	0.772042	1.55645	0.634822	6.41541	14.1554	13.7869	1.45543	1.00336	1.18115	12.4158	14.3982	9.32241	0.524703	1.20491	0.80033	11.3012	8.96072	7.73632	2.17214	3.35367	3.50619	8.41514	12.493	6.47363	0.878603	1.99273	2.60423	12.2774	17.4033	4.68958	0.968925	1.18994	5.14409	9.92057	10.1731	11.8218	0.619098	0.785908	0.478195	10.9931	11.6644	11.7939	1.14339	1.61441	2.02064
FBgn0003015	protein_coding_gene	3R	osk	oskar	4504.23	4324.35	4129.51	94.9604	19.1384	83.2964	3434.56	3727	3614.5	173.958	21.4153	72.7813	4206	4016.89	3968.04	85.845	57.2192	24.7466	4067.82	3343.79	3348.05	30.2458	14.68	32.7693	3815.45	3670.83	3183.69	88.5604	24.4221	173.514	3808.62	4072.1	3397.53	62.164	47.8645	73.5313	3853.84	3807.74	3774.28	72.2384	35.7628	35.4553	3541.05	3303.48	3367.24
FBgn0003016	protein_coding_gene	2L	osp	outspread	377.254	428.543	417.927	297.63	398.115	385.864	377.334	457.52	430.507	238.829	390.097	299.497	364.546	414.836	403.46	295.118	408.024	414.295	438.049	483.736	463.083	246.085	336.605	368.268	366.991	480.943	430.282	248.496	358.714	182.894	360.658	481.844	475.035	315.618	396.111	433.176	452.733	585.933	440.127	287.02	322.076	364.998	421.529	466.682	436.175
FBgn0003023	protein_coding_gene	X	otu	ovarian tumor	2056.01	2078.63	2232.34	61.5676	17.8927	49.5485	1900.69	2205.25	2134.04	94.7008	27.889	52.7705	1818.18	2048.3	2015.79	49.8974	42.5494	23.753	2004.15	2119.85	2070.79	25.1933	23.3248	34.8247	2088.91	2328.86	1755.01	50.7505	24.4147	59.7922	2031.47	2184.89	921.34	44.3985	51.33	65.4094	2248.25	2527.08	2163.71	47.0135	35.818	45.5786	2202.84	2252.67	2200.56
FBgn0003028	protein_coding_gene	X	ovo	ovo	1255.47	1196.43	1234.34	101.572	99.5477	107.312	1272.86	1559.64	1405.36	120.405	108.294	113.064	1349.35	1240.87	1387.66	85.839	106.801	98.3675	1337.13	1339.65	1319.43	70.4969	105.116	126.816	1453.4	1732.59	1193.08	95.2911	116.39	112.55	1330.76	1626.38	741.665	82.9921	112.765	158.516	1463.19	1735.72	1472.39	76.5822	86.391	106.713	1482.23	1593.99	1700
FBgn0003034	protein_coding_gene	3L	SP	Sex Peptide	0.595931	9.70239	1.32972	515.237	399.603	1125.39	1.27279	1.22523	2.08042	617.737	371.901	1462.8	0.680969	5.90514	1.64102	484.447	577.717	622.753	13.7763	0.574934	2.08827	548.484	414.666	758.48	1.45554	0.598856	1.37156	486.713	310.439	1198.19	0.801795	0.784657	2.61713	473.159	400.752	424.393	0.736316	0.160368	1.22051	574.106	450.526	1097.83	1.99442	0.712203	10.5874
FBgn0003041	protein_coding_gene	3L	pbl	pebble	603.675	663.702	657.759	112.911	96.1353	109.321	516.704	620.772	576.606	126.735	129.908	121.245	539.629	516.672	515.959	96.9406	105.963	100.163	565.505	556.528	528.402	78.6898	77.2555	91.4427	649.512	663.828	485.742	81.6318	75.9982	48.0682	528.651	530.532	235.206	119.479	133.097	148.228	606.127	594.792	628.749	114.513	117.845	113.086	602.008	545.354	631.174
FBgn0003042	protein_coding_gene	3L	Pc	Polycomb	245.061	251.763	314.637	59.7227	79.4331	60.7612	222.994	249.443	255.821	63.3483	77.9891	57.1261	248.52	255.936	279.944	45.4734	69.8545	56.2619	227.283	238.509	260.052	49.2121	68.0923	54.0796	229.76	268.581	194.859	60.0579	60.7658	72.6885	211.243	236.695	90.1761	50.0699	66.1563	47.9384	257.234	306.623	283.216	52.4367	51.6623	57.1469	242.992	233.988	277.088
FBgn0003044	protein_coding_gene	2R	Pcl	Polycomblike	1193.55	1230.98	1344.36	219.624	217.835	224.726	965.053	1154.84	1072.73	215.422	244.577	240.938	1183.28	1149.32	1127.86	184.931	243.271	209.138	1160.02	1176.82	1136.7	203.515	283.929	256.824	1138.43	1429.16	873.614	218.878	262.687	324.753	1074.39	1417.16	466.314	200.34	279.322	262.162	1195.45	1445.31	1136.62	225.128	243.906	293.665	1152.52	1273.13	1302.92
FBgn0003046	protein_coding_gene	2L	Pcp	Pupal cuticle protein	3.16434	1.14944	1.21616	0.511833	1.0476	2.93183	5.59441	4.5841	3.94006	1.49809	0.566076	1.97572	4.68927	8.26237	5.41017	0.84487	1.29326	0.501027	5.35845	12.5238	14.4325	0.747985	0	3.04858	3.42483	5.92777	14.7758	1.14182	0.60166	0	3.53506	3.05346	5.491	0.550481	1.97826	0.700865	0.0144976	0.0625712	0.347105	1.12525	0.758403	2.18772	12.7926	11.8438	8.53613
FBgn0003048	protein_coding_gene	X	pcx	pecanex	624.84	679.579	749.891	312.536	505.32	491.545	573.676	747.653	683.353	298.859	518.17	425.248	620.42	627.56	772.804	303.669	504.835	471.284	630.3	784.899	750.318	295.932	414.462	476.531	607.31	925.032	630.759	304.1	513.221	395.097	640.076	902.832	463.597	317.915	549.587	530.867	639.511	801.928	686.642	272.221	304.832	505.624	656.948	813.721	853.225
FBgn0003053	protein_coding_gene	X	peb	pebbled	194.934	215.913	194.099	344.712	471.37	508.024	265.997	295.406	272.099	332.231	551.056	422.893	132.721	200.873	186.962	372.916	567.139	515.996	181.298	299.675	241.374	363.542	436.841	479.791	156.981	294.428	371.239	325.218	638.656	366.96	208.527	329.746	498.189	324.845	572.038	447.428	150.118	242.778	132.518	424.248	404.599	561.425	209.371	343.701	182.717
FBgn0003057	protein_coding_gene	X	CG10598	-	0	0	0	0	0.55853	0.568282	0	0.30918	0.295107	0.176121	0	0.326029	0	0	0.0694815	0.105672	0	0.248075	0	0	0	0.159986	0.538333	1.10439	0	0	0.0635635	0.0863264	0	0	0.0738738	0	0.151954	0.16819	1.21397	1.74933	0	0	0	0.14347	0	0	0.0973485	0	0.128454
FBgn0003060	protein_coding_gene	3R	CG9757	-	0	0.0130433	0.370466	0.12313	0.664079	0.208946	0.0715626	0.229352	0.0668943	0.454579	0	4.59407	0.00829642	0.158285	0.0694815	0.113654	0.378259	2.47836	0.0368295	0.576285	0	0.379388	1.44477	0.892167	0.195076	0.0964071	0	1.08418	0.126192	0	0.473074	0.791268	0.467327	1.71128	0.716647	1.14464	0.0374105	0	0.0853689	0.59088	0	1.38824	0	1.97474	0.677031
FBgn0003062	protein_coding_gene	2R	Fib	Fibrillarin	546.775	512.889	486.482	124.965	112.058	156.877	615.728	537.836	608.22	148.418	131.429	179.418	549.491	576.425	690.832	136.335	149.068	140.123	616.532	462.235	492.524	130.334	123.677	193.937	474.082	560.318	668.173	129.472	85.2957	303.65	665.06	682.32	849.793	139.997	174.36	148.385	520.595	609.363	532.669	155.496	153.724	200.539	521.612	588.911	489.184
FBgn0003065	protein_coding_gene	3R	CG2150	-	0.123936	0.0778738	0.10135	0.375623	0.664586	2.23641	0.199793	0.5221	0.178094	0.641581	0.190776	1.67176	0.30345	0.270831	0.525833	1.01115	2.25427	2.59608	0.0880166	0.234501	0.0996679	0.206456	1.35765	0.429817	0.245386	0.303984	0.73177	0	0.34157	0	0.249449	0.484724	5.1949	0.16819	0	1.36345	0.0684446	0.514879	0	0.640319	1.58923	2.00761	0.0962189	0.293455	1.02719
FBgn0003068	protein_coding_gene	X	per	period	43.6187	53.3013	39.9581	214.805	279.591	277.573	63.3598	58.4233	60.9717	142.364	278.999	212.498	27.0769	46.4571	32.6237	165.996	278.733	216.841	38.2078	70.4658	47.818	144.321	206.098	200.804	40.4212	66.0279	72.0566	172.789	230.129	113.722	42.446	79.9871	145.851	173.537	242.325	192.824	34.9095	63.7211	36.4589	170.451	201.828	229.345	55.655	96.3367	46.1765
FBgn0003071	protein_coding_gene	2R	Pfk	Phosphofructokinase	382.206	423.934	393.087	1231.1	1238.7	1419.71	428.054	404.669	407.762	1531.74	1721.38	1637.53	423.869	423.591	446.584	1241.44	1418.02	1378.82	454.448	487.404	516.934	1498.82	1541.74	1792.66	442.524	480.226	523.63	1560.39	1536.03	1689.42	417.63	465.152	678.132	1432.5	1454.68	2034.89	414.774	429.45	458.898	1555.82	1627.14	1836.99	543.591	547.792	554.096
FBgn0003074	protein_coding_gene	2R	Pgi	Phosphoglucose isomerase	895.577	904.474	897.067	1511.44	1488.43	1474.76	920.873	928.202	869.725	2125.29	2034.33	1878.48	1190.87	1109.17	1011.13	1943.26	1902.96	1795.56	1044.33	1104.52	1053.56	1907.11	1671.56	1544.18	1161.53	1129.89	1075.51	2009.7	1983.25	1881.69	1022.35	1012.11	904.571	1686.67	1700.99	1802.13	922.806	909.384	886.05	1682.81	1732.5	1581.67	866.475	841.898	892.97
FBgn0003076	protein_coding_gene	3L	Pgm	phosphoglucose mutase	514.336	517.443	453.594	904.262	853.26	799.403	612.006	573.147	509.613	1364.59	941.801	886.094	626.693	623.202	501.54	1229.11	977.392	872.392	535.995	681.193	626.359	757.176	554.967	488.242	620.271	577.894	811.645	955.155	968.412	588.542	650	577.218	785.675	1039.51	867.271	677.618	535.613	530.035	511.904	1159.97	1128.75	641.033	517.237	444.657	413.969
FBgn0003079	protein_coding_gene	X	phl	pole hole	302.046	302.282	314.923	106.129	94.7299	97.0746	246.152	281.764	277.634	92.2366	85.448	87.229	307.146	287.981	308.443	94.6828	104.969	94.2763	320.19	300.026	294.094	87.549	103.182	90.3146	306.851	303.502	216.237	86.4024	111.115	73.8609	268.137	254.293	125.657	87.0886	93.0993	89.9087	324.289	307.486	318.602	82.8102	82.6802	77.5204	281.655	249.026	323.657
FBgn0003082	protein_coding_gene	2R	phr	photorepair	109.565	95.0466	111.268	11.7221	10.187	14.1952	93.6318	95.0195	102.543	19.6971	17.8174	19.1447	110.844	73.1228	100.445	11.9975	8.27344	7.31132	106.542	84.8205	94.9022	15.5896	7.66674	7.20543	103.966	86.4332	73.7179	15.9071	10.1453	29.3099	90.1509	68.6116	36.474	11.6418	11.3814	13.9247	120.813	88.0035	130.727	39.5645	34.2375	42.2468	90.7414	72.4219	113.177
FBgn0003086	protein_coding_gene	X	Pig1	Pre-intermoult gene 1	0	0	0.12055	0	0	0	0	0	0	0	1.7087	0	0	0.069512	0.0674714	0	0	0	0	0	0	0	0	0	0	0	0	0	0	0	0	0	0	0.0823113	0	0.0912203	0	0	0	0	0	0	0	0	0
FBgn0003087	protein_coding_gene	2L	pim	pimples	305.139	260.274	320.094	73.3251	57.4198	81.0123	242.135	216.092	294.84	72.4464	48.3964	80.6924	310.085	232.331	273.673	66.6908	53.5491	60.4482	304.068	220.845	288.875	62.6068	67.8287	73.2479	285.081	193.084	155.403	63.6575	39.2903	96.1364	229.481	156.697	13.3157	43.6725	27.2177	50.8883	315.434	230.871	307.223	81.4421	54.4787	62.3287	220.471	138.468	266.517
FBgn0003089	protein_coding_gene	3L	pip	pipe	4.82227	6.73438	3.21069	17.1807	14.283	23.087	6.71794	7.68996	5.4813	14.5029	12.9758	17.1223	1.64795	6.06791	5.03926	3.782	6.11362	6.16191	2.63261	3.48744	2.37895	22.1115	18.7817	31.4878	5.11254	5.94456	6.90037	4.57159	0.556567	0	5.62714	9.62147	26.7758	3.38183	1.91463	20.7069	3.31921	6.85839	4.07635	4.75461	2.54275	4.6136	4.89896	12.6283	3.88528
FBgn0003090	protein_coding_gene	2R	pk	prickle	12.7068	18.1921	12.8731	70.547	104.692	99.2472	17.3541	17.3916	20.569	65.243	121.147	77.7934	8.65459	13.7717	12.8801	52.6601	93.0984	66.6005	14.4848	24.97	18.5948	56.1125	98.5207	92.8197	13.5114	29.7274	41.7828	65.2342	89.2652	48.0682	11.8572	23.3656	84.6994	55.9153	77.0606	122.486	10.7843	23.4153	13.3314	54.1124	70.0712	89.7608	21.4156	36.7922	14.7507
FBgn0003091	protein_coding_gene	2R	Pkc53E	Protein C kinase 53E	28.3041	34.6791	20.9233	176.048	199.323	163.629	45.0171	38.6101	33.3981	186.702	233.567	226.227	30.1035	42.2143	34.7915	219.382	249.735	279.327	30.2759	54.9363	40.798	190.09	230.33	218.044	38.925	54.5982	64.6236	213.958	205.657	151.239	37.2755	50.128	122.836	181.184	191.481	215.155	31.6942	42.7259	25.2299	143.19	157.665	170.412	47.1109	54.977	23.8329
FBgn0003093	protein_coding_gene	3R	Pkc98E	Protein C kinase 98E	203.301	234.82	230.836	521.087	554.15	570.433	285.081	284.826	296.915	470.299	615.371	661.583	211.586	257.116	280.082	602.155	767.721	762.264	200.689	276.263	300.583	463.181	518.686	490.033	264.65	325.995	400.635	521.826	577.777	463.096	267.779	337.496	677.157	527.727	579.861	658.685	270.369	330.738	306.601	489.313	528.813	668.841	355.931	411.357	370.955
FBgn0003114	protein_coding_gene	2R	plu	plutonium	65.6368	49.2654	58.8042	2.37414	0.106056	0.58471	56.0576	44.5412	60.2068	5.86994	0.126178	1.75601	87.8181	60.1447	79.9672	1.75529	2.15899	0.422263	58.1774	33.4996	45.3427	1.04995	2.85229	0.997277	85.9622	58.5879	42.2001	2.48677	0.705114	7.03437	123.324	79.6666	28.9628	1.88946	0.747766	1.83479	66.9035	38.7304	62.2668	2.37811	1.21511	0.508438	117.336	80.3109	122.983
FBgn0003116	protein_coding_gene	X	pn	prune	78.8708	80.267	75.0049	68.1867	57.7376	45.6083	75.171	70.0141	69.3926	65.9839	43.9351	38.3556	79.0708	73.3107	72.6441	61.755	46.4463	53.8732	82.1301	80.8834	83.4957	57.5257	58.0939	48.887	86.0654	69.9462	71.1505	55.1648	65.0294	36.3442	64.5421	60.7257	53.4495	58.4862	42.2822	46.2914	77.3899	71.7545	75.357	66.5681	59.5041	50.5787	72.0717	59.9613	73.5555
FBgn0003117	protein_coding_gene	3R	pnr	pannier	1.7867	2.93801	1.84663	5.8529	9.51598	6.93091	3.05447	2.22082	1.63857	5.80263	8.23066	7.63213	1.21345	2.03965	0.834666	4.79275	3.71079	10.6509	2.19402	4.83106	3.57518	7.58784	5.33898	6.1284	4.91798	5.30547	10.0165	7.28154	9.34714	1.1724	1.1433	5.21243	9.79808	10.7589	4.97228	7.76495	1.76184	3.24448	0.452989	6.11462	3.6606	7.27123	4.33051	4.5544	1.50532
FBgn0003118	protein_coding_gene	3R	pnt	pointed	91.7824	102.278	88.3231	88.6979	115.542	113.607	75.4639	81.2843	69.7051	82.6039	152.668	123.872	69.5444	90.7838	94.1086	91.1755	138.539	107.411	124.365	132.318	122.305	98.0618	113.703	120.872	92.2515	137.645	168.086	84.339	132.144	104.343	100.016	132.806	166.703	83.469	152.052	97.3067	80.2392	112.746	71.0964	76.6281	102.312	107.079	69.8173	110.146	76.1027
FBgn0003124	protein_coding_gene	3L	polo	polo	1701.98	1575.43	1713.7	384.366	339.686	418.906	1472.16	1526.39	1575.34	465.693	400.977	531.736	1768.68	1555.39	1740.99	364.593	319.059	416.773	1639.01	1381.75	1498.22	441.37	501.386	526.26	1705.61	1420.09	1183.54	435.35	313.431	574.474	1557.96	1307.35	474.142	314.812	296.997	439.56	1761.94	1494.71	1753.02	511.669	426.837	567.79	1575.63	1250.5	1778.15
FBgn0003129	protein_coding_gene	3R	Poxm	Pox meso	5.5286	6.31862	3.71037	36.7379	37.3367	28.3694	5.25367	5.22988	2.79974	29.1056	44.9424	31.4026	3.31256	4.48459	4.42301	33.0422	39.289	36.2129	4.80741	7.23632	6.10657	23.9076	38.0795	40.2871	5.61782	7.92968	10.8325	28.5677	37.555	4.68958	4.11387	10.8174	15.4381	28.3983	42.0276	25.6755	4.06357	5.71992	2.83773	28.3721	29.6833	27.8493	7.44129	7.52242	6.59347
FBgn0003130	protein_coding_gene	2R	Poxn	Pox neuro	0.0226466	0.124697	0.083958	1.88718	0.423716	0.635532	0.199258	0.0606426	0.171959	1.9001	1.02568	1.19537	0.0702199	0.212268	0.328044	0.924876	1.90741	5.21607	0.0502147	0.0420428	0.879195	1.36649	0.748924	0.517197	0.16227	0.278782	0.983341	1.14423	2.61771	0	0.255851	0.194375	1.2876	0.988681	0.410327	2.47932	0.297795	0.16482	0.176367	1.89085	2.33892	0.863728	0.466814	1.166	0.48112
FBgn0003132	protein_coding_gene	X	Pp1-13C	Protein phosphatase 1 at 13C	0.504092	4.91932	0.0723298	286.425	228.129	249.08	2.18988	1.00575	0.937691	261.807	238.552	263.14	0.203226	1.98061	0.857545	230.509	249.11	252.865	5.345	0.747754	0.0839565	352.657	373.349	428.599	1.07742	1.59768	0.947963	272.593	225.684	371.649	0.735528	0.999045	1.14056	261.014	269.427	319.66	0.18953	0.16482	0.479854	368.491	356.302	352.104	0.896147	1.63418	2.93289
FBgn0003134	protein_coding_gene	3R	Pp1alpha-96A	Protein phosphatase 1alpha at 96A	623.13	600.118	640.335	872.516	963.187	776.663	581.591	560.098	540.267	720.32	753.779	543.928	528.93	553.629	510.514	668.061	705.137	673.333	570.83	693.399	635.981	586.755	777.208	567.265	581.258	623.955	627.231	761.297	971.75	846.469	520.947	579.2	531.119	606.749	584.712	460.014	545.853	624.695	498.706	643.493	756.881	588.299	598.789	685.427	581.622
FBgn0003137	protein_coding_gene	3R	Ppn	Papilin	80.8582	178.614	67.6884	346.525	389.592	392.847	233.038	214.427	155.212	197.126	357.447	246.362	65.1932	190.746	219.901	383.063	389.172	498.033	123.097	295.717	185.328	242.164	261.972	262.824	345.346	322.832	1083.14	471.981	900.455	125.446	169.479	378.669	907.827	531.94	667.065	572.078	111.267	218.62	121.496	348.326	336.572	488.154	173.793	395.725	130.36
FBgn0003138					881.642	857.946	986.806	341.854	345.38	387.921	828.827	900.547	932.474	392.653	435.076	486.669	861.389	752.618	859.743	301.675	355.938	354.503	921.008	849.108	901.267	370.728	419.155	431.242	936.466	952.84	698.597	422.836	426.291	670.61	805.202	861.994	340.499	372.023	430.186	454.98	953.864	989.723	1027.13	449.613	470.473	587.202	828.927	796.23	981.547
FBgn0003139	protein_coding_gene	X	PpV	Protein phosphatase V	265.748	251.496	269.484	77.5044	61.6971	75.2815	189.615	179.368	183.913	65.2232	47.1579	61.8307	285.8	261.966	279.046	93.9106	63.1301	67.4525	223.524	204.852	215.771	70.7201	49.3802	53.159	257.501	219.829	216.374	78.6736	65.6998	60.9645	253.99	214.724	167.912	77.0445	73.9633	58.0572	265.25	237.213	259.403	78.7288	76.9814	66.5893	231.32	213.955	240.622
FBgn0003140	protein_coding_gene	2R	PpY-55A	Protein phosphatase Y at 55A	0	1.34777	0	70.292	43.0125	71.9218	0.229528	0.24257	0.0857632	70.1342	56.0466	83.4156	0.0616492	0.324444	0.318504	72.954	59.4411	71.7633	1.4541	0	0.164181	89.0261	76.6098	85.849	0.498219	0.0345962	0.550624	71.6951	44.8922	126.619	0.230291	0.12914	0.461655	75.4743	59.1016	92.3536	0.0829422	0.0670226	0.0909984	109.238	86.8348	115.931	0.538942	0.0978182	3.20064
FBgn0003141	protein_coding_gene	2L	pr	purple	177.184	171.823	161.111	121.955	84.8365	75.0121	164.338	155.921	168.768	130.294	103.446	112.502	165.409	189.854	169.078	145.599	98.8437	123.005	187.674	179.687	195.719	119.456	84.7148	85.5898	172.234	149.958	187.668	165.382	106.257	105.516	184.9	159.485	248.981	128.655	89.7348	122.077	167.094	171.394	160.541	128.311	109.262	76.6825	171.672	141.35	165.862
FBgn0003145	protein_coding_gene	2L	prd	paired	0.539101	1.09762	0.326994	140.042	203.667	219.226	0.680224	0.421605	0.412779	125.627	210.142	223.453	0.525094	0.359052	0.726945	140.781	279.93	248.335	3.8535	0.561591	0.807992	140.375	212.661	220.053	0.438217	0.127591	0.542594	170.515	225.604	396.27	0.347081	0.154415	1.71629	171.851	202.613	203.572	0.23229	0.648371	0.209666	100.106	116.253	179.465	1.00678	4.70316	2.07815
FBgn0003149	protein_coding_gene	3L	Prm	Paramyosin	302.195	573.17	371.901	2463.15	3675.5	3670.72	933.89	799.225	706.858	4339.92	6510.37	4980.98	311.865	706.919	553.685	3700.54	5118.11	5226.98	260.737	670.059	779.156	1807.35	2597.03	3147.79	358.972	792.92	2019.12	4211.86	5444.29	2295.55	648.021	1207.63	9365.45	5026.19	4827.34	10797.7	275.917	590.885	272.985	2717.1	3749.93	3984.04	1276.31	2318.83	723.834
FBgn0003159	protein_coding_gene	X	CG2841	-	614.354	713.954	756.527	871.333	958.038	1026.58	626.724	837.421	737.988	837.801	1145.22	1047.66	397.136	482.038	441.258	715.136	1076.89	906.363	650.694	785.528	743.433	1013.41	1321.32	1225.75	659.964	933.02	676.848	851.326	1128.57	1454.94	660.756	814.466	516.734	814.773	1078.17	1224.05	649.422	851.625	688.963	976.475	1072.39	1249.89	744.455	940.458	804.961
FBgn0003162	protein_coding_gene	2R	Pu	Punch	32.7587	41.6516	30.5167	131.609	170.693	123.62	35.7413	31.6754	24.0282	96.1696	134.207	116.989	25.2142	51.3354	27.7227	131.369	133.705	133.975	19.5232	45.4565	38.8212	105.335	111.956	61.1104	36.7066	53.1855	91.8839	226.339	209.722	66.8265	42.205	54.8243	270.255	191.928	160.868	295.392	29.7842	47.4583	22.6193	125.888	135.18	99.5515	54.7955	80.8738	22.4
FBgn0003165	protein_coding_gene	3R	pum	pumilio	1602.79	1683.26	1861.35	603.384	873.989	803.567	1526.65	1919.07	1842.36	599.434	934.653	743.067	1577.02	1627.55	1909.5	608.788	951.056	801.76	1655.71	1843.65	1865.38	557.202	855.804	823.28	1638.5	2337.77	1639.35	611.254	927.96	577.991	1571.23	2183	1159.47	552.335	873.363	766.766	1683.58	2218.93	1873.4	504.708	596.919	843.108	1570.4	1952.55	1932.51
FBgn0003169	protein_coding_gene	3R	put	punt	363.814	356.389	360.482	169.751	157.997	148.188	355.213	390.987	395.737	155.021	162.922	128.004	376.598	359.036	368.921	146.909	146.261	147.124	298.124	283.73	316.118	131.243	142.254	149.961	319.211	299.488	265.394	130.801	147.425	56.275	324.733	278.124	202.976	144.978	139.972	127.076	344.692	303.308	346.282	116.715	142.159	97.8938	351.075	315.142	377.663
FBgn0003174	protein_coding_gene	2R	pwn	pawn	23.0471	28.1937	14.3328	13.4787	23.0902	12.5643	28.4161	19.8213	20.3953	14.6503	43.8728	15.8082	21.382	45.9817	26.7048	20.924	32.3619	30.0097	4.89078	26.9	13.724	16.4601	29.5668	34.3519	7.77929	24.0379	28.8418	16.8624	24.664	2.34479	22.0481	51.2868	21.9641	18.2441	21.2999	23.3802	11.1268	17.2168	9.3137	14.2284	23.5251	24.5077	28.8864	44.0812	11.1476
FBgn0003175	protein_coding_gene	2R	px	plexus	585.343	642.162	682.312	590.376	829.38	847.655	657.678	810.513	715.15	520.442	891.166	703.84	595.1	602.713	666.794	621.43	912.192	732.777	610.185	786.937	770.887	505.252	729.399	798.16	570.517	800.224	608.77	492.034	877.148	518.199	541.389	794.436	497.317	455.068	736.159	716.223	649.98	855.477	672.967	464.732	596.949	704.656	595.149	744.819	729.65
FBgn0003187	protein_coding_gene	2L	qua	quail	433.329	431.639	460.045	361.943	317.9	353.205	298.59	333.929	373.852	384.472	403.347	423.601	395.412	337.793	366.781	448.95	458.476	441.79	378.642	351.659	367.879	444.801	430.298	495.883	508.519	423.222	321.568	434.715	370.894	590.887	289.253	240.288	73.8752	453.195	447.414	605.38	401.291	343.07	455.402	510.744	487.735	473.286	347.907	285.666	411.738
FBgn0003189	protein_coding_gene	X	r	rudimentary	468.115	517.882	393.924	150.944	164.937	200.81	555.777	564.604	538.225	199.724	253.785	239.94	430.654	505.258	541.584	134.821	171.853	161.33	653.641	552.782	502.352	189.279	209.791	277.435	484.391	654.07	681.064	163.815	185.172	271.996	580.438	763.933	883.561	152.328	197.327	168.67	358.093	434.891	333.512	186.608	177.342	260.633	362.992	509.612	375.156
FBgn0003204	protein_coding_gene	X	ras	raspberry	646.707	645.299	581.464	204.311	207.389	176.199	633.632	624.14	593.483	195.546	188.933	188.658	703.746	654.764	682.79	191.901	188.486	190.967	604.371	548.657	513.219	149.465	166.81	151.196	581.493	569.969	526.215	174.06	167.277	119.584	566.369	503.879	443.744	181.697	214.733	161.602	588.768	575.018	580.783	168.126	162.938	149.269	572.396	565.577	596.487
FBgn0003205	protein_coding_gene	3R	Ras85D	Ras oncogene at 85D	423.097	400.826	408.581	207.823	150.217	118.389	376.055	369.759	380.395	153.533	109.693	143.311	374.98	357.502	380.18	166.922	138.193	136.639	386.166	365.789	364.205	170.057	134.844	114.697	415.533	331.07	304.294	159.234	120.731	112.55	373.72	308.574	241.332	178.779	143.777	132.273	409.717	366.155	396.915	158.446	145.693	107.415	385.774	300.003	385.386
FBgn0003206	protein_coding_gene	3L	Ras64B	Ras oncogene at 64B	194.514	193.763	204.2	204.53	196.312	182.149	189.701	172.477	186.628	209.687	212.485	199.007	179.156	208.866	188.709	219.799	193.832	199.197	178.92	190.243	198.248	187.581	163.919	169.468	184.981	172.237	215.079	204.622	184.522	146.549	176.028	156.429	255.519	183.811	166.245	171.539	202.422	189.662	205.724	201.341	217.058	172.422	208.839	179.659	202.056
FBgn0003209	protein_coding_gene	2L	raw	raw	257.083	282.238	290.247	308.749	356.107	358.383	295.614	321.844	292.489	312.424	357.851	309.374	237.136	280.685	260.67	283.474	350.521	309.379	277.827	328.182	308.947	296.393	356.059	391.159	255.76	287.828	283.761	261.413	330.053	247.375	261.909	317.819	266.583	241.771	305.996	283.595	320.518	369.004	317.854	232.505	332.392	311.494	360.639	423.888	348.224
FBgn0003210	protein_coding_gene	X	rb	ruby	382.143	362.298	431.218	258.265	248.618	283.694	370.934	405.375	413.543	189.61	185.838	234.336	394.065	346.785	398.034	196.374	193.074	204.435	451.622	446.71	476.489	230.339	212.404	234.962	386.472	414.198	334.055	179.687	203.692	158.273	425.07	454.626	287.322	186.75	209.555	206.391	380.277	384.318	422.188	195.591	204.175	248.12	377.442	369.101	430.233
FBgn0003218	protein_coding_gene	X	rdgB	retinal degeneration B	395.476	424.875	448.078	803.64	971.4	878.544	423.726	474.699	474.12	706.126	919.685	809.66	420.084	374.81	415.65	663.653	873.769	775.057	405.858	446.702	452.649	775.144	1031.31	965.82	457.714	529.316	446.521	761.955	899.168	1008.26	379.749	456.619	361.826	648.56	808.335	799.842	454.842	515.664	493.076	737.83	796.065	949.99	444.219	508.969	471.722
FBgn0003227	protein_coding_gene	3R	rec	recombination-defective	32.014	40.0078	41.1837	6.85582	7.67413	5.181	45.7841	56.6345	51.818	8.2465	6.63457	6.18012	47.5437	44.6838	51.2032	5.34049	9.51725	8.06786	35.3552	32.0213	30.5878	6.42951	5.43701	11.0667	60.7867	66.0682	45.8685	4.74076	5.8723	8.20677	44.3193	52.9563	20.1963	5.92502	10.408	6.93417	95.7633	88.1108	120.679	7.03371	5.27793	11.275	54.9047	63.1402	70.8973
FBgn0003231	protein_coding_gene	2L	ref(2)P	refractory to sigma P	1094.09	1080.05	995.306	984.877	934.227	847.82	1149.42	1109.75	1029.62	1334.66	1159.85	1045.63	1109.21	1047.8	1016.42	1139.01	1037.47	897.14	1231.82	1311.94	1255.95	1259.8	1163.93	1058.74	1144.29	1037.36	1024.53	1224.12	1261.3	969.571	1034.56	976.049	712.155	879.989	818.452	727.125	1367.85	1252.88	1215.78	1469.8	1695.34	1204.77	967.014	931.697	949.712
FBgn0003248	protein_coding_gene	3R	Rh2	Rhodopsin 2	1.4137	2.25726	0.823089	10.5407	4.32886	3.53909	10.6554	5.28016	5.46364	34.8227	34.7813	30.5949	3.38786	6.76751	3.02379	30.3851	32.2544	21.4936	6.81886	8.05752	4.48957	40.4629	21.7766	13.6183	3.86787	4.52799	2.32635	18.0851	9.686	53.9302	2.85613	3.27331	6.98288	12.7606	14.9682	7.09777	4.22282	4.41473	1.69254	22.1093	23.7615	9.3798	14.618	18.2102	4.69445
FBgn0003249	protein_coding_gene	3R	Rh3	Rhodopsin 3	86.0812	92.2754	54.4219	619.117	459.804	333.779	127.097	86.7793	46.8505	491.084	467.332	321.561	68.2182	108.026	38.0461	634.914	541.466	478.678	81.6841	127.236	44.2205	452.057	377.155	164.632	99.7931	109.626	210.76	563.104	462.441	179.376	87.3669	123.251	408.56	502.025	433.507	296.362	76.5825	89.7946	73.5948	483.951	554.362	262.333	140.449	165.605	37.3082
FBgn0003250	protein_coding_gene	3L	Rh4	Rhodopsin 4	133.2	129.108	74.5794	1133.91	829.408	681.048	147.689	90.3435	57.3273	745.007	625.786	476.954	47.8391	60.9938	19.5803	530.466	379.506	347.573	99.8961	134.583	44.1296	609.454	525.446	247.527	107.833	113.202	156.323	749.193	519.433	264.961	81.4315	105.934	281.397	566.848	470.691	293.677	57.9923	61.0872	48.7379	438.341	461.043	239.354	145.586	178.136	46.4375
FBgn0003254	protein_coding_gene	2R	rib	ribbon	0.182007	2.0222	0.170364	114.925	128.305	141.438	0.541329	0.290685	0.807996	96.5571	142.675	133.663	0.304897	0.816469	0.409374	82.4233	116.399	113.622	2.02003	0.471531	0.327941	114.952	161.862	138.037	0.645695	0.913743	0.744165	109.421	110.514	338.822	0.306491	0.625161	0.75902	76.5487	105.512	122.188	0.346319	0.16482	0.722789	125.778	132.284	163.333	1.00036	2.8474	4.2815
FBgn0003255	protein_coding_gene	2L	rk	rickets	2.75646	3.92525	1.1423	10.5474	14.6609	9.88015	3.87062	5.02638	5.42278	14.3632	17.2736	26.507	2.78123	7.03733	2.82538	9.21801	17.7934	9.3715	3.031	6.70522	8.0906	8.35968	10.8398	8.7629	2.57226	10.0524	6.80297	13.8758	17.699	32.8271	3.80197	11.5715	10.653	23.2333	25.0559	22.0947	3.34317	2.85588	1.69417	9.34307	10.6932	14.9359	5.91651	8.41377	4.53269
FBgn0003256	protein_coding_gene	2R	rl	rolled	311.805	306.038	293.665	223.127	234.571	170.971	267.682	236.627	259.323	184.785	186.275	160.297	250.11	254.363	235.44	176.699	202.757	178.587	288.156	264.095	291.334	190.256	181.576	140.621	285.951	234.79	212.223	162.712	199.099	50.413	282.661	223.342	197.845	167.723	172.771	142.498	328.907	288.367	292.405	170.251	185.048	148.027	290.692	227.687	285.917
FBgn0003257	protein_coding_gene	3R	r-l	rudimentary-like	294.049	311.973	277.361	38.1553	32.508	34.7973	313.857	275.973	281.853	42.6158	35.0632	29.9319	273.754	297.395	285.352	35.6691	44.0203	28.1852	292.295	251.013	225.436	31.0912	37.7587	34.2092	232.989	234.764	247.317	42.3503	35.528	59.7922	312.919	296.881	316.464	30.02	29.128	22.6589	284.474	288.914	266.142	47.1051	44.1313	46.6769	257.707	255.507	253.001
FBgn0003261	protein_coding_gene	3R	Rm62	Rm62	2425.93	2602.04	2437.95	1974.29	2277	2060.2	3655.51	3940.52	3724.62	1984.27	2693.08	2188.1	3392.49	3574.96	3417.29	2043.15	2858.52	2164.84	2189.82	2154.9	1952.57	1750.55	2384.7	2095.15	3352.2	3931.7	3546.35	1840.34	2349.15	1805.49	3456.47	4385.54	3442.51	1763.94	2398.3	1781.82	3650.79	4393.7	3625.88	1682.12	1974.13	1958.87	3413.35	3895.05	3578.46
FBgn0003267	protein_coding_gene	3R	ro	rough	0.102462	0	0.10135	3.86281	6.85877	7.10986	0.157977	0.504977	0.0936269	0.374273	0.545141	1.81065	0.0620973	0.069512	0	1.91122	1.35531	2.47371	0	0.272574	0.281712	6.488	7.91107	14.947	0.12722	0	0.227174	4.41238	5.02738	29.3099	0.147748	0.568941	0	0.748785	0.0970965	1.12255	0.21606	0.133769	0	7.09037	8.64515	6.90882	0.0962189	0	0.128454
FBgn0003268	protein_coding_gene	3R	rod	rough deal	389.534	400.749	410.928	52.1243	56.7133	63.1723	350.627	417.502	397.558	73.8238	54.3688	74.3197	418.584	341.816	396.218	48.1522	60.025	58.7805	379.886	369.876	380.389	50.2012	48.7912	61.1464	442.686	475.959	302.324	56.3493	53.4593	105.516	349.972	304.441	81.4645	39.8572	52.1064	59.3639	425.561	408.549	483.944	59.4962	54.1102	71.3216	384.829	344.046	479.492
FBgn0003274	protein_coding_gene	2R	RpLP2	Ribosomal protein LP2	2010.04	1919.56	1778.99	1378.69	884.427	1437.77	2761.05	2035.02	2439.05	1544.75	1018.51	2406.99	2117.22	2001.78	2196.43	1736.46	1318.72	1494.2	2116.16	1745.43	1561.73	1389.69	941.168	1563.29	1995.48	1791.86	2766.92	1445.96	1030.68	1540.53	2024.52	1575.56	2903.26	1475.67	1151.59	1135.97	2149.69	1970.82	2309.6	1986.37	1642.68	1555.43	2245.66	1627.4	1825.74
FBgn0003275	protein_coding_gene	3R	RpII18	RNA polymerase II 18kD subunit	116.999	101.88	137.837	172.324	163.981	259.102	111.198	92.2153	150.075	181.415	211.333	301.977	117.499	107.889	179.034	174.949	211.764	247.277	111.929	87.8746	133.23	195.373	238.02	280.874	99.7685	80.6984	129.804	184.341	148.703	412.683	113.324	105.414	143.219	172.078	177.315	237.921	94.9328	95.8402	134.016	208.277	209.103	284.669	93.5004	69.7081	109.684
FBgn0003277	protein_coding_gene	X	RpII215	RNA polymerase II 215kD subunit	1344.47	1487.95	1668.02	338.296	454.585	442.72	1395.81	1762.15	1657.1	312.299	470.875	351.227	1415.87	1408.09	1552.9	303.872	523.509	381.05	1411.44	1628.21	1535.83	279.362	435.176	409.209	1360.7	1882.46	1240.81	308.98	452.843	388.063	1315.49	2007.25	771.838	314.643	516.435	379.751	1467.15	1887.96	1573.42	276.374	334.889	370.854	1290.78	1587.77	1630.58
FBgn0003278	protein_coding_gene	2L	RpI135	RNA polymerase I 135kD subunit	162.854	159.415	131.246	33.6576	26.0336	31.0526	159.544	165.762	144.374	29.2379	34.0565	21.5849	172.962	193.214	174.841	24.9653	30.603	19.2005	198.642	176.279	149.852	25.3829	20.0344	20.6908	159.431	168.002	166.204	25.5877	25.3172	48.0682	167.571	184.297	209.738	28.7054	34.5836	23.975	144.052	138.634	127.464	29.236	26.8661	36.1306	145.437	153.134	123.368
FBgn0003279	protein_coding_gene	3R	RpL4	Ribosomal protein L4	7311.73	6902.63	6401.84	4283.34	3389.07	3700.37	8011.41	7080.19	6968.28	3897.18	3136.69	4153.24	7286.65	6747.73	6930.7	5004.78	4258.35	4152.81	7502.81	6538.03	5868.34	3857.81	2989.18	3332.72	6789.11	6555.76	8426.67	4205.25	3892.39	4051.8	7469.52	7690.86	9615.2	4479.4	3825.57	3307.85	6644.87	6634.91	6447.9	4384.71	4513.72	3579.46	6386.99	6339.84	5335.65
FBgn0003285	protein_coding_gene	X	rst	roughest	11.2293	12.2402	9.97429	27.9255	32.9896	43.4983	55.7623	58.5445	71.6716	27.7494	61.229	40.0632	123.857	128.513	159.685	28.4733	50.8501	32.203	197.666	220.106	216.072	31.3962	60.8829	46.5831	30.3805	29.5572	47.0985	25.5722	33.1705	30.4823	41.2707	61.3728	90.9651	30.6305	46.7171	58.8915	129.657	175.992	134.46	21.4918	24.4582	46.386	13.1059	21.5933	13.4206
FBgn0003292	protein_coding_gene	3L	rt	rotated abdomen	296.684	303.852	351.641	22.3091	17.3082	18.8979	178.186	211.764	218.166	19.7159	18.2238	15.201	199.203	172.888	220.732	18.7251	10.2233	10.7755	336.112	310.677	347.026	13.9472	14.0506	17.686	271.86	273.375	182.925	15.79	15.8455	51.5854	242.113	230.015	87.1856	13.1061	8.09808	34.5092	236.306	216.823	264.818	11.0431	9.54501	12.2593	246.832	233.545	341.745
FBgn0003295	protein_coding_gene	3L	ru	roughoid	0.725762	1.1145	0.874787	6.57471	9.00186	9.21367	0.945032	0.690263	1.63323	5.55988	7.95289	8.47291	0.721531	1.26341	1.06161	6.9216	6.1877	8.2492	0.314257	0.955349	1.76701	5.41429	9.60196	12.1744	0.411877	2.62601	0.808122	8.41044	12.532	0	1.17165	1.87179	5.79964	5.16936	6.07483	8.40015	0.416768	0.325934	0.916459	3.86319	4.32225	5.8373	2.83106	2.59652	1.29057
FBgn0003300	protein_coding_gene	X	run	runt	0.612393	0.977249	0.346867	4.66671	8.80159	4.00104	1.41261	1.21371	0.873943	4.23094	9.53735	6.16221	0.489968	0.854286	0.421477	5.02048	8.45474	11.0689	0.886056	1.29635	2.14902	5.50374	8.17949	17.4954	0.648632	1.57886	2.93128	6.00226	12.4556	17.5859	1.49861	0.359789	3.78133	10.5727	9.11318	10.6674	0.766672	1.16508	0.632807	3.25253	6.6712	7.00833	2.07175	4.42449	1.09872
FBgn0003301	protein_coding_gene	X	rut	rutabaga	92.8525	120.341	105.016	438.04	735.854	645.593	147.548	142.653	118.569	449.935	879.784	494.421	115.344	147.682	132.239	439.393	872.466	625.489	78.0064	143.96	111.502	343.094	470.148	397.024	130.036	217.003	237.661	555.967	824.131	369.304	107.279	262.43	350.355	469.026	840.567	651.46	131.903	184.181	137.999	357.117	486.316	582.295	144.241	262.853	130.764
FBgn0003302	protein_coding_gene	X	rux	roughex	73.9122	65.7062	83.4813	199.45	161.113	217.498	69.2506	67.8866	91.0402	169.392	167.413	230.898	77.6845	64.6692	86.4192	144.229	136.101	152.744	63.711	51.568	72.9206	258.575	294.981	362.873	64.7345	59.5627	77.2513	186.737	129.007	328.271	75.4594	53.6814	49.3264	155.507	152.68	194.885	67.2376	58.4299	78.6443	277.142	250.525	347.853	79.1869	72.7531	100.575
FBgn0003308	protein_coding_gene	3R	ry	rosy	17.3256	30.0276	17.8186	158.239	196.692	162.603	25.0538	25.7398	17.9259	126.144	131.428	85.4466	18.0085	36.7323	21.0026	164.414	101.556	101.449	16.7743	58.2393	56.4339	132.945	98.5677	122.86	25.589	39.2016	47.1178	115.131	155.313	70.3437	32.2821	51.2479	98.449	149.169	211.124	124.035	21.0234	37.8587	13.3733	119.354	112.781	103.96	36.9771	39.6998	17.8784
FBgn0003310	protein_coding_gene	2L	S	Star	546.875	570.391	591.009	165.68	232.127	217.937	472.282	554.741	515.907	189.831	259.011	255.462	571.704	583.291	617.027	192.059	277.564	255.586	587.587	565.349	573.093	225.127	313.087	335.996	554.263	662.688	545.301	200.568	268.874	288.409	501.749	664.437	473.277	202.524	275.999	279.236	463.111	572.791	462.943	197.543	212.995	272.251	492.642	550.776	541.681
FBgn0003312	protein_coding_gene	3R	sad	shadow	9.32384	9.23837	7.49244	2.50439	2.55565	8.39858	10.1041	5.61271	7.79943	3.89922	5.78413	5.77361	5.92639	9.07324	9.38854	0.827069	1.04333	3.13356	8.45869	5.43461	6.10902	2.2316	3.02614	2.3109	5.05594	5.93514	10.4019	1.55232	0.601278	0	7.30737	10.2352	15.7049	2.95939	6.9905	3.4858	3.71808	7.52806	2.53421	3.29073	2.39756	4.97405	8.6729	10.3841	2.86408
FBgn0003317	protein_coding_gene	2R	sax	saxophone	314.404	313.686	338.58	131.732	123.037	140.705	276.016	299.002	299.173	148.435	149.205	130.536	301.807	277.301	276.001	126.683	149.321	128.931	306.599	288.823	301.688	135.561	132.482	130.706	308.658	271.078	222.997	136.711	139.701	148.894	267.462	246.515	123.249	118.143	111.559	121.154	327.658	304.513	316.018	131.967	132.387	132.542	287.192	259.829	315.042
FBgn0003319	protein_coding_gene	3R	Sb	Stubble	0.181012	0.520807	0	1.01021	0.981233	2.15305	0.745435	0.434851	0.550746	1.58107	1.44454	2.48463	0.11154	0.572241	0.579076	1.62204	2.29582	8.02218	0.296254	0.569904	0.0970753	2.26828	4.11242	5.84743	0.20112	0.255183	1.45868	1.95957	1.85428	0	0.339474	1.21821	10.2325	2.10934	3.49558	10.1009	0.135156	0.0670226	0.457457	1.02738	1.07258	3.8189	0.423506	1.65082	0.867815
FBgn0003321	protein_coding_gene	X	sbr	small bristles	359.654	385.846	385.655	411.084	400.124	396.136	376.476	407.718	394.211	419.531	429.674	454	331.727	344.002	355.157	329.409	377.384	387.65	352.829	381.733	381.944	405.104	484.536	398.637	371.139	414.078	332.531	408.507	411.977	511.164	342.444	366.14	280.975	410.455	455.416	450.503	381.78	397.382	379.874	445.083	497.233	471.493	375.5	381.606	396.86
FBgn0003326	protein_coding_gene	2R	sca	scabrous	2.45797	2.85982	2.23424	17.8389	22.7218	18.9365	3.62843	3.17602	2.56119	22.5211	23.4826	23.0958	1.75201	3.23146	3.08715	21.1003	22.2989	21.713	3.3514	6.16271	4.77141	20.717	17.04	25.5587	2.80684	4.41517	5.97647	22.5564	24.9141	33.9995	3.53821	9.08747	17.5031	22.0448	31.1962	25.3747	2.42074	4.41299	2.2496	17.4058	17.1116	23.2791	3.59926	6.73773	5.26495
FBgn0003328	protein_coding_gene	2R	scb	scab	62.4448	75.822	34.1785	180.479	199.358	197.971	75.3532	99.4434	50.6678	156.976	112.292	170.981	75.6712	89.332	35.575	195.65	196.527	199.22	66.9045	114.815	66.354	230.121	204.977	217.227	74.0734	88.9925	115.278	144.554	226.599	76.2057	97.8242	124.42	164.499	205.235	259.047	167.935	70.7817	76.9202	29.9194	171.059	175.002	138.316	77.4742	100.319	57.3422
FBgn0003330	protein_coding_gene	3R	Sce	Sex combs extra	130.009	128.513	140.048	50.0321	54.3868	44.7359	110.674	122.503	134.34	51.4489	45.5303	54.8158	136.332	122.921	152.036	48.1008	41.3215	49.1203	133.898	121.195	139.756	47.6604	44.7798	38.9786	136.246	126.145	104.546	56.3012	32.4811	72.6885	133.481	109.065	76.5654	50.6288	40.3646	46.414	118.095	108.252	141.97	48.6284	48.6995	53.1861	128.991	114.497	146.946
FBgn0003334	protein_coding_gene	3R	Scm	Sex comb on midleg	628.444	654.677	674.04	224.894	269.934	240.213	552.6	654.429	596.022	244.49	283.551	241.212	638.079	624.69	578.116	215.256	250.755	256.884	658.49	680.677	641.058	224.159	252.46	273.499	633.944	679.011	468.969	233.986	266.912	230.962	602.254	630.195	251.157	235.601	291.867	248.758	650.705	718.257	636.778	220.698	248.159	256.857	604.856	607.2	702.027
FBgn0003339	protein_coding_gene	3R	Scr	Sex combs reduced	3.6435	6.47599	5.20931	28.6543	46.5573	30.7232	3.99619	3.6954	2.44807	27.382	50.4958	30.5921	2.24711	4.09648	4.8264	31.3434	51.3657	41.8588	2.40678	7.66639	5.67401	23.1684	33.193	33.82	3.98133	5.44238	8.11137	27.0096	39.7153	22.2755	4.78663	8.45789	28.5816	30.522	48.6715	45.0277	2.41925	5.9276	4.21511	23.7984	36.5771	42.3053	8.62873	14.04	6.07697
FBgn0003345	protein_coding_gene	X	sd	scalloped	232.548	252.85	226.561	421.011	487.699	481.572	263.809	256.566	234.738	401.541	493.769	495.859	173.515	229.7	180.026	393.318	490.952	435.345	212.191	264.988	253.474	447.504	542.1	501.066	185.766	264.893	354.287	385.874	567.607	355.236	256.189	368.942	593.818	442.69	535.636	528.741	175.811	239.664	142.743	366.194	457.88	499.129	239.109	332.007	184.363
FBgn0003346	protein_coding_gene	2L	RanGAP	Ran GTPase activating protein	407.002	404.255	412.542	84.6634	67.4245	104.474	337.441	328.009	375.751	185.286	161.28	191.322	395.461	370.115	405.773	125.838	92.6546	152.948	366.779	333.336	341.23	209.497	203.319	225.26	403.839	365.741	317.391	103.058	83.2785	109.033	356.462	297.233	194.308	95.6932	104.763	119.698	377.89	322.522	422.041	203.543	189.211	226.654	383.086	316.045	433.021
FBgn0003353	protein_coding_gene	2R	sei	seizure	51.6019	51.1193	48.31	44.7841	48.0774	29.2226	34.0022	35.064	38.6289	52.9738	61.3395	48.9826	43.6524	41.0387	35.488	48.3993	50.4736	47.597	35.2802	41.9613	34.4312	42.4486	32.1899	35.2831	49.1636	52.0239	42.1049	55.7673	45.01	58.6198	39.0887	45.7285	45.8083	43.2892	41.9449	54.1116	30.3582	33.9997	33.6871	38.483	39.2716	34.4092	84.043	74.5297	83.8905
FBgn0003356	protein_coding_gene	3R	Jon99Cii	Jonah 99Cii	962.004	1381.55	1349.22	4076.33	5074.83	5548.98	1543.21	1039.08	1253.6	2406.95	1598.06	1870.54	1356.2	3690.39	1964.95	5606.49	3885.22	4419.92	778.99	2635.26	3324.11	2409.4	1624.88	2160.87	816.832	1070.01	1667.68	2146.85	1424.35	2029.42	2411.6	2441.01	3447.32	3652.35	3478.7	3119.92	1026.88	2167.04	1470.19	1814.04	2171.2	2600.2	1031.74	1639.09	807.92
FBgn0003357	protein_coding_gene	3R	Jon99Ciii	Jonah 99Ciii	909.4	1381.26	1367.13	3907.74	5304.05	5234.1	1646.34	1154.4	1334.32	2465.54	1712.7	1923.76	1330.24	3881.48	1924.62	5536.9	3920	4707.31	816.974	2945.61	3507.54	2531.96	1824.93	2272.49	827.656	1141.02	1838.34	2237.18	1598.21	2262.72	2461.09	2780.81	3863.62	4081.27	4209.6	3491.38	1070.72	2518.45	1587.18	1850.56	2371.04	2654.33	1098.91	1758.23	865.071
FBgn0003358	protein_coding_gene	3R	Jon99Ci	Jonah 99Ci	30.1624	22.7178	20.7428	318.926	264.171	285.099	39.6229	54.2631	29.0033	262.786	101.078	105.614	85.3817	124.319	31.4994	893.454	240.077	399.571	35.1553	40.6628	38.0812	349.348	66.7271	113.486	41.5046	52.1765	38.8465	146.886	111.847	97.3088	40.5692	45.0143	116.515	310.975	219.945	169.717	0.937055	1.31825	0.452522	15.6487	3.87131	4.73119	19.2529	27.5672	8.19028
FBgn0003360	protein_coding_gene	X	sesB	stress-sensitive B	4206.33	4224.91	3885.71	7336.6	7368.51	8686.52	5397.2	4645.34	4657.24	9284.37	8026.83	8429.89	4474.5	5089.09	4841.43	8441.76	7901.48	8911.73	3864.63	3959.84	4075.83	4684.81	4809.7	5438.43	4602.01	4530.32	6951.05	9640.79	7937.63	6203.14	5315.83	5060.47	12647.4	9312.05	6930.31	9968.02	4194.84	4239.12	4253.6	5997.55	6317.72	5387.89	2936.31	3205.36	1918.55
FBgn0003366	protein_coding_gene	X	sev	sevenless	129.371	157.88	106.505	718.646	996.179	801.504	98.3046	94.0721	82.8659	358.865	529.55	440.917	52.7243	71.8251	55.4177	341.612	457.937	362.271	69.9017	105.491	99.6566	313.841	323.502	359.797	69.3828	103.283	117.158	318.551	445.825	297.788	60.3599	103.811	148.616	303.83	405.918	293.56	44.1828	72.8251	40.0951	255.756	285.943	332.758	69.9633	105.181	51.657
FBgn0003371	protein_coding_gene	X	sgg	shaggy	746.302	811.302	803.665	1404.49	1970.82	1428.28	835.633	883.704	824.737	1255.18	1854.87	1276.14	765.231	807.092	799.031	1351.78	1826.39	1496.03	829.499	1080.18	1044.6	1311.02	1671.9	1536.03	755.359	877.495	867.903	1267.83	1746.77	1204.05	811.883	982.128	1107.96	1323.19	1697.74	1547.11	820.87	950.121	821.923	1335.96	1494.65	1583.74	728.702	885.568	758.238
FBgn0003372	protein_coding_gene	2L	Sgs1	Salivary gland secretion 1	0.588316	0.744269	0.858412	2.42256	3.75453	5.03358	1.22351	1.94917	1.14589	5.03661	5.57439	10.422	0.504848	1.14546	0.664779	3.99708	13.4615	5.70922	0.805447	0.660782	1.42963	4.76773	5.75104	10.0219	0.372488	0.829243	1.12273	3.86181	2.28844	0	1.54948	6.0436	6.14136	11.1403	27.0731	22.6988	0.249364	0.322225	0.555126	1.61308	3.05452	6.961	0.997311	3.4202	1.32386
FBgn0003373	protein_coding_gene	3L	Sgs3	Salivary gland secretion 3	0	0	0	0.248811	0	0.58471	0	0.0828946	0.175183	0.176121	0.357598	1.87334	0	0.0704349	0.0694815	0	1.50877	1.7192	0.0251073	0.0647137	0.049834	0	0.73639	2.3788	0	0	0.166572	0	0.730345	0	0	0.265373	0	0.400761	0	1.50295	0	0.514879	0.0871609	0	0.335062	0.634128	0.55392	2.41719	0.38558
FBgn0003374	protein_coding_gene	X	Sgs4	Salivary gland secretion 4	0.38989	0.175421	0.315023	1.65001	2.5169	2.55472	0.604355	0.416476	0.807419	1.46481	3.90228	4.23861	0.236411	0.256977	0.160904	1.86179	6.03519	3.94546	0.181467	0.514448	0.815754	1.43103	1.92199	5.85388	0.31662	2.21286	1.21353	1.94174	5.9903	0	0.468488	1.46707	2.62987	1.43598	5.33994	3.06024	0.212443	1.21918	0.652544	1.26651	2.35408	2.15872	0.507096	2.22811	0.678441
FBgn0003377	protein_coding_gene	3L	Sgs7	Salivary gland secretion 7	0	0	0	0	0.55853	0	0	0	0.0785283	0	0	0.136575	0	0	0	0	0	0.345928	0	0	0.0419783	0	0	0.997277	0	0	0	0.156837	1.00692	0	0	0	0.123676	0.456991	0	0.141339	0	0	0	0	0	0.159339	0.0962189	0	0.0967417
FBgn0003380	protein_coding_gene	X	Sh	Shaker	77.1267	108.81	100.519	732.206	1043.17	889.264	130.731	118.197	120.401	651.371	1215.46	949.822	58.8513	115.184	114.985	660.775	1343.28	963.05	82.7732	188.663	188.988	576.001	967.913	783.253	94.6056	179.832	304.851	763.41	1271.58	742.126	114.236	270.981	864.433	766.5	1108.03	1621.66	68.6733	137.877	96.313	610.791	774.517	1018.52	188.997	383.582	155.647
FBgn0003382	protein_coding_gene	2R	sha	shavenoid	0.159361	0.35488	0.692997	3.63851	5.83089	4.10455	0.0774545	0.230134	0.280286	4.2581	2.88444	6.34026	0.261632	0.225291	0.385339	5.7483	11.7094	5.27227	0.305545	0.580933	0.139541	6.37112	9.00657	4.15785	0.0130381	0	0	4.72231	1.77621	8.20677	0.109183	0.0918571	4.49938	2.16927	2.71216	3.83918	0.0715227	0.539759	0.0909984	6.14622	10.5051	12.1377	0.10826	0.354505	0.66559
FBgn0003386	protein_coding_gene	2L	Shaw	Shaker cognate w	15.8326	22.2527	11.3297	220.372	234.058	216.816	26.2874	25.225	17.5927	180.071	256.489	186.585	12.3946	25.7841	12.6373	168.059	216.994	205.537	19.2933	41.2383	28.2741	156.777	185.842	137.569	20.2285	31.1654	41.6217	177.111	193.638	126.619	21.7238	47.2182	79.5204	168.517	199.527	178.378	15.8991	28.9916	13.511	133.632	170.681	161.24	35.788	54.8017	21.3481
FBgn0003388	protein_coding_gene	3L	shd	shade	4.69766	5.42609	2.73987	19.3812	18.2108	28.8431	3.38738	2.84326	3.22292	15.2135	18.868	13.4108	0.828263	2.05229	2.08508	12.3671	9.11442	15.0933	2.88547	4.70226	3.92782	18.6472	23.713	20.4322	2.18415	3.03212	3.76573	10.3677	10.2049	11.724	3.26652	7.08234	11.7626	14.0287	13.8056	19.2365	1.54098	2.67229	1.76051	2.58247	7.05927	5.90141	3.77602	4.21186	1.19487
FBgn0003390	protein_coding_gene	X	shf	shifted	17.5299	19.6176	18.5968	93.7896	84.8164	57.1153	21.9911	16.1368	13.9312	65.2105	82.2597	41.9458	8.48784	14.6922	8.74443	48.5955	69.1435	54.388	11.6059	16.5791	10.2217	32.3491	56.4805	38.7862	10.1043	21.2859	47.0892	56.4502	90.2538	35.1719	15.6905	26.0108	86.3599	103.859	77.0342	56.1224	13.3498	22.474	8.27313	61.8305	73.1714	44.7824	12.3279	11.2644	6.8295
FBgn0003391	protein_coding_gene	2R	shg	shotgun	652.509	746.286	759.092	234.98	320.309	263.593	651.863	805.308	708.055	240.794	342.719	305.322	604.664	653.035	593.907	226.767	311.222	260.907	559.89	679.916	593.713	227.929	305.861	261.366	677.835	857.808	630.95	240.705	293.396	318.891	626.343	763.917	471.098	254.157	376.771	304.698	671.044	849.245	678.233	243.198	278.819	335.17	679.154	768.53	791.08
FBgn0003392	protein_coding_gene	X	shi	shibire	454.716	460.95	435.476	933.545	1124.19	991.502	466.148	477.759	427.8	978.16	1198.03	911.348	397.968	417.202	388.054	856.971	1116.74	950.793	465.794	514.95	454.61	1097.92	1282.02	1105.8	447.744	508.922	484.58	1071.72	1172.07	1130.19	461.403	529.375	634.576	963.607	1112.39	1139.29	406.587	459.338	407.727	918.274	1012.88	943.717	466.99	540.719	441.247
FBgn0003396	protein_coding_gene	2R	shn	schnurri	621.303	695.526	735.614	669.818	900.422	945	539.816	673.21	604.094	661.999	948.773	821.151	548.649	585.98	626.469	728.97	1101.27	970.488	539.013	693.904	621.589	749.175	1102.37	1234	482.534	772.869	680.948	606.389	1014.29	855.848	564.523	848.575	828.438	649.212	1072.24	1087.44	531.267	707.485	464.444	669.105	798.571	1072.02	538.727	763.661	579.98
FBgn0003401	protein_coding_gene	2R	shu	shutdown	191.782	184.835	206.068	9.68194	6.83769	11.2909	166.408	159.514	192.796	11.0192	9.87405	10.7552	175.681	146.023	160.985	12.125	13.5105	8.04514	173.638	145.604	160.474	8.31411	6.32237	7.05678	162.032	135.358	128.131	10.5022	4.362	12.8963	164.006	123.018	105.175	8.72535	5.34998	8.86467	210.99	172.684	229.781	11.3669	7.85044	8.76755	175.406	131.83	195.284
FBgn0003410	protein_coding_gene	3L	sina	seven in absentia	571.638	556.803	616.831	393.794	347.521	469.339	509.147	561.911	568.024	401.869	354.113	496.326	538.492	501.376	548.362	373.716	391.056	409.135	491.291	456.993	501.624	415.381	379.292	473.15	558.886	546.844	428.098	407.544	302.804	751.505	518.325	495.223	239.424	414.86	363.879	527.89	631.77	570.913	673.8	433.101	388.609	534.435	545.294	489.154	598.044
FBgn0003411	protein_coding_gene	X	sisA	sisterless A	0	0.0580316	0.083958	1.38604	0.342536	4.58607	0.150087	0.2438	0.327916	0.366011	0	0	0.76865	1.22563	0.793715	2.35413	1.98366	2.35897	0.331126	0.873376	1.34428	0.143909	3.18689	0.626892	0.176253	0.103789	0.462168	1.26338	1.62219	0	0.296741	0.0842172	0.168017	1.28259	2.64992	3.88606	0.0664058	0.097797	0.411253	1.0522	0.450403	2.60589	0.675472	1.3506	0.473493
FBgn0003415	protein_coding_gene	3L	skd	skuld	1935.61	2046.79	2227.44	626.065	911.252	913.687	1862.14	2338.86	2165.9	625.029	1016.58	844.216	1794.36	1819.84	2194.52	568.231	1007.6	861.823	1903.03	2182.2	2132.77	662.741	950.344	1006.72	1883.73	2690.4	1922.52	612.971	999.904	824.194	1908.88	2583.57	1420.46	613.065	1030.74	1051.43	1913.81	2393.47	1971.51	539.427	592.97	895.049	1835.45	2239.64	2239.63
FBgn0003416	protein_coding_gene	X	sl	small wing	240.367	262.492	245.811	60.7192	65.4894	64.3513	215.416	253.86	216.847	57.4448	58.9166	53.2656	229.289	227.504	224.486	52.2431	56.6697	60.3364	201.504	232.166	202.813	52.4983	55.3003	47.7247	220.583	243.885	163.475	54.4657	72.6666	43.3786	211.189	235.302	121.853	49.9274	82.8473	52.8309	258.823	280.713	241.97	51.3064	62.1695	61.7952	207.273	228.196	232.955
FBgn0003423	protein_coding_gene	X	slgA	sluggish A	644	698.222	631.354	1017.83	1212.62	1064.23	654.444	663.405	613.026	956.841	1282.27	986.745	694.016	753.391	689.181	997.065	1342.72	1115.05	696.943	695.805	687.123	1059.39	1424.67	1228.56	672.62	773.964	686.226	1034.01	1109.95	936.744	673.131	764.461	766.906	1002.82	1177.79	1163.34	678.7	803.619	677.724	879.994	1007.06	978.747	650.571	775.888	591.257
FBgn0003429	protein_coding_gene	3R	slo	slowpoke	97.6337	145.276	105.771	861.472	1037.62	920.889	146.302	122.582	99.8734	664.082	1122.28	786.72	70.0726	130.591	96.9013	725.113	1198.31	990.222	105.637	246.912	239.079	713.316	1029.1	855.672	106.036	177.98	277.896	781.543	1087.6	542.819	109.953	257.379	639.476	709.055	915.605	1149.52	69.9019	168.164	88.449	599.996	767.83	920.203	195.796	343.728	146.758
FBgn0003430	protein_coding_gene	2L	slp1	sloppy paired 1	0.668162	0.982037	0.82877	5.90139	5.84553	5.35328	1.52761	1.76196	1.03354	6.83626	8.66883	12.0263	0.364718	1.59204	0.959721	11.909	11.494	10.1649	0.85359	1.66287	0.611854	7.39244	5.75357	5.72468	1.01819	1.30489	1.58605	8.41335	9.11072	11.724	1.07666	0.481289	4.19957	5.98247	4.42907	5.82857	0.598379	2.00663	1.17462	7.39426	6.97179	7.62095	1.82439	1.86087	0.418679
FBgn0003435	protein_coding_gene	2R	sm	smooth	134.658	214.845	127.684	3639.32	3776.25	3804.17	169.7	180.778	120.174	3703.21	4035.17	4000.73	109.165	205.037	112.025	3145.93	3667.93	3466.42	169.709	204.682	164.817	4108.01	4973.68	4801.49	129.863	221.094	262.848	3499.5	3355.85	5806.87	161.146	297.47	518.586	3164.25	3365.49	4149.55	110.772	221.862	108.824	4095.64	3953.39	4413.63	183.458	358.097	194.099
FBgn0003444	protein_coding_gene	2L	smo	smoothened	225.388	228.339	246.632	48.1523	61.7758	49.0362	181.291	197.32	206.952	39.8323	36.4868	31.5154	228.658	204.468	210.919	43.3928	40.9534	52.4224	219.693	205.845	211.23	29.7639	32.6048	41.3696	222.604	227.928	164.386	42.9304	36.1074	17.5859	181.325	182.582	83.8237	38.7935	40.8983	39.2264	235.546	221.84	239.58	43.735	42.9975	41.5227	210.804	189.772	220.873
FBgn0003447	protein_coding_gene	X	sn	singed	579.948	555.21	594.309	115.481	112.948	136.955	522.859	555.585	593.832	114.467	103.588	104.182	540.196	530.646	556.197	109.697	103.779	118.571	549.981	521.936	560.026	107.998	135.093	112.4	607.56	601.74	468.334	153.805	133.479	112.55	468.127	461.258	241.674	102.066	115.849	108.28	590.109	600.732	604.542	116.019	135.517	117.684	258.788	245.68	302.451
FBgn0003448	protein_coding_gene	2L	sna	snail	0.27515	0	0.14466	0.450039	1.11706	1.31907	0.138088	0	0.186659	0.207685	0.221566	1.4847	0.00829642	0.0540741	0.393793	0.547711	1.17962	0.418832	0.27724	0	0.049834	0.552083	0.538333	0.0973914	0.0423043	0.0926988	0.142682	0.42269	2.97159	0	0	0	0.151954	0.365425	0.656012	0.424018	0.189289	0.0670226	0	0	0.782783	0.732835	0.181185	0.322702	0
FBgn0003449	protein_coding_gene	X	snf	sans fille	222.983	188.934	214.835	83.7966	70.7136	85.3378	210.693	188.231	211.504	102.014	70.6452	101.221	216.028	192.177	221.784	90.2429	78.0137	89.6161	196.663	170.03	194.032	84.4098	69.8478	78.0442	198.755	160.169	171.92	99.6292	76.4378	83.2401	211.036	169.722	143.149	103.446	80.3279	94.0025	212.376	162.776	225.009	103.094	95.0279	97.6877	206.109	151.438	209.002
FBgn0003450	protein_coding_gene	3R	snk	snake	30.0804	29.1893	28.1802	3.05988	4.5838	3.41847	16.911	15.3443	19.2944	2.59991	1.25228	1.70268	28.6925	24.4582	23.6015	6.04141	2.50809	3.44979	22.9553	17.2925	21.4325	2.12063	6.01532	8.14418	30.8917	21.5447	20.1307	4.73052	2.90709	0	30.7399	26.3564	19.3912	1.50897	0.375599	1.64607	28.6704	20.2789	28.4878	4.47509	2.56158	3.3889	28.6065	17.299	27.193
FBgn0003459	protein_coding_gene	3L	stwl	stonewall	281.399	322.132	300.931	94.7529	135.651	114.25	233.472	292.287	277.28	94.5414	97.3536	118.524	258.707	228.134	248.317	80.4482	93.338	105.573	253.615	248.449	265.706	99.2325	104.629	125.023	251.372	254.005	191.384	76.7799	85.6642	118.412	208.383	211.894	95.7333	67.8854	106.721	73.0239	289.956	283.364	306.066	78.8362	86.6526	88.521	283.677	299.967	376.671
FBgn0003460	protein_coding_gene	2R	so	sine oculis	8.13751	11.4176	9.29552	68.2927	90.6024	76.799	13.3168	11.3458	9.5919	91.8028	106.682	106.083	6.78472	10.7909	7.87418	84.2017	108.842	92.4486	9.8457	19.7641	11.8034	57.5268	75.3242	86.7022	8.26941	14.197	27.4326	85.6856	82.4023	63.3093	9.97753	21.9098	49.9415	78.9857	90.0473	113.164	6.26483	10.8006	6.22475	65.6223	74.8255	78.2919	13.7943	24.2605	10.5356
FBgn0003462	protein_coding_gene	3L	Sod	Superoxide dismutase	718.644	590.3	694.295	1140.82	786.817	914.439	791.812	572.833	788.46	1390.82	713.092	975.248	724.761	579.77	692.285	1342.04	847.231	932.882	738.628	655.923	795.674	1167.87	635.682	679.668	775.94	597.042	931.6	1733.43	969.277	1279.08	809.752	538.591	986.414	1313.89	740.352	891.793	616.767	453.908	630.435	1309.25	1059.16	934.094	671.541	534.392	622.859
FBgn0003463	protein_coding_gene	X	sog	short gastrulation	86.5483	88.2449	75.918	405.476	459.37	400.616	80.0221	58.3494	50.7321	349.261	484.22	374.168	64.6596	85.8137	61.9027	415.626	531.894	444.998	94.1557	130.657	109.445	380.49	443.717	466.192	77.7035	93.5795	131.43	375.656	446.289	329.443	65.4586	95.7022	210.941	316.435	379.479	385.927	58.532	82.4631	50.2211	366.523	410.515	456.884	89.3709	118.481	68.1285
FBgn0003464	protein_coding_gene	X	sol	small optic lobes	721.852	706.852	754.041	266.551	306.387	304.05	643.048	692.326	701.66	273.162	375.189	320.421	646.719	580.7	696.066	248.323	315.176	297.881	712.069	713.157	695.174	247.835	304.722	320.073	737.835	860.175	612.158	275.749	317.615	225.1	574.345	708.44	412.173	252.697	346.65	280.197	641.568	741.231	693.298	232.786	261.649	299.221	707.089	760.072	811.579
FBgn0003475	protein_coding_gene	2L	spir	spire	775.301	811.783	907.439	1347.21	1532.46	1516.65	762.402	936.359	862.745	1196.05	1554.66	1486.57	750.946	776.184	804.543	1248.81	1460.54	1360.3	844.317	880.803	872.559	1357.59	1789.01	1790.66	811.994	987.899	771.202	1279.64	1430.53	2221.69	749.238	984.348	557.206	1254	1539.44	1854.47	759.777	932.539	780.616	1436.55	1577.03	1867.49	815.34	979.956	1007.43
FBgn0003479	protein_coding_gene	3R	spn-A	spindle A	65.5749	63.7278	76.1433	17.5648	12.9666	19.4945	53.6725	50.8829	70.5782	26.9476	22.4135	29.6555	60.6117	54.4883	66.8713	16.2617	12.7648	18.21	69.0952	60.8297	71.4925	24.7191	21.5682	29.5775	65.482	63.7634	57.0589	24.3514	16.619	12.8963	51.9064	41.2299	21.3012	26.9093	26.8354	24.7156	78.8285	59.7156	93.7407	22.8558	20.1765	27.7686	60.5022	56.4123	79.0477
FBgn0003480	protein_coding_gene	3R	spn-B	spindle B	38.3865	32.5167	33.9109	11.6935	13.9894	12.3815	36.7496	32.4341	41.8009	7.13393	2.69916	6.93326	40.2392	27.9448	37.8523	3.54331	3.94267	4.88541	49.834	37.9091	42.8903	5.05439	4.29454	1.43626	44.036	33.2637	33.1143	9.17656	3.68698	0	37.0258	28.5935	13.7704	4.93585	2.70765	4.32533	41.3306	34.1984	52.0197	4.27518	3.90593	3.35846	34.0079	30.9586	40.6255
FBgn0003482	protein_coding_gene	3R	spn-D	spindle D	18.4236	13.8005	16.2967	1.21176	0	0.568282	14.7157	12.786	18.594	1.80555	1.70902	2.07461	18.5021	13.1631	16.669	0.610449	0.683544	0.76349	17.0675	11.693	13.3257	0.565645	1.49716	0.194783	16.0775	12.8747	11.9773	2.02123	0.71282	0	16.2979	11.8175	5.06539	0.927049	1.8279	1.51402	20.1746	13.3817	25.4947	1.37407	0.603364	0.54505	17.6088	8.4191	20.2702
FBgn0003483	protein_coding_gene	3R	spn-E	spindle E	568.702	605.279	577.447	46.3371	43.8408	49.8205	470.297	534.608	467.609	72.1963	58.0839	54.8097	579.805	528.887	504.886	37.4394	32.4046	44.4002	546.9	540.749	502.034	45.8688	54.446	59.5591	570.633	538.345	358.464	42.817	33.5551	57.4474	484.51	473.902	150.5	41.3893	47.1142	48.0463	583.468	573.677	569.074	52.3201	48.5212	55.4005	547.456	509.333	604.856
FBgn0003486	protein_coding_gene	3L	spo	spook	8.05177	12.5461	5.03879	0.776524	0	0.208946	12.8218	12.8235	8.19867	0.251591	0.0921553	0.165559	9.15173	19.3172	13.4099	0.509124	0.432987	0.196026	5.14902	5.9674	4.83878	0	0	0.997277	7.01877	9.5768	12.2611	0.137216	0.103836	0	12.5607	14.1058	26.8145	0.317947	0.78957	0.847889	5.96887	12.282	4.42215	0.352142	0.550554	1.10033	7.47011	9.69833	0.881653
FBgn0003495	protein_coding_gene	3R	spz	spatzle	422.891	423.642	462.48	84.5648	78.6974	72.7958	319.372	371.899	356.209	73.2799	77.902	56.6212	433.866	418.6	424.555	82.3537	67.7812	68.7616	419.769	390.133	392.611	81.1977	68.7771	78.4072	414.546	395.909	303.05	91.6496	71.6118	76.2057	362.005	369.751	121.109	83.9092	108.224	75.5235	453.202	474.463	422.516	84.6474	93.9346	71.1361	378.016	368.876	417.468
FBgn0003499	protein_coding_gene	3R	sr	stripe	8.18778	13.3986	10.6265	67.7426	114.89	109.681	12.9815	13.4683	9.70989	48.7546	95.2971	58.0534	7.27254	15.13	8.89777	42.5805	116.607	78.4873	8.07431	21.0225	15.7392	57.8055	78.6186	80.6498	8.46416	19.136	34.5293	70.6913	105.609	78.5505	10.9272	31.8469	80.9208	64.0955	125.445	121.12	9.01303	16.4942	6.91416	44.0097	72.9925	89.7046	13.8341	40.7907	8.6879
FBgn0003502	protein_coding_gene	2L	Btk29A	Btk family kinase at 29A	564.338	570.185	586.749	127.005	147.693	141.561	491.235	550.88	527.407	140.502	184.037	130.082	618.362	626.991	602.636	152.529	142.548	148.504	627.817	633.039	612.252	139.654	140.083	157.968	625.279	618.883	452.077	124.55	155.124	82.0677	554.112	558.239	283.366	140.675	147.889	164.633	690.826	693.624	667.125	155.068	149.739	141.334	622.079	563.802	683.008
FBgn0003507	protein_coding_gene	3R	srp	serpent	133.245	158.008	100.477	223.793	302.896	208.634	168.673	157.217	170.763	173.886	274.7	157.49	171.785	230.236	200.889	325.467	288.767	283.868	113.033	263.462	203.82	205.703	294.821	283.473	129.905	241.958	299.67	198.472	349.68	269.651	182.427	279.691	211.03	173.489	281.274	179.008	122.259	178.041	89.0792	244.213	241.254	274.961	194.896	336.18	151.768
FBgn0003510	protein_coding_gene	3R	Sry-alpha	Serendipity alpha	8.19233	8.61833	9.70322	4.60436	4.55421	3.49513	10.039	10.147	11.8448	6.91186	8.39238	10.3674	4.84364	5.26996	6.01035	3.83913	4.64024	3.17507	6.69532	5.89842	5.75921	5.49655	4.96611	13.3394	14.0551	11.8959	9.57493	5.20501	5.56796	0	11.6824	10.7924	7.29652	3.64706	4.52665	4.25012	7.79664	12.1507	9.8212	5.31535	3.11401	4.59691	10.1383	9.57249	9.82476
FBgn0003511	protein_coding_gene	3R	Sry-beta	Serendipity beta	87.8566	85.4703	95.0895	30.329	33.8629	37.48	73.8623	78.1808	82.121	28.2395	33.9967	44.0335	91.8011	77.3664	93.9412	29.8619	32.6028	27.8512	95.7389	84.1536	97.7059	35.7431	33.7406	45.4844	85.5366	69.9857	64.022	29.9349	19.4276	37.5166	72.4529	71.8833	40.0659	37.4268	35.581	36.2166	88.1836	68.1507	110.443	35.5081	33.6844	30.0337	78.4016	64.2228	94.2721
FBgn0003512	protein_coding_gene	3R	Sry-delta	Serendipity delta	122.299	108.835	130.604	53.2843	55.7617	61.0341	108.074	100.816	116.493	65.766	54.4957	55.7187	143.283	108.244	133.285	61.5891	49.4774	62.7514	145.84	112.756	125.422	53.215	59.3705	53.1144	127.412	104.805	95.3051	57.9834	62.9989	26.9651	104.74	90.1927	67.5642	55.8254	53.6397	56.3107	140.868	125.355	157.954	65.0967	56.0516	74.7571	106.216	91.9684	142.123
FBgn0003513	protein_coding_gene	3R	ss	spineless	5.67737	6.62868	5.65737	43.548	52.5432	61.9563	6.09557	8.30088	7.88983	37.3875	72.7585	46.6006	3.25313	6.16138	5.63174	42.1443	82.3587	54.2687	3.97474	7.1524	7.93253	34.9046	48.4778	45.5388	4.69947	8.5303	16.5724	41.0785	44.9755	84.4125	7.74393	13.9048	28.8944	34.0681	49.0964	64.7586	4.21792	7.91429	4.85179	32.0781	45.3239	57.7008	7.72707	12.8735	7.59392
FBgn0003514	protein_coding_gene	X	sqh	spaghetti squash	341.264	318.912	327.409	356.045	330.408	315.477	317.587	290.219	287.12	324.817	318.718	321.64	322.38	349.743	293.669	375.074	318.013	330.609	318.349	309.981	301.84	361.109	336.15	288.151	327.236	318.327	347.636	353.492	359.734	344.684	343.083	363.047	381.66	424.229	392.645	342.991	335.922	328.228	287.686	345.124	343.115	283.677	369.78	387.174	318.202
FBgn0003515	protein_coding_gene	3L	st	scarlet	12.6988	17.3092	8.38638	74.7532	57.7428	62.1116	18.9344	14.2065	8.96673	82.5717	58.2967	51.9627	10.5558	14.6245	5.48396	78.8988	42.0164	54.2783	14.1902	31.0617	28.7111	64.9819	51.6572	54.7404	20.0601	21.0701	30.906	73.7307	64.3997	22.2755	19.1049	25.9973	53.9183	76.9326	59.7316	49.6147	12.5235	14.3312	7.0263	70.8601	67.2842	56.1271	18.1014	19.9091	11.2586
FBgn0003517	protein_coding_gene	X	sta	stubarista	6673.75	5877.01	5924.04	3720.51	2707.61	4159.28	6797.65	5461.25	6263.02	3499.83	2528.51	4192.54	5667.66	5819.69	6953.8	4539.41	3634.29	4066.35	5551.75	5239.4	5570.15	3746.11	2755.95	3634.86	4569.14	5380.66	8566.21	3887.7	2825.31	3535.94	6302.35	5841.18	9289.17	3783.7	2914.37	2755.17	4338.01	4571.79	4796.02	4039.47	3790.16	3815.48	5138.77	4996.4	3823.53
FBgn0003520	protein_coding_gene	2R	stau	staufen	1076.54	1170.27	1228.4	650.398	759.301	736.515	923.221	1089.19	971.063	506.822	663.702	609.683	1021.83	1076.36	1012.92	567.754	777.844	681.292	926.07	1003.21	965.337	496.078	623.456	583.09	1003.21	1333.69	902.393	552.276	643.413	716.333	898.485	1201.78	675.531	481.42	628.274	568.783	1052.7	1335.01	1004.42	471.454	536.282	601.357	979.898	1137.45	1021.58
FBgn0003525	protein_coding_gene	3R	stg	string	1880.7	1904.15	2311.31	57.3022	17.7397	39.9436	1502.89	1712.81	1786.74	72.8949	17.0678	42.384	1751.2	1559.1	1714.56	45.0001	33.3969	27.427	1728.15	1608.13	1737.87	20.9841	17.3902	25.5987	1666.98	1666.78	1208.26	56.8523	19.6465	41.0338	1348.17	1370.04	512.987	38.719	70.3368	47.1704	1680.4	1812.87	1743.13	37.3628	31.5586	47.6121	1531.49	1565.89	1791.12
FBgn0003527	protein_coding_gene	2R	stil	stand still	58.1536	56.7899	65.004	54.225	46.1657	66.3574	46.0697	38.0353	47.4752	32.8068	22.6869	38.122	51.3871	39.5778	44.3408	41.0011	36.5605	50.3448	52.5918	41.0389	47.5011	42.3067	37.4552	43.6038	51.2949	34.7439	38.8112	41.9217	28.7985	69.1713	51.1574	37.3035	23.8767	50.7809	43.273	59.6434	47.3618	36.7377	52.9155	63.2252	57.4121	62.9529	58.3073	41.462	57.8999
FBgn0003545	protein_coding_gene	2R	sub	subito	283.964	273.008	301.262	95.2996	92.2643	113.231	202.283	214.808	245.246	126.739	120.247	115.975	290.154	226.774	249.257	126.893	113.085	126.32	242.041	206.26	241.43	105.442	115.747	128.45	246.546	195.577	151.249	88.0392	67.1885	182.894	188.422	141.175	29.5869	114.181	116.471	144.374	286.817	225.139	304.898	132.954	126.475	120.34	249.394	207.268	307.372
FBgn0003557	protein_coding_gene	2L	Su(dx)	Suppressor of deltex	693.596	704.689	737.938	417.476	568.95	503.918	660.12	761.741	715.168	347.501	509.078	351.045	758.01	776.263	810.167	413.441	471.945	452.531	692.121	748.336	746.508	379.882	430.175	390.495	716.21	785.211	659.78	353.678	542.38	303.65	666.359	755.221	529.271	362.318	469.427	378.039	737.147	810.796	755.626	335.575	360.243	362.886	712.095	773.607	790.347
FBgn0003559	protein_coding_gene	X	su(f)	suppressor of forked	98.9812	94.8651	89.3301	81.7744	70.5394	81.275	121.017	109.158	104.045	78.2443	77.4319	83.4939	118.343	119.415	114.866	122.722	140.95	124.208	91.4893	90.5668	86.1069	85.0404	75.0026	86.2716	109.282	117.795	108.308	82.3721	82.7015	53.9302	98.0356	103.612	113.985	83.3063	88.5246	70.721	146.141	148.128	126.391	165.38	174.662	190.375	100.77	91.8582	92.73
FBgn0003567	protein_coding_gene	3R	su(Hw)	suppressor of Hairy wing	411.482	435.524	456.085	144.383	149.494	151.943	380.56	449.426	412.254	132.524	154.121	132.119	371.602	392.566	402.796	110.949	124.685	125.061	499.422	508.422	503.299	137.591	154.538	173.25	478.63	471.101	361.401	138.099	127.084	227.445	385.518	383.616	162.291	122.862	140.971	149.375	511.975	523.849	518.125	140.343	147.664	139.3	360.168	358.618	423.147
FBgn0003575	protein_coding_gene	X	su(sable)	suppressor of sable	369.257	368.552	414.414	205.307	300.347	305.004	384.293	455.641	454.844	213.647	364.411	241.566	364.048	358.73	408.55	227.047	380.047	288.735	382.41	434.991	420.129	215.885	301.128	277.568	367.594	460.556	344.438	187.663	328.326	198.135	374.748	503.906	323.275	202.498	308.498	256.768	399.573	481.577	423.868	197.564	210.715	278.162	382.832	437.304	440.535
FBgn0003598	protein_coding_gene	3R	Su(var)3-7	Suppressor of variegation 3-7	912.861	977.234	1054.49	131.997	124.465	151.82	821.58	992.079	976.919	150.716	170.517	154.33	952.853	866.284	994.537	125.887	129.612	144.739	932.506	952.562	968.732	105.301	126.074	126.21	966.228	1059.58	674.351	115.164	128.046	109.033	815.654	875.742	201.018	127.29	150.427	144.256	1023.32	1091.02	1161.81	122.636	128.859	172.566	870.411	795.971	1139.61
FBgn0003607	protein_coding_gene	2L	Su(var)205	Suppressor of variegation 205	487.152	446.589	536.742	160.61	134.624	148.44	509.011	416.854	553.706	184.465	142.266	164.595	494.398	460.624	539.028	166.286	150.375	181.871	541.766	438.709	539.559	166.777	161.26	176.094	460.436	398.012	404.015	169.525	121.144	189.928	482.014	394.261	319.868	192.692	168.091	167.316	507.029	484.375	574.486	191.763	175.417	193.682	526.842	398.442	589.467
FBgn0003612	protein_coding_gene	2R	Su(var)2-10	Suppressor of variegation 2-10	1307.77	1298.06	1358.58	499.096	429.046	490.043	1098.7	1205.04	1152.67	445.124	438.042	487.998	1268.78	1194.86	1185.72	487.833	582.724	506.084	1178.66	1081.07	1089.84	557.611	571.705	600.382	1282.82	1210.25	877.903	444.743	390.969	573.301	1143.44	1111.52	435.689	432.124	441.586	546.422	1315.32	1173.69	1248.83	507.227	478.405	587.214	1195.86	1100.03	1292.93
FBgn0003638	protein_coding_gene	X	su(w[a])	suppressor of white-apricot	659.428	649.125	649.167	1236.62	1328.84	1631.15	584.064	571.303	621.774	1195.16	1491.64	1912.74	612.47	666.136	746.126	1365.29	1791.6	1899.27	657.731	706.994	731.185	1247.35	1467.08	1661.65	670.376	815.008	817.477	1214.18	1317.67	1660.11	649.641	852.343	1320.04	1206.34	1478.13	1819.16	570.342	715.621	621.566	940.559	962.767	1539.35	619.415	741.758	669.423
FBgn0003651	protein_coding_gene	3R	svp	seven up	40.5029	52.54	34.2588	229.372	311.927	186.034	52.5218	49.6029	39.4508	204.345	317.241	176.493	40.5231	64.8314	33.5413	330.249	437.39	327.5	46.3781	113.229	73.1616	315.223	395.663	306.896	36.0426	72.5422	79.2827	249.739	327.406	257.927	55.7224	90.0994	105.651	299.904	398.562	260.861	45.4241	73.5431	22.5201	262.921	285.184	282.598	57.3169	89.7253	34.2042
FBgn0003654	protein_coding_gene	X	sw	short wing	235.959	270.209	251.272	510.777	522.575	641.977	270.532	277.612	261.722	505.821	576.915	604.584	201.861	238.658	193.259	457.536	526.969	558.303	251.336	271.427	241.658	486.602	567.96	609.624	248.42	283.47	255.7	515.335	573.895	696.403	257.913	318.483	271.583	381.526	442.117	442.55	237.915	313.27	237.44	508.989	533.047	599.972	238.918	299.517	254.259
FBgn0003655	protein_coding_gene	X	swa	swallow	1148.61	1113.24	1183.69	32.263	6.14983	26.3794	967.374	1041.91	1081.02	49.7388	5.81436	22.8986	1118.4	1008.85	1145.92	25.3458	12.1658	9.12962	1101.5	941.159	1061.84	11.8073	11.4043	27.924	1147.63	1062.68	798.344	28.8808	7.93021	29.3099	1018.48	860.583	390.946	16.7645	17.6258	25.9584	1155.01	1044.65	1193.9	21.7141	13.3843	13.8529	980.544	842.431	1101.42
FBgn0003656	protein_coding_gene	X	sws	swiss cheese	947.193	990.756	1026.1	1386.74	1553.05	1623.26	889.644	1012.79	966.2	1163.72	1405.51	1498.92	974.751	979.681	1020.61	1108.66	1375.3	1328.5	969.962	1106.81	1075.54	1415.32	1717.92	1895.55	928.988	1127.93	938.224	1222.95	1442.76	1775.01	872.517	974.656	651.515	1058.83	1379.53	1501.99	893.815	1014	898.336	1274.07	1300.17	1686.1	1063.09	1049.6	1146.95
FBgn0003660	protein_coding_gene	2R	Syb	Synaptobrevin	265.925	271.104	280.644	388.506	329.352	363.559	288	260.167	298.547	352.301	290.976	401.813	250.466	270.189	285.561	382.631	304.978	336.734	260.276	315.962	320.276	413.025	331.202	358.559	254.024	241.945	329.869	340.29	330.728	316.547	294.588	256.479	417.183	417.157	362.383	359.837	248.178	262.047	261.076	371.931	326.088	324.413	292.21	224.028	263.209
FBgn0003676	protein_coding_gene	3R	T-cp1	Tcp1-like	1274.47	1276.75	1306.49	216.679	152.045	199.79	1257.24	1152.09	1394.96	234.886	174.615	232.891	1331.45	1309.92	1521.45	212.12	166.739	204.66	1294.38	1055.97	1146.08	203.819	169.629	190.221	1252.21	1076.48	1120.12	218.713	158.781	327.098	1326.14	1135.97	1003.2	217.197	205.888	177.396	1277.07	1102.99	1486.69	224.893	203.127	229.992	1097.93	956.643	1226.51
FBgn0003683	protein_coding_gene	3L	term	terminus	0	0	0	0.252493	0.236481	0.292355	0.114447	0.14724	0.301579	0.362586	1.69922	0.543553	0.00829642	0	0	0	0.393907	0	0	0.136907	0	0.0799932	0.184052	0.429817	0	0	0	0.0863264	0	0	0.124214	0	0.631968	0.346993	0.278502	0	0.289742	0.26234	0.209666	0.937234	0.215492	0.478017	0.0578477	0	0.0343241
FBgn0003687	protein_coding_gene	2R	Tbp	TATA binding protein	172.726	174.376	188.873	32.112	24.4072	22.262	161.18	168.201	175.421	33.0461	23.8145	27.3459	238.825	211.404	219.444	33.0728	28.5521	29.3669	219.821	199.264	209.544	35.4566	31.2409	24.4111	215.416	195.161	147.965	34.1074	24.5072	30.4823	180.341	153.8	69.1926	31.2919	21.4138	25.2442	229.676	216.738	246.065	31.9982	32.0463	30.2393	196.246	156.288	217.693
FBgn0003701	protein_coding_gene	2R	thr	three rows	459.094	446.991	479.66	46.8779	38.0738	53.9996	357.464	421.218	413.258	77.7776	61.985	79.7647	455.85	370.435	397.575	46.6788	50.7363	60.6553	382.7	343.052	358.909	49.014	53.0926	47.9159	462.289	384.785	262.885	61.2701	42.5363	60.9645	337.272	281.985	36.5351	33.4212	42.8632	41.5623	515.466	437.92	519.587	67.8313	61.8613	66.564	421.114	329.027	488.493
FBgn0003710	protein_coding_gene	3L	tipE	temperature-induced paralytic E	6.45937	8.68331	6.89745	61.0366	81.5619	71.7277	13.6707	13.1059	9.32427	71.6125	115.188	76.3111	15.7745	25.5711	24.5496	73.0651	118.724	94.1987	8.14934	19.289	12.192	82.0258	102.327	95.0581	9.39533	12.0838	23.1048	88.4197	115.544	42.2062	88.7091	122.47	106.249	100.699	116.908	121.845	5.39706	13.5907	8.27558	62.0165	78.9374	81.6743	13.2984	23.0476	12.0272
FBgn0003714	protein_coding_gene	X	tko	technical knockout	105.04	97.9348	120.304	49.9356	34.1193	59.0316	110.362	91.011	136.154	47.6518	36.8241	53.5955	114.368	94.141	135.588	42.0021	34.7691	46.376	110.739	87.731	120.159	46.8499	30.336	43.694	108.33	66.0692	107.844	48.7777	30.3501	42.2062	106.337	80.3262	115.711	47.9839	31.7483	62.6622	106.838	81.51	130.01	38.3718	35.6101	46.2591	110.529	71.0282	117.662
FBgn0003716	protein_coding_gene	2L	tkv	thickveins	361.65	364.551	330.106	265.528	322.698	299.142	313.327	344.419	305.047	278.579	325.011	241.734	295.243	327.166	290.149	242.605	334.873	263.206	333.834	377.835	337.3	260.375	294.317	263.262	316.812	358.148	316.54	244.23	325.875	160.618	324.7	347.151	306	267.224	317.459	283.914	322.018	330.392	291.236	231.147	236.65	229.952	378.807	372.549	352.68
FBgn0003719	protein_coding_gene	3R	tld	tolloid	2.63424	3.00933	2.18888	14.0564	21.5985	25.7281	1.78477	2.05519	2.09902	5.4605	8.46509	4.34549	2.73007	2.77261	2.40617	14.0981	9.57812	7.79528	2.04661	4.00234	4.47573	11.7201	8.79585	7.75004	1.83039	1.62958	4.02299	5.72738	8.32893	0	1.2949	2.13931	3.92481	4.05495	2.6253	5.5819	2.9991	2.95766	1.48055	8.96374	8.4107	9.43001	2.31921	3.0372	1.39686
FBgn0003720	protein_coding_gene	3R	tll	tailless	0	0	0	0	0.55853	0.292355	0	0	0	0	0	0	0	0	0	0	0.787814	0.111403	0	0	0.418592	0	0	1.1146	0	0	0.29666	0.336364	0.692141	0	0	0	0	0	0	0	0	0.166583	0.173398	0.40608	0.134151	0.516604	0.10826	0	0.193483
FBgn0003721	protein_coding_gene	3R	Tm1	Tropomyosin 1	1423.63	1517.7	1480.51	1853.97	2202.32	2098.39	1669.79	1597.83	1585.45	2260.02	2611.94	2281.16	1432.76	1638.71	1594.25	2081.44	2369.48	2415.1	1437.09	1640.28	1763.74	1404.79	1647.76	1914.37	1337.2	1591.29	2238.38	2432.68	2689.83	1420.94	1614.43	1809.09	5167.4	2796.32	2285.74	4399.04	1452.63	1682.92	1455.95	1743.06	1955.12	1881.96	1857.69	2142.97	1568
FBgn0003731	protein_coding_gene	2R	Egfr	Epidermal growth factor receptor	89.6985	114.799	82.7039	288.256	466.081	318.581	143.524	137.14	128.009	310.828	442.6	342.339	85.3028	142.267	84.6371	339.002	417.623	396.032	104.583	260.245	243.248	317.489	397.916	415.708	90.4316	180.398	238.365	277.503	483.109	253.237	138.981	205.776	307.98	301.359	356.378	316.312	97.7385	164.275	65.4384	298.178	273.003	317.919	107.663	158.936	69.7542
FBgn0003732	protein_coding_gene	2L	Top2	Topoisomerase 2	1990.66	2119.2	2144.42	232.793	197.466	227.395	1855.98	2256.99	1960.8	272.263	279.022	250.849	1905.69	1916.07	1981.98	211.806	238.829	239.803	1853.18	1964.76	1751.23	212.387	227.321	255.254	2024.64	2132.64	1620.16	218.692	232.671	350.546	1710.36	1791.83	929.418	234.185	338.967	227.586	2094.12	2203.32	2169.69	246.895	263.531	243.848	1790.94	1767.43	1986.65
FBgn0003733	protein_coding_gene	2R	tor	torso	377.414	375.455	423.673	29.5339	19.3927	20.5709	351.032	404.626	404.219	34.732	18.0593	26.846	413.639	401.384	390.931	25.5331	25.7457	28.169	331.492	303.289	314.849	19.998	26.7299	17.2214	401.83	379.154	274.845	27.0115	27.8168	35.1719	315.778	300.901	81.554	16.612	13.7764	17.9799	329.304	270.495	335.588	17.4927	18.5622	20.5054	336.921	274.552	383.634
FBgn0003741	protein_coding_gene	3L	tra	transformer	34.6829	30.4754	34.8934	32.4018	24.0793	34.8063	36.2801	33.0488	38.5447	32.9194	16.8807	37.6474	28.0499	28.9523	31.9553	26.5054	31.585	32.8343	31.2618	33.1421	35.7361	28.5753	36.9638	20.1249	27.3173	25.116	35.9527	25.8874	14.8492	28.1375	37.2531	36.7004	40.2301	29.4982	21.7535	23.8192	26.7502	34.0352	29.8778	24.6691	26.4809	34.8865	36.1155	29.0546	34.6144
FBgn0003742	protein_coding_gene	2R	tra2	transformer 2	138.385	126.656	147.284	127.779	120.97	133.557	129.489	133.937	142.819	156.25	126.317	137.523	139.803	117.759	149.092	206.928	204.463	217.827	110.115	103.067	123.258	129.391	113.246	142.182	123.446	107.992	119.985	124.943	94.8697	174.687	136.219	109.656	102.665	134.793	126.714	132.61	141.353	120.529	138.775	152.161	161.299	141.325	153.784	120.634	149.669
FBgn0003744	protein_coding_gene	3L	trc	tricornered	419.381	403.783	420.679	239.003	252.607	231.847	378.628	400.285	406.414	228.202	241.85	217.057	444.11	423.151	438.132	219.469	212.963	224.269	443.781	408.896	414.399	217.536	214.427	224.233	411.854	389.262	352.747	230.909	237.784	247.375	398.276	373.177	310.393	223.893	221.182	207.962	401.641	393.67	385.254	208.119	209.395	201.781	402.03	338.856	399.671
FBgn0003747	protein_coding_gene	X	Gr5a	Gustatory receptor 5a	0.274608	0.432801	0.37114	0.504097	1.07793	0.451976	1.34648	1.10783	1.18068	6.2205	5.95	3.63038	0.231449	0.405986	0.136953	0.130109	1.58306	0.217948	0.133638	0.305912	0.236129	0.747216	1.65683	0.43211	0.219177	0.377074	0	2.34687	1.70144	0	0.19911	0.374163	0.123676	0.745967	0.358324	0.0974096	0.20564	0.352533	0.363846	0.567088	0.949487	1.59713	0.642603	1.13524	0.0640911
FBgn0003748	protein_coding_gene	2R	Treh	Trehalase	453.253	487.743	339.663	1357.55	1401.67	1215.93	601.178	573.052	430.757	1236.85	1251.14	974.11	531.016	595.277	368.538	1701.64	1630.74	1421.55	585.115	901.539	731.807	1582.2	1387.88	1373.65	519.375	650.31	669.21	1226.88	1511.24	1016.47	770.92	803.107	1047.89	1607.5	1774.33	1765.5	396.261	417.73	324.293	1121.13	1031.9	1010.16	691.047	764.192	480.555
FBgn0003751	protein_coding_gene	2L	trk	trunk	11.8325	13.3609	13.1797	0.81252	0.130425	0.69382	12.5504	10.824	13.1816	2.27498	0.814985	1.69754	12.4182	8.61482	10.9458	1.3252	0.186819	0.784925	17.1233	11.7089	13.4026	0.126463	0.225949	3.18661	11.3956	7.42858	7.54569	1.27015	0.118867	0	10.7772	7.07094	5.53224	0.954105	0.72874	1.94181	13.0645	12.6924	12.7983	0.489861	0.574728	2.10205	14.0152	11.5409	14.1883
FBgn0003861	protein_coding_gene	3R	trp	transient receptor potential	202.596	312.299	156.661	1760.95	1695.35	1386.07	377.516	298.809	152.827	1604.64	2182.06	1973.07	161.935	284.231	101.661	1577.32	1808.33	1683.68	194.788	436.618	187.187	1336.85	1534.96	850.309	244.403	396.361	495.669	1718.64	1918.07	517.026	244.586	451.588	1043.25	1602.61	1725.24	1152.04	149.88	233.639	159.376	1057.35	1324.94	906.424	519.996	765.335	197.349
FBgn0003862	protein_coding_gene	3R	trx	trithorax	798.074	886.858	963.38	656.342	795.458	1008.47	795.673	984.25	939.378	585.041	871.593	869.384	672.299	724.684	798.17	498.985	761.676	749.994	790.572	971.212	919.712	555.792	750.586	927.207	767.324	1044.65	895.968	527.15	920.637	555.715	916.15	1194.51	1036.03	550.536	907.383	907.66	718.085	883.229	762.918	455.555	569.808	753.107	957.56	1158.74	1101.43
FBgn0003863	protein_coding_gene	2R	alphaTry	alphaTrypsin	548.181	668.866	371.009	1584.37	1015.07	1658.82	2007.93	2162.81	1377.22	5631.49	2019.76	2987.57	975.854	1145.14	404.785	5092.04	2367.16	4259.58	717.369	1597.02	788.527	3206.59	1183.82	1603.15	577.997	1550.99	1067.81	2429.59	2241.26	2872.37	2197.49	1769.35	1778.04	4328.81	3325.06	2376.38	966.922	1115.71	597.182	5387.43	3314.74	2191.34	764.877	1033.99	663.643
FBgn0003866	protein_coding_gene	2L	tsh	teashirt	18.0181	19.4933	13.5537	91.9577	103.276	102.205	24.3225	21.7858	20.6997	73.2859	113.899	105.42	17.3367	23.8204	18.399	76.3749	94.933	99.2793	31.1362	44.0808	29.7727	92.8624	93.5456	90.0932	23.2145	31.6582	42.6449	97.3681	129.25	141.86	25.0861	38.9477	93.897	87.1618	108.807	102.007	17.604	24.5567	15.7357	78.422	87.3749	99.4663	24.9761	33.1352	22.2305
FBgn0003867	protein_coding_gene	3R	tsl	torso-like	21.2573	20.8641	15.4653	83.473	90.5575	46.8335	28.4463	20.3294	17.4691	70.0655	59.0104	36.7409	21.5627	28.3623	15.2316	124.625	65.581	63.6249	16.848	27.8358	22.7702	76.8652	54.1104	53.1309	19.9866	26.1123	50.4135	85.4631	92.8191	33.9995	21.7991	24.4971	59.2276	78.579	60.5856	51.2421	18.7518	21.0131	9.24207	82.5258	64.0774	43.8915	6.30262	8.75583	4.51845
FBgn0003870	protein_coding_gene	3R	ttk	tramtrack	812.794	819.866	893.167	379.332	477.126	443.966	707.572	848.95	764.54	365.015	444.394	396.183	745.782	768.048	805.926	361.93	483.955	403.921	828.577	900.303	890.045	439.79	508.428	496.644	799.874	999.423	846.738	336.02	421.562	308.34	934.83	1134.33	823.148	366.488	494.455	457.801	849.746	1009.84	851.511	322.495	333.959	391.155	876.589	1009.25	950.969
FBgn0003882	protein_coding_gene	3R	tub	tube	263.605	274.122	287.478	83.6389	84.1751	68.8423	242.266	256.736	231.162	75.4203	69.8185	56.969	293.901	284.232	278.606	84.4336	75.3382	61.364	266.893	259.973	250.249	66.1208	72.4016	49.6789	272.057	245.553	208.272	75.6399	69.4179	39.8614	245.836	229.789	134.995	84.3126	88.9502	65.1734	292.974	276.757	290.054	77.2617	76.0157	54.9908	257.431	228.522	265.526
FBgn0003884	protein_coding_gene	3R	alphaTub84B	alpha-Tubulin at 84B	4736.06	4721.33	4805.33	5987.96	5725.36	5639.82	4999.51	4624.28	4955.56	6197.6	5987.15	6088.36	5744.85	5314.77	5458.06	6222.71	6439.94	5705.59	4586.29	4217.79	4105.27	7059.06	7424.35	7544.54	5401.39	4731.51	4571.9	6610.17	5612.13	8318.14	4469.83	3953.07	4790.07	6567.4	6064.17	6910.22	5044.38	5011.23	5430.15	6945.08	7093.14	6536.61	4866.06	4610.85	5088.21
FBgn0003885	protein_coding_gene	3R	alphaTub84D	alpha-Tubulin at 84D	385.293	469.106	447.098	1275.46	1149.09	1425.52	530.774	522.765	532.843	1138.51	1199.02	1528.79	450.687	526.354	524.239	1287.91	1377.24	1329.79	418.22	404.258	429.974	1317.26	1530.04	1801.7	406.962	465.733	520.414	1171.84	1045.55	2065.76	443.344	453.255	644.397	1306.1	1244.58	1789.11	405.891	447.02	472.154	1407.06	1451.33	1694.2	438.143	498.462	425.219
FBgn0003886	protein_coding_gene	3R	alphaTub85E	alpha-Tubulin at 85E	0.363541	1.21704	0.156288	48.8861	37.3957	58.0732	1.99892	0.556244	1.58138	123.156	118.758	145.882	0.526108	1.7362	0.408361	73.9926	71.8951	67.8078	1.85716	0.544809	1.13607	143.807	130.152	205.604	3.13189	3.87413	12.8287	146.932	120.921	188.756	1.55007	1.0539	2.79142	154.742	112.668	177.932	0.848736	1.28973	1.18369	102.349	107.49	118.282	1.39933	2.12897	4.38839
FBgn0003887	protein_coding_gene	2R	betaTub56D	beta-Tubulin at 56D	6425.74	5688.71	6464.31	1610.62	1629.45	1476.6	6890.82	6251	6899.04	1924.98	1566.26	1748.48	6863.54	5865.95	6769.82	1926.37	1933.45	1837.8	6821.45	5553.13	6114.17	1742.03	1584.72	1454.82	6649.6	5920.25	5341.28	2028.94	1878.1	1432.67	6296.06	5885.71	4366.83	2166.04	1940.09	2182.55	6914.72	6442.96	7493.43	1670.34	1718.85	1574.73	6536.3	5902.63	7001.95
FBgn0003888	protein_coding_gene	2R	betaTub60D	beta-Tubulin at 60D	103.857	156.437	74.7942	387.007	446.475	381.385	170.761	170.4	114.585	376.484	458.998	442.252	121.548	181.627	156.924	393.026	500.321	421.956	136.618	194.988	133.516	510.18	584.581	573.455	135.243	181.233	312.893	395.782	577.411	485.372	165.785	203.625	266.828	484.139	662.991	429.935	110.414	182.47	78.027	482.351	527.379	550.306	135.385	174.086	77.3366
FBgn0003889	protein_coding_gene	3R	betaTub85D	beta-Tubulin at 85D	5.14803	52.8122	5.08859	4167.05	3331.64	4172.33	11.28	7.64686	15.14	3817.08	3584.68	4146.82	3.8127	30.8422	9.7376	3264.18	3109.78	2983.77	79.8647	3.91961	5.36768	4700.52	4897.58	5519.95	14.5814	3.08177	12.1004	3552.33	2782.08	4736.48	6.2479	2.69004	10.7407	3205.11	3084.72	4517.15	5.08032	1.74443	5.36264	4601.52	4163.36	4271.64	9.41657	21.1063	57.0804
FBgn0003890	protein_coding_gene	3R	betaTub97EF	beta-Tubulin at 97EF	69.9255	99.9375	56.6355	245.41	273.9	211.037	152.662	117.779	97.2726	268.557	241.716	253.311	50.3471	94.1218	53.0234	272.564	204.032	209.049	65.2015	127.634	105.337	233.291	187.575	180.982	70.0245	90.1741	163.89	243.069	230.284	208.686	108.549	126.724	385.705	332.843	241.369	310.696	49.3417	78.823	39.1024	224.608	204.944	199.379	101.03	131.184	64.5763
FBgn0003891	protein_coding_gene	2R	tud	tudor	1252.02	1428.89	1193.88	1792.29	1777.73	1788.75	1226.98	1392.96	1175.82	1410.14	1736.52	1514.43	1254.13	1373.52	1202.93	1703.31	1927.88	1869.46	1267.33	1534.5	1312.97	1346.77	1381.73	1552.52	1332.27	1722.85	1289.76	1096.69	1364.56	1079.78	1361.18	1823.38	1556.95	1482.1	1873.5	1737.37	1332.59	1644.66	1233.87	1218.68	1409.57	1436.01	1449.84	1591.22	1352.88
FBgn0003892	protein_coding_gene	2R	ptc	patched	14.0569	21.6838	16.4555	80.3819	95.791	105.293	19.8129	19.0071	17.539	67.166	98.1847	69.7506	9.0491	16.6532	13.9417	62.83	80.0775	94.2369	18.0125	30.1436	22.3952	113.68	132.215	138.432	13.8197	25.5761	38.4711	74.318	82.9354	110.205	19.4097	35.2963	50.2451	69.7429	100.58	84.7841	12.5565	23.704	14.4195	72.5137	94.845	113.387	21.4653	29.2224	18.4244
FBgn0003896	protein_coding_gene	2L	tup	tailup	4.2517	7.21595	4.19323	42.367	44.4622	36.4672	6.96844	6.01217	5.98201	39.4987	47.3909	28.8453	3.13641	6.79652	2.73074	34.5093	50.5458	36.1671	4.77489	8.284	7.39078	42.7966	49.0046	42.3757	5.63759	6.75956	17.0446	37.0521	47.8323	36.3442	6.38655	10.5787	27.6644	46.4501	45.1959	55.2364	4.07064	8.14712	3.64083	31.367	44.0543	36.2882	9.23264	14.2097	6.19865
FBgn0003900	protein_coding_gene	2R	twi	twist	1.50115	6.67883	1.6736	132.395	108.231	156.441	3.17367	2.18603	2.61238	94.9379	103.768	117.383	1.23682	4.29947	12.5548	95.9099	108.733	96.4783	5.19458	2.9592	3.28112	49.7101	53.34	60.8465	1.66609	3.43387	11.8883	85.349	71.7846	182.894	1.50155	1.78158	11.7471	35.1063	49.5768	47.9598	0.996322	1.79934	5.4392	262.582	253.79	375.917	2.66223	5.48522	8.3268
FBgn0003916	snRNA_gene	2L	snRNA:U1:21D	small nuclear RNA U1 at 21D	123.734	22.3418	109.148	34.2401	108.446	349.787	28.347	73.3752	144.705	57.4332	216.389	274.915	108.241	12.1992	75.2463	65.1478	139.491	251.376	85.76	82.3443	124.065	93.1063	65.5327	467.514	74.7375	91.5583	126.097	145.068	72.1095	101.998	127.591	128.752	246.866	78.8518	224.753	172.611	51.8931	44.9699	118.557	50.4102	42.2371	161.207	91.1311	36.9171	99.9683
FBgn0003920	snRNA_gene	X	snRNA:U2:14B	small nuclear RNA U2 at 14B	20.9113	8.41585	37.2127	4.61458	5.81694	30.0758	5.96069	18.8386	32.0984	3.96503	9.59512	16.8964	20.6717	3.4313	19.7653	3.57479	8.67001	11.4156	15.0296	9.68054	22.2726	4.34105	6.38542	23.1	12.761	16.4695	21.5532	3.33778	5.91539	0	22.6005	16.785	32.5498	3.03094	7.94772	12.3724	8.57024	6.93114	23.0867	4.92488	4.32842	11.8216	14.6112	4.3045	27.4652
FBgn0003922	snRNA_gene	2L	snRNA:U2:38ABa	small nuclear RNA U2 at 38ABa	21.8246	9.03775	39.2783	4.07995	6.85577	31.0507	6.10902	19.1551	33.9933	3.57405	8.59731	21.1683	20.339	4.16225	20.5925	3.56378	5.27384	11.5087	13.5137	12.3314	19.1109	5.07316	3.22127	21.8944	13.3142	19.2558	21.834	5.41265	4.06231	0	21.5455	15.2272	26.9906	5.00826	12.1695	10.6332	7.5686	6.448	24.6303	5.10987	3.24767	14.5524	11.9923	5.1219	28.7654
FBgn0003923	snRNA_gene	2L	snRNA:U2:38ABb	small nuclear RNA U2 at 38ABb	13.9225	5.30444	25.4802	2.24271	2.54768	13.7844	3.15343	11.3632	22.129	0.751903	6.74794	6.53197	11.8021	2.88116	13.5635	2.11675	3.83053	4.47238	6.9608	5.92369	11.3217	1.79157	2.81425	8.08301	8.72015	10.9457	15.5874	2.02208	0.781344	0	14.5252	11.9597	17.8856	2.27525	13.2159	7.19317	5.23788	4.69711	20.1008	3.2949	1.40488	7.93426	8.63142	2.00731	19.7411
FBgn0003930	snRNA_gene	2L	snRNA:U4:39B	small nuclear RNA U4 at 39B	16.4314	1.76723	12.023	5.28006	8.66807	40.4681	3.861	8.30762	19.1381	13.156	6.46248	22.6479	17.2292	1.52132	9.82358	10.481	11.8434	37.6248	14.8734	7.98457	12.0303	22.9116	8.65764	47.7423	11.6974	7.44404	25.2502	24.8924	7.90059	12.8963	23.7076	9.48466	37.8656	14.6827	13.7615	24.0383	6.92815	1.82831	11.2755	13.025	0.969746	19.9209	8.43336	2.94274	17.2132
FBgn0003931	snRNA_gene	2L	snRNA:U4:38AB	small nuclear RNA U4 at 38AB	12.6474	1.41808	9.37476	2.24355	3.65186	30.1395	2.30257	7.08418	15.2603	4.03477	9.19029	20.1654	10.701	1.16409	8.12399	3.4068	5.14876	19.2039	7.61657	5.8483	7.05321	10.4212	5.67047	33.4346	5.70549	5.71815	15.6722	10.8667	5.22694	9.37916	13.1908	10.3442	27.2078	7.21868	9.49844	10.6618	3.41155	1.82268	9.25705	4.96273	0.888407	7.49169	5.36743	3.09918	10.3742
FBgn0003933	snRNA_gene	X	snRNA:U5:14B	small nuclear RNA U5 at 14B	4.01587	0.221021	2.4417	0	1.11706	0	0.319451	2.00999	0.60745	0	0	0	2.08743	0	0.192987	0	0	0	2.91791	0.359295	0.876121	0.833589	0	0	1.38197	2.77622	0.190713	0.646604	0.103836	0	6.90472	1.72197	1.04422	0.255139	0	1.46665	2.89159	0.847279	0.498267	0	0	0	0.823799	0.326415	0
FBgn0003934	snRNA_gene	2L	snRNA:U5:23D	small nuclear RNA U5 at 23DE	4.95507	0.484298	5.89887	1.06178	2.78617	5.6816	1.32456	6.48906	6.57244	1.26644	6.013	5.48328	13.8334	0.960017	4.56963	1.36214	6.97306	5.52658	5.69799	3.17202	4.92889	2.16539	3.27183	14.4838	3.65348	3.51626	3.80202	2.01855	0.126192	0	16.5595	8.51299	3.55362	1.80803	5.61145	2.18929	4.80653	8.23097	2.75164	1.36406	1.94837	5.43806	2.6646	0.4241	2.9859
FBgn0003935	snRNA_gene	2L	snRNA:U5:34A	small nuclear RNA U5 at 34AB	10.8275	0.718503	4.66192	0.558096	1.50008	5.95656	2.20471	3.89328	5.46576	1.36776	6.89742	6.26563	8.27346	0.487788	2.38083	0.860962	1.72625	1.03854	0.777252	0.385008	0	0.592286	0	0	5.79305	4.70818	1.91519	3.50065	0.692141	0	8.35624	1.667	2.55725	1.69133	3.8679	1.07912	3.61809	6.7997	2.3287	0.942881	0.92592	0.844676	2.97695	0.609888	2.13243
FBgn0003938	snRNA_gene	3L	snRNA:U5:63BC	small nuclear RNA U5 at 63A	9.60573	0.7811	5.56072	3.15081	10.5463	30.3634	1.73081	6.41399	4.41953	5.03331	31.3757	19.3326	16.2771	0.267568	3.10603	5.74102	12.9563	26.0994	10.1208	4.92669	3.62205	17.0194	8.17592	42.6261	9.97772	16.9987	3.35659	21.1814	7.56596	0	17.5138	20.397	11.6734	4.90719	26.4335	5.47948	6.21241	8.39405	1.36624	5.14198	6.79326	10.7147	3.76707	3.39913	3.96651
FBgn0003941	protein_coding_gene	2L	RpL40	Ribosomal protein L40	3065.91	2514.77	2585.9	2072.69	1241.88	1786.38	3066.19	2342.89	2730.32	2100.52	1233.8	2010.46	3117.77	2676.31	2682.39	2547.68	1677.71	1882.47	3071.16	2384.36	2518.42	1999.1	1270.23	1334.68	2813.23	2172.45	3209.28	2195.76	1480.84	2497.2	2704.01	2001.91	3283.72	2071.33	1362.08	1334.97	2487.4	2025.3	2286.7	2007.59	1780.61	1580.62	2740.08	2178.09	2089.27
FBgn0003942	protein_coding_gene	2L	RpS27A	Ribosomal protein S27A	2865.81	2875.69	2917.51	1889.2	1186.85	1681.97	3124.21	2640.71	3190.63	1663.5	1052.28	2155.31	2912.2	2997.45	3263.92	2022.63	1535.93	1838.52	2665.15	2623.16	2984.17	1631.95	1072.83	1306.71	2633.21	2314.2	3675.37	1762.06	1361.62	1903.97	2454.42	2092.96	3847.69	1771.46	1155.04	1423.09	2727.09	2412.17	2937.82	1983.93	1898.56	1678.45	2612.68	2238.18	2278.5
FBgn0003943	protein_coding_gene	3L	Ubi-p63E	Ubiquitin-63E	1977.39	2221.42	2110.9	8424.84	7672.51	8698.93	1903.02	1986.25	2174.34	7889.32	8663.62	7892.65	2278.42	2201.36	2419.35	7484.3	8423.35	7904.82	2328.61	2444.67	2313.89	10024.8	10407.1	11223.9	2352.25	2282.3	2019.95	7824.65	7422.47	10322.9	1990.49	1891.54	1549.49	7771.14	8298.24	10037.1	2271.82	1991.49	2631.81	9437.23	8912.12	9964.48	2376	2246.19	2872.82
FBgn0003944	protein_coding_gene	3R	Ubx	Ultrabithorax	17.7367	20.4286	14.7266	110.968	150.008	110.468	25.0014	17.377	22.434	70.145	98.5192	77.5018	14.752	20.8609	19.085	81.809	119.148	105.807	23.3403	43.747	51.0664	66.5873	106.138	90.8832	19.883	37.7614	55.5386	83.709	108.217	128.963	22.0673	31.2231	72.168	64.8666	97.358	84.7428	18.0769	29.4425	10.6243	83.5736	84.6199	88.7724	24.9546	43.7558	19.2117
FBgn0003950	protein_coding_gene	X	unc	uncoordinated	14.8646	17.8251	17.8952	16.2541	25.8211	36.0963	13.8435	16.4798	15.0803	26.9086	30.855	46.3955	15.5617	12.7619	15.0633	22.2807	23.3316	36.8532	14.1397	10.9867	13.2126	33.3006	41.4669	38.5555	11.6982	10.7061	10.416	34.4197	26.2508	23.4479	12.1483	13.7408	13.1745	24.0349	41.4736	33.1387	21.192	25.024	20.3576	35.389	34.2046	54.1847	13.8151	14.8141	18.8031
FBgn0003961	protein_coding_gene	2L	Uro	Urate oxidase	55.9874	75.5217	20.6208	283.583	137.983	375.741	50.9835	58.0036	41.2506	260.083	266.75	242.873	41.5715	170.916	54.2745	319.449	91.9082	78.7032	45.247	115.619	166.317	172.74	54.2366	40.4451	56.0805	92.0079	170.037	478.047	333.071	137.17	111.607	128.205	149.966	138.295	166.36	58.2421	76.9251	100.274	50.6397	427.681	240.091	261.181	44.7034	38.9419	31.6256
FBgn0003963	protein_coding_gene	2L	ush	u-shaped	163.208	171.011	149.709	75.1597	95.544	109.549	113.398	129.851	119.078	59.8884	114.443	95.2482	157.135	173.356	156.601	67.5706	105.767	106.033	233.989	284.265	267.357	105.151	153.055	157.951	133.554	197.627	179.201	83.0079	102.872	89.102	123.378	214.883	117.783	67.9394	87.9802	80.4889	155.467	201.232	134.398	63.059	71.706	105.973	196.448	229.769	185.731
FBgn0003964	protein_coding_gene	X	usp	ultraspiracle	578.525	583.848	687.193	219.433	237.562	185.44	491.186	592.26	591.308	158.557	203.977	143.415	578.907	554.356	624.976	165.877	186.143	178.919	600.987	588.676	614.091	159.697	183.1	178.755	577.763	610.397	481.718	168.949	201.607	155.929	537.079	557.799	295.593	160.106	209.895	172.576	612.926	636.462	644.31	146.735	173.583	148.069	532.225	548.784	646.386
FBgn0003965	protein_coding_gene	X	v	vermilion	10.4434	11.4045	9.19581	40.6038	36.9484	26.0955	13.4836	10.6627	7.20161	25.6011	18.2359	14.4677	11.4054	25.4967	12.5845	78.7365	53.6454	42.7442	6.55588	10.8956	10.8186	23.469	11.384	7.74773	9.10352	9.60084	14.5332	29.4826	27.06	35.1719	14.1886	17.9495	11.6113	37.6508	20.2192	24.5762	8.14907	10.9427	6.06726	39.019	35.0889	13.0217	10.5682	7.10287	4.7387
FBgn0003969	protein_coding_gene	X	vap	vacuolar peduncle	270.03	265.328	260.343	102.726	91.8945	113.973	251.608	277.537	273.831	96.8826	97.6813	98.5588	220.482	195.501	217.474	107.731	106.4	94.2586	269.538	254.255	247.445	109.671	75.0904	94.9351	251.434	228.275	193.591	72.5367	85.1419	76.2057	237.949	212.118	140.898	95.4747	108.559	98.7707	263.552	224.994	267.75	81.3312	64.9956	82.4844	218.73	206.084	228.712
FBgn0003975	protein_coding_gene	2R	vg	vestigial	4.40011	6.09823	6.35208	34.7875	37.5738	30.9641	7.37033	6.76451	4.90777	29.0777	47.5481	28.8241	3.20156	5.41828	3.19067	26.4647	60.6248	42.5224	4.53853	9.28267	9.42123	27.674	36.7889	38.4433	5.09229	10.6851	20.1475	34.1897	34.8987	44.551	6.39713	12.9707	34.2356	42.4218	52.9955	55.744	3.59035	6.13346	3.24941	26.1838	41.1101	35.6375	12.1678	20.2895	6.20571
FBgn0003977	protein_coding_gene	2R	vir	virilizer	171.31	174.339	202.874	118.628	118.285	131.739	178.377	195.219	215.436	121.982	165.73	171.338	196.28	172.969	224.45	104.266	134.308	137.661	223.046	226.553	227.631	92.0188	112.544	140.339	181.838	201.66	166.761	97.454	132.747	153.584	193.874	206.876	141.719	95.1216	126.71	95.2451	170.037	195.657	205.564	94.8622	104.613	157.692	190.023	204.28	241.771
FBgn0003978	protein_coding_gene	2L	vls	valois	135.961	131.034	126.331	27.6911	22.525	23.6113	98.2268	98.5636	102.488	31.4066	27.7852	33.8453	100.117	97.9138	110.292	26.5433	28.8338	27.9279	33.8353	34.2443	23.7675	27.1492	25.4995	46.801	121.584	113.252	117.017	38.3028	21.9057	62.1369	120.62	129.759	99.0852	33.0683	31.3182	28.635	100.753	86.3174	104.575	35.5721	34.6972	36.6192	109.16	89.8321	110.884
FBgn0003979	protein_coding_gene	2L	Vm26Aa	Vitelline membrane 26Aa	1687.68	1287.37	2305.92	40.584	11.9223	38.7516	3301.82	4042.2	3720.86	85.2948	25.8311	42.3056	1256.65	3046.75	4719.73	48.1767	24.6347	22.102	450.106	1626.8	2257.6	17.5545	9.85204	26.4986	970.63	2438.32	4544.56	55.2029	18.4649	141.86	3933.14	3529.04	3875.71	58.5214	25.8853	80.6586	1369.12	2845.76	2146.03	83.6829	25.235	45.716	3307.51	4538.62	2034.98
FBgn0003980	protein_coding_gene	2L	Vm26Ab	Vitelline membrane 26Ab	1392.52	1290.3	2347.33	39.5081	8.20591	44.9998	2597.59	3206.8	2976.8	74.2883	24.8104	19.403	1169.75	3491.08	4022.58	42.2404	39.5906	23.3194	764.534	1850.96	2224.86	15.0396	14.8545	46.1073	800.795	2136.04	4351.3	49.169	19.1031	172.342	2974.42	4110.92	4326.66	45.0762	39.5785	58.7677	1089.13	2968.98	1418.04	68.6243	33.1084	47.2891	2885.51	4900.54	1597.27
FBgn0003983	protein_coding_gene	2L	Vm34Ca	Vitelline membrane 34Ca	1122.91	622.366	1333.28	43.3195	5.72447	28.4696	2336.87	2836.61	3125.69	88.1422	22.6106	40.3625	1256.78	2402.92	3528.8	47.7867	19.8541	17.7058	236.199	1155.54	1613.89	16.7551	9.92755	26.6564	952.777	2008.74	4078.68	54.8826	10.5354	98.4812	3591.44	3062.1	2634.83	59.6929	19.0778	56.5687	1188.49	2562.14	2091.55	67.6149	24.9572	38.7315	3774.17	4867.93	1917.58
FBgn0003984	protein_coding_gene	3L	vn	vein	12.8222	15.8436	15.2533	80.4386	122.64	117.2	24.366	24.2172	24.7141	82.2044	118.047	98.5929	7.96883	13.1341	8.96218	72.8288	109.183	109.463	10.6247	22.4063	21.4753	71.0718	95.4484	67.643	15.1709	21.2753	33.7396	71.6603	91.2078	63.3093	14.9236	28.1699	61.7071	73.7433	130.992	126.705	17.8609	31.1597	20.7492	62.7265	77.288	87.2379	26.1708	29.754	24.5309
FBgn0003996	protein_coding_gene	X	w	white	16.0123	24.0044	11.5191	78.9851	82.8004	74.9644	27.745	24.0338	20.7612	85.4888	66.9721	78.748	20.8874	35.4219	27.8046	76.997	70.9386	78.2789	33.1144	52.6977	53.6957	57.6332	69.8879	71.0911	16.3048	17.1094	33.1518	84.3626	62.9398	49.2406	22.1334	25.8679	76.1733	83.0707	72.2171	93.4186	24.8661	35.7559	21.9717	84.8227	77.0916	105.131	33.3695	53.8999	18.5013
FBgn0003997	protein_coding_gene	3L	hid	head involution defective	53.4444	48.5587	42.3667	122.374	139.916	138.454	41.9974	45.4655	39.6523	51.7745	78.4429	63.1999	43.6066	51.3708	37.8755	87.8387	124.993	102.643	50.7809	56.138	52.6341	82.2933	114.843	125.562	52.2616	76.5328	76.7363	88.51	99.5888	83.2401	57.0317	81.5521	139.996	100.282	143.626	164.411	41.3053	70.1303	33.8367	101.28	120.648	143.864	80.8679	111.329	69.7761
FBgn0004003	protein_coding_gene	2R	wbl	windbeutel	10.7094	15.6186	8.8187	58.5065	69.4606	79.3405	15.2915	13.7622	11.4777	83.1401	56.9852	104.225	7.05054	14.8924	15.3007	130.519	100.007	127.088	8.72079	7.84111	11.0898	110.133	70.6066	138.636	6.93261	9.60357	18.8169	85.968	51.6121	60.9645	27.2947	23.1214	86.1276	136.742	90.99	161.012	9.30353	14.2599	9.00163	102.28	81.4413	114.416	17.7628	18.7022	10.7699
FBgn0004009	protein_coding_gene	2L	wg	wingless	0.687759	1.51916	1.11411	8.97838	12.4054	9.91228	1.32531	1.73564	0.866955	8.64596	10.7731	7.44967	0.633155	0.997998	0.491257	9.58029	5.66204	6.458	0.882764	1.74837	1.45305	10.1581	14.3401	4.69795	0.555267	0.409489	1.13541	7.40686	9.19914	21.1031	1.68798	2.53728	7.6495	8.64113	9.29902	7.91219	0.149348	2.37878	0.728205	6.72625	8.79811	5.48658	3.01216	5.07764	2.10861
FBgn0004028	protein_coding_gene	X	wupA	wings up A	268.245	378.515	280.155	1764.96	2087.96	2044.66	528.438	377.992	412.276	2218.03	2501.8	2357.62	176.678	356.773	333.483	1836.6	2130.03	2239.11	191.294	435.315	520.74	1199.8	1490.33	1685.51	267.693	434.39	1172.14	2278.28	2411.49	1323.63	385.663	555.628	4674.07	2651.41	2083.91	4207.6	198.43	342.543	197.435	1734.63	1941.93	1993.67	679.877	1040.39	403.86
FBgn0004034	protein_coding_gene	X	y	yellow	0.491771	0.5942	0.451288	0.24505	0.423716	0.860637	0.0436713	0.16066	0.786301	0.158329	0.190776	0.601514	0.424751	0.687632	0.251032	0.243449	0.111538	1.35458	0.369878	0.238972	0.232705	0.332491	0.112974	1.1146	0.297538	0.482743	5.1189	3.30335	8.15362	0	0.0986537	0.823189	86.6904	16.5891	1.25468	147.602	0.225988	1.50052	0.243484	0.345846	0.480274	1.49468	0.942172	1.91076	0.227695
FBgn0004045	protein_coding_gene	X	Yp1	Yolk protein 1	14822	12761	11584.4	286.113	76.1628	715.008	23125.9	29621.7	21440.9	698.174	110.148	331.385	26235.7	31910.6	23139.4	429.906	239.819	113.38	13867.5	34476.2	30181	228.689	86.5698	229.238	12855.6	14574	26319.8	510.958	99.0883	835.918	19341.1	19714.3	18876.6	328.559	196.704	304.407	24358.4	30402.3	15021.2	594.727	174.529	235.671	16038.2	15638.9	6313.97
FBgn0004047	protein_coding_gene	X	Yp3	Yolk protein 3	7514.86	6750.78	5643.8	188.494	91.7758	454.104	11846.6	15635.2	11259.8	294.22	78.2467	165.025	13625.4	19210.3	13230.4	261.886	124.803	75.8434	5611.26	19369.9	18873.9	142.279	60.0711	130	6514.95	8556.26	13266.5	307.416	101.861	413.855	11403.4	12490.7	7970.28	159.189	110.824	172.566	11493.9	15195.2	7561.52	321.336	111.649	149.858	5472.83	6129.74	2239.62
FBgn0004049	protein_coding_gene	3R	yrt	yurt	536.723	573.607	586.367	216.417	238.516	221.455	471.45	533.183	494.43	244.352	261.775	279.983	525.519	527.252	559.114	193.28	174.493	183.354	508.813	553.433	540.575	214.739	245.709	218.739	549.469	603.563	430.774	232.717	244.439	314.202	493.396	550.602	286.744	203.765	255.7	254.213	564.168	598.987	554.623	245.715	234.161	292.258	538.011	543.827	602.869
FBgn0004050	protein_coding_gene	X	z	zeste	329.484	346.479	412.5	164.044	164.662	176.953	304.87	329.408	347.655	153.475	192.872	228.266	317.317	311.818	358.487	152.788	156.947	205.971	313.117	301.142	331.805	162.556	156.103	200.985	327.312	325.169	303.619	170.114	157.689	271.996	298.973	294.685	192.448	158.462	160.68	197.984	322.017	321.569	341.393	155.938	169.6	214.773	309.342	277.891	354.449
FBgn0004052	protein_coding_gene	3L	Z600	Z600	0.115243	0.0971613	0	0.263884	0.106056	0	0	0	0	0.971411	1.47645	4.51883	0	0.0604494	0.152031	1.76755	3.90615	2.57458	0.0725329	0	0	1.05307	0.112974	0.764535	0	0	0.150764	2.22852	1.80959	2.34479	0.109183	0	0	1.31087	0.440389	1.09733	0	0.248617	0	1.02374	1.75184	2.14095	0.0863258	0	0
FBgn0004053	protein_coding_gene	3R	zen	zerknullt	5.74541	4.10864	3.39885	0.562367	0	1.77798	4.59358	4.09722	4.78966	0.49694	0.545141	0	4.51733	3.40143	4.45498	0.390014	0.284733	0.220377	4.34207	5.40936	6.73511	0	0.225949	1.1146	1.95163	4.87707	4.28465	0.0863264	0.126192	0	1.66786	3.61433	4.19444	0.244248	1.19364	0.182441	3.09234	5.46644	3.78143	0.480718	0.121645	0.639844	3.89903	4.41968	4.98103
FBgn0004054	protein_coding_gene	3R	zen2	zerknullt-related	0.102462	0.0718424	0	0	0	0.292355	0	0	0	0.178203	0.357598	0	0	0	0	0	0	0	0.0234443	0	0	0.123179	0	0	0	0	0.0872001	0	0	0	0	0	0	0	0	0	0	0	0.0871609	0.0815951	0.335062	0	0.0773115	0	0
FBgn0004055	protein_coding_gene	2R	uzip	unzipped	41.6964	51.2573	38.2201	152.14	180.759	99.1116	69.9942	68.9315	51.736	176.064	212.084	138.228	52.2769	64.0266	45.1768	167.576	205.073	152.57	47.3155	67.2713	48.723	153.096	156.513	108.819	69.4122	70.7306	87.2102	181.51	197.315	66.8265	43.3729	54.3337	87.5231	171.855	185.936	134.273	40.4495	49.8941	34.0175	135.146	143.051	124.798	55.3449	60.1361	36.5317
FBgn0004057	protein_coding_gene	X	Zw	Zwischenferment	101.169	106.919	93.2443	339.966	372.112	287.519	141.841	125.837	113.237	513.214	477.91	448.164	126.053	128.92	106.391	394.264	348.172	368.741	100.857	155.768	127.346	446.073	375.145	372.635	140.32	152.354	209.684	620.896	578.24	424.407	128.576	138.72	240.982	459.777	447.196	397.515	85.4549	100.484	80.9881	393.672	409.393	354.765	94.9405	116.069	76.9194
FBgn0004066	protein_coding_gene	X	Prosalpha4	Proteasome alpha4 subunit	501.099	443.411	478.706	176.95	172.904	136.029	475.603	423.937	505.542	217.489	151.725	176.841	477.428	417.305	514.742	193.878	140.917	150.3	408.563	369.247	403.201	176.081	137.088	132.052	508.019	380.547	400.807	207.691	174.14	130.136	453.563	339.697	304.453	193.669	150.081	146.907	590.189	509.123	665.882	244.219	189.867	192.107	477.817	358.562	523.794
FBgn0004087	protein_coding_gene	3R	Dhfr	Dihydrofolate reductase	43.576	40.1146	47.9951	7.74664	7.57102	8.94511	48.3532	35.6453	52.5103	19.7774	9.87207	12.3639	49.95	44.3527	56.1633	19.0578	12.5517	21.3965	48.7389	33.4967	40.5063	19.306	9.0743	17.061	48.453	40.0746	43.8081	20.6214	13.9739	0	48.2906	29.0278	45.5234	17.3443	13.0218	18.8789	45.6547	37.7041	54.4891	20.57	22.0281	14.9565	48.2826	31.8395	53.5305
FBgn0004101	protein_coding_gene	2R	bs	blistered	158.868	171.584	176.939	69.3658	81.4641	87.2028	164.587	183.563	171.337	78.2695	116.878	94.6113	192.093	174.115	193.425	59.7959	75.9832	83.2114	182.898	188.839	186.737	71.1471	97.8691	96.9056	174.859	181.636	143.243	79.215	111.937	60.9645	143.442	162.098	93.7188	74.7536	94.0683	119.627	186.809	202.577	198.293	71.8933	81.8658	83.0151	154.438	152.846	178.689
FBgn0004102	protein_coding_gene	X	oc	ocelliless	7.28289	9.29162	5.80582	75.5884	102.838	75.1516	11.8952	8.87437	7.41199	71.6393	121.738	78.3723	8.21544	9.32617	10.0257	65.388	115.018	86.4448	6.61174	13.673	8.26831	95.1922	133.555	109.727	6.31809	11.1792	15.6625	66.8191	114.134	110.205	9.10287	23.7733	29.8973	62.2942	70.2165	59.8088	4.89966	12.6854	6.42166	74.2942	80.4207	96.9253	12.6963	23.8452	10.2147
FBgn0004103	protein_coding_gene	3R	Pp1-87B	Protein phosphatase 1 at 87B	1206.72	1214.81	1305.69	898.129	993.296	787.214	1289.28	1298.8	1313.79	818.979	967.171	705.426	1177.74	1278.63	1239.13	865.747	1012.12	901.656	1192.17	1173.12	1156.01	808.668	942.444	748.467	1111.73	1199.18	1302.27	859.274	974.189	909.779	1192.76	1320.81	1344.87	935.405	988.236	797.901	1162.78	1416.27	1077.02	835.003	912.754	757.099	1141.87	1251.94	1024.47
FBgn0004106	protein_coding_gene	2L	Cdk1	Cyclin-dependent kinase 1	302.762	279.761	309.654	28.5706	22.7881	25.2485	255.181	241.75	292.312	39.5823	28.7521	28.6236	283.237	243.978	277.127	27.2031	12.8678	26.3356	295.997	247.547	295.932	31.635	40.2646	39.6347	278.114	203.53	182.506	33.6074	19.3801	75.0333	225.416	158.649	61.0212	32.3077	25.5251	24.2734	309.668	251.893	357.216	44.5884	35.3514	39.1451	260.419	175.716	318.719
FBgn0004107	protein_coding_gene	3R	Cdk2	Cyclin-dependent kinase 2	390.594	370.583	429.483	25.4092	13.492	17.5811	280.494	285.881	349.504	33.2585	11.0873	20.8055	406.35	362.258	400.254	22.0038	29.1869	14.8627	370.612	314.687	371.659	14.038	16.6984	22.0822	354.052	272.635	238.485	20.7057	14.5394	9.37916	333.444	274.689	117.179	22.3164	21.8092	23.2172	348.138	309.98	402.345	26.1019	25.5075	23.2224	344.201	274.208	397.48
FBgn0004108	protein_coding_gene	3L	Nrt	Neurotactin	112.894	132.909	139.302	39.4694	49.6424	46.4305	109.662	134.811	124.927	40.4946	55.5357	56.9905	115.707	117.914	124.056	39.7598	49.562	53.6672	120.173	130.279	126.158	49.4005	60.7492	61.278	117.586	109.751	90.6259	45.512	59.0956	7.03437	90.7455	97.6975	53.9513	47.292	64.0088	47.2708	137.576	136.96	159.043	40.6716	46.8862	56.6529	137.143	128.535	169.044
FBgn0004110	protein_coding_gene	3R	tin	tinman	0.182011	0.213498	0.189052	1.19231	3.44824	1.42892	0.167584	0	0.278289	1.5599	4.54174	0.237902	0.388043	0.391835	0.156924	1.47054	2.45487	2.96738	0.121379	0.0420428	0	0.249642	1.18829	3.12341	0.254421	0.0893796	0.132131	0.490132	0.64679	0	0.205511	0.484724	0.319971	0.401832	0.588978	1.36464	0.171955	0.69675	0.433489	0.878341	1.57519	1.81497	0.0578477	0.669814	1.58931
FBgn0004117	protein_coding_gene	3R	Tm2	Tropomyosin 2	307.552	509.295	390.32	2391.35	3404.01	3169.03	632.088	496.265	479.767	2719.43	3723.39	3217.54	222.65	449.864	381.072	2480.87	3289.74	3480.97	226.718	561.09	603.968	1425.69	2034	2265.34	302.673	570.138	1542.05	3147.47	3649.16	1687.08	511.035	850.986	7241.19	3720.85	3267.59	7308.25	205.215	419.167	232.83	2079.72	2711.77	2630.66	764.025	1328.62	433.094
FBgn0004118	protein_coding_gene	3R	nAChRbeta2	nicotinic Acetylcholine Receptor beta2	5.69354	5.04687	3.49936	54.1256	44.8965	31.8619	6.18205	6.27485	3.22285	38.3202	31.1203	31.3086	3.89278	5.10019	3.32643	45.8433	59.7001	43.6717	5.71842	9.8631	5.70929	44.3333	44.4529	29.9855	5.79981	5.68707	9.8991	47.3275	46.0478	15.2411	6.51782	7.8468	24.3103	43.7675	45.0894	46.3126	5.15062	8.48319	3.65617	40.931	48.6346	27.9511	15.4258	13.5498	5.25455
FBgn0004132	protein_coding_gene	2R	boca	boca	66.5899	65.6742	76.8178	35.7283	34.1953	28.3766	77.6409	69.1961	87.606	41.6369	40.6551	46.0127	64.6041	63.054	88.8236	42.243	34.0268	36.2113	72.0283	62.0802	78.3061	37.5049	31.9151	39.7221	74.3261	56.2018	70.6318	48.2673	28.0906	26.9651	64.2553	48.3615	78.0244	39.5626	22.562	32.0466	69.4389	67.3653	91.8574	42.3351	32.0716	36.0253	67.1725	48.6273	74.5969
FBgn0004133	protein_coding_gene	2R	blow	blown fuse	33.5773	39.6092	22.6695	158.522	188.507	157.976	36.6867	36.8242	29.3802	159.985	192.431	238.78	35.0137	35.1154	23.2501	168.31	213.494	164.937	31.9205	47.4455	32.0839	176.426	245.602	239.192	32.7884	43.497	49.6408	222.3	237.043	229.789	34.7657	44.1908	61.3106	156.318	165.908	176.212	32.1433	50.4239	19.4443	179.545	208.317	220.509	40.5128	60.2844	21.1828
FBgn0004167	protein_coding_gene	3L	kst	karst	768.314	963.922	826.209	1455.16	1949.09	2105.41	1120.28	1276.62	1169.59	1457.86	2028.55	1892.05	776.032	998.265	910.005	1540.67	1907.45	1837.47	896.357	1494.93	1280.52	1538.56	1699.87	2083.06	838.031	1405.2	1438.26	1368.25	2272.55	1165.36	1017.13	1609.36	2096.84	1491.12	2519.91	2094.52	753.59	1092.28	789.572	1242.09	1343.34	1881.07	931.325	1447.17	1030.69
FBgn0004168	protein_coding_gene	2R	5-HT1A	5-hydroxytryptamine (serotonin) receptor 1A	5.35083	7.68365	6.31409	62.1986	92.8388	64.9338	9.74031	7.83264	8.06288	54.9146	75.2102	76.5012	4.05761	8.554	5.94245	56.6846	91.6466	82.9276	6.89147	13.6252	12.2138	53.4932	66.6134	66.3097	7.95246	14.063	20.0671	65.6945	110.835	25.7927	9.00496	13.5557	44.3688	57.1237	68.8413	79.9862	5.47756	13.8922	4.99528	48.0798	57.0157	74.2933	10.9246	24.3533	7.94889
FBgn0004169	protein_coding_gene	X	up	upheld	414.171	625.42	427.807	2649.13	4299.19	3732.5	842.994	703.982	559.592	3244.58	5748.74	3868.82	273.468	598.626	482.847	3023.9	4527.49	4110.14	283.622	697.992	733.89	1742.44	2919.54	2886.31	408.289	908.749	1920.56	3782.14	5323.33	2010.66	567.265	1269.02	7104.4	4325.49	4617.16	8789.56	286.634	688.639	301.874	2516.35	3214.67	3172.34	1032.36	2071.83	590.222
FBgn0004170	protein_coding_gene	X	sc	scute	0	0.0260865	0.204508	0.186154	0	0	0.212185	0.0658385	0	0	0	0.136575	0	0.0720183	0.0770117	0.535409	0.100221	0.431709	0	0	0.324973	0.549568	1.09049	1.2642	0	0.0691924	0	0.137216	0	0	0.371637	0.12914	0	0.262681	0	0.0912203	0.39847	0	0	0.0909628	0	0.67679	0.21652	0	0.17846
FBgn0004171	protein_coding_gene	3R	Mst98Cb	Male-specific RNA 98Cb	3.14888	28.1542	3.43332	2487.72	2349.04	2705.99	7.99414	4.70447	5.91321	1691.8	1585.83	2027.43	2.53485	17.6989	4.5755	2088.75	2540.13	2405.3	47.8762	0.771752	3.45719	3040.39	3437.42	3889.3	6.82165	0.993366	4.55068	1594.33	1264.88	2714.09	2.8504	3.45733	6.206	1678.68	1588.26	2299.88	2.19025	1.09367	3.81983	2713.2	2658.81	3055.96	5.30474	17.2848	46.2588
FBgn0004172	protein_coding_gene	3R	Mst84Da	Male-specific RNA 84Da	0.88942	14.4074	1.45357	913.367	539.026	1395.74	5.02055	2.28096	3.29907	1027.95	597.333	1388.96	0.802449	9.46781	1.66516	908.264	809.591	1010.08	22.7578	0.627755	1.89051	1215.59	883.897	1832.9	4.61737	0.592364	5.11952	1052.06	453.104	1675.35	2.21389	0.697581	3.88282	879.588	672.758	1309.56	1.21953	1.38746	0.90356	1197.66	828.911	1500.28	2.29195	2.32033	14.8622
FBgn0004173	protein_coding_gene	3R	Mst84Db	Male-specific RNA 84Db	0.850318	13.9431	1.71058	1006.81	582.225	1575.42	3.54215	2.42896	3.30785	1062.32	647.3	1394.09	1.59944	10.2543	1.56372	952.945	1006.7	1001.28	25.4553	0.399425	1.89107	1366.43	976.587	2055.53	4.69063	0.440377	3.084	724.426	350.952	1330.67	1.68939	0.157092	2.5572	950.285	728.521	1026.2	1.62293	0.227114	1.06788	1244.68	961.577	1461.02	4.65445	2.66037	19.0885
FBgn0004174	protein_coding_gene	3R	Mst84Dc	Male-specific RNA 84Dc	1.36778	15.9907	1.11603	929.278	653.06	1470.21	2.59559	3.272	1.78179	1160.33	712.779	1487.57	0.819924	8.44555	2.26652	731.254	699.226	872.15	23.2445	0.844548	1.61754	1334.14	1070.4	2278.11	5.89704	0.947937	3.183	1163.87	557.592	1778.52	1.36751	0.530476	2.47796	856.325	723.685	1206.16	1.10839	0.518288	1.52843	1081.39	805.955	1237.29	3.29178	2.73456	17.7708
FBgn0004175	protein_coding_gene	3R	Mst84Dd	Male-specific RNA 84Dd	1.17038	4.63531	0.947772	588.378	356.188	875.858	1.9092	1.28486	2.58131	485.08	374.083	842.08	0.350849	3.87842	1.1738	434.761	468.869	587.45	12.9917	0.42457	0.885922	681.849	568.073	1491.03	1.78626	0.213355	1.19187	528.83	319.072	1240.39	0.768054	0.264573	2.83952	365.045	362.779	547.161	0.5332	0.196063	1.40026	502.636	454.531	695.698	1.23759	1.04095	6.67104
FBgn0004177	protein_coding_gene	2L	mts	microtubule star	1638.64	1640.33	1822.01	916.057	975.788	903.585	1819.41	1822.87	2015.6	848.549	853.548	1027.89	1645.16	1642.44	1863.9	945.587	852.113	945.167	1578.5	1559.86	1762.36	834.369	825.094	768.493	1580.34	1510.25	1541.35	807.986	825.189	933.227	1620.05	1621.82	1342	965.427	908.19	907.395	1764.84	1832.32	1902.45	870.483	843.834	851.884	1591.96	1421.14	1815.83
FBgn0004179	protein_coding_gene	3L	Csp	Cysteine string protein	669.05	687.659	667.728	545.903	584.315	499.011	623.132	719.093	656.978	554.169	662.41	496.933	638.604	711.032	632.561	517.946	593.424	521.579	600.662	658.572	616.024	562.603	600.131	490.433	616.876	734.052	565.396	590.268	609.602	480.682	584.886	725.633	561.983	605.73	624.862	573.418	685.822	818.54	652.773	546.793	577.908	468.238	639.121	685.524	664.414
FBgn0004181	protein_coding_gene	2R	Ebp	Ejaculatory bulb protein	15.9177	134.062	10.654	7120.39	9075.55	6966.89	43.7765	25.989	28.7948	11534.6	11569.6	10916.7	15.8676	86.5931	13.5612	13370.3	9844.17	8149.32	161.833	10.6056	14.0735	10701.2	10488.1	8626.92	55.5342	7.57717	25.4349	17354.1	12003.6	8834	18.0989	6.48428	28.2607	23451.7	16148.3	17014.8	13.1066	7.09002	22.4779	11472.4	10744.2	8646.34	44.8425	48.1441	173.406
FBgn0004183	snRNA_gene	3R	snRNA:U1:82Eb	small nuclear RNA U1 at 82Eb	27.7967	6.18966	31.1467	2.43618	5.78481	20.6549	8.60754	15.0805	31.7734	4.17728	8.62192	10.595	32.8598	8.68706	23.7401	3.42606	8.47689	14.8013	26.3074	14.8843	22.812	8.6215	3.39397	23.8989	16.8742	13.4091	15.5908	7.60534	6.43874	0	31.8716	14.797	20.9804	5.48836	10.7912	5.55142	16.4827	8.56761	24.9818	3.38237	1.73866	7.19108	25.4142	22.5606	37.6777
FBgn0004185	snRNA_gene	3R	snRNA:U1:95Ca	small nuclear RNA U1 at 95Ca	119.348	22.8368	105.416	36.2951	95.1444	355.915	29.7607	76.9629	142.037	56.7348	212.079	289.633	106.181	12.1737	75.5431	61.6564	134.867	266.034	84.6594	76.5943	120.072	104.482	80.8208	465.974	76.8226	95.0424	130.547	151.482	88.6389	109.033	128.133	133.39	252.93	73.7558	221.836	165.63	49.3786	45.2445	121.598	52.3205	36.8352	164.099	86.8973	35.646	106.834
FBgn0004186	snRNA_gene	3R	snRNA:U1:95Cb	small nuclear RNA U1 at 95Cb	124.161	28.2805	116.321	37.1016	107.714	322.475	30.1521	76.9261	140.722	54.6398	230.501	258.986	108.06	12.0579	76.5202	64.5238	163.651	246.965	84.5902	77.9775	129.864	105.286	70.8485	499.906	80.3425	84.7203	131.528	147.803	79.834	105.516	129.392	144.879	239.042	76.7787	213.374	167.49	52.4121	50.7946	124.802	55.9963	38.706	154.537	89.726	39.2024	107.714
FBgn0004187	snRNA_gene	3R	snRNA:U1:95Cc	small nuclear RNA U1 at 95Cc	30.5778	5.56437	26.7397	3.2483	8.04809	34.8945	3.51806	6.54755	17.7774	5.07054	15.003	16.3814	19.8707	2.47568	11.4394	5.10819	12.2575	15.6953	20.2335	10.3624	17.0373	10.8414	8.07803	37.6402	14.7986	14.9288	12.1818	26.5317	6.38458	53.9302	10.0637	7.36647	12.0696	6.70952	12.7718	11.0992	11.2698	6.8172	17.9678	5.74932	6.83602	15.8928	13.8687	4.01385	22.0033
FBgn0004188	snRNA_gene	3R	snRNA:U6:96Aa	small nuclear RNA U6 at 96Aa	0.458653	0.109819	0.162137	0.934309	0.688955	0.743241	0.282446	0.121285	0.108289	1.16707	0	0	0.444399	0.141173	0.338896	0.934173	0	0.239786	0.294156	0.106757	0.578374	0.761062	0	0.429817	0.535408	0.0964071	0.465462	0.948865	0	0	0.314695	0	0.336035	0.379388	0.29129	0.190801	0.672839	0.166583	0	0.953287	0.337977	0.167886	0.364519	0.123352	0
FBgn0004189	snRNA_gene	3R	snRNA:U6:96Ab	small nuclear RNA U6 at 96Ab	1.00519	0.497192	0.36239	0.930405	0	0.725821	0.688594	0.138408	0.540532	0.443427	0	0.129226	0.798622	0.069512	0	1.02363	0	0.326838	1.43378	0.521294	1.132	0.772829	0.112974	0.527208	0.904988	0.200196	0.423823	0.99803	0	0	0.829704	0.407067	0	0.473879	0.0970965	0.650071	1.12286	1.64243	0.173398	1.67642	0.335062	0.159339	0.954016	0.534878	0.696779
FBgn0004190	snRNA_gene	3R	snRNA:U6:96Ac	small nuclear RNA U6 at 96Ac	1.26301	0.278055	0.193042	1.06434	0.55853	2.02078	0.26296	0.0643451	0.741241	0.952619	0.095388	0.108676	0.387887	0.14153	0.210238	0.624221	0	0.130812	1.35506	0.255568	0.0419783	0.542215	0.932287	0	0.492017	0.0345962	0.191637	1.6574	0	0	0.75336	0.149452	0	0.711391	0.0970965	0.278003	0.657935	0.784202	0.251479	0.948578	0.55954	1.59078	0.542776	0.0318028	0.203722
FBgn0004191	snRNA_gene	2L	snRNA:U2:34ABa	small nuclear RNA U2 at 34ABa	46.7144	20.6628	85.1332	10.9942	29.0863	85.6204	13.5624	40.7671	77.3072	8.36967	22.373	43.2693	22.6226	3.51221	21.358	5.19403	14.1428	15.8401	29.353	35.0192	67.4551	11.9127	7.60657	74.4642	14.3989	18.8937	22.7882	8.34975	8.54466	0	40.2656	34.7945	83.6139	13.1327	15.1848	38.0408	4.13838	3.37301	8.62241	3.53412	1.44009	5.18131	5.21611	2.45175	12.5515
FBgn0004192	snRNA_gene	2L	snRNA:U2:34ABb	small nuclear RNA U2 at 34ABb	24.034	13.1744	53.585	15.7468	41.6411	159.925	15.3652	70.7459	134.423	23.1204	89.0406	166.216	42.6056	10.068	79.1494	27.6389	60.1423	147.287	39.0998	80.382	130.722	37.5941	25.1184	181.751	30.1658	52.2629	111.407	39.6125	39.3175	31.6547	54.3045	92.1617	250.69	42.4863	101.394	134.446	27.4304	26.4197	137.918	34.9396	30.131	164.311	60.1899	28.3591	140.462
FBgn0004197	protein_coding_gene	3R	Ser	Serrate	1.71283	2.26493	2.53747	49.8478	40.5337	68.0845	3.29538	3.98737	2.6017	28.4422	34.14	48.0732	1.34059	2.38474	2.33313	34.7595	50.5634	42.4766	2.41984	5.33646	2.72254	33.5413	30.2089	41.7095	3.41377	5.34337	7.41239	26.3448	20.9855	31.6547	2.50936	8.03983	14.46	42.1271	44.4672	69.4923	1.93279	3.4085	1.47093	56.6288	51.8096	71.6369	2.01346	4.12897	3.23421
FBgn0004198	protein_coding_gene	X	ct	cut	97.3879	120.336	108.86	440.104	809.077	658.353	119.708	114.628	117.54	337.964	811.932	462.188	67.5092	111.43	106.277	411.366	775.547	648.06	116.038	217.298	189.983	381.323	593.49	625.255	115.767	225.463	329.628	438.839	898.693	541.647	118.714	275.21	502.147	382.936	702.37	601.764	87.4688	216.688	95.3345	336.141	407.805	604.498	158.829	357.287	155.105
FBgn0004227	protein_coding_gene	X	nonA	no on or off transient A	289.106	330.842	320.941	270.372	346.93	269.697	372.902	447.25	405.701	210.266	312.495	275.063	272.26	340.854	338.423	247.129	351.185	324.867	329.902	398.304	395.351	245.748	308.445	246.839	320.485	428.642	359.207	227.71	315.027	211.031	318.63	430.313	362.277	235.889	343.232	289.856	361.866	452.598	364.526	235.759	269.463	287.073	328.153	379.077	371.584
FBgn0004228	protein_coding_gene	3L	mex1	midgut expression 1	11.0062	12.4763	5.00921	99.2403	78.5659	78.1901	21.9221	22.0066	20.9193	88.4342	42.6268	70.9653	16.4032	18.0966	5.7556	104.445	51.0275	61.5375	23.9003	27.2886	15.3577	130.987	94.4067	109.612	13.8095	17.9902	22.993	78.481	60.5711	41.0338	46.0997	22.5685	35.4641	85.7624	68.0003	70.0598	18.1654	15.7832	6.33298	108.651	50.8566	46.359	12.9802	16.7815	11.8963
FBgn0004237	protein_coding_gene	3R	Hrb87F	Heterogeneous nuclear ribonucleoprotein at 87F	1025.83	1073.26	1217.37	460.459	528.012	507.738	1395.03	1604.12	1495.54	490.845	613.737	569.792	1019.89	1160.06	1281.84	455.063	427.509	533.192	1008.87	1093.49	1149.79	443.904	506.764	487.185	1108.99	1378.4	1089.68	429.531	430.919	661.231	1056.02	1372.27	803.446	437.865	547.691	472.665	1302.69	1531.29	1313.8	514.451	516.486	590.036	1330.46	1355.69	1550.86
FBgn0004240	protein_coding_gene	2R	Dpt	Diptericin	3.95566	19.9359	1.47668	8.96673	80.2335	6.66469	17.1343	28.8252	13.2818	130.1	32.8812	1371.14	67.8418	66.5376	45.2003	93.305	37.117	284.011	8.54006	7.78932	6.37242	375.229	58.4119	50.784	4.70037	6.80295	6.93222	95.4265	199.416	18.7583	39.7792	7.28181	42.2046	121.152	20.2918	106.888	787.355	23.2649	9.04719	625.197	201.846	48.3151	4.82782	2.39064	19.6052
FBgn0004242	protein_coding_gene	2L	Syt1	Synaptotagmin 1	136.038	191.773	110.735	1326.18	1761.16	1197.52	189.233	166.314	97.3177	1039.22	1636.36	907.03	101.351	202.244	106.462	1112.59	1915.83	1357.08	131.037	285.409	207.18	1138.05	1563.45	1140.05	174.229	292.771	371.482	1486.57	1968.56	985.984	190.852	394.916	865.159	1311.84	1733.79	1605.13	108.821	231.475	107.927	968.474	1246.84	1049	278.374	465.376	152.074
FBgn0004244	protein_coding_gene	3L	Rdl	Resistant to dieldrin	75.2214	86.4436	84.6468	669.307	795.707	673.09	104.788	89.1991	85.0683	575.557	827.608	832.47	48.0818	90.2141	94.7484	598.813	964.149	876.164	81.8563	166.082	195.609	629.39	865.22	812.477	79.4782	130.652	237.852	695.789	864.449	538.129	88.1116	145.949	534.881	569.602	804.482	995.102	53.4605	92.9009	80.4496	508.454	567.943	803.363	135.303	187.797	100.426
FBgn0004359	protein_coding_gene	3R	T48	Transcript 48	113.682	106.12	110.952	53.712	48.6662	54.3537	119.505	126.536	124.492	59.5668	90.1872	56.1699	117.325	105.855	112.689	53.8205	56.2441	53.3938	119.012	110.31	109.623	51.5969	56.5633	51.2958	94.9465	97.3857	81.5111	61.6995	66.9606	28.1375	108.039	112.911	73.7558	57.9148	70.0677	57.9	86.776	82.3317	96.4984	34.5691	43.9099	54.9326	83.113	74.946	95.0157
FBgn0004360	protein_coding_gene	2R	Wnt2	Wnt oncogene analog 2	2.02618	2.58648	1.47284	18.9581	18.9475	25.0016	3.51511	1.7276	1.22518	13.759	15.6102	21.2818	2.88526	3.72142	2.27225	19.8428	29.1376	24.895	1.97605	2.66761	2.75089	19.2142	21.2913	29.5598	15.9656	15.0693	33.4024	38.3479	45.6524	39.8614	1.77456	6.52847	10.2268	19.5904	18.138	22.5563	2.40358	3.04547	2.45872	18.7436	18.1571	22.5828	3.0246	4.45748	2.49276
FBgn0004362	protein_coding_gene	2R	HmgD	High mobility group protein D	2818.65	2616.1	2905.52	273.612	166.563	209.522	2397.75	2297.26	2650.1	229.351	137.025	200.292	2736.93	2556.41	2768.78	198.636	192.703	165.004	2718.56	2287.36	2597.13	214.408	216.768	197.044	2386.95	2009.27	1876.38	206.488	147.722	260.272	2387.55	1898.37	1154.64	217.001	230.724	203.87	2555.1	2385.65	2622.12	189.543	189.082	177.564	2506.33	2034.44	2796.55
FBgn0004363	protein_coding_gene	2L	porin	porin	2521.91	2293.01	2633.01	2169.82	2036.11	2274.86	2202.19	1979.45	2239.79	2049.8	1697.64	1951.68	2182.39	2051.66	2289.95	2310.84	1836.79	2151.84	1836.79	1655.75	1964.96	1466.8	1315.08	1558.82	2280.81	1941.7	2535.22	2405.6	1950.45	2439.75	1985.87	1665.31	2338.87	1993.11	1527.44	1864.03	2580.11	2332.96	2751.74	2284.56	2267.01	1939.4	2590.51	2186.39	2608.82
FBgn0004364	protein_coding_gene	2R	18w	18 wheeler	79.1647	91.1002	74.2146	228.757	394.68	297.626	101.628	107.623	98.5816	173.89	314.54	206.484	75.204	110.568	88.8983	232.159	383.976	320.861	68.4997	144.093	120.331	208.534	264.287	270.553	61.9727	123.449	149.905	186.971	277.011	239.169	99.1331	139.623	247.385	195.95	253.662	269.529	61.405	104.056	44.2472	174.185	213.632	243.13	77.0428	118.449	57.2271
FBgn0004367	protein_coding_gene	X	mei-41	meiotic 41	175.437	180.238	196.774	30.5156	28.3139	42.887	172.728	195.347	210.596	42.7379	44.9702	46.0211	186.034	163.125	192.63	28.6716	43.9629	33.8656	181.817	188.253	188.341	37.199	31.8494	22.1465	222.586	266.214	175.287	29.6398	35.8969	65.6541	170.723	173.335	67.2789	27.0333	43.0385	30.1689	183.586	196.526	213.498	31.2044	31.8611	41.7398	198.101	190.918	232.85
FBgn0004368	protein_coding_gene	X	Ptp4E	Protein tyrosine phosphatase 4E	450.239	485.011	549.522	229.111	249.645	222.399	414.188	503.247	469.556	213.887	270.529	238.579	481.821	465.952	533.199	229.929	318.927	243.215	498.449	528.854	536.873	221.836	253.24	236.59	462.458	580.794	499.641	216.681	247.63	239.169	417.715	490.639	393.542	215.99	263.001	230.777	468.815	543.56	513.54	193.996	205.094	242.065	486.512	544.966	553.673
FBgn0004369	protein_coding_gene	3R	Ptp99A	Protein tyrosine phosphatase 99A	277.998	287.975	301.941	400.052	492.253	487.489	320.702	343.692	327.289	372.117	530.353	376.658	251.119	281.344	275.871	404.075	559.024	539.083	242.092	300.449	291.239	345.457	487.408	409.095	211.314	279.423	308.1	396.474	550.26	262.617	250.327	361.392	424.412	342.552	487.338	441.339	279.824	367.29	274.22	302.331	348.563	472.251	293.758	378.094	279.785
FBgn0004370	protein_coding_gene	X	Ptp10D	Protein tyrosine phosphatase 10D	493.18	545.263	566.536	426.178	506.687	546.748	469.172	579.323	560.048	415.598	610.824	544.084	440.812	461.522	483.174	357.598	491.941	396.802	453.227	529.163	515.729	416.013	514.786	517.159	462.567	611.46	531.883	442.424	509.091	575.646	465.438	572.372	481.8	326.065	414.105	522.514	455.823	543.657	428.543	401.698	433.443	547.731	504.875	580.793	546.527
FBgn0004372	protein_coding_gene	3L	aly	always early	0.102462	0.459162	0.288466	22.5356	25.1897	28.1156	0	0	0.194523	26.3721	24.1963	30.7822	0.0868127	0.326291	0.0694815	21.8176	25.9047	34.5421	0.604512	0.544471	0.0717263	32.6692	36.2181	43.6816	0.468072	0.189402	0.145932	33.4831	25.2322	87.9296	0	0	0.151954	38.1301	32.4612	37.1032	0.0913575	0.0667461	0.0780811	39.5371	38.3057	35.2483	0.154067	0.322702	2.45775
FBgn0004373	protein_coding_gene	3L	fwd	four wheel drive	1014.84	1121.56	1141.33	815.146	885.714	930.959	883.286	1103.26	943.319	759.721	937.527	845.269	989.691	1044.81	1012.33	782.335	997.333	864.924	998.192	1130.46	1028.67	804.018	1038.32	963.683	1008.65	1267.89	912.13	806.271	980.397	1118.46	994.166	1188.92	609.508	762.745	930.359	1096	1039.68	1199.15	969.722	807.118	869.902	942.731	1051.26	1176.87	1127.89
FBgn0004374	protein_coding_gene	2L	neb	nebbish	126.643	125.069	155.44	93.4412	89.9006	138.143	132.256	138.987	151.435	125.115	125.041	159.235	174.973	137.081	184.457	124.656	134.007	150.446	157.612	137.675	155.219	121.822	154.376	205.609	164.895	149.78	126.299	171.184	143.058	234.479	120.258	105.023	40.5943	96.5489	100.387	136.149	159.789	129.959	211.274	152.487	131.211	175.065	148.633	125.379	200.184
FBgn0004378	protein_coding_gene	3L	Klp61F	Kinesin-like protein at 61F	334.074	356.004	381.266	39.0222	41.0027	50.3094	314.299	364.705	354.45	55.3584	39.1115	66.0983	342.217	323.431	340.417	31.856	22.9627	39.5019	358.914	352.995	349.87	32.914	38.9194	31.3679	332.174	318.903	215.454	47.1808	37.0566	67.9989	284.299	277.01	54.0489	37.4758	39.0709	33.5008	370.897	330.25	391.468	37.3941	40.9441	48.5285	327.486	293.535	397.401
FBgn0004379	protein_coding_gene	3L	Klp67A	Kinesin-like protein at 67A	373.855	353.768	396.595	174.825	143.181	193.098	304.486	325.534	363.939	172.576	154.245	214.328	367.893	307.457	374.532	130.049	134.002	144.84	354.165	300.237	351.035	183.185	178.595	226.199	410.643	325.784	297.474	163.198	130.952	287.237	340.801	262.494	78.7068	155.696	147.01	238.217	376.051	301.382	429.531	221.44	193.546	243.172	334.768	245.519	398.087
FBgn0004380	protein_coding_gene	3L	Klp64D	Kinesin-like protein at 64D	128.671	136.221	151.148	94.6717	85.8565	108.43	91.2478	105.123	119.131	85.787	87.715	102.723	137.527	120.063	139.011	91.5063	100.488	101.121	117.992	114.795	116.673	90.7366	80.5281	101.166	136.561	132.678	116.215	85.7263	77.3316	37.5166	110.094	97.9089	70.4751	89.8728	81.2348	90.688	142.533	126.063	170.989	85.1469	81.4055	92.8106	140.55	112.309	180.772
FBgn0004381	protein_coding_gene	3L	Klp68D	Kinesin-like protein at 68D	230.985	222.566	244.74	88.1448	80.9382	73.2222	201.817	217.565	224.481	81.761	82.7822	85.3717	242.993	219.537	232.126	78.4182	88.3932	77.8761	234.474	220.939	226.317	83.8145	82.497	60.1704	215.204	204.704	161.992	89.0521	97.1146	30.4823	185.251	174.138	95.494	81.2506	84.1262	69.1505	232.52	218.941	262.368	64.4233	62.0624	59.948	207.264	181.345	222.356
FBgn0004387	protein_coding_gene	3R	Klp98A	Kinesin-like protein at 98A	360.38	387.278	412.962	272.262	289.599	298.694	298.271	357.023	328.818	280.698	315.661	342.23	306.55	364.596	351.543	906.003	1204.56	1024.63	322.027	383.11	351.966	236.024	291.942	317.556	347.413	389.49	302.556	215.423	287.065	168.825	313.173	389.817	223.789	258.528	330.296	308.169	384.484	428.591	407.351	245.633	262.141	298.062	338.547	351.373	386.393
FBgn0004389	protein_coding_gene	3R	bnk	bottleneck	0	0.0517873	0.083958	0.118803	1.36677	0.635532	0	0	0	0.259853	0.252355	0.980184	0	0	0.0770117	0.113654	0	0.392436	0	0	0.275139	0	0.368105	1.2642	0.307721	0.162188	1.20556	0.527236	0.245059	5.86198	0	0.0842172	0.174661	0.319521	0	0.418838	0	0	0	0	0.366382	0	0	0	0
FBgn0004390	protein_coding_gene	3L	RasGAP1	Ras GTPase activating protein 1	562.538	592.711	658.236	156.216	225.543	200.719	540.642	685.267	629.598	162.551	233.145	201.661	513.45	489.541	554.308	140.972	227.83	158.885	552.424	577.244	565.758	158.002	194.132	212.099	539.361	688.966	466.314	155.84	221.271	114.895	522.5	739.686	314.843	143.197	205.668	175.625	581.5	740.808	607.177	129.292	150.048	181.48	507.057	582.761	602.001
FBgn0004391	protein_coding_gene	X	shtd	shattered	427.702	420.849	431.405	135.067	131.096	146.259	377.415	434.941	428.563	140.786	173.969	153.618	445.394	398.396	450.632	113.092	162.977	138.51	475.945	434.766	434.073	128.707	144.311	177.458	458.891	497.715	329.458	151.739	186.465	208.686	393.171	427.691	187.032	120.674	141.409	158.968	437.79	477.347	475.227	148.32	160.612	180.74	417.721	437.402	479.596
FBgn0004394	protein_coding_gene	2L	pdm2	POU domain protein 2	2.21029	2.35906	1.41316	14.8265	24.6816	16.957	2.07655	1.77193	1.45314	9.57467	17.3787	9.82965	2.16652	5.17151	2.95482	18.948	31.6189	14.4364	3.21779	9.00449	6.57225	19.2869	17.406	23.7602	2.28101	2.90098	8.05173	10.4506	9.87466	0	6.67085	9.79399	9.86529	14.9442	26.3719	15.8123	2.93606	5.20813	1.90922	10.0279	14.008	18.318	8.23264	13.3549	6.85522
FBgn0004395	protein_coding_gene	3R	unk	unkempt	224.091	220.528	227.238	147.207	142.894	153.104	197.352	216.775	196.371	133.114	133.512	152.553	228.276	200.345	195.252	121.002	155.022	140.508	226.76	201.384	213.381	125.955	155.968	143.58	217.557	213.659	164.632	126.835	158.022	111.378	194.628	192.23	153.18	106.124	132.556	121.428	229.606	233.221	221.457	98.7812	113.458	119.533	244.362	216.082	224.842
FBgn0004396	protein_coding_gene	3L	CrebA	Cyclic-AMP response element binding protein A	70.98	97.0064	75.8089	348.193	555.103	349.764	87.4678	97.4578	81.7582	285.451	439.115	380.989	70.9914	126.553	95.0486	344.314	563.523	394.99	53.6879	112.069	104.889	351.593	408.435	373.153	63.2738	118.133	164.232	350.39	556.728	395.097	149.633	219.985	267.727	341.704	486.602	436.022	78.0514	127.563	51.5682	326.009	312.972	461.92	96.3489	173.074	70.8482
FBgn0004397	protein_coding_gene	X	Vinc	Vinculin	414.656	430.29	446.524	392.866	490.593	384.227	410.911	445.462	435.219	357.112	468.026	316.275	402.455	376.209	440.99	408.808	497.557	451.426	397.15	476.277	450.06	339.792	430.846	390.343	417.07	495.109	491.407	415.161	519.514	316.547	389.602	499.364	543.829	411.785	470.723	482.728	399.67	471.655	469.418	345.666	389.17	369.603	422.013	498.588	480.103
FBgn0004400	protein_coding_gene	2R	rhi	rhino	86.6805	69.7688	83.915	4.18605	2.88861	5.31369	140.063	135.811	152.443	11.4602	3.15105	4.59555	240.739	204.455	224.509	7.81408	4.20388	4.78483	349.726	272.479	307.099	8.32805	7.94051	8.73809	133.801	102.759	90.3491	6.7629	2.61461	9.37916	48.0641	37.4596	25.8984	4.43557	5.9907	10.9903	95.3067	76.5769	84.0206	5.04201	6.47868	7.29376	122.037	85.0802	132.591
FBgn0004401	protein_coding_gene	3L	Pep	Protein on ecdysone puffs	1479.78	1550.65	1596.31	641.421	645.327	693.336	1461.47	1627.41	1595.21	625.609	729.288	755.398	1007.27	1064.97	1174.5	570.576	673.616	728.735	1421.58	1355.75	1381.85	621.335	669.405	791.642	1362.43	1475.78	1220.67	582.896	635.645	616.68	1363.61	1609.9	1130.52	617.97	789.06	650.798	1658.61	1739.45	1870.4	584.35	660.005	697.42	1501.63	1494.43	1856.04
FBgn0004403	protein_coding_gene	X	RpS14a	Ribosomal protein S14a	1165.11	910.073	958.543	797.692	465.181	887.059	1233.06	883.646	1200.15	807.088	418.445	902.192	1192.77	851.839	1146.69	886.409	627.486	693.059	1252.99	952.425	1177.1	776.375	470.144	707.949	1171.25	913.264	1338.96	818.315	534.152	763.229	1150.87	770.963	1579.8	741.659	499.515	632.059	1050.73	744.596	1176.83	810.753	631.442	723.957	1080.36	811.031	975.937
FBgn0004404	protein_coding_gene	X	RpS14b	Ribosomal protein S14b	1436.24	1163.56	1136.99	1085.44	781.591	905.981	1479.32	1060.89	1231.17	934.651	638.175	990.582	1307.3	1266.05	1235.5	1116.09	807.894	820.289	1414.69	1070.53	1035.95	994.842	711.761	813.73	1276.19	1132.64	1597.91	1002.61	666.831	1030.54	1183.49	1093.94	1509.86	930.285	713.996	590.149	1144.46	1180.43	1055.39	981.534	898.118	674.972	1222.08	982.715	896.142
FBgn0004406	protein_coding_gene	2L	tam	tamas	132.701	134.914	146.553	35.357	32.0405	40.534	135.14	151.687	148.322	49.6657	46.2689	56.7486	166.149	142.08	158.47	35.5829	46.5407	51.48	145.461	127.077	125.77	31.8541	28.0657	41.3875	155.122	152.758	117.74	40.1635	30.7685	96.1364	114.322	110.425	61.1498	32.3252	31.7601	43.0109	171.871	170.198	197.985	56.3866	58.4949	69.0045	127.283	112.185	155.572
FBgn0004414	protein_coding_gene	3L	msopa	male-specific opa containing gene	1.99043	15.9237	2.38375	232.462	415.383	786.616	2.39238	3.92203	9.55179	1333.74	1291.71	2772.86	1.428	10.3456	4.72889	1095.87	1285.44	1913.9	20.1997	1.25588	2.13299	658.486	648.483	979.097	4.10707	0.669969	4.40814	1518.26	1110.45	2423.34	1.94925	1.13263	4.51505	3205.46	1794.86	3372.47	1.50349	0.786655	6.65862	719.626	749.386	1104.52	4.34438	11.6984	18.8328
FBgn0004419	protein_coding_gene	2L	me31B	maternal expression at 31B	5886.89	5475.54	5715.43	454.034	266.521	353.822	5297.48	4945.03	5181.32	557.65	271.347	396.744	6081.68	5813.76	5202.15	413.899	287.88	309.747	6028.42	4847.11	5148.74	380.696	316.924	345.753	5949.01	4619.55	3681.9	427.191	214.641	425.579	5505.65	4059.6	2061.48	423.517	329.325	412.414	6388.83	5435.43	5714.74	488.928	419.196	375.88	5782.84	4126.15	5455.37
FBgn0004425	protein_coding_gene	3L	LysB	Lysozyme B	324.056	434.147	303.644	800.955	442.002	904.558	754.943	966.887	722.841	671.743	312.133	641.632	78.0196	275.824	143.322	155.534	132.133	175.474	132.144	442.454	277.468	229.375	82.6455	127.261	46.0605	63.4416	116.319	169.648	68.946	97.3088	223.789	254.469	227.534	274.891	134.159	385.364	1.48563	1.63236	2.65449	39.1981	27.7092	55.6501	93.9719	202.006	130.024
FBgn0004426	pseudogene_attribute	3L	LysC	Lysozyme C	105.625	150.659	98.098	305.69	177.21	325.045	64.3677	95.2814	43.9887	91.1777	34.1284	49.7102	29.9782	84.6347	26.5616	37.3319	23.4963	35.7999	21.6396	44.6069	16.1967	28.1321	6.31754	7.28271	5.54869	0.929416	0.956481	5.09173	3.21167	2.34479	20.4715	28.6185	14.5842	33.2178	16.2675	30.7742	0.0434929	0.157682	0.156162	1.22219	0.723778	0.290745	2.764	4.45242	3.16272
FBgn0004427	protein_coding_gene	3L	LysD	Lysozyme D	837.512	1159.87	882.772	1979.16	1176.31	2099.74	2500.45	2449.34	2339.15	2446.35	1047.72	2360.16	178.238	795.865	403.825	470.489	523.957	602.432	455.874	1281.64	917.447	849.274	303.543	405.196	55.8007	96.8664	186.973	346.911	155.211	296.616	774.684	873.961	723.671	1002.65	487.808	1249.7	2.06563	4.21808	3.73254	29.0995	18.6692	28.8603	243.302	489.064	313.701
FBgn0004428	protein_coding_gene	3L	LysE	Lysozyme E	180.384	210.765	236.307	472.543	271.625	528.467	288.561	309.241	276.47	257.521	111.254	277.115	45.8944	134.268	63.9721	96.9409	95.8267	101.432	66.3065	189.944	121.11	108.308	56.3518	65.054	36.898	68.2673	112.529	154.629	80.5028	187.583	94.2223	123.564	120.872	132.412	79.6087	167.449	2.27435	2.52405	4.17568	180.084	150.114	284.303	25.1181	82.5693	41.2531
FBgn0004429	protein_coding_gene	3L	LysP	Lysozyme P	125.991	104.702	142.667	733.73	448.742	462.172	87.38	66.2328	64.241	164.355	118.317	152.599	40.3966	80.3202	54.4724	241.456	236.52	278.302	69.6898	143.225	64.9013	85.7683	30.0368	28.6417	68.9486	70.8836	170.734	353.671	221.986	297.788	58.2759	78.8082	195.279	48.3595	50.7791	61.1665	30.8343	47.553	26.427	94.1897	77.8102	62.3207	89.6347	124.528	40.499
FBgn0004430	protein_coding_gene	3L	LysS	Lysozyme S	0.0226466	0.444406	0	1.64136	4.15277	3.51092	0.0252455	0.0872419	0.219552	0.452275	1.12006	1.2967	0	0.074106	0	1.23863	1.76035	0.811267	0.118246	0	0	1.03188	0.932287	1.37454	0	0	0.0979015	1.01688	0	0	0	0.265373	0.49965	0.821811	0.999815	1.16833	0.316436	0.300352	0.174322	0.563573	1.11288	1.01859	0.0863258	0	0
FBgn0004431	protein_coding_gene	3L	LysX	Lysozyme X	5.53111	1.71785	1.30839	34.5484	6.73991	11.4293	13.8437	17.3507	15.9416	25.0973	6.0745	25.8423	0.180773	0.126092	0.0694815	0.129795	0	0.746426	6.18783	5.32101	26.2389	25.5426	2.06034	3.6406	7.64144	0.753069	11.7177	31.4056	57.2128	18.7583	1.92109	0.723927	0.435672	3.92312	1.29508	1.5655	8.69915	2.608	4.73212	37.531	2.50318	8.81443	6.44791	3.28291	7.20488
FBgn0004432	protein_coding_gene	X	Cyp1	Cyclophilin 1	2819.91	2587.42	2815.42	1214.97	1032.24	924.54	2904.39	2534.11	2980.48	1296.5	850.403	1002.25	3060.88	2941.78	3506.96	1618.69	1043.3	1154.88	2721.19	2393.89	2836.01	1170.13	761.633	805.612	2844.08	2382.34	2800.15	1423.58	1187.05	1165.36	2884.66	2437.11	2663.72	1415.94	1029.07	950.515	2787.39	2480.81	3199.94	1305.57	1056.16	933.448	2480.5	2140.01	2707.07
FBgn0004435	protein_coding_gene	2R	Galphaq	G protein alpha q subunit	38.5422	52.8101	30.2205	247.793	251.692	175.866	53.8953	40.2924	35.8796	207.193	206.926	199.977	34.7234	56.0258	37.8946	219.274	188.201	202.561	40.9062	53.8443	57.2999	201.625	201.506	141.257	42.9342	55.1307	71.8095	206.969	207.775	158.273	53.347	64.0326	185.267	221.639	219.526	211.501	41.8782	62.8521	36.8841	220.158	236.339	213.06	66.4129	72.8372	30.3093
FBgn0004436	protein_coding_gene	3R	Ubc6	Ubiquitin conjugating enzyme 6	445.43	414.871	445.777	615.262	591.441	542.637	416.524	400.47	434.374	567.013	588.181	493.928	423.441	416.125	392.931	520.902	539.166	523.324	284.225	329.769	343.927	620.143	681.402	606.981	413.742	392.539	463.941	574.08	547.887	381.028	413.675	396.729	526.612	576.848	520.712	534.297	396.068	422.056	392.427	507.615	534.9	471.335	492.046	454.352	413.996
FBgn0004449	protein_coding_gene	3L	Ten-m	Tenascin major	341.415	402.542	397.893	618.229	989.215	899.496	475.459	588.676	497.004	535.771	980.019	738.697	398.16	427.123	471.631	598.155	1012.77	873.791	380.724	556.15	513.062	687.107	973.332	1015.25	448.25	587.365	633.01	726.329	1265.36	536.957	441.47	648.485	636.276	719.357	1085.24	1019.27	379.188	506.944	392.945	552.142	704.963	940.012	331.324	505.107	396.991
FBgn0004456	protein_coding_gene	X	mew	multiple edematous wings	62.4374	76.9778	50.121	189.72	217.357	210.652	85.8117	84.4145	59.2154	165.641	187.737	176.045	51.3759	77.9121	52.1083	193.399	189.793	210.333	64.563	97.9109	80.2725	160.98	186.909	169.458	57.9624	81.3018	114.498	141.289	188.055	105.516	76.0984	127.696	229.274	196.991	271.176	225.52	52.7438	83.0687	33.3898	139.677	148.174	168.082	76.4352	99.4133	52.0163
FBgn0004462	protein_coding_gene	X	S6KL	S6 Kinase Like	222.832	207.636	210.117	109.416	88.5632	100.279	200.894	218.204	197.664	105.545	119.527	97.4974	216.838	198.63	193.829	98.0751	105.104	100.655	212.979	201.846	193.095	96.8274	97.2036	94.9712	223.617	208.522	166.769	97.9303	127.303	62.1369	202.872	189.073	138.491	95.621	120.59	104.345	231.168	212.813	205.06	85.2077	104.903	84.0043	212.43	201.005	221.886
FBgn0004463	protein_coding_gene	2R	RpIII128	RNA polymerase III 128kD subunit	80.8404	85.3358	78.8365	34.0898	26.7515	34.8777	88.1825	83.7738	82.3883	35.8254	32.989	26.2976	120.501	120.072	114.384	46.4222	57.7653	47.9424	99.6182	92.018	88.7224	30.7387	27.6764	38.9463	109.119	98.8971	95.6953	36.1547	36.8448	12.8963	130.022	112.388	126.085	51.9607	45.7299	45.764	87.2306	80.3735	80.7857	33.193	27.4304	31.7133	83.3058	70.2787	84.1832
FBgn0004465	protein_coding_gene	3L	Su(P)	Suppressor of ref(2)P sterility	128.941	114.869	113.83	73.398	48.2687	71.5084	151.78	145.577	157.96	102.566	86.2532	90.5936	171.497	149.392	173.095	78.7626	71.9764	75.9272	156.956	150.12	158.847	94.5382	82.6387	99.3636	158.914	129.428	140.987	100.08	89.4595	127.791	123.233	95.9255	111.999	70.3336	53.0172	70.3687	123.315	102.655	135.774	63.4474	59.6235	57.0855	142.379	118.417	162.26
FBgn0004507	protein_coding_gene	2L	GlyP	Glycogen phosphorylase	2193.65	2514.5	2375.05	2841.03	4424.21	3423.08	2448.03	2288.4	2179.13	2746.09	4214.26	2705.74	2170.29	2591.33	2232.84	2572.49	3534.7	3181.29	2166.18	2712.4	2696.98	1950.24	2769.37	2625.63	2351.28	2864.75	2972.27	2854.93	4143.13	1601.49	2189.78	2848.36	3150.58	2472.51	2675.79	3300.39	1997.28	2548.66	2151.19	1911.83	2738.6	2399.71	2191.07	2554.08	2269.17
FBgn0004509	protein_coding_gene	3R	Fur1	Furin 1	463.135	477.385	459.591	532.09	684.94	570.388	445.332	481.549	436.387	432.617	527.026	438.946	418.595	456.865	447.822	516.431	571.91	524.819	457.031	502.803	507.864	470.683	558.35	488.086	436.948	523.849	500.615	484.348	654.956	375.166	440.9	578.624	547.472	535.798	687.597	525.62	426.263	515.226	400.732	452.093	448.955	523.4	483.743	535.644	499.54
FBgn0004510	protein_coding_gene	3R	Ets97D	Ets at 97D	169.921	159.563	176.83	54.6768	36.4002	54.6934	139.457	149.436	151.97	54.6093	44.1488	56.6433	185.714	161.691	178.858	44.3384	28.4065	42.6035	177.805	144.147	162.094	48.1478	48.3995	48.21	158.353	127.153	113.065	52.53	42.3445	114.895	146.156	133.289	63.4439	45.7906	36.7619	51.4183	165.013	157.875	172.179	52.129	50.9701	44.6899	165.359	124.694	166.289
FBgn0004511	protein_coding_gene	X	dy	dusky	0.434145	0.554331	0.258066	0.577147	2.00133	0.58471	1.33056	1.81713	0.358848	0.0891017	0.286164	0.298302	0.87697	1.81003	0.630635	4.92162	8.07569	6.41813	0.26112	1.39784	0.667927	0.898417	0.787319	2.91846	2.69363	4.72094	7.33868	4.12951	8.09794	0	0.54541	1.89448	3.92444	2.39255	1.68002	1.60188	0.911461	0.26234	1.14641	1.0638	1.20405	2.57385	0.645071	1.34209	0.691707
FBgn0004512	protein_coding_gene	2R	Mdr49	Multi drug resistance 49	53.5442	60.9027	38.9127	521.335	567.39	480.971	60.5279	56.2798	41.3372	417.67	443.662	523.315	31.7325	45.8045	23.1034	444.783	349.87	436.583	63.5887	188.031	174.368	749.635	718.623	1017.35	48.366	69.3243	98.3749	391.684	402.15	337.65	67.1387	98.0165	241.008	562.935	682.212	553.596	131.605	134.433	68.6796	414.118	446.208	526.765	36.606	57.8836	35.8739
FBgn0004513	protein_coding_gene	3L	Mdr65	Multi drug resistance 65	7.29196	8.53746	6.13042	41.5824	52.1592	43.6501	21.2281	15.8196	12.8235	77.8018	82.4296	42.1084	6.63522	8.6337	4.59743	52.1245	45.4025	43.9516	6.33152	12.2053	8.58771	26.0848	28.2661	44.2676	8.9343	15.2689	18.4313	68.2073	62.115	17.5859	9.55879	8.99451	39.9791	50.9917	33.1998	42.1759	6.17869	6.25622	3.57199	43.2588	52.5858	32.6153	17.208	27.7979	10.4519
FBgn0004514	protein_coding_gene	3L	Oct-TyrR	Octopamine-Tyramine receptor	4.23451	5.62953	3.40239	16.2442	20.824	24.4981	4.81462	2.98216	2.34298	16.1031	29.7423	17.2595	1.53465	3.11397	1.91139	18.5052	24.9019	26.0606	3.21679	4.46354	4.34637	19.7956	20.5009	21.0403	3.4041	4.30299	7.39446	21.8006	26.0664	5.86198	3.85457	13.5839	14.3317	17.9833	17.924	26.018	3.14785	3.93102	2.57939	15.3982	19.5212	18.1111	4.82205	7.05557	2.21417
FBgn0004516	protein_coding_gene	3L	Gad1	Glutamic acid decarboxylase 1	36.5067	55.1405	25.745	390.58	433.377	382.179	62.2185	50.4759	22.5556	376.494	450.604	341.754	27.4789	58.4086	30.7786	403.291	416.982	407.531	41.2818	83.8383	46.0045	385.705	428.688	304.757	49.3267	80.9372	126.621	545.262	542.859	287.237	56.1181	85.0241	379.853	507.524	430.566	543.935	34.366	59.7814	36.1975	371.858	465.862	304.146	102.516	143.867	33.116
FBgn0004552	protein_coding_gene	3L	Akh	Adipokinetic hormone	1.24272	0.948584	0.818101	3.79886	5.93047	2.42953	3.41772	3.04377	0.593108	18.4838	8.15239	3.79977	1.63602	3.91551	0.23958	33.6287	14.8157	3.07739	3.07975	4.88508	2.15894	18.325	10.2681	3.86333	4.9678	3.3954	6.33691	24.8885	14.634	11.724	4.55156	2.43803	10.3567	22.8464	7.91834	5.49385	2.00175	1.93469	1.41853	7.91856	9.40226	2.28027	6.06706	3.90611	1.66161
FBgn0004554	protein_coding_gene	3R	Edg91	Ecdysone-dependent gene 91	0.343177	0.166674	0.60943	1.76835	0.90056	3.29905	0.446499	0.441004	0.656231	0.663589	1.08723	6.50224	0.790805	1.14402	0.710451	0.495878	0.82233	1.72097	0.265378	0.342965	0.578862	1.1028	0	1.59134	0.152772	0.600777	1.94779	0.749991	1.68377	0	0.941585	0.183714	0	0.339451	0	0.46763	0.502954	0.097797	0.218278	1.41587	1.09604	0.49511	0.211914	0.616795	0
FBgn0004556	protein_coding_gene	3L	Dbp73D	Dead box protein 73D	130.169	134.85	134.97	30.2769	26.8131	26.8386	141.504	157.252	160.166	27.463	21.4222	40.2563	159.178	160.621	177.659	27.0575	22.5907	33.6874	143.306	120.533	119.584	20.5866	23.695	30.0716	123.976	119.015	117.907	27.678	20.2775	25.7927	151.261	137.524	126.114	25.5476	35.555	26.9672	137.561	130.228	149.731	31.0845	26.8366	30.204	137.646	113.323	140.969
FBgn0004567	protein_coding_gene	2L	slp2	sloppy paired 2	0.484137	0.572574	0.495763	3.84072	9.23113	1.65456	0.915188	0.485567	0.667866	4.41771	8.87402	3.53992	0.519262	0.489634	0.485402	4.85059	10.0212	6.00353	0.932204	1.25838	0.231996	5.73601	5.75373	4.53213	0.973432	2.64529	2.62502	3.96515	4.62906	0	1.29866	1.04491	3.4784	3.46569	5.5711	6.71674	0.747044	0.970873	0.682393	4.92421	5.94148	4.98517	0.54222	3.03812	2.57376
FBgn0004569	protein_coding_gene	3L	aos	argos	16.4717	17.5321	11.25	34.4152	38.31	32.9129	18.605	19.6087	13.261	41.9461	32.9922	29.458	13.1897	17.788	11.1072	33.3538	36.4769	30.8609	10.3558	15.6063	12.4208	20.5872	25.1459	20.7188	18.3952	22.5463	24.8148	36.8125	33.1036	1.1724	19.3691	21.4946	65.2653	32.6455	30.4526	53.0137	17.1813	21.0698	11.6411	32.7656	31.3715	28.7292	23.6896	28.4141	15.552
FBgn0004573	protein_coding_gene	3R	5-HT7	5-hydroxytryptamine (serotonin) receptor 7	3.90028	5.37102	4.11501	33.8578	41.6007	43.7956	5.24177	5.4882	3.365	34.4294	56.8971	42.4856	2.096	3.3213	3.59498	31.9182	35.995	49.5388	2.80631	10.5099	5.66102	27.9063	41.2224	42.0016	3.58145	7.65993	10.769	39.647	52.7606	12.8963	4.04455	12.0782	16.8834	36.303	43.4793	37.9011	2.97136	8.80901	3.32078	31.9575	26.1848	42.7037	7.38072	15.2597	4.96531
FBgn0004574	protein_coding_gene	3L	Rop	Ras opposite	195.821	198.271	183.249	342.083	332.893	302.246	205.783	198.773	186.475	364.926	349.481	287.256	194.174	188.232	191.241	346.734	313.87	314.541	210.736	221.103	191.071	394.47	375.345	304.535	202.255	193.407	196.307	359.877	340.673	169.997	217.658	196.382	272.647	389.155	371.937	350.114	198.09	182.74	205.963	335.888	329.657	261.669	222.554	188.256	204.854
FBgn0004575	protein_coding_gene	3R	Syn	Synapsin	53.3452	77.2177	42.8437	543.579	725.487	475.369	63.9545	52.1101	37.8096	383.626	577.393	356.121	33.7477	67.5233	31.0024	409.202	543.95	474.914	49.4868	97.0291	60.8765	459.295	500.865	396.097	66.6033	98.7792	135.223	570.663	724.777	302.478	64.3675	107.327	313.405	452.354	556.868	482.459	40.6461	76.1826	37.2572	336.708	419.448	345.794	95.5392	171.085	50.596
FBgn0004577	protein_coding_gene	3R	Pxd	Peroxidase	0.40597	0.490812	0.238289	0.870094	0.795011	1.06985	0.579583	1.0374	0.362313	0.57241	0	0.455254	0.648781	0.913786	0.315941	0.616533	0.464856	0.864006	0.938233	1.22289	0.70205	0.824694	0.506634	4.00038	0.649044	0.740949	1.03549	1.81328	1.18226	0	0.552592	0.486321	32.7293	2.52179	1.69281	32.0808	0	0.0625712	0.439895	0.26261	0.775032	0.335771	1.27372	0.972548	1.2193
FBgn0004580	protein_coding_gene	2R	Cbp53E	Calbindin 53E	26.7946	35.8619	20.4475	255.65	276.998	217.579	45.3959	31.4083	19.0961	280.099	297.819	235.635	23.053	56.147	29.914	353.846	387.642	372.185	27.3962	53.7603	36.9065	245.989	286.118	191.003	30.3348	48.2855	65.0931	302.907	301.117	132.481	39.6659	51.166	245.52	340.068	295.697	338.606	20.1816	29.7942	19.5125	193.471	227.59	161.178	73.0925	86.482	22.8892
FBgn0004581	protein_coding_gene	2R	bgcn	benign gonial cell neoplasm	2.33064	3.12709	0.695147	138.61	133.245	157.926	2.19348	1.6224	1.38356	133.128	142.72	159.313	0.840816	1.88858	2.05553	141.328	164.323	175.527	4.44294	1.00499	1.39962	239.393	283.805	318.657	1.70809	2.10116	4.23588	189.345	204.999	376.339	2.45055	1.91808	2.22468	174.32	201.299	231.37	1.51761	1.44751	1.45834	220.725	238.327	251.495	2.37056	1.00208	7.38075
FBgn0004583	protein_coding_gene	2L	ex	expanded	108.196	130.622	101.962	201.843	337.627	276.662	117.064	126.783	96.1689	207.021	408.395	209.132	106.391	144.138	104.68	248.614	428.465	281.071	96.0878	148.215	99.294	234.968	389.402	353.894	93.1954	162.187	176.177	197.992	385.006	208.686	193.671	366.155	328.493	303.53	499.491	413.23	108.098	183.857	64.7335	184.587	242.771	286.533	121.261	216.034	102.517
FBgn0004584	protein_coding_gene	2L	Rrp1	Recombination repair protein 1	355.851	373.923	366.817	75.9173	69.7682	87.2991	331.22	371.864	402.289	95.9665	78.3906	114.725	354.549	349.938	375.422	69.8582	73.1969	76.2762	328.906	312.009	314.123	80.5553	92.6893	83.1121	334.046	311.211	270.607	94.9533	69.9907	134.825	300.399	269.14	145.759	85.2162	88.9466	120.832	338.13	316.668	376.321	89.9953	98.9296	98.5225	345.495	291.05	381.309
FBgn0004587	protein_coding_gene	3R	B52	B52	1245.35	1252.53	1329.36	874.193	895.836	808.716	1285.76	1221.19	1328.28	736.713	915.024	773.231	1093.29	1126.16	1280.85	775.3	1012.12	842.718	1298.37	1205.84	1260.47	804.753	815.845	760.479	1333.15	1354.76	1406.94	868.428	1004.12	1172.4	1375.09	1519.03	1372.87	848.033	923.638	905.397	1245.08	1377.89	1353.41	816.291	872.878	962.929	1110.72	1161.75	1140.14
FBgn0004589	protein_coding_gene	3L	Eig71Eb	Ecdysone-induced gene 71Eb	0	0	0	0.995407	0.554141	1.22947	0	0.0777653	0	1.37299	1.07057	2.99991	0	0	0	0	0.410128	0.307429	0	0	0	0.361598	0.849365	0	0	0	0	0.268432	0	0	0	0	0	0.335316	0.646674	0.898008	0	0	0	0.330781	0.378888	1.47401	0	0	0
FBgn0004590	protein_coding_gene	3L	Eig71Ec	Ecdysone-induced gene 71Ec	0	0	0	0.133931	0.55853	0	0	0	0	0.0973633	0	0.108676	0	0	0	0.113654	0	0.818165	0	0	0	0.286449	0.184052	0.139935	0	0	0	0	0	0	0	0	0	0	0	0	0	0	0	0.0815951	0	0.167886	0	0	0.17846
FBgn0004595	protein_coding_gene	3R	pros	prospero	190.258	239.323	251.851	1902	2884.71	2705.41	310.617	281.617	250.491	1689.06	3115.16	2558.49	140.901	271.804	259.319	1813.38	3950.96	3125.65	205.737	433.476	397.983	1668.22	2590.4	2539.1	238.67	436.55	778.352	2010.36	3331.19	2389.34	260.599	555.536	1259.69	1830.49	2908.07	2979.35	156.739	330.819	267.586	1553.06	1978.7	2737	390.076	769.864	264.843
FBgn0004597	protein_coding_gene	3R	CycC	Cyclin C	84.992	58.1158	78.3938	28.1606	17.2082	20.043	73.546	64.7833	80.4387	31.7043	22.9918	29.6444	82.5954	61.2241	75.5682	28.1945	26.5864	21.6152	81.241	58.9679	76.9425	31.9932	25.5934	26.6345	76.91	67.2189	54.6039	27.0668	14.5929	7.03437	68.9212	54.4386	32.8082	28.7423	16.7981	23.2362	80.3583	64.2197	85.9166	36.6923	28.0128	23.9242	73.8863	51.106	76.9677
FBgn0004598	protein_coding_gene	X	Fur2	Furin 2	1667.13	1695.77	1667.07	290.067	303.97	259.463	1353.77	1531.76	1413.26	298.426	325.015	263.069	1605.3	1564.42	1574.83	288.181	312.079	269.527	1731.15	1730.11	1670.29	243.561	252.962	242.878	1736.85	1973.73	1435.92	265.789	294.805	182.894	1575.75	1695.55	863.215	268.123	275.292	342.487	1688.34	1780.16	1680.66	245.764	235.823	266.16	1474.86	1532.35	1611.17
FBgn0004606	protein_coding_gene	3R	zfh1	Zn finger homeodomain 1	355.871	394.324	394.769	160.105	208.851	205.373	278.419	338.243	317.844	155.204	227.235	201.479	346.786	359.826	395.367	160.884	228.726	222.601	340.545	396.017	387.598	182.799	235.104	232.76	321.124	424.77	406.399	179.135	279.395	279.03	281.203	419.872	328.208	184.422	301.802	248.922	387.331	511.24	389.744	144.326	200.556	237.573	370.303	455.27	424.113
FBgn0004607	protein_coding_gene	4	zfh2	Zn finger homeodomain 2	26.1465	28.3896	22.2733	202.924	314.332	316.74	35.7749	37.3735	32.6847	191.118	337.277	244.453	16.6939	28.6446	23.2947	196.18	355.898	304.92	27.3953	53.7261	46.3218	208.114	293.791	312.248	26.0148	49.9242	69.9683	197.552	337.615	216.893	32.3343	57.3089	112.728	172.577	270.76	285.364	20.2065	42.0339	22.9736	157.399	179.021	295.981	38.7117	85.2152	28.6326
FBgn0004611	protein_coding_gene	2L	Plc21C	Phospholipase C at 21C	391.511	424.114	416.866	500.193	587.242	528.033	378.692	429.752	375.431	433.227	588.35	424.007	391.686	395.63	397.585	473.469	592.957	532.83	398.868	483.161	442.411	469.928	476.49	473.394	415.043	483.138	432.902	422.284	535.867	379.856	432.797	482.747	416.428	478.728	599.193	529.036	422.757	452.014	410.011	371.652	431.127	449.766	399.459	428.841	403.053
FBgn0004618	protein_coding_gene	3R	gl	glass	5.68626	9.01246	5.09963	42.4046	65.4454	51.3264	8.97255	9.10844	5.3225	43.2444	65.8761	28.6094	4.0699	8.52329	2.92489	43.5531	62.0552	50.7432	5.72784	10.5079	6.15155	39.8235	51.2301	46.0275	7.42454	10.9076	15.0788	56.8542	74.312	12.8963	6.67403	12.5977	31.7663	47.6628	52.2042	44.6551	5.39578	8.89984	5.71248	42.702	54.8659	50.8631	12.2448	22.5752	5.46953
FBgn0004619	protein_coding_gene	3L	GluRIA	Glutamate receptor IA	2.53783	3.26321	2.81718	30.4573	30.2624	23.4467	5.06769	3.72889	2.4448	27.117	39.2104	40.8	1.99398	3.57118	2.03021	25.458	36.0683	37.157	4.02071	6.34892	3.29439	27.224	24.6781	30.9036	3.95157	4.51106	8.92542	35.5893	32.9872	4.68958	4.21068	6.95277	16.8114	27.1942	40.849	37.1187	2.36985	4.05864	2.2837	21.2745	27.0652	27.9193	6.25208	6.38405	3.5997
FBgn0004620	protein_coding_gene	2L	GluRIIA	Glutamate receptor IIA	6.77589	7.40361	3.44209	36.0442	32.7333	34.332	11.3612	8.09883	6.74501	46.1364	57.3118	34.2731	4.45603	7.01259	3.56225	40.2409	56.3443	40.391	7.24258	10.0711	8.90406	36.9842	43.0039	35.714	5.76717	7.98487	13.9522	38.7554	43.2542	5.86198	6.0331	7.9112	32.7887	27.327	24.8472	42.003	3.86501	5.45653	2.28195	23.8066	28.4558	24.169	10.4084	13.5075	3.79746
FBgn0004622	protein_coding_gene	3R	TkR99D	Tachykinin-like receptor at 99D	2.02291	2.30422	1.86555	15.9121	19.4765	12.3156	4.90864	5.52721	2.88616	21.1672	38.7328	28.6165	1.43552	2.8366	1.43821	21.4601	36.6368	24.1454	2.18804	4.63183	1.98335	18.2156	20.9214	19.4377	3.19683	3.47222	6.76755	17.9702	26.3171	33.9995	36.4863	31.6654	70.7279	93.5096	61.2704	104.146	1.2936	3.62839	1.45781	13.0016	17.3369	16.6013	4.25347	7.61106	1.99523
FBgn0004623	protein_coding_gene	3L	Gbeta76C	G protein beta-subunit 76C	68.5529	95.4987	52.2237	512.527	478.439	331.765	113.248	74.9536	41.3379	572.048	463.511	335.464	51.1692	66.7982	25.4312	522.949	366.968	382.181	57.4384	102.859	29.1332	368.848	347.931	152.511	88.1755	109.142	151.159	677.824	462.226	220.41	86.195	99.0771	376.1	550.051	426.38	304.288	53.5084	62.1717	49.2698	417.466	401.39	220.652	146.813	158.753	33.9772
FBgn0004629	protein_coding_gene	3R	Cys	Cystatin-like	57.8262	54.0863	49.0531	267.059	319.063	281.689	92.9876	47.8001	61.9782	495.782	287.939	524.076	26.5847	26.8438	19.4319	317.842	147.465	197.722	66.4985	128.774	144.262	563.25	295.03	313.193	109.832	90.2606	354.75	500.794	464.288	492.406	98.6276	120.145	591.025	795.321	428.356	724.78	45.6174	40.792	39.6842	442.718	271.069	285.97	56.4593	56.267	38.4557
FBgn0004635	protein_coding_gene	3L	rho	rhomboid	8.23378	9.20422	7.6571	48.9691	53.0083	42.7711	5.52333	5.07786	4.99969	30.7896	41.6818	32.6833	6.90255	10.8396	7.16088	61.2061	78.8728	66.1838	6.06431	11.911	7.52041	35.4559	57.9825	55.512	6.30264	11.4033	16.5224	43.2627	42.8163	21.1031	5.47653	9.35635	29.8662	33.7707	48.7195	44.985	4.16037	8.16176	4.02963	27.7128	28.937	35.4655	6.99784	8.82004	4.73844
FBgn0004636	protein_coding_gene	3L	Rap1	Rap1 GTPase	710.595	679.341	782.545	449.605	575.986	383.827	572.296	579.437	607.894	367.983	396.871	336.374	621.827	653.074	701.281	438.845	465.99	431.232	664.047	675.207	769.513	427.138	452.56	354.184	719.052	808.085	731.586	450.314	538.475	445.51	556.439	606.144	602.576	388.959	419.814	349.902	613.165	721.174	600.915	395.935	386.923	369.024	598.107	666.613	625.792
FBgn0004638	protein_coding_gene	2R	drk	downstream of receptor kinase	363.084	364.607	357.482	280.379	265.17	227.715	339.746	330.251	328.395	255.831	250.508	275.567	337.079	390.519	341.403	243.868	243.259	253.115	296.522	315.967	330.702	260.781	248.051	233.738	313.175	294.057	298.267	245.076	260.764	144.205	364.152	344.654	286.935	281.419	285.26	250.045	345.508	371.676	328.862	237.507	247.113	249.755	403.084	349.295	372.034
FBgn0004643	protein_coding_gene	X	Zw10	Zeste-white 10	457.707	437.69	448.608	69.1574	49.0981	66.1899	392.569	430.952	432.124	76.4001	73.8904	77.2691	468.049	384.473	454.846	69.3625	63.4614	68.892	447.485	400.284	422.229	59.2487	51.4762	63.6638	480.707	410.245	312.428	67.5868	65.5342	39.8614	399.099	329.27	122.568	65.8441	62.1037	68.9969	495.27	417.286	546.075	62.3326	57.574	72.7339	380.235	334.364	463.542
FBgn0004644	protein_coding_gene	3R	hh	hedgehog	2.9331	3.85123	2.41224	24.2693	21.2259	17.4679	5.07634	3.31182	2.89163	25.1962	28.4436	27.5267	2.1621	3.53	1.39003	21.9575	24.6139	20.0972	6.15377	8.7373	6.64889	32.4564	33.0139	31.379	3.30452	5.41014	9.38641	29.4598	25.2183	46.8958	6.96941	9.72198	10.9787	24.0481	29.7897	18.1255	2.891	2.52254	1.53353	22.7499	21.1977	18.2245	4.38938	6.4662	4.79078
FBgn0004646	protein_coding_gene	X	ogre	optic ganglion reduced	141.437	162.226	105.432	230.235	280.726	213.567	190.395	178.209	151.277	233.612	272.2	243.138	118.082	179.802	118.671	221.198	209.039	200.246	126.055	172.022	152.954	175.154	195.686	149.659	124.556	197.261	270.911	207.329	277.377	106.688	143.448	189.314	349.96	245.894	221.246	237.412	128.026	186.212	83.2086	246.313	219.791	230.993	159.918	223.67	89.4799
FBgn0004647	protein_coding_gene	X	N	Notch	781.774	825.551	1040.71	126.983	159.968	168.869	806.761	980.995	1033.16	146.269	190.931	181.229	743.001	638.21	932.556	122.083	164.147	147.779	869.568	954.92	1014.24	114.515	143.178	170.849	918.201	1223.16	905.23	143.849	172.741	188.756	786.853	880.193	619.212	148.317	179.007	269.425	900.163	997.748	1084.46	113.743	111.51	158.203	874.764	961.699	1209.05
FBgn0004648	protein_coding_gene	X	svr	silver	622.3	665.723	639.337	564.803	637.731	496.527	635.558	726.532	631.891	538.885	614.461	465.794	683.33	713.158	627.792	590.881	583.683	532.858	642.761	698.574	640.325	558.576	538.131	481.811	728.436	815.688	664.73	651.751	691.193	377.511	662.089	724.557	522.56	657.588	695.885	498.184	726.795	774.511	667.225	532.797	590.047	477.846	711.489	712.108	715.12
FBgn0004649	protein_coding_gene	X	yl	yolkless	5948.52	6191.74	6237.5	173.615	29.0408	171.924	5982.99	6681.39	6542.01	278.879	69.8045	145.761	6433.68	6396.69	7021.65	129.821	97.8717	48.3122	6000.55	5488.8	5456.11	55.0656	42.9875	84.7461	5697.91	6689.51	5403.94	138.481	36.7324	281.375	5651.32	6404.18	4292.12	104.619	96.3457	172.234	5625.66	6083.91	6841.61	125.507	75.3897	91.8472	5637.45	6280.85	6268.28
FBgn0004650	protein_coding_gene	X	fs(1)N	female sterile (1) Nasrat	899.568	892.037	923.485	128.666	92.061	133.208	874.797	985.69	976.662	130.349	102.209	123.942	913.288	940.13	1034.59	77.1208	101.349	65.8585	1013.4	982.946	967.594	98.4575	102.426	110.528	923.901	1133.9	978.616	127.339	124.359	184.066	950.473	1086.47	779.036	110.321	149.848	213.347	941.779	988.33	1022.48	136.276	123.266	178.065	861.474	964.199	943.349
FBgn0004652	protein_coding_gene	3R	fru	fruitless	49.7086	72.3233	55.2814	310.584	434.116	447.572	82.7283	72.5689	69.4419	270.773	459.615	332.725	44.642	71.29	74.3691	253.793	463.256	360.144	57.1628	107.064	91.6353	314.127	458.3	425.694	56.9397	102	176.886	296.377	361.869	266.134	66.9249	128.319	262.646	288.702	398.007	451.109	44.0213	80.4611	56.5225	229.102	299.341	357.789	91.9472	185.813	78.0583
FBgn0004654	protein_coding_gene	X	Pgd	Phosphogluconate dehydrogenase	403.265	412.11	447.65	477.849	562.803	365.651	377.876	347.953	366.925	843.479	740.532	570.1	487.246	465.048	464.765	987.739	771.93	748.524	402.86	490.601	550.465	988.056	685.425	555.358	352.233	360.126	487.015	958.802	843.932	644.817	444.389	400.992	566.339	939.164	676.744	702.337	436.63	407.837	506.016	482.092	422.874	356.839	345.677	347.615	355.876
FBgn0004655	protein_coding_gene	X	wapl	wings apart-like	1660.06	1647.73	1980.64	256.04	330.397	381.432	1430.48	1820.41	1706.44	280.198	388.297	355.473	1587.26	1490.49	1755.93	243.034	401.343	317.866	1554.75	1749.59	1703.98	223.629	321.779	326.261	1566.39	2060.09	1326.37	250.961	382.48	398.614	1485.63	1816.41	631.996	252.019	384.998	379.342	1609.58	1999.64	1802.65	232.649	264.149	351.742	1551.31	1758.64	2013.27
FBgn0004656	protein_coding_gene	X	fs(1)h	female sterile (1) homeotic	2263.32	2361.79	2688.31	1063.79	1461.66	1461.97	2020.86	2548.18	2343.79	900.163	1346.7	1233.85	2086.13	2058.47	2585.67	920.212	1536.23	1290.47	2118.27	2563.42	2515.39	855.255	1297.48	1308.01	2033.71	3094.58	2237.23	917.184	1461.24	1167.71	2037.28	3353.22	1833.44	870.235	1521.41	1301.58	2107.48	2910.09	2294.18	788.029	911.377	1312.12	2031.39	2651.11	2619.8
FBgn0004657	protein_coding_gene	X	mys	myospheroid	451.555	471.866	457.969	472.365	655.94	533.815	549.841	599.734	537.313	529.106	586.867	514.449	475.073	519.535	478.471	495.171	636.485	563.126	521.466	575.408	527.368	528.699	601.203	535.478	510.514	581.351	654.173	547.987	794.978	295.444	559.432	706.778	858.859	588.598	699.117	684.713	508.151	616.521	444.791	469.018	529.341	527.709	469.884	564.399	448.363
FBgn0004666	protein_coding_gene	3R	sim	single-minded	70.1059	65.908	40.6088	18.4864	22.0011	12.1718	71.0803	71.7802	56.6302	21.0606	25.4747	22.475	78.7144	76.3911	42.5204	14.999	27.3688	14.8329	44.5545	70.0871	50.6495	15.8113	22.9681	14.0849	67.391	102.65	90.0884	27.4013	32.2169	28.1375	86.0637	107.96	43.4626	17.1333	37.329	23.3015	63.9862	69.2494	31.8611	19.9576	18.8403	24.2697	94.5753	94.1994	40.2095
FBgn0004687	protein_coding_gene	X	Mlc-c	Myosin light chain cytoplasmic	299.745	263.936	235.346	382.134	282.113	351.153	336.274	303.086	282.825	364.947	234.326	304.721	349.062	315.146	291.704	394.333	298.171	331.797	304.727	312.842	306.22	353.911	241.585	301.786	312.984	273.428	339.546	433.424	347.69	356.408	344.797	246.777	463.245	409.563	325.367	359.235	329.45	272.041	262.675	381.024	319.217	279.083	358.593	310.693	283.551
FBgn0004698	protein_coding_gene	2R	Xpc	Xeroderma pigmentosum, complementation group C	649.154	682.287	649.242	207.322	204.117	234.113	599.641	674.796	629.028	209.708	230.252	213.93	810.664	837.77	805.626	156.014	186.091	172.381	668.587	673.311	639.655	190.194	233.93	246.029	645.226	705.543	516.917	194.9	229.743	179.376	580.874	618.052	275.244	187.008	234.155	195.477	685.326	653.638	713.803	204.206	234.841	217.587	687.843	622.555	694.824
FBgn0004777	protein_coding_gene	3R	Ccp84Ag	Ccp84Ag	0.0429481	0.103575	0	0.389858	1.0476	0.443013	1.14183	1.24593	1.0298	8.60653	18.8393	5.36894	0.42919	0.194415	0.194998	0.624332	1.88856	0.104787	0.0242758	0.213525	0.13563	0.515106	0.464737	2.52841	0.175308	1.08684	2.02419	6.58782	9.61579	8.20677	0.613461	0.324845	2.21188	0.99289	0.492392	0.278003	0.441118	0.842829	0.479386	4.37148	6.44399	8.09771	3.27796	7.49372	1.92946
FBgn0004778	protein_coding_gene	3R	Ccp84Af	Ccp84Af	0	0	0	0	0	0.292355	0	0	0	0.178203	3.03537	1.21673	0	0	0	0.252855	3.12907	0.405601	0	0	0	0.574522	2.28993	1.1146	0	0	0	0.34513	0	1.1724	0	0	0.337007	0.0944909	0.236348	0.424018	0	0	0	0.300963	0.584787	1.52109	0	0	0.17846
FBgn0004779	protein_coding_gene	3R	Ccp84Ae	Ccp84Ae	0	0	0	0	0	0.150659	0.0184258	0.0658385	0.164292	0.629152	0	1.467	0	0	0	0.252855	0.393907	0	0.0725329	0	0	0.204087	0.538333	0.0973914	0	0.0345962	0.0872001	0	0	0	0	0	0	0.646583	0	0.433568	0	0	0	0.0454814	0	0	0.0962189	0.275144	0.201342
FBgn0004780	protein_coding_gene	3R	Ccp84Ad	Ccp84Ad	0.0226466	0.116675	0.0482198	0.129953	1.18939	1.3709	0	0	0	1.22495	1.29271	0.657147	0.0616492	0	0.289081	0.884434	0.100221	0.305	0.0251073	0.0731672	0.342954	0.849748	1.69142	2.4838	0	0	0.337229	0.127588	0.118867	0	0.124214	0.90581	17.3632	2.6617	3.78657	4.86132	0.053947	0.166583	0.0780811	0.710901	0.913414	0.945892	0.185572	0	0.0572068
FBgn0004781	protein_coding_gene	3R	Ccp84Ac	Ccp84Ac	0.0686315	0	0	1.8874	1.52448	0.735368	0	0	0	0.980019	0.378533	0.129226	0	0	0.271013	1.85021	2.61529	2.79812	0	0	0	0.123179	0.421028	0.997277	0	0	0.0872001	0.881573	0.371251	0	0	0	2.90118	0	0	2.81647	0	0	0.107606	0.561272	0.234911	3.0103	0	0.133267	0
FBgn0004782	protein_coding_gene	3R	Ccp84Ab	Ccp84Ab	0.232825	0	0.205524	0	0	0.150659	0.22888	0.235126	0.402785	0.162489	0.908293	0.490092	0.0165928	0	0	0.54728	0.480504	1.00555	0	0.171483	0.645228	0.252926	0.73639	1.20178	0.108842	0.185787	5.22649	0.23803	0	0	0.124214	1.18653	78.3986	2.44708	1.2358	31.8312	0	0.514879	0.173398	0.172558	0.581267	0.660942	0.231391	1.364	0.0640911
FBgn0004783	protein_coding_gene	3R	Ccp84Aa	Ccp84Aa	0	0	0.12055	0.24626	0.55853	1.02671	0.424969	0.373526	0.10606	0.162489	0	0.493924	0	0	0	0	0.259792	0.117263	0	0	0.166676	0.126463	0	1.2642	0	0.827868	3.10286	0.726291	1.81712	0	0.109183	0.952676	60.4764	2.01888	0	17.7016	0	0.514879	0.454402	0.0454814	0	0.327225	0.250855	0.33255	0.141305
FBgn0004784	protein_coding_gene	2R	inaC	inactivation no afterpotential C	50.8869	71.9447	31.1721	442.403	405.822	250.884	60.6685	42.7475	19.3175	279.101	298.428	194.918	38.0157	58.2828	13.3795	345.538	290.395	239.853	33.5912	63.6632	19.7602	238.13	242.417	103.288	50.6837	58.4202	67.6105	297.317	273.507	65.6541	51.542	77.3743	177.136	353.484	294.69	161.524	29.8875	43.8117	24.3596	228.119	250.898	121.067	79.8082	87.6492	23.3449
FBgn0004795	protein_coding_gene	2R	retn	retained	1108.96	1090.68	1306.24	226.202	275.382	279.371	1104.96	1376.56	1365.39	255.381	352.097	283.647	1250.97	1134.88	1389.7	297.1	468.927	360.38	1216.64	1294.97	1379.9	247.013	376.15	339.145	1307.51	1561.62	1070.02	263.157	320.694	250.893	1153.51	1351.6	444.783	271.24	393.944	324.888	1460.39	1690.75	1620.06	220.704	246.327	326.372	1308.56	1479.14	1657.04
FBgn0004797	protein_coding_gene	2L	mdy	midway	73.1453	81.9547	76.726	86.2483	112.072	48.6023	74.8344	70.1396	66.6653	50.9878	38.7816	39.8854	69.1311	79.979	73.3907	69.4158	43.03	49.6882	55.7184	74.4275	73.2164	43.102	58.377	40.128	70.6266	68.7877	72.5765	56.0168	57.1997	38.689	72.7206	63.8863	60.4196	56.8144	47.5875	34.723	56.057	53.7601	49.9304	58.7134	50.3448	30.8298	81.8158	68.7491	74.2146
FBgn0004811	protein_coding_gene	2L	fs(2)ltoPP43	female sterile (2) ltoPP43	224.701	193.27	236.727	109.314	100.968	123.009	225.432	211.454	238.429	89.071	60.4376	103.618	246.621	198.779	246.409	102.667	92.3944	106.775	206.31	182.406	218.669	121.257	118.708	135.938	182.467	146.379	146.755	99.7603	70.6881	92.6192	206.881	166.041	82.2276	107.582	84.393	125.245	255.115	214.675	279.773	128.764	111.187	140.964	196.466	144.981	221.575
FBgn0004828	protein_coding_gene	X	His3.3B	Histone H3.3B	2118.49	1958.22	2183.04	1843.8	1676.88	1540.19	2252.35	2104.21	2482.84	1795.79	1546.09	1660.9	2131.71	2050.74	2344.6	1658.46	1327.46	1604.35	2231.6	2078.04	2373.98	1786.08	1646.36	1613.71	2197.01	2044.61	2458.13	1704.1	1566.47	1334.19	2207.8	1884.78	2582.7	1833.82	1677.86	1446.52	2219.59	1987.71	2425.19	1710.77	1747.12	1472.34	1979.49	1639.6	1969.04
FBgn0004832	protein_coding_gene	X	Xpac	Xeroderma pigmentosum group A-like	73.2512	73.0089	84.5354	49.8805	50.2488	64.097	68.2598	59.3041	74.2656	55.9944	49.4892	56.3694	81.6073	73.6847	77.948	47.6407	46.3183	54.8792	70.9319	61.7542	73.539	60.0198	68.9461	61.6165	68.8826	61.9272	52.8993	58.2498	38.1132	79.7229	50.2136	41.8967	27.3056	52.6196	49.0362	61.0996	72.55	69.4773	81.6415	68.2314	79.0916	73.8936	73.58	62.0088	90.0478
FBgn0004837	protein_coding_gene	2L	Su(H)	Suppressor of Hairless	184.193	190.506	217.265	61.026	67.943	61.6215	155.432	172.302	174.721	70.3555	94.7406	88.0099	187.889	181.306	194.994	54.5518	71.6816	56.9236	184.183	170.333	200.377	59.7675	67.3456	57.7032	162.77	177.633	119.445	67.6408	66.359	139.515	145.881	150.816	75.7122	62.2281	64.6527	66.5029	197.761	203.173	197.453	69.5094	67.5863	88.158	201.043	179.111	243.094
FBgn0004838	protein_coding_gene	2L	Hrb27C	Heterogeneous nuclear ribonucleoprotein at 27C	4824.63	4970.17	5004.29	2566.3	3115.54	2800.11	4707.15	5102.78	4806.36	2224.49	2762.36	2555.2	4351.23	4953.52	4836.59	2193.05	2736.63	2518.98	4571.65	4719.11	4851.05	2309.63	2707.8	2516.36	4670.12	5368.52	4917.7	2221.59	2880.35	2504.24	4463.03	5205.84	4589.68	2121.04	2650.86	2311.1	4689.58	5796.21	4635.08	2287.92	2355.38	2708.38	4432.26	5029.09	4620.54
FBgn0004839	protein_coding_gene	2R	otk	off-track	3.07184	5.68029	2.91347	29.1996	34.4569	22.7771	5.56716	5.77209	4.5934	20.5165	50.1877	27.6898	4.00857	7.31457	5.33258	29.7299	40.5986	27.4177	5.32046	10.419	9.59631	36.3026	28.0009	34.2413	5.73003	8.03773	13.5172	31.4691	26.4964	43.3786	5.68828	8.04154	21.1317	23.5019	29.5618	21.9489	3.41752	9.19857	2.71049	22.1339	28.7824	31.3689	6.67996	6.85248	4.05823
FBgn0004841	protein_coding_gene	3R	TkR86C	Tachykinin-like receptor at 86C	2.04916	0.8982	0.871655	9.65317	6.78892	19.7496	1.09811	0.869028	0.485482	7.27785	6.05494	8.11303	0.146024	1.09765	0.189271	9.08493	8.77536	15.2774	1.22099	2.34936	1.11492	6.50565	8.4264	7.9486	0.940319	0.653878	1.55359	11.4849	10.5052	7.03437	0.616936	0.815263	3.25882	9.19885	13.5903	14.2181	0.781024	1.08669	0.781375	10.9591	9.13634	10.5286	1.61023	2.60308	0.770406
FBgn0004842	protein_coding_gene	3R	RYa-R	RYamide receptor	1.00247	0.550266	0.762075	10.5683	19.2928	6.28236	1.27728	1.04498	0.193227	6.51075	14.2874	3.78654	0.42993	0.890175	0.318504	9.43783	3.24354	6.17857	0.704096	2.45297	2.01916	9.4094	17.6423	9.98146	0.860911	0.668345	1.67299	8.89159	8.56983	5.86198	0.940017	1.54962	6.12238	13.209	11.7861	14.8089	0.873394	3.25559	0.461134	6.08361	6.85404	4.81484	1.87265	2.54729	0.965979
FBgn0004852	protein_coding_gene	3L	Ac76E	Adenylyl cyclase 76E	38.6183	54.9741	39.7546	283.799	426.669	322.84	90.5067	87.5067	69.7364	314.889	473.503	333.797	40.786	71.922	49.0295	272.061	368.574	314.164	69.9902	162.117	141.174	341.238	432.018	397.633	48.0456	91.9784	127.618	312.013	443.728	286.064	65.2393	107.359	199.047	270.183	348.414	364.213	45.6044	80.5741	32.4484	205.458	265.337	295.902	84.6876	124.049	52.2161
FBgn0004854	protein_coding_gene	X	B-H2	BarH2	2.35437	1.79771	2.29984	41.252	45.791	62.1297	2.56757	2.54866	1.90699	39.5266	46.2247	44.7327	0.889235	2.96608	2.07481	35.8088	35.8611	50.3944	2.58453	3.35532	2.62224	44.9308	67.3167	60.55	1.77016	4.22806	6.45223	37.9365	43.835	84.4125	2.26205	3.63758	14.6377	36.9681	43.4074	48.2318	1.18093	4.34319	2.29236	17.2067	22.3652	29.5274	2.75916	4.44329	1.61685
FBgn0004855	protein_coding_gene	3R	RpII15	RNA polymerase II 15kD subunit	93.3129	89.4647	98.1284	29.5469	20.4035	27.2246	70.1932	70.9023	71.9941	31.2467	21.3281	36.5687	127.173	103.866	123.9	46.8806	43.8422	42.3457	126.895	96.5031	107.798	45.9204	34.347	44.166	122.281	86.9771	96.1314	64.2457	40.1478	77.3781	89.5861	72.7439	62.6922	41.9343	39.0927	40.1769	114.656	94.7744	112.647	57.5996	63.7178	60.2538	120.593	102.808	126.684
FBgn0004856	protein_coding_gene	X	Bx42	Bx42	411.5	392.564	433.158	116.021	96.9233	134.002	369.468	379.939	431.653	130.157	107.888	144.28	369.301	340.185	408.409	112.912	113.446	118.741	405.006	356.84	409.585	103.16	105.123	133.625	393.581	360.584	337.081	126.572	104.988	113.722	364.729	334.202	228.752	107.171	118.832	109.953	342.603	328.519	397.158	98.7208	95.3798	111.002	385.104	308.12	459.665
FBgn0004858	protein_coding_gene	2L	elB	elbow B	29.1546	37.9696	27.9347	200.432	237.826	219.528	47.9677	41.3589	35.7983	141.376	193.69	188.887	25.9852	38.1667	22.054	159.505	203.027	180.938	38.1244	56.9666	44.1876	168.68	209.59	177.676	36.1764	48.1535	68.2164	163.99	213.217	162.963	45.6098	67.4486	174.995	165.63	199.478	183.819	22.8446	39.0414	19.1397	140.001	171.494	177.261	46.4511	70.6427	32.1794
FBgn0004859	protein_coding_gene	4	ci	cubitus interruptus	42.0052	54.2583	27.255	135.471	162.558	122.015	52.0833	47.2238	36.5336	91.1087	129.434	57.7775	37.0578	50.1602	27.383	125.723	121.294	115.041	35.9195	50.0062	41.2829	90.7291	116.361	115.61	44.0511	64.4722	71.414	113.409	158.885	76.2057	60.9947	78.737	169.468	116.958	160.751	149.931	40.2244	73.6072	26.2532	99.9359	129.38	113.014	53.96	60.7515	34.3192
FBgn0004860	protein_coding_gene	X	ph-d	polyhomeotic distal	273.38	264.947	320.043	119.057	132.315	169.091	210.616	254.292	233.842	121.392	165.844	127.381	261.979	230.144	268.753	117.737	170.865	144.97	234.46	246.566	250.696	113.03	122.32	161.874	220.054	263.576	215.437	107.139	150.497	98.4812	222.928	294.531	158.168	118.848	169.638	145.845	246.902	304.476	252.494	90.4607	113.719	134.949	260.907	312.053	299.467
FBgn0004861	protein_coding_gene	X	ph-p	polyhomeotic proximal	97.8184	108.217	95.4961	176.199	218.943	204.07	91.8892	107.194	104.632	146.681	256.38	189.638	92.5216	96.3538	99.534	165.858	235.183	207.238	114.996	143.828	133.199	148.231	231.785	194.215	86.5527	123.949	130.709	168.578	249.664	169.997	103.98	169.328	185.23	159.487	243.874	228.944	76.4876	112.968	75.5791	141.662	185.444	221.511	103.518	141.448	96.6823
FBgn0004862	protein_coding_gene	3R	bap	bagpipe	1.21155	1.77843	0.872841	9.67738	10.7809	7.70252	2.75502	2.65716	2.56592	9.88015	12.8893	13.5172	1.07094	1.89819	0.70376	6.81538	10.7091	12.2435	1.6366	3.43746	2.70891	10.3294	15.3709	13.3952	1.20669	3.84125	6.11631	11.5696	9.43187	0	2.15524	2.47197	9.57171	10.1844	10.7397	10.689	0.697291	1.38843	0.247161	5.96999	6.81581	4.34704	2.74122	3.31016	1.67258
FBgn0004863	protein_coding_gene	3R	C15	C15	0.170402	0.492009	0.341596	6.08005	9.92882	10.788	0.692426	0.618116	0.351545	9.46495	13.4794	10.7072	0.173351	0.379676	0.242479	6.43299	10.8435	6.61187	0.247703	0.809692	1.05628	10.0514	8.70371	11.1537	0.568911	1.55933	0.52465	13.248	10.1263	2.34479	1.06625	1.13788	2.53457	6.61534	4.3218	9.88642	0.226208	0.2959	0.551515	7.05556	5.54356	8.68663	0.749085	0.948707	0.151336
FBgn0004864	protein_coding_gene	X	hop	hopscotch	591.603	606.537	649.335	175.367	194.977	178.482	515.983	613.139	553.297	169.4	190.003	173.134	561.086	539.892	575.943	162.491	197.432	186.343	561.942	582.854	548.828	151.285	182.177	196.516	564.815	643.994	451.36	169.431	194.446	135.998	512.837	606.511	256.377	163.747	186.751	183.053	592.791	661.43	568.573	153.99	155.594	185.18	512.699	538.202	566.291
FBgn0004865	protein_coding_gene	3L	Eip78C	Ecdysone-induced protein 78C	8.04807	8.39111	6.16892	53.0813	81.0732	53.2779	12.0559	13.4161	9.41138	54.589	94.1515	71.6976	5.43205	12.6972	7.91187	58.6113	99.778	74.9325	7.78165	18.3512	13.9061	50.7902	81.4265	77.7746	7.78607	18.4001	21.0554	63.7782	84.6451	85.5848	13.051	17.4337	49.1997	60.7441	91.1815	87.7357	6.92482	14.8478	8.65362	51.8535	58.3003	77.0203	17.2446	26.1552	10.3163
FBgn0004867	protein_coding_gene	2L	RpS2	Ribosomal protein S2	4424.11	3967.46	4406.26	2081.89	1335.42	2292.39	4864.14	3949.76	5336.36	1952.32	1278.28	2620.37	4439.45	4340.63	6028.67	2685.77	2084.56	2387.83	3909.03	3402.21	4720.45	2199.67	1462.16	2363.26	3433.59	3614.53	5693.57	2114.33	1501.36	2395.2	4317.66	3618.87	6056.83	2053.19	1576.51	1718.7	3642.61	3362.82	5133.91	2532.45	2318.57	2729.61	4091.12	3827.24	4019.75
FBgn0004868	protein_coding_gene	2L	Gdi	GDP dissociation inhibitor	865.764	818.057	845.315	614.744	549.042	502.502	846.829	807.538	857.682	603.513	472.715	560.236	923.86	790.613	889.381	678.262	490.641	558.701	883.514	864.462	883.063	672.155	502.118	501.032	888.148	747.666	772.133	612.856	547.04	450.2	892.444	700.207	772.798	694.521	525.092	539.43	916.486	754.665	981.345	626.908	533.04	497.678	775.483	676.173	865.829
FBgn0004870	protein_coding_gene	3L	bab1	bric a brac 1	3.62159	4.65389	4.54656	24.505	43.8869	35.4436	7.45341	5.93946	5.73046	18.3557	42.4218	28.8455	2.80379	5.01601	5.02548	22.6043	48.0895	39.9249	4.22596	8.47303	6.28394	17.6195	33.1257	35.4689	4.396	9.11333	13.8464	27.9277	41.6338	32.8271	5.4114	12.6093	18.8288	26.2991	38.6676	30.228	3.79361	9.30106	3.49033	24.0149	33.9187	41.989	5.93277	11.4326	4.2642
FBgn0004872	protein_coding_gene	2L	piwi	piwi	871.496	955.179	884.114	28.603	13.1657	20.8281	595.866	625.319	574.95	34.0374	14.9243	14.8212	579.042	601.926	542.989	22.5678	21.3272	12.6165	665.944	627.21	602.628	16.4827	17.6486	22.1257	636.722	608.76	560.788	23.3108	18.5907	25.7927	544.698	531.79	405.139	18.4627	16.7196	21.6867	657.071	665.682	645.195	24.2576	19.2337	24.7859	690.607	592.36	656.461
FBgn0004875	protein_coding_gene	3L	enc	encore	1669.67	1890.85	2031.15	889.717	1251.65	1218.56	1606.64	2068.14	1738.18	875.454	1471.46	1172.98	1672.41	1714.74	1849.04	841.038	1447.56	1281.33	1659.68	1918.9	1837.04	918.417	1365.14	1407.5	1579.61	2129.58	1517.17	893.766	1321.69	1204.05	1530.77	2095.82	1187.71	864.75	1366.91	1398.31	1795.79	2436.21	1848.49	824.618	1028.73	1394.52	1661.21	2146.65	2077.6
FBgn0004876	protein_coding_gene	3R	cdi	center divider	702.346	733.76	758.123	947.896	1108.84	1184.59	631.578	734.904	685.481	952.137	1335.74	1086.94	675.226	654.038	692.689	879.326	1117.03	1032.66	663.673	739.958	722.35	886.492	1145.46	1186.11	710.654	879.809	608.459	783.707	970.103	984.812	659.725	773.884	403.473	903.344	1127.69	1210.95	687.075	798.367	694.618	901.367	937.259	1172.92	692.299	734.13	814.565
FBgn0004878	protein_coding_gene	3R	cas	castor	2.50737	2.87766	3.7877	0.632214	0.34203	1.88089	5.26041	5.09033	5.95512	0.40084	1.86413	0.945757	2.58803	2.16175	2.67925	0.534719	0	0.305	3.89824	7.50953	5.00405	0.600007	0.112974	2.20892	4.13563	4.52806	14.0559	0.470145	0	0	5.14017	7.68149	21.7893	0.327062	3.04966	0.327618	3.25064	6.85944	2.36324	0.49046	1.54591	3.37111	3.83917	6.99139	3.14593
FBgn0004880	protein_coding_gene	3L	scrt	scratch	49.6415	64.8114	57.7553	490.034	699.744	554.714	88.1955	69.2936	54.5175	435.841	655.91	541.274	38.7993	67.9278	53.1671	456.779	741.846	615.499	54.6343	113.163	110.006	478.954	625.259	547.597	66.0388	117.21	209.806	564.507	786.917	683.506	72.7883	124.89	326.421	466.981	675.943	571.909	44.3042	86.3258	65.0589	399.424	502.735	592.822	108.759	199.291	71.0603
FBgn0004882	protein_coding_gene	3R	orb	oo18 RNA-binding protein	1982.03	2022.76	1812.25	1815.21	1776.93	2061.44	1847.75	2111.97	1842.16	1823.91	2007.39	1999.76	1771.66	1902.66	1921.33	1574.6	1897.85	1745.03	2091.57	1804.53	1767.95	2055.02	2160.61	2341.91	1793.78	2151.8	2032.27	1854.63	1758.94	2459.69	1862.65	2253.39	1951.94	1644.45	1853.43	2491.37	1594.64	1836.82	1385.64	2247.95	2055.5	2598.21	1492.05	1777.49	1444.11
FBgn0004885	protein_coding_gene	3R	tok	tolkin	64.397	66.5334	37.8087	305.782	363.575	325.131	55.1975	55.397	37.2117	223.32	280.596	235.139	59.9641	101.569	67.9179	311.949	297.891	290.111	44.8871	108.478	70.6283	209.431	216.859	181.442	48.2958	86.1192	120.574	238.665	297.175	208.686	54.171	147.578	134.631	207.668	248.069	224.77	64.0398	80.2334	32.6437	258.502	265.589	244.806	42.4631	63.9748	22.3314
FBgn0004888	protein_coding_gene	3L	Scsalpha	Succinyl coenzyme A synthetase alpha subunit	601.168	600.365	580.638	669.295	670.276	581.177	666.198	582.469	633.751	748.388	629.041	637.308	646.001	637.939	654.096	891.721	689.917	731.749	640.185	617.664	637.032	557.846	482.117	414.647	685.383	622.129	789.958	823.854	762.546	552.198	612.114	527.952	799.204	745.354	627.285	638.916	587.385	567.402	634.734	672.039	639.824	504.017	636.505	595.021	612.038
FBgn0004889	protein_coding_gene	3R	tws	twins	1445.09	1457.32	1529.52	606.456	670.615	552.743	1202.59	1325.99	1256.37	587.009	682.727	508.483	1367.99	1410	1315.49	532.13	628.055	559.695	1358.84	1253.55	1274.15	541.797	670.253	549.099	1415.63	1434.55	1083.55	567.691	618.948	687.024	1292.12	1330.98	818.137	595.735	665.853	572.009	1407.93	1540.35	1226.81	557.966	628.454	538.845	1295.43	1290.49	1298.07
FBgn0004892	protein_coding_gene	2L	sob	sister of odd and bowl	2.63455	2.94611	1.23924	18.9574	13.4043	14.0773	4.53019	2.5071	3.45098	18.9226	19.0946	24.3722	1.95082	2.39264	1.2768	20.5239	20.696	19.7109	2.83133	2.67341	4.38532	18.9159	20.763	21.4469	2.6662	3.83529	5.14687	22.154	23.2382	10.5516	4.4848	5.67668	15.8624	21.7174	29.7167	21.1922	2.27449	2.48474	1.33453	17.9968	17.0288	19.9302	3.43159	5.69249	3.84238
FBgn0004893	protein_coding_gene	2L	bowl	brother of odd with entrails limited	26.7409	32.8621	18.4374	155.637	177.527	140.828	42.4928	37.4527	33.2585	151.41	213.392	162.512	26.3456	42.8487	26.4399	140.427	173.914	151.571	37.3451	64.9388	51.5095	175.15	207.339	198.258	34.4699	54.1802	76.3419	138.46	228.071	167.653	40.3729	59.5363	139.121	167.501	232.95	162.876	26.8447	47.1352	18.8083	115.403	142.758	144.365	44.0849	82.3372	30.9929
FBgn0004895	protein_coding_gene	3L	fd64A	forkhead domain 64A	0.0701236	0.0260865	0	0.490342	0.235974	0.417893	0.37634	0	0.171526	0.792736	1.33839	0.707855	0	0	0.627581	0.728586	1.35756	0	0.0880166	0	0	1.05755	0.225949	0.752231	0.0423043	0.0964071	0.0364831	1.4215	0.601278	0	0	0.34959	0.155998	0.173899	0.78957	0.508392	0.0289952	0	0	0.519092	0.469213	0.174378	0.154067	0.0915497	0
FBgn0004896	protein_coding_gene	2R	fd59A	forkhead domain 59A	0.755221	0.722723	0.914613	6.20031	8.79856	4.09526	1.36525	0.681589	1.42687	7.7327	6.23595	5.26471	0.864492	0.601096	0.315925	7.50854	8.832	7.51002	1.0162	1.10958	0.49701	6.89772	10.4922	6.88035	0.998435	1.68616	1.79589	8.56012	2.80619	0	1.90894	1.60809	6.12246	6.28766	9.05479	6.14948	0.98741	1.04936	1.14704	5.79203	4.86175	4.3318	2.7936	4.84189	1.14658
FBgn0004897	protein_coding_gene	3R	fd96Ca	forkhead domain 96Ca	0.422536	0.391474	0.105094	1.32294	2.55314	1.32904	0.26989	0.517295	0.561938	0.946371	1.14201	5.10141	0.0949474	0.286071	0.0694815	1.76654	1.60314	1.71071	0.035998	0.485846	0.893232	0.60896	2.27644	0.194783	0.334932	0.324375	1.97507	3.04275	1.37049	0	0.198087	0.35723	0.817318	1.94162	2.78534	1.7003	0.0144976	0.133492	0.0909984	0.719417	1.64463	3.05359	0.409527	0.904646	0.75111
FBgn0004898	protein_coding_gene	3R	fd96Cb	forkhead domain 96Cb	0.158737	0.338566	0.0690137	1.50995	1.00121	1.44535	0.778843	0.783368	0.420643	2.14779	1.40257	1.78338	0.192492	0.192917	0.0770117	1.08178	1.98579	2.483	0.29112	0.573496	0.465157	1.04704	0.338923	2.90361	0.459877	0.323782	0.1744	1.76461	4.84833	0	0.124214	0.248949	1.66432	3.57213	3.61118	0.945803	0	0.157682	0.0780811	1.8965	2.2054	2.48198	0.317717	0.259242	0.206598
FBgn0004901	protein_coding_gene	3R	Prat	Phosphoribosylamidotransferase	314.986	307.97	307.788	40.3369	23.5581	24.0236	292.654	287.116	324.992	44.748	29.3403	23.0175	354.565	328.377	338.385	37.4175	30.7653	21.8908	348.629	286.446	290.983	34.8476	31.6904	29.5898	298.154	251.36	254.531	31.499	37.7105	24.6203	317.911	263.501	187.246	34.1222	40.0647	28.3188	322.771	292.934	321.058	42.5663	30.7105	31.9601	280.587	222.157	285.33
FBgn0004903	protein_coding_gene	3R	Rb97D	Ribonuclear protein at 97D	297.912	270.526	289.923	356.556	412.339	387.348	275.651	290.862	279.44	422.314	449.524	374.562	229.484	206.579	204.631	336.025	436.347	438.143	280.377	251.49	264.788	417.646	491.536	502.923	262.009	261.082	199.407	359.001	357.841	513.509	240.556	260.83	154.588	330.552	397.051	366.076	240.533	257.822	228.571	364.358	382.044	396.46	316.412	296.795	330.733
FBgn0004907	protein_coding_gene	2R	14-3-3zeta	14-3-3zeta	1345.94	1415.65	1274.52	2297.44	2250.86	1942.3	1575.82	1345.17	1344.03	2144.96	1879.92	1736.08	1275.83	1484.01	1350.74	2374.65	1956.04	2058.84	1397.27	1523.93	1468.65	2118.51	1754.51	1575.49	1401.71	1303.45	1888.2	2350.14	1966.39	1677.7	1527.35	1403.12	2847.54	2550.58	2069.77	2102.24	1369.96	1361.66	1299.86	2070.37	1917.17	1515.26	1415.23	1332.23	1102.81
FBgn0004908	protein_coding_gene	3R	Arl2	ADP ribosylation factor-like 2	28.1318	20.2357	27.492	37.8147	33.0189	50.8282	28.7986	21.8179	30.4927	46.7672	28.929	56.9039	24.3544	20.3341	29.7	39.0331	26.8976	40.3699	26.4481	19.7726	27.9943	38.3661	35.6366	53.1375	26.1098	16.6664	26.4732	51.4714	24.9099	29.3099	22.6722	20.2623	22.6469	36.9859	30.694	46.3824	26.0687	19.0273	27.6632	49.7506	37.5479	53.1749	26.7491	15.2948	26.6006
FBgn0004910	protein_coding_gene	3L	Eip63F-1	Ecdysone-induced protein 63F 1	46.4802	63.3462	34.4387	276.978	270.74	201.741	70.7506	51.2108	35.7624	252.095	256.701	206.591	34.5081	64.6277	24.0062	261.701	249.3	218.835	42.6601	89.355	67.2622	219.982	236.526	192.55	43.288	72.9435	92.5154	246.531	248.461	69.1713	57.8462	83.4085	224.062	256.796	257.846	190.759	33.1602	51.7317	22.3697	203.351	229.636	164.536	60.7461	67.5691	33.6683
FBgn0004911	non_protein_coding_gene	3L	Eip63F-2	Ecdysone-induced protein 63F 2	0.113925	0.225388	0.253744	2.50336	1.3984	3.52363	0.953694	0.741941	0.457306	4.5222	2.77542	1.92992	0.313243	0.358089	0.231035	3.74341	4.6807	3.41595	1.08802	1.40303	0.882618	2.80719	2.34788	0.0973914	0.376102	0.131003	0.428654	1.72382	0.490118	16.4135	0.249449	0.730996	0.472999	1.06387	1.2322	0.715415	0.486629	0.29386	0.170738	2.34059	2.31829	2.77596	1.01104	2.4131	0.342427
FBgn0004913	protein_coding_gene	3R	Gnf1	Germ line transcription factor 1	741.622	787.732	799.444	196.49	175.025	204.599	646.233	692.121	720.607	220.317	238.494	258.563	719.744	650.255	689.931	178.379	206.854	214.023	676.198	629.087	636.149	194.482	214.236	226.536	740.226	698.589	501.582	184.041	171.811	154.756	614.656	582.046	210.042	178.18	201.623	242.421	743.785	721.588	822.841	220.042	230.013	245.323	709.201	599.493	842.214
FBgn0004914	protein_coding_gene	2L	Hnf4	Hepatocyte nuclear factor 4	319.544	348.673	344.814	516.696	585.528	475.076	384.497	423.022	409.214	415.207	486.176	367.348	316.249	303.746	308.542	423.495	425.15	340.506	348.262	442.896	402.013	456.084	487.107	411.132	348.867	380.272	357.964	481.905	543.21	320.064	342.637	386.947	416.166	435.02	480.12	425.88	252.819	280.785	246.884	343.239	394.67	317.346	351.187	406.104	389.938
FBgn0004915	protein_coding_gene	2L	TfIIB	Transcription factor IIB	171.561	166.013	161.513	127.36	107.726	99.418	150.509	138.898	153.942	144.77	106.287	121.271	160.178	142.771	145.727	109.201	83.8315	120.153	166.974	138.705	137.042	136.82	112.666	147.468	158.935	115.524	121.765	119.619	78.3504	157.101	144.85	104.953	94.0622	118.556	102.571	109.036	163.082	127.471	162.112	152.295	150.595	136.122	160.766	112.039	154.506
FBgn0004919	protein_coding_gene	2R	gol	goliath	29.5961	38.6183	16.0851	216.479	256.792	166.452	44.8165	35.2788	21.4173	218.09	274.902	161.321	19.9221	35.5975	17.1016	199.293	214.651	180.021	30.9752	52.3928	33.5707	232.498	302.778	159.506	41.5621	54.9896	51.2727	277.414	281.606	110.205	33.5009	53.7566	99.6398	240.093	278.188	184.122	23.5659	42.8076	22.1035	174.101	218.791	171.172	50.9594	68.4266	21.9113
FBgn0004921	protein_coding_gene	2R	Ggamma1	G protein gamma 1	642.089	711.251	673.238	1657.49	1625.35	1224.64	731.958	644.543	610.054	1501.54	1450.55	1190.34	609.473	722.746	593.111	1451.28	1372.67	1301.6	655.643	729.831	723.259	1514.97	1402.53	1051.31	583.623	602.339	829.192	1594.39	1482.12	984.812	704.077	666.364	1290.9	1626.18	1394.64	1212.51	625.877	689.357	547.646	1404.44	1423.78	1074.69	722.172	696.902	551.571
FBgn0004924	protein_coding_gene	X	Top1	Topoisomerase 1	1830.73	1813.06	2221.09	563.544	699.686	631.909	1700.36	1971.15	2034.19	506.506	703.62	627.723	1865.38	1797.13	2173.08	521.777	701.952	586.291	1670.25	1741.38	1833.2	505.275	647.53	636.99	1797.81	2037.91	1734.5	519.275	660.05	610.818	1679.66	1816.41	1057.34	472.92	643.556	621.457	1806.43	2065.53	2089.53	551.238	576.451	627.798	1707.25	1801	2084.06
FBgn0004926	protein_coding_gene	3L	eIF-2beta	Eukaryotic initiation factor 2beta	667.908	598.949	706.324	364.754	280.889	425.262	664.706	631.994	738.174	332.134	281.063	435.423	646.328	594.926	763.527	337.927	277.5	366.608	662.698	587.462	653.314	381.849	298.803	428.109	664.222	560.201	725.875	352.358	239.048	553.371	617.519	508.725	631.026	351.294	269.719	360.221	579.793	502.393	703.242	434.352	332.883	471.428	582.86	461.434	679.023
FBgn0004956	protein_coding_gene	X	upd1	unpaired 1	2.25036	2.67162	1.45571	56.5166	61.337	72.8025	3.73181	3.44947	4.10498	58.5546	69.0875	91.6591	1.98387	3.92973	1.97795	44.9792	63.0617	60.7228	4.63477	4.19655	2.94195	71.5622	98.5806	86.168	2.40369	2.51418	4.99588	58.4598	59.777	145.377	3.35422	3.58518	5.42698	41.5719	40.8444	71.0336	3.33647	3.04269	1.97987	57.7842	58.3634	81.7487	2.69094	5.89651	3.80951
FBgn0004957	protein_coding_gene	X	por	porcupine	58.9586	59.4531	61.3863	24.9078	18.1596	30.0193	50.7334	52.0713	58.4827	18.2248	19.924	30.7032	67.6454	54.8643	67.5513	29.5334	16.0802	25.0366	57.8568	52.9004	53.229	25.8504	33	42.94	73.0309	69.5742	51.6366	29.4165	33.3264	26.9651	55.3225	51.402	31.6815	23.1468	25.5621	27.4826	64.985	61.8662	74.9257	33.1758	25.8106	37.4581	61.9961	53.1299	83.4604
FBgn0004959	protein_coding_gene	X	phm	phantom	9.68833	14.1769	7.55691	3.91122	7.68363	1.83034	8.62084	10.5556	7.0448	1.56762	1.77119	1.60293	6.37992	11.695	7.36578	1.39116	1.35087	2.45759	7.9962	6.40027	6.39495	0.0799932	0.338923	0.419806	4.20814	5.6772	10.4853	1.91975	2.51407	0	8.56982	10.3373	23.5394	0.0944909	0.983763	1.07259	4.81925	6.15112	4.12005	1.59601	0.359469	5.25911	9.60549	11.3056	6.24343
FBgn0005198	protein_coding_gene	3L	gig	gigas	308.534	332.783	320.657	211.505	207.239	237.416	294.822	328.379	306.246	210.921	238.477	216.875	307.497	290.978	336.883	230.373	290.873	268.449	311.844	326.553	296.702	206.706	218.852	255.988	314.593	348.318	265.987	181.3	208.133	131.308	298.433	366.429	224.184	180.705	218.029	206.482	341.65	356.108	331.615	178.453	186.401	206.154	305.727	301.367	329.608
FBgn0005278	protein_coding_gene	2L	Sam-S	S-adenosylmethionine Synthetase	1700.21	1789.91	1410.77	979.903	840.065	693.06	1737.08	1664.86	1473.17	740.329	739.835	483.423	1752.22	1983.23	1550.23	1010.72	935.464	684.757	1612.83	1519.09	1300.68	842.909	750.587	579.959	1527.54	1546.61	1670.74	769.66	808.17	558.06	1534.32	1477.75	1818.44	827.317	765.805	615.435	1671.71	1872.47	1328.55	1076.51	1057.55	660.473	1538.99	1608.78	1192.42
FBgn0005322	protein_coding_gene	2L	nmd	no mitochondrial derivative	219.4	209.405	199.023	111.785	92.359	111.404	176.702	169.148	187.495	105.301	83.5506	91.478	207.973	201.63	209.517	109.064	85.995	104.885	214.131	187.124	201.581	106.064	86.1084	92.597	193.408	145.439	148.535	107.194	72.1365	123.101	154.196	116.324	115.396	80.2607	63.0688	68.1792	201.185	159.46	206.148	115.062	93.6437	104.307	190.66	146.613	176.898
FBgn0005355	protein_coding_gene	3R	Su(fu)	Suppressor of fused	132.405	118.524	149.733	51.2653	35.3278	50.8955	123.804	114.356	142.376	52.9387	47.3006	58.5922	140.443	107.13	138.823	52.3524	41.4164	47.232	133.015	116.364	129.723	59.2274	49.1367	50.5235	131.721	101.83	106.366	49.2696	38.0808	62.1369	120.887	95.0907	83.4431	48.9168	42.917	51.2355	129.919	111.871	155.334	54.9808	46.3391	55.0877	127.516	102.343	159.039
FBgn0005386	protein_coding_gene	3L	ash1	absent, small, or homeotic discs 1	867.144	916.484	1002.07	409.839	458.11	552.686	732.046	904.406	870.361	428.185	593.559	578.791	786.105	743.969	851.341	357.881	510.914	477.313	789.346	897.496	875.564	389.861	501.235	568.724	797.842	981.632	644.856	381.763	475.612	609.645	702.558	792.747	256.966	319.334	473.508	550.596	878.495	950.876	937.896	414.538	426.052	616.248	811.425	858.931	1008.57
FBgn0005390	protein_coding_gene	X	fs(1)M3	female sterile (1) M3	639.355	701.593	677.916	21.538	6.71571	12.2272	615.939	713.053	675.6	33.8815	3.41917	15.2442	716.586	804.114	820.495	15.0674	8.01582	6.52779	657.84	647.974	667.4	6.22482	1.90085	7.92644	685.16	829.787	810.373	18.5402	10.5481	15.2411	825.754	854.496	841.223	13.7967	9.44314	21.8296	641.797	687.867	612.506	19.3705	15.5603	11.479	562.932	630.499	494.078
FBgn0005391	protein_coding_gene	X	Yp2	Yolk protein 2	8725.2	8207.38	7837.49	158.93	45.6337	371.405	14281.1	18321.8	14031.8	349.134	78.2943	177.745	13881	22502.2	18889.7	254.143	138.212	84.5302	6458.33	16635.3	17835	123.743	64.7764	118.965	6471.03	8775.05	16783.4	291.235	77.3145	872.262	14087.4	16601.7	17319.3	186.175	104.392	230.709	10503	15098.3	8863.1	340.403	93.4969	210.214	7303.59	7559.87	2889.02
FBgn0005411	protein_coding_gene	X	U2af50	U2 small nuclear riboprotein auxiliary factor 50	401.167	379.994	427.971	181.438	159.193	188.27	361.161	350.722	407.389	201.901	212.284	247.131	372.723	340.22	381.861	175.911	185.593	180.44	431.056	350.538	382.468	204.309	207.308	234.781	385.938	322.281	310.089	177.848	141	214.548	355.027	320.884	247.549	184.996	185.257	193.226	425.263	383.331	490.956	209.768	201.969	247.099	341.161	291.451	376.292
FBgn0005427	protein_coding_gene	X	ewg	erect wing	242.732	257.261	252.427	195.701	189.96	198.371	305.065	339.001	329.371	174.364	231.609	211.215	205.857	278.761	265.738	169.12	233.076	220.063	276.095	290.344	287.248	171.726	233.105	193.472	278.339	333.223	331.784	181.351	226.959	152.411	304.958	393.119	377.297	173.622	217.667	197.337	262.281	319.204	252.815	151.928	196.732	174.288	258.39	314.998	246.313
FBgn0005533	protein_coding_gene	3L	RpS17	Ribosomal protein S17	3028.71	2378.66	2834.74	1925.39	1284.12	1850.32	3016.95	2307.26	2993.24	1815.28	1080.78	2180.95	2884.36	2481.53	3142.46	2332.59	1675.83	2008.26	2893.03	2332.3	2853.69	1802.22	1143.29	1416.88	2947.6	2503.69	4077.03	2569.62	1652.36	2745.75	2742.23	2358.79	4135.72	2045.08	1352.71	1450.79	2853.84	2525.35	2976.97	2427.06	2094.43	2084.8	2763.29	2011.62	2280.46
FBgn0005536	protein_coding_gene	3L	Mbs	Myosin binding subunit	748.295	803.045	794.234	1014.72	1203.13	1102.32	732.143	891.477	789.378	900.918	1362.09	1011.86	617.031	663.138	643.475	743.793	1083.92	897.126	709.933	825.932	764.108	826.164	1148.55	1038.21	743.558	966.422	791.651	991.538	1293.45	841.78	756.197	1013.34	800.609	903.093	1155.57	1270.77	687.442	850.282	676.405	760.714	934.762	975.139	789.988	899.738	822.175
FBgn0005558	protein_coding_gene	4	ey	eyeless	7.13007	8.40664	6.17575	53.3712	63.0573	44.5603	10.7457	5.88572	5.04379	39.4159	64.5662	51.5274	4.80981	6.27012	4.13171	40.7331	51.595	46.6316	8.11569	12.0244	8.13802	40.9884	53.2839	41.2048	6.84301	11.2622	16.0124	55.7096	51.0682	63.3093	7.80238	17.8778	23.6812	43.1521	57.7083	42.0468	4.60015	8.97631	5.44992	31.3263	30.4531	29.1809	9.99019	13.2608	4.91767
FBgn0005561	protein_coding_gene	4	sv	shaven	7.03355	8.90727	7.79731	45.1416	62.5034	47.5337	8.87808	5.47049	3.80959	48.7742	83.0788	36.3483	4.98449	7.42603	4.49554	40.2633	75.0752	57.0653	5.53725	11.2948	7.42662	40.449	52.4534	57.118	5.46463	7.40198	11.4275	46.413	63.98	62.1369	8.51582	13.8981	26.1525	48.0394	63.3399	48.239	5.42881	9.42551	5.56344	34.5694	51.4222	60.6766	11.6601	15.6594	8.16552
FBgn0005564	protein_coding_gene	3L	Shal	Shaker cognate l	16.2409	22.8429	14.9019	119.984	150.883	137.462	31.1492	28.502	21.3826	117.22	151.871	106.498	21.1069	29.3132	21.8026	108.49	150.908	137.341	15.0386	29.3709	18.9463	104.516	139.13	111.39	17.7504	27.0946	43.5963	118.934	167.602	65.6541	26.3671	39.1338	74.4033	113.754	137.426	143.385	13.553	27.1169	15.0105	85.8334	119.579	93.6783	38.4056	62.6927	22.1118
FBgn0005585	protein_coding_gene	3R	Calr	Calreticulin	1430.32	1646.5	1553.58	1708.24	1628.58	1725.38	1458.51	1517.63	1428.88	1477.31	1613.83	2108.64	1539.21	1819.06	1839.27	1929.29	1890.44	2081.32	1448.36	1496.24	1504.44	1839.93	1489.86	1993.88	1490.24	1584.7	1753.67	1749.11	1674.03	1431.49	1553.44	1548.6	1856.33	1972.12	1704.01	2007.85	1388.96	1509.46	1531.89	1748	1479.45	1850.43	1210.95	1150.64	1332.57
FBgn0005586	protein_coding_gene	2R	Rab3	Rab3	31.2972	51.7089	35.9308	353.908	444.335	331.451	60.5389	47.0131	26.3004	322.725	427.196	265.343	25.6353	54.1391	25.9448	328.128	439.959	403.898	37.086	79.8734	46.6351	351.254	430.874	306.641	43.0519	76.7141	123.401	414.296	480.433	262.617	48.3853	75.1093	223.587	381.187	416.475	335.066	28.8981	61.8662	33.7943	296.328	374.784	291.39	80.8547	132.686	35.1759
FBgn0005590	protein_coding_gene	2L	scw	screw	0	0	0	0	0.106056	0.292355	3.18369	2.00072	2.85728	8.15771	11.5424	10.1945	0	0	0	0.0846084	0	2.34862	0	0.272236	0	0	0	2.56162	0	0.0926988	0	0	0.252384	0	0.0986537	0	0	0.327062	0.139251	0.750479	0	0	0	0	0	0.711447	0.154067	0.117366	0
FBgn0005592	protein_coding_gene	3L	btl	breathless	4.1396	3.61599	2.4597	12.8438	12.5714	17.8637	3.60613	2.72654	1.83158	11.2307	9.59569	5.54058	2.14997	2.26651	2.83852	16.6083	8.00091	20.0318	4.69879	11.9027	8.02795	20.4437	18.0301	14.3282	3.10063	2.91335	3.05384	13.7867	21.313	4.68958	5.22024	8.33667	11.8921	13.9523	15.2536	20.136	3.67673	3.43772	2.02455	8.18868	10.2963	15.6607	2.86908	3.34837	3.21178
FBgn0005593	protein_coding_gene	2L	RpL7	Ribosomal protein L7	4098.41	3768.15	3541.41	2315.95	1449.46	2015.36	4090.23	3533.81	3902.67	2168.28	1357.24	2191.78	3963.31	3638.48	3839.86	2605.23	1920.77	2061.79	4098.9	3524.2	3628.14	2148.05	1370.55	1416.95	3929.92	3379.72	4833.57	2468.29	1907.58	2038.8	3749.54	3128.91	5119.67	2303.04	1605.14	1711.77	3682.74	3200.86	3523.01	2448.64	2261.57	2078.85	3869.95	3474.04	3090.82
FBgn0005596	protein_coding_gene	3R	yem	yemanuclein	1060.6	1111.37	1210.54	141.922	169.016	199.282	872.973	1029.76	1044.48	172.608	217.537	213.012	1086.94	1024.27	1179.14	146.784	193.644	183.873	936.617	930.684	934.946	131.98	195.984	204.447	987.801	1166.07	741.407	154.733	172.096	310.685	845.677	1006.94	282.122	133.594	179.539	194.991	945.248	1091.26	1038.65	146.476	163.369	206.979	917.234	1001.32	1162.16
FBgn0005612	protein_coding_gene	2R	Sox14	Sox box protein 14	78.5761	87.3916	58.7124	189.104	219.914	219.907	158.547	179.449	140.614	229.104	285.712	295.323	71.1098	93.8024	57.6125	175.649	227.489	210.741	80.5856	143.567	136.074	198.995	317.917	294.651	90.1726	144.801	185.906	223.75	400.71	259.099	104.026	193.33	361.365	238.725	328.839	358.371	73.3837	122.34	58.0828	186.116	247.42	243.909	131.861	218.432	77.9371
FBgn0005613	protein_coding_gene	2R	Sox15	Sox box protein 15	2.39584	3.38326	3.15592	19.6178	21.576	28.9922	4.03236	3.66239	3.71762	23.4358	30.2513	19.5148	1.94719	3.20856	1.3136	16.1222	14.9026	12.1655	1.46419	3.41026	4.09424	10.5141	16.1904	13.8798	3.36841	4.8182	7.49515	17.2258	24.2507	15.2411	2.53721	4.14456	12.0178	19.0305	27.0375	23.7746	3.06468	4.14053	2.65707	21.878	29.6469	33.826	3.52231	4.02404	2.67739
FBgn0005614	protein_coding_gene	2R	trpl	transient receptor potential-like	210.165	311.041	137.589	1261.7	1407.95	861.005	528.191	377.01	142.995	1904.48	2427.17	1111.66	209.508	312.118	102.255	1647.75	1952.89	1358.54	202.171	398.778	156.198	1277.1	1629.38	806.049	236.656	371.503	307.065	1454.38	1695.59	437.303	258.342	450.812	870.184	1536.69	1742.74	1027.48	153.676	252.99	142.353	941.499	1106.45	737.434	410.018	631.037	144.316
FBgn0005616	protein_coding_gene	2L	msl-2	male-specific lethal 2	25.5573	30.0821	24.8346	109.318	134.662	117.205	28.7141	26.3865	35.2988	121.113	163.313	163.587	22.8922	26.4173	25.5769	106.935	152.106	113.31	28.0231	32.8068	31.6359	93.6761	111.071	111.571	27.113	31.5884	41.2698	96.849	124.251	65.6541	17.2988	23.9376	36.0499	96.7349	115.66	101.707	21.0083	30.824	23.7379	97.4558	115.875	105.638	18.7682	25.3491	16.2578
FBgn0005617	protein_coding_gene	2L	msl-1	male-specific lethal 1	983.708	1042.46	1124.66	141.805	158.258	166.679	871.576	1028.21	926.592	146.023	179.482	142.195	1059.26	1042.87	1039.07	126.123	168.08	152.529	1019.16	1063.28	1026.36	129.113	144.153	167.47	1006.13	1095.52	753.333	127.281	164.618	130.136	869.656	927.937	350.238	131.946	171.238	155.115	1087.33	1158.66	1012.08	119.383	129.896	132.521	982.452	957.629	1058.56
FBgn0005619	protein_coding_gene	2R	Hdc	Histidine decarboxylase	9.32574	14.502	8.78219	87.965	115.998	75.9612	16.2796	12.5515	6.44334	69.0502	106.494	64.1381	6.16938	12.4187	5.93668	91.1131	99.168	92.2399	8.66754	22.3658	15.1107	79.3905	107.006	78.8977	14.2546	23.8836	26.8367	108.913	107.378	59.7922	10.7404	20.1287	54.5042	71.6846	94.0218	89.4882	7.31676	8.80285	7.71686	57.6284	80.461	57.4173	25.7842	33.4744	12.1303
FBgn0005624	protein_coding_gene	2R	Psc	Posterior sex combs	298.108	310.99	390.285	48.696	65.8545	65.1277	291.806	385.453	348.913	49.6407	70.1881	48.5574	310.458	301.324	372.488	47.6895	67.7237	59.0833	318.41	376.079	362.876	52.2405	76.4104	75.904	356.744	523.293	323.256	51.9636	97.7449	38.689	347.927	487.55	171.164	62.6941	106.659	115.54	282.817	376.262	309.142	46.7222	43.2505	61.2217	323.899	421.576	413.907
FBgn0005626	protein_coding_gene	3L	ple	pale	21.55	29.3521	17.9802	171.103	459.91	197.246	28.0641	25.2895	16.552	213.48	307.38	175.866	37.933	32.0232	16.2627	249.591	281.88	284.274	21.3651	61.3053	41.1221	255.643	266.981	235.66	38.0121	45.7835	150.629	328.99	411.42	139.515	84.4037	134.982	491.14	477.598	427.736	526.527	13.8378	39.6364	15.1306	203.83	189.518	211.471	36.4334	64.1394	25.7406
FBgn0005630	protein_coding_gene	2R	lola	longitudinals lacking	4924.04	5183.51	5628.48	1673.51	2187.32	2094.29	4568.13	5830.44	5289.16	1563.19	2330.39	1947.94	4662.72	4623.85	4749.91	1452.17	2337.57	1869.01	4791.68	5103.31	5070.95	1465.84	2011.24	1920.45	5093.99	5849.82	4246.22	1564.51	2366.02	1566.32	4518.02	5570.44	2823.98	1621.11	2435.14	2246.91	5098.97	6011.27	5172.33	1306.52	1545.45	1795.61	5003.22	5591.85	5715.59
FBgn0005631	protein_coding_gene	2R	robo1	roundabout 1	20.8665	30.8197	21.1585	183.147	274.911	223.341	40.6368	36.3668	29.1493	200.132	331.752	221.784	20.3331	32.9155	20.3351	168.963	282.976	227.077	26.0986	38.5626	29.9769	180.984	239.101	262.859	26.0887	45.9332	55.1964	184.298	277.355	177.032	29.9397	50.1758	107.348	190.605	261.886	236.139	19.2862	32.3693	15.7937	162.475	210.439	217.293	35.853	56.3764	27.1357
FBgn0005632	protein_coding_gene	3R	faf	fat facets	1639.14	1812.5	1802.34	902.119	1013.97	1122.8	1569.36	1854.46	1700.26	853.097	1113.48	1029.91	1613.11	1635.2	1727.59	1007.49	1326.85	1166.39	1696.39	2009.03	1850.24	889.062	1000.61	1131.6	1699.68	2062.92	1562.76	796.34	1076.19	835.918	1592.81	1934.09	1113.52	831.159	1238.22	1113.03	1727.83	1952.44	1811.93	728.957	802.327	978.087	1736.88	1850.41	2041.35
FBgn0005633	protein_coding_gene	3L	fln	flightin	3.72899	7.62677	3.31064	16.3388	44.0517	27.608	12.4195	13.9466	8.08531	32.9698	91.0144	40.9258	1.93806	20.9183	3.91707	11.9816	19.3706	49.9502	1.85733	5.92175	4.36014	4.40412	16.1346	17.8192	4.98642	20.0343	46.5115	40.7975	110.874	0	7.66324	14.9812	415.902	67.4904	46.7191	652.063	0.900163	4.21802	2.21784	12.8757	22.7766	30.9113	17.1651	72.3639	12.1786
FBgn0005636	protein_coding_gene	2R	nvy	nervy	4.43189	12.9381	3.57149	97.0327	82.2273	103.509	10.1644	6.35357	5.25669	117.094	134.672	148.779	3.76484	6.79405	27.0495	95.5481	112.871	104.953	8.62397	14.0502	8.49035	95.2242	94.9627	128.935	4.74761	10.8766	26.4671	77.3243	79.957	98.4812	6.61863	13.4031	35.4623	112.569	145.603	165.176	4.42599	7.47536	10.7498	73.2799	74.7359	114.973	9.80412	14.7018	5.8277
FBgn0005638	protein_coding_gene	2R	slbo	slow border cells	4.46842	6.5772	6.27649	33.294	36.373	52.4604	10.4335	8.66792	10.0556	32.502	43.872	57.1437	3.86666	8.60706	5.99615	25.3964	45.8118	38.8621	4.0727	8.54009	9.65802	20.2723	31.1225	32.4439	5.39201	10.3465	12.4969	29.0874	27.043	11.724	7.45983	9.29155	19.2962	28.0837	38.1175	44.587	2.75595	4.3859	2.60315	15.0995	19.8589	19.6662	8.46883	9.62034	4.98486
FBgn0005640	protein_coding_gene	3L	Eip63E	Ecdysone-induced protein 63E	330.972	362.618	358.296	290.107	396.55	356.651	305.028	335.949	329.039	276.672	362.503	298.287	319.178	342.201	311.98	228.299	360.468	314.912	300.586	312.202	305.304	238.461	328.406	310.932	318.568	402.277	321.966	306.999	405.858	332.96	320.558	422.28	270.702	289.905	402.624	350.011	353.868	421.969	344.516	248.137	310.714	338.518	345.436	403.478	391.143
FBgn0005642	protein_coding_gene	3R	wdn	wings down	587.981	622.439	691.429	110.474	109.526	136.509	529.024	606.44	647.355	144.804	148.172	177.26	583.142	540.162	636.87	124.42	129.979	136.328	605.946	594.15	631.535	123.077	140.726	145.959	587.206	593.758	456.035	114.18	114.504	110.205	500.746	514.794	165.741	127.34	153.142	131.407	570.288	562.281	652.809	113.618	121.577	132.163	561.011	541.95	745.065
FBgn0005648	protein_coding_gene	2R	Pabp2	Pabp2	330.517	304.463	334.134	174.722	154.006	182.505	322.036	296.066	324.247	170.212	167.24	191.447	306.389	334.283	388.6	184.633	169.87	208.953	317.687	262.535	314.321	173.376	174.801	189.997	299.767	286.362	328.833	169.273	128.208	313.03	366.698	331.601	381.664	181.591	208.999	193.833	321.832	326.766	335.82	216.73	187.093	264.925	320.892	301.571	335.952
FBgn0005649	protein_coding_gene	3R	Rox8	Rox8	1780.14	1849.25	2005.96	522.09	552.301	496.254	1584.09	1789.94	1737.31	527.852	583.621	535.935	1714.68	1672.84	1677.12	566.401	567.522	575.301	1759.11	1722.13	1816.07	514.722	559.139	533.08	1814.2	1941.61	1376.2	528.059	559.598	609.645	1504.01	1540.85	780.014	490.28	595.083	503.012	1790.89	1892.83	1772.6	495.511	493.647	540.618	1640.29	1659.52	1828.8
FBgn0005655	protein_coding_gene	2R	PCNA	Proliferating cell nuclear antigen	856.983	749.97	912.918	42.1562	25.3791	43.4633	671.559	612.977	748.917	68.0981	32.9684	46.369	905.722	683.374	870.238	37.2797	21.962	22.9834	778.43	624.057	727.759	37.6778	27.6846	35.1034	831.859	645.798	600.107	44.4104	33.6551	48.0682	699.017	536.04	278.337	51.8839	45.6397	43.8241	711.936	603.549	813.97	55.6948	43.7349	58.636	768.306	634.854	949.447
FBgn0005658	protein_coding_gene	3L	Ets65A	Ets at 65A	1.88645	3.37025	2.0265	29.5209	35.231	29.7673	4.05516	3.2739	2.54115	25.8748	39.1889	30.7798	1.17985	4.74113	1.07804	26.2726	45.6755	33.6885	3.1733	6.58916	5.8283	25.7766	38.6542	29.5253	3.12222	6.8742	5.21174	34.3135	32.2793	26.9651	3.1974	9.5531	14.5802	32.3764	32.6253	26.4734	2.77989	4.99524	2.8997	25.0599	33.8538	33.1546	5.06678	8.48729	2.96938
FBgn0005659	protein_coding_gene	3R	Ets98B	Ets at 98B	25.6201	25.2485	26.2978	139.041	174.281	156.792	33.6703	28.7176	31.2777	129.278	178.818	147.24	18.4358	27.604	15.7401	116.786	157.056	139.076	18.8693	40.4232	44.6407	108.341	141.924	134.123	21.7081	40.4058	65.3076	131.076	212.369	206.342	25.5062	51.1393	150.177	122.51	146.919	202.91	21.1018	36.2947	18.0944	115.885	140.246	113.351	30.7061	47.5851	18.4056
FBgn0005660	protein_coding_gene	2L	Ets21C	Ets at 21C	2.97395	3.27211	2.93207	34.2917	47.5054	48.4497	4.43514	4.03173	3.78238	25.6287	36.8923	62.8773	3.35657	3.26511	3.10192	20.5506	33.5338	29.9653	6.4184	5.04462	3.554	24.4618	29.2817	39.2673	3.93339	5.74506	10.8401	22.7941	44.9194	36.3442	4.03141	11.0813	11.2841	19.9712	27.0443	25.217	3.51315	1.73489	2.66981	18.5852	27.6705	36.4973	3.65645	6.70957	5.08486
FBgn0005664	protein_coding_gene	2L	Crys	Crystallin	8.30615	4.23607	6.10477	48.6018	34.3391	62.8364	20.3482	56.9198	29.6479	53.7393	32.6986	46.1217	45.1885	38.1743	9.32851	104.425	41.8919	85.3312	47.1137	61.5846	63.4868	93.8687	106.111	132.282	8.70262	17.2037	20.7591	41.9484	64.4806	70.3437	6.63414	4.28399	45.6951	12.2646	27.3419	39.1274	15.0762	13.4956	5.55563	57.7265	42.6646	67.9949	22.3531	43.926	21.7145
[truncated: 14,703 more rows]
[truncated: 66 more columns]
