# Supplementary material for: Microenvironmental Gene Expression Plasticity Among Individual Drosophila melanogaster
Source: G3 (Bethesda). 2016 Oct 20;6(12):4197–210. doi: 10.1534/g3.116.035444 (PMC5144987; doi:10.1534/g3.116.035444)
Supplement: Supplemental Material [file supp_g3.116.035444_TableS2.xlsx]

## Sheet: Table S2
Factor	FDR ≤ 0.05	FDR ≤ 0.01	FDR ≤ 0.001	FDR ≤ 0.0001
Genotype (G)	10401	9420	8427	7636
Sex (S)	14883	14597	14262	13979
Replicate (R)	9607	7957	6410	5246
G×R	3463	3088	2648	2299
G×S	7148	6230	5340	4681
R×S	2646	1667	961	590
G×R×S	3654	3121	2629	2257
