# Supplementary material for: Microenvironmental Gene Expression Plasticity Among Individual Drosophila melanogaster
Source: G3 (Bethesda). 2016 Oct 20;6(12):4197–210. doi: 10.1534/g3.116.035444 (PMC5144987; doi:10.1534/g3.116.035444)
Supplement: Supplemental Material [file supp_g3.116.035444_TableS3.xlsx]

## Sheet: Table S3
Factor	DESeq	limma-voom	Overlap	Percent Overlap
Genotype (G)	10401	13241	9154	88
Sex (S)	14883	14003	13643	91.7
Replicate (R)	9607	9031	6031	62.8
G×R	3463	12403	3053	88.2
G×S	7148	14812	6966	97.5
R×S	2646	13378	2549	96.3
G×R×S	3654	14930	3641	99.6
