# Supplementary material for: Microenvironmental Gene Expression Plasticity Among Individual Drosophila melanogaster
Source: G3 (Bethesda). 2016 Oct 20;6(12):4197–210. doi: 10.1534/g3.116.035444 (PMC5144987; doi:10.1534/g3.116.035444)
Supplement: Supplemental Material [file supp_g3.116.035444_TableS4.xlsx]

## Sheet: Table S4
Factor	Original Model	Model with Plate and Pool Effects	Overlap	Percent Overlap
Genotype (G)	10401	11400	10242	98.5
Sex (S)	14883	14739	14567	97.9
Replicate (R)	9607	87	83	0.9
G×R	3463	4187	3204	92.5
G×S	7148	8451	7072	98.9
R×S	2646	2129	1562	59
G×R×S	3654	4518	3436	94
Plate	NA	921	NA	NA
Pool	NA	5284	NA	NA
