# Supplementary material for: Microenvironmental Gene Expression Plasticity Among Individual Drosophila melanogaster
Source: G3 (Bethesda). 2016 Oct 20;6(12):4197–210. doi: 10.1534/g3.116.035444 (PMC5144987; doi:10.1534/g3.116.035444)
Supplement: Supplemental Material [file supp_g3.116.035444_TableS5.xlsx]

## Sheet: Table S5.
Flybase ID	Brown-Forsythe P-value	Brown-Forsythe FDR	Levene's P-value	Levene's FDR	Significant GenotypexEnvironmentxSex term?
FBgn0000003	<.0001	<.0001	0.0006	0.0009	N
FBgn0000008	0.0093	0.0133	0.0003	0.0005	N
FBgn0000014	0.0563	0.0705	0.073	0.0732	Y
FBgn0000015	0.0014	0.0023	0.0114	0.0134	Y
FBgn0000017	<.0001	<.0001	<.0001	<.0001	N
FBgn0000018	0.055	0.069	0.0012	0.0017	N
FBgn0000022	0.5099	0.5307	0.0339	0.0361	N
FBgn0000024	<.0001	<.0001	<.0001	<.0001	Y
FBgn0000028	<.0001	<.0001	<.0001	<.0001	N
FBgn0000032	0.0003	0.0005	<.0001	<.0001	N
FBgn0000036	<.0001	<.0001	<.0001	<.0001	Y
FBgn0000037	<.0001	<.0001	<.0001	<.0001	Y
FBgn0000038	<.0001	0.0001	0.0003	0.0004	Y
FBgn0000039	<.0001	<.0001	<.0001	<.0001	N
FBgn0000042	0.1324	0.1548	0.024	0.0266	N
FBgn0000043	0.0205	0.0276	0.0003	0.0005	N
FBgn0000044	<.0001	<.0001	<.0001	<.0001	Y
FBgn0000045	<.0001	<.0001	<.0001	<.0001	Y
FBgn0000046	<.0001	<.0001	<.0001	<.0001	Y
FBgn0000047	<.0001	<.0001	<.0001	<.0001	N
FBgn0000052	0.0447	0.0569	0.0001	0.0002	N
FBgn0000053	0.0024	0.0037	0.0001	0.0002	Y
FBgn0000054	0.3568	0.3827	0.0139	0.016	N
FBgn0000055	0.0009	0.0015	0.0098	0.0116	N
FBgn0000057	0.0001	0.0002	<.0001	<.0001	N
FBgn0000061	0.0002	0.0004	0.0005	0.0008	N
FBgn0000063	0.0024	0.0038	0.0002	0.0004	Y
FBgn0000064	<.0001	0.0001	0.0001	0.0002	N
FBgn0000071	0.1673	0.1918	0.0005	0.0008	Y
FBgn0000075	<.0001	<.0001	0.0006	0.0009	N
FBgn0000077	0.1192	0.1407	<.0001	<.0001	N
FBgn0000078	<.0001	<.0001	<.0001	<.0001	Y
FBgn0000079	<.0001	<.0001	<.0001	<.0001	Y
FBgn0000083	0.0677	0.0835	0.0041	0.0052	N
FBgn0000084	0.2336	0.2602	0.0004	0.0006	N
FBgn0000092	<.0001	<.0001	<.0001	<.0001	N
FBgn0000094	<.0001	<.0001	<.0001	<.0001	Y
FBgn0000097	0.1137	0.1348	0.004	0.0051	N
FBgn0000099	0.0007	0.0012	0.0157	0.0179	N
FBgn0000100	0.0018	0.0028	<.0001	<.0001	N
FBgn0000108	<.0001	<.0001	<.0001	<.0001	Y
FBgn0000109	0.3544	0.3804	<.0001	<.0001	N
FBgn0000114	0.1332	0.1556	0.0004	0.0006	N
FBgn0000115	0.0016	0.0026	<.0001	<.0001	N
FBgn0000116	<.0001	<.0001	<.0001	<.0001	N
FBgn0000117	0.0042	0.0064	0.0004	0.0006	N
FBgn0000119	0.0782	0.0954	0.0032	0.0041	N
FBgn0000120	<.0001	<.0001	0.0048	0.0061	Y
FBgn0000121	<.0001	<.0001	0.0065	0.008	Y
FBgn0000137	0.4141	0.4388	0.0427	0.0441	N
FBgn0000139	0.0126	0.0177	<.0001	<.0001	N
FBgn0000140	<.0001	<.0001	0.0011	0.0015	Y
FBgn0000146	<.0001	<.0001	<.0001	<.0001	N
FBgn0000147	<.0001	<.0001	0.0083	0.01	N
FBgn0000150	0.0575	0.0719	<.0001	<.0001	N
FBgn0000152	0.2878	0.3145	0.0012	0.0017	N
FBgn0000153	<.0001	<.0001	<.0001	<.0001	Y
FBgn0000157	<.0001	<.0001	<.0001	<.0001	N
FBgn0000158	<.0001	<.0001	<.0001	<.0001	Y
FBgn0000163	<.0001	<.0001	0.0016	0.0022	N
FBgn0000166	<.0001	<.0001	<.0001	<.0001	Y
FBgn0000173	0.0008	0.0014	<.0001	<.0001	N
FBgn0000179	<.0001	<.0001	0.0027	0.0035	N
FBgn0000180	0.0016	0.0026	0.0001	0.0002	N
FBgn0000181	0.0019	0.0029	<.0001	<.0001	N
FBgn0000182	<.0001	<.0001	<.0001	<.0001	N
FBgn0000183	0.5036	0.5251	0.0251	0.0277	N
FBgn0000206	<.0001	<.0001	<.0001	0.0001	Y
FBgn0000210	0.0003	0.0005	0.0011	0.0015	N
FBgn0000212	<.0001	<.0001	<.0001	<.0001	N
FBgn0000216	0.2172	0.2435	0.0005	0.0008	N
FBgn0000221	0.0053	0.0078	<.0001	<.0001	N
FBgn0000228	0.004	0.006	0.0002	0.0003	N
FBgn0000229	<.0001	<.0001	<.0001	<.0001	N
FBgn0000233	0.0003	0.0005	0.0084	0.01	N
FBgn0000239	0.0005	0.0009	0.0006	0.0009	N
FBgn0000241	<.0001	<.0001	<.0001	<.0001	N
FBgn0000244	0.0798	0.0972	0.0066	0.0081	Y
FBgn0000246	<.0001	<.0001	<.0001	<.0001	N
FBgn0000247	0.0008	0.0014	<.0001	<.0001	N
FBgn0000250	<.0001	<.0001	<.0001	<.0001	N
FBgn0000251	0.0165	0.0226	0.0004	0.0006	N
FBgn0000253	0.013	0.0181	<.0001	<.0001	N
FBgn0000256	<.0001	<.0001	0.003	0.0039	N
FBgn0000257	0.0032	0.0049	<.0001	<.0001	N
FBgn0000259	0.138	0.1607	<.0001	<.0001	N
FBgn0000261	0.0018	0.0029	0.006	0.0073	Y
FBgn0000273	<.0001	<.0001	<.0001	<.0001	N
FBgn0000274	<.0001	<.0001	<.0001	<.0001	N
FBgn0000276	0.4617	0.485	0.0377	0.0395	N
FBgn0000277	0.3367	0.3628	0.0314	0.0338	N
FBgn0000278	0.1422	0.1653	0.0165	0.0188	N
FBgn0000279	0.1348	0.1573	0.0239	0.0265	N
FBgn0000283	<.0001	0.0002	0.002	0.0026	N
FBgn0000286	<.0001	<.0001	<.0001	<.0001	N
FBgn0000287	<.0001	<.0001	0.0008	0.0012	Y
FBgn0000289	0.0074	0.0107	<.0001	<.0001	N
FBgn0000299	<.0001	<.0001	<.0001	<.0001	N
FBgn0000303	<.0001	<.0001	0.0001	0.0002	Y
FBgn0000307	0.0005	0.0008	<.0001	<.0001	N
FBgn0000308	0.482	0.5044	0.0064	0.0078	N
FBgn0000313	<.0001	<.0001	<.0001	<.0001	Y
FBgn0000316	0.0004	0.0008	<.0001	<.0001	N
FBgn0000317	0.2663	0.293	0.008	0.0097	N
FBgn0000318	<.0001	<.0001	<.0001	<.0001	N
FBgn0000319	0.0243	0.0323	0.0083	0.01	N
FBgn0000320	<.0001	<.0001	<.0001	<.0001	N
FBgn0000326	0.4329	0.4571	0.0025	0.0033	N
FBgn0000330	0.0879	0.1064	0.0094	0.0112	N
FBgn0000337	0.2442	0.2707	0.0022	0.003	N
FBgn0000339	0.0008	0.0013	<.0001	<.0001	N
FBgn0000346	<.0001	<.0001	<.0001	0.0001	Y
FBgn0000351	<.0001	<.0001	<.0001	0.0001	Y
FBgn0000352	<.0001	<.0001	0.0002	0.0004	N
FBgn0000355	<.0001	<.0001	<.0001	<.0001	Y
FBgn0000356	<.0001	<.0001	<.0001	<.0001	Y
FBgn0000357	<.0001	<.0001	<.0001	<.0001	Y
FBgn0000358	<.0001	<.0001	<.0001	<.0001	Y
FBgn0000359	<.0001	<.0001	<.0001	<.0001	N
FBgn0000360	<.0001	<.0001	<.0001	<.0001	N
FBgn0000370	0.0529	0.0666	0.0142	0.0164	N
FBgn0000376	<.0001	<.0001	0.0002	0.0003	N
FBgn0000377	0.7314	0.7399	0.0005	0.0007	N
FBgn0000382	<.0001	<.0001	0.0007	0.001	N
FBgn0000384	<.0001	<.0001	<.0001	<.0001	N
FBgn0000394	0.0681	0.084	0.0013	0.0019	N
FBgn0000395	0.0158	0.0217	0.0128	0.0149	Y
FBgn0000404	<.0001	<.0001	0.001	0.0014	Y
FBgn0000405	<.0001	<.0001	0.0012	0.0017	Y
FBgn0000406	0.114	0.1351	0.0128	0.0149	Y
FBgn0000409	<.0001	<.0001	<.0001	<.0001	N
FBgn0000411	<.0001	<.0001	<.0001	<.0001	Y
FBgn0000412	0.0004	0.0007	0.0007	0.0011	N
FBgn0000413	0.0002	0.0004	<.0001	<.0001	N
FBgn0000414	0.0468	0.0595	0.0012	0.0016	N
FBgn0000416	0.1891	0.2146	0.039	0.0406	N
FBgn0000422	0.1061	0.1265	0.0186	0.021	Y
FBgn0000426	0.0007	0.0011	<.0001	<.0001	N
FBgn0000427	<.0001	<.0001	<.0001	<.0001	N
FBgn0000439	0.009	0.0129	0.0025	0.0033	N
FBgn0000442	0.0552	0.0692	0.0359	0.0378	Y
FBgn0000447	<.0001	<.0001	<.0001	<.0001	N
FBgn0000448	0.0025	0.0039	0.0042	0.0053	N
FBgn0000449	0.2487	0.2754	0.0038	0.0049	N
FBgn0000451	<.0001	<.0001	<.0001	<.0001	N
FBgn0000454	<.0001	<.0001	<.0001	<.0001	N
FBgn0000455	<.0001	<.0001	0.0005	0.0007	N
FBgn0000459	0.022	0.0295	0.0185	0.0209	N
FBgn0000463	0.0005	0.0008	0.0019	0.0026	N
FBgn0000464	<.0001	<.0001	<.0001	<.0001	N
FBgn0000473	<.0001	<.0001	<.0001	<.0001	Y
FBgn0000477	<.0001	<.0001	<.0001	<.0001	N
FBgn0000479	0.0124	0.0174	0.0003	0.0005	N
FBgn0000482	0.0951	0.1143	<.0001	0.0001	N
FBgn0000489	0.0069	0.01	0.0002	0.0004	Y
FBgn0000490	0.016	0.022	0.0199	0.0224	N
FBgn0000492	<.0001	<.0001	0.0004	0.0007	Y
FBgn0000497	<.0001	<.0001	<.0001	<.0001	Y
FBgn0000499	<.0001	<.0001	<.0001	<.0001	N
FBgn0000500	<.0001	<.0001	<.0001	<.0001	N
FBgn0000504	<.0001	<.0001	<.0001	<.0001	N
FBgn0000520	0.0464	0.0589	<.0001	0.0001	N
FBgn0000524	<.0001	<.0001	0.0002	0.0003	Y
FBgn0000527	<.0001	<.0001	<.0001	<.0001	Y
FBgn0000529	<.0001	<.0001	0.0021	0.0029	N
FBgn0000533	<.0001	<.0001	<.0001	<.0001	N
FBgn0000535	<.0001	<.0001	<.0001	<.0001	Y
FBgn0000536	0.3099	0.3364	0.0185	0.0209	N
FBgn0000541	0.0012	0.0019	<.0001	<.0001	N
FBgn0000542	<.0001	0.0001	<.0001	0.0001	N
FBgn0000543	0.0108	0.0153	<.0001	0.0001	N
FBgn0000546	0.0034	0.0052	0.066	0.0664	N
FBgn0000547	0.0654	0.0809	0.0002	0.0003	N
FBgn0000551	0.001	0.0017	0.0267	0.0293	N
FBgn0000552	0.3337	0.3599	0.0306	0.033	N
FBgn0000556	0.1848	0.2103	0.015	0.0172	N
FBgn0000557	<.0001	<.0001	<.0001	<.0001	Y
FBgn0000559	0.0355	0.046	0.0113	0.0132	N
FBgn0000560	<.0001	<.0001	<.0001	<.0001	N
FBgn0000562	0.045	0.0574	0.0009	0.0013	N
FBgn0000564	0.0032	0.005	0.0002	0.0004	N
FBgn0000565	0.1714	0.1961	0.0315	0.0338	N
FBgn0000566	0.2595	0.2861	0.0521	0.0529	N
FBgn0000567	0.0002	0.0004	0.0003	0.0005	Y
FBgn0000568	0.0002	0.0004	0.0145	0.0167	N
FBgn0000575	0.0455	0.0579	<.0001	<.0001	N
FBgn0000576	0.007	0.0102	<.0001	0.0001	N
FBgn0000577	<.0001	<.0001	<.0001	<.0001	N
FBgn0000578	0.0086	0.0124	<.0001	0.0002	N
FBgn0000579	<.0001	<.0001	<.0001	<.0001	N
FBgn0000581	<.0001	<.0001	<.0001	<.0001	N
FBgn0000588	<.0001	0.0001	<.0001	<.0001	N
FBgn0000591	0.6293	0.643	0.0185	0.0209	N
FBgn0000592	<.0001	<.0001	<.0001	<.0001	Y
FBgn0000594	<.0001	<.0001	<.0001	<.0001	N
FBgn0000606	0.003	0.0046	0.0146	0.0168	N
FBgn0000611	0.3383	0.3643	0.0003	0.0004	N
FBgn0000615	<.0001	<.0001	<.0001	<.0001	N
FBgn0000617	0.0579	0.0723	<.0001	<.0001	N
FBgn0000618	0.3714	0.3971	0.0016	0.0021	N
FBgn0000625	0.0104	0.0147	0.0006	0.0009	N
FBgn0000629	<.0001	<.0001	0.0002	0.0003	N
FBgn0000633	<.0001	<.0001	0.001	0.0014	Y
FBgn0000635	0.0095	0.0135	0.0151	0.0174	Y
FBgn0000636	0.0002	0.0003	<.0001	<.0001	Y
FBgn0000639	<.0001	<.0001	<.0001	<.0001	N
FBgn0000640	<.0001	<.0001	<.0001	<.0001	N
FBgn0000644	<.0001	<.0001	<.0001	0.0002	N
FBgn0000658	<.0001	<.0001	<.0001	<.0001	N
FBgn0000659	<.0001	<.0001	0.0385	0.0402	Y
FBgn0000662	<.0001	<.0001	<.0001	<.0001	N
FBgn0000667	<.0001	<.0001	<.0001	<.0001	N
FBgn0000709	0.0074	0.0108	0.0011	0.0016	N
FBgn0000711	0.0006	0.0011	<.0001	<.0001	N
FBgn0000715	0.041	0.0525	0.0162	0.0185	N
FBgn0000719	<.0001	<.0001	<.0001	<.0001	N
FBgn0000721	0.0002	0.0003	<.0001	<.0001	N
FBgn0000723	0.0078	0.0112	<.0001	<.0001	Y
FBgn0000808	0.0382	0.0492	0.0003	0.0004	N
FBgn0000810	<.0001	<.0001	<.0001	<.0001	N
FBgn0000826	<.0001	<.0001	<.0001	<.0001	Y
FBgn0000927	<.0001	<.0001	0.0022	0.0029	Y
FBgn0000928	0.0006	0.001	<.0001	<.0001	N
FBgn0000964	<.0001	<.0001	<.0001	<.0001	N
FBgn0000996	<.0001	<.0001	0.0001	0.0002	Y
FBgn0001075	<.0001	<.0001	<.0001	<.0001	Y
FBgn0001077	<.0001	<.0001	<.0001	<.0001	N
FBgn0001078	0.0009	0.0015	<.0001	<.0001	N
FBgn0001079	<.0001	<.0001	<.0001	<.0001	N
FBgn0001083	<.0001	<.0001	<.0001	<.0001	N
FBgn0001084	0.0002	0.0004	<.0001	<.0001	N
FBgn0001085	<.0001	<.0001	0.002	0.0027	N
FBgn0001086	<.0001	<.0001	0.0002	0.0003	Y
FBgn0001087	0.0169	0.0232	0.0003	0.0006	N
FBgn0001089	<.0001	<.0001	<.0001	<.0001	Y
FBgn0001090	<.0001	<.0001	<.0001	<.0001	Y
FBgn0001091	<.0001	<.0001	<.0001	<.0001	N
FBgn0001092	0.0004	0.0007	<.0001	<.0001	N
FBgn0001098	<.0001	<.0001	<.0001	<.0001	N
FBgn0001099	<.0001	<.0001	<.0001	<.0001	N
FBgn0001104	0.0025	0.0039	0.0066	0.0081	N
FBgn0001105	<.0001	<.0001	<.0001	<.0001	N
FBgn0001108	0.0105	0.0149	<.0001	<.0001	N
FBgn0001112	<.0001	<.0001	<.0001	<.0001	Y
FBgn0001114	0.1551	0.1789	0.0389	0.0406	Y
FBgn0001120	<.0001	<.0001	<.0001	<.0001	Y
FBgn0001122	<.0001	<.0001	<.0001	<.0001	N
FBgn0001123	0.0276	0.0364	0.0411	0.0425	Y
FBgn0001124	0.0011	0.0018	<.0001	0.0001	N
FBgn0001125	0.0087	0.0125	<.0001	<.0001	N
FBgn0001128	<.0001	<.0001	0.0313	0.0337	N
FBgn0001133	0.5354	0.5552	0.001	0.0014	N
FBgn0001134	<.0001	<.0001	0.001	0.0014	N
FBgn0001137	<.0001	<.0001	<.0001	<.0001	N
FBgn0001138	<.0001	<.0001	0.0004	0.0006	N
FBgn0001139	<.0001	<.0001	<.0001	<.0001	N
FBgn0001142	0.0002	0.0004	<.0001	<.0001	N
FBgn0001145	0.0927	0.1117	0.0482	0.0491	Y
FBgn0001147	<.0001	<.0001	<.0001	<.0001	Y
FBgn0001148	<.0001	<.0001	0.0001	0.0002	N
FBgn0001149	0.0004	0.0007	<.0001	<.0001	N
FBgn0001150	<.0001	<.0001	<.0001	0.0001	N
FBgn0001168	0.0915	0.1104	0.0062	0.0077	Y
FBgn0001169	<.0001	<.0001	<.0001	<.0001	N
FBgn0001170	<.0001	0.0002	0.0033	0.0042	N
FBgn0001174	0.2591	0.2858	0.0214	0.0239	N
FBgn0001179	0.0258	0.0343	0.0012	0.0017	N
FBgn0001180	<.0001	<.0001	<.0001	<.0001	Y
FBgn0001185	0.188	0.2135	<.0001	<.0001	N
FBgn0001186	0.0198	0.0268	0.0001	0.0002	N
FBgn0001187	0.1152	0.1364	0.053	0.0537	Y
FBgn0001189	0.0451	0.0575	<.0001	<.0001	N
FBgn0001197	<.0001	<.0001	0.001	0.0015	N
FBgn0001202	<.0001	0.0002	<.0001	<.0001	N
FBgn0001206	<.0001	<.0001	<.0001	<.0001	Y
FBgn0001208	0.0354	0.0458	0.0211	0.0235	Y
FBgn0001215	0.0246	0.0327	0.002	0.0026	N
FBgn0001216	<.0001	<.0001	<.0001	<.0001	Y
FBgn0001217	<.0001	<.0001	<.0001	<.0001	Y
FBgn0001218	0.062	0.077	0.0025	0.0033	N
FBgn0001220	0.1256	0.1475	0.0023	0.003	N
FBgn0001222	<.0001	<.0001	<.0001	0.0002	N
FBgn0001224	0.0654	0.0809	0.0305	0.033	N
FBgn0001225	<.0001	<.0001	<.0001	<.0001	Y
FBgn0001226	<.0001	<.0001	<.0001	<.0001	Y
FBgn0001227	<.0001	<.0001	<.0001	<.0001	N
FBgn0001228	<.0001	<.0001	<.0001	<.0001	N
FBgn0001229	0.0233	0.0311	0.0213	0.0238	N
FBgn0001230	0.0488	0.0618	0.0266	0.0291	N
FBgn0001233	0.0001	0.0002	<.0001	<.0001	N
FBgn0001234	<.0001	<.0001	0.0003	0.0005	N
FBgn0001235	0.0005	0.0009	0.0107	0.0126	Y
FBgn0001247	0.0004	0.0008	0.0007	0.001	N
FBgn0001248	0.0027	0.0042	0.0032	0.0041	N
FBgn0001250	0.001	0.0017	0.0355	0.0375	Y
FBgn0001253	<.0001	<.0001	<.0001	<.0001	N
FBgn0001254	0.0015	0.0024	0.0084	0.0101	N
FBgn0001255	0.0015	0.0025	0.0002	0.0003	N
FBgn0001256	0.0015	0.0023	0.0089	0.0107	N
FBgn0001257	0.2245	0.2509	0.0016	0.0022	Y
FBgn0001258	0.1124	0.1334	0.0235	0.026	Y
FBgn0001259	<.0001	0.0002	0.0015	0.0021	N
FBgn0001263	<.0001	<.0001	0.0034	0.0044	Y
FBgn0001269	<.0001	<.0001	<.0001	<.0001	N
FBgn0001276	0.052	0.0655	0.0065	0.0079	N
FBgn0001280	<.0001	<.0001	<.0001	<.0001	N
FBgn0001281	<.0001	<.0001	<.0001	<.0001	Y
FBgn0001285	0.003	0.0046	0.0178	0.0202	N
FBgn0001291	0.0006	0.001	0.0001	0.0002	N
FBgn0001296	<.0001	<.0001	<.0001	<.0001	N
FBgn0001297	0.0003	0.0006	0.0078	0.0095	Y
FBgn0001301	0.122	0.1436	<.0001	0.0002	N
FBgn0001308	0.0205	0.0276	0.0117	0.0137	N
FBgn0001311	<.0001	<.0001	<.0001	<.0001	N
FBgn0001313	<.0001	<.0001	<.0001	<.0001	Y
FBgn0001314	<.0001	<.0001	<.0001	<.0001	Y
FBgn0001315	<.0001	<.0001	<.0001	<.0001	Y
FBgn0001316	0.0023	0.0036	<.0001	<.0001	N
FBgn0001319	<.0001	<.0001	<.0001	<.0001	N
FBgn0001320	<.0001	<.0001	<.0001	<.0001	N
FBgn0001321	<.0001	<.0001	<.0001	<.0001	N
FBgn0001323	0.0002	0.0003	0.0014	0.002	N
FBgn0001324	0.0088	0.0126	0.0037	0.0047	N
FBgn0001325	0.0002	0.0004	0.0012	0.0017	N
FBgn0001330	0.3093	0.3358	0.0185	0.0209	N
FBgn0001332	0.1454	0.1687	<.0001	<.0001	N
FBgn0001341	0.026	0.0344	0.0021	0.0028	N
FBgn0001404	0.7739	0.7806	0.0607	0.0612	N
FBgn0001491	0.088	0.1065	0.0107	0.0127	N
FBgn0001565	0.4631	0.4864	0.0002	0.0003	N
FBgn0001612	0.0002	0.0004	0.0017	0.0023	N
FBgn0001624	<.0001	<.0001	0.0016	0.0022	N
FBgn0001941	0.0705	0.0867	<.0001	<.0001	N
FBgn0001942	0.0083	0.012	0.0007	0.0011	N
FBgn0001961	<.0001	0.0002	<.0001	<.0001	N
FBgn0001965	0.0108	0.0153	<.0001	<.0001	N
FBgn0001967	0.2737	0.3003	0.0631	0.0635	N
FBgn0001970	0.021	0.0283	<.0001	<.0001	N
FBgn0001974	0.0238	0.0317	0.0003	0.0005	N
FBgn0001977	<.0001	<.0001	<.0001	<.0001	N
FBgn0001978	0.0557	0.0698	0.0074	0.009	N
FBgn0001981	<.0001	<.0001	0.0002	0.0003	N
FBgn0001983	0.0618	0.0768	0.0098	0.0117	N
FBgn0001986	0.6611	0.6728	0.0029	0.0038	N
FBgn0001987	0.0165	0.0227	0.0077	0.0093	N
FBgn0001989	<.0001	<.0001	<.0001	<.0001	N
FBgn0001990	<.0001	0.0002	<.0001	<.0001	N
FBgn0001991	<.0001	<.0001	<.0001	<.0001	Y
FBgn0001992	<.0001	<.0001	<.0001	<.0001	N
FBgn0001994	0.0183	0.0249	0.0006	0.0008	N
FBgn0001995	0.6003	0.6159	0.0095	0.0113	N
FBgn0002021	<.0001	<.0001	0.0001	0.0002	N
FBgn0002022	0.0045	0.0068	0.0002	0.0004	N
FBgn0002023	<.0001	<.0001	<.0001	<.0001	N
FBgn0002031	0.0834	0.1013	<.0001	<.0001	N
FBgn0002036	<.0001	<.0001	<.0001	<.0001	N
FBgn0002044	0.0129	0.018	<.0001	<.0001	N
FBgn0002069	0.855	0.8584	0.0025	0.0034	N
FBgn0002121	0.0547	0.0686	<.0001	<.0001	N
FBgn0002174	<.0001	<.0001	<.0001	<.0001	N
FBgn0002183	0.0006	0.001	0.0081	0.0097	N
FBgn0002283	0.0008	0.0013	0.0007	0.001	N
FBgn0002284	<.0001	<.0001	<.0001	<.0001	N
FBgn0002306	<.0001	<.0001	<.0001	0.0002	Y
FBgn0002354	<.0001	<.0001	<.0001	<.0001	N
FBgn0002413	<.0001	<.0001	0.0016	0.0021	N
FBgn0002431	0.2037	0.2295	0.0022	0.003	N
FBgn0002440	<.0001	<.0001	<.0001	<.0001	N
FBgn0002441	<.0001	<.0001	0.0003	0.0004	N
FBgn0002466	<.0001	<.0001	<.0001	0.0001	Y
FBgn0002521	0.1048	0.1251	<.0001	<.0001	N
FBgn0002522	<.0001	<.0001	0.0002	0.0004	N
FBgn0002524	0.4985	0.5201	0.0375	0.0393	N
FBgn0002525	0.2439	0.2705	0.0056	0.0069	N
FBgn0002526	0.0001	0.0002	0.0309	0.0333	N
FBgn0002531	<.0001	<.0001	<.0001	<.0001	Y
FBgn0002533	0.0384	0.0495	0.0229	0.0255	N
FBgn0002534	0.2867	0.3134	0.0177	0.02	N
FBgn0002535	<.0001	<.0001	<.0001	<.0001	N
FBgn0002542	<.0001	<.0001	0.0016	0.0022	Y
FBgn0002543	0.0002	0.0003	0.0001	0.0002	N
FBgn0002552	<.0001	0.0002	<.0001	<.0001	N
FBgn0002561	0.3258	0.3521	0.0005	0.0008	N
FBgn0002562	<.0001	<.0001	<.0001	<.0001	N
FBgn0002563	0.233	0.2595	0.0329	0.0353	N
FBgn0002564	<.0001	<.0001	<.0001	<.0001	N
FBgn0002565	0.2354	0.2621	0.0404	0.0419	N
FBgn0002566	0.0098	0.014	<.0001	<.0001	N
FBgn0002567	0.0015	0.0024	<.0001	<.0001	N
FBgn0002569	<.0001	<.0001	0.0005	0.0007	Y
FBgn0002570	<.0001	<.0001	<.0001	<.0001	Y
FBgn0002571	<.0001	<.0001	<.0001	<.0001	Y
FBgn0002573	<.0001	<.0001	<.0001	<.0001	N
FBgn0002576	0.0001	0.0002	0.0003	0.0005	N
FBgn0002577	0.0001	0.0003	<.0001	<.0001	N
FBgn0002578	0.6054	0.621	0.022	0.0245	N
FBgn0002579	0.2695	0.2961	0.0017	0.0024	N
FBgn0002590	0.0771	0.0942	0.0002	0.0004	N
FBgn0002592	0.2394	0.2661	0.0018	0.0024	N
FBgn0002593	0.1356	0.1581	0.0016	0.0022	N
FBgn0002607	0.5009	0.5224	0.0003	0.0005	N
FBgn0002609	0.0022	0.0035	0.0002	0.0003	N
FBgn0002622	0.757	0.7642	<.0001	<.0001	N
FBgn0002626	0.0641	0.0795	<.0001	<.0001	N
FBgn0002629	0.1997	0.2255	0.0006	0.0008	Y
FBgn0002631	0.0888	0.1074	<.0001	<.0001	N
FBgn0002632	0.2195	0.2457	0.0363	0.0382	N
FBgn0002633	0.3761	0.4016	0.0007	0.001	N
FBgn0002638	<.0001	<.0001	0.0002	0.0003	N
FBgn0002641	0.0068	0.01	<.0001	<.0001	N
FBgn0002643	0.0018	0.0029	0.0308	0.0332	N
FBgn0002645	0.0142	0.0197	0.0017	0.0023	N
FBgn0002673	0.3689	0.3946	0.0038	0.0048	Y
FBgn0002707	0.0091	0.0131	0.0004	0.0006	N
FBgn0002715	<.0001	<.0001	<.0001	<.0001	N
FBgn0002716	0.0004	0.0006	<.0001	<.0001	N
FBgn0002719	0.3438	0.3698	0.039	0.0406	N
FBgn0002723	0.0018	0.0029	0.0046	0.0057	N
FBgn0002732	0.3727	0.3984	0.0149	0.0171	N
FBgn0002733	0.0674	0.0832	0.001	0.0015	N
FBgn0002734	<.0001	<.0001	<.0001	<.0001	N
FBgn0002735	0.3025	0.3291	0.0006	0.0008	N
FBgn0002736	<.0001	<.0001	0.0002	0.0003	N
FBgn0002772	<.0001	<.0001	<.0001	<.0001	Y
FBgn0002773	<.0001	<.0001	<.0001	<.0001	Y
FBgn0002774	0.004	0.0061	0.0005	0.0007	N
FBgn0002775	<.0001	<.0001	<.0001	<.0001	N
FBgn0002778	0.072	0.0884	<.0001	0.0001	N
FBgn0002780	<.0001	<.0001	<.0001	<.0001	N
FBgn0002781	<.0001	<.0001	0.0003	0.0005	N
FBgn0002783	<.0001	<.0001	<.0001	<.0001	N
FBgn0002787	0.0152	0.021	<.0001	<.0001	N
FBgn0002789	0.0064	0.0094	0.0263	0.0289	Y
FBgn0002791	0.0676	0.0834	<.0001	<.0001	N
FBgn0002838	<.0001	<.0001	<.0001	<.0001	N
FBgn0002842	<.0001	<.0001	<.0001	<.0001	Y
FBgn0002855	<.0001	<.0001	<.0001	<.0001	Y
FBgn0002856	<.0001	<.0001	<.0001	<.0001	Y
FBgn0002862	<.0001	<.0001	<.0001	<.0001	Y
FBgn0002863	<.0001	<.0001	<.0001	<.0001	Y
FBgn0002865	<.0001	<.0001	<.0001	<.0001	Y
FBgn0002868	<.0001	<.0001	<.0001	<.0001	Y
FBgn0002869	<.0001	<.0001	<.0001	<.0001	Y
FBgn0002872	0.0002	0.0003	0.0032	0.0041	N
FBgn0002873	0.0639	0.0792	0.0064	0.0079	N
FBgn0002878	<.0001	<.0001	<.0001	<.0001	Y
FBgn0002887	0.4088	0.4337	0.0011	0.0015	N
FBgn0002891	0.0303	0.0397	0.0009	0.0013	N
FBgn0002899	<.0001	<.0001	<.0001	<.0001	Y
FBgn0002901	0.0817	0.0993	0.0002	0.0004	N
FBgn0002905	<.0001	<.0001	<.0001	<.0001	N
FBgn0002906	0.0019	0.0031	0.0006	0.0009	Y
FBgn0002914	0.5513	0.5705	0.0206	0.0231	N
FBgn0002917	<.0001	<.0001	0.0002	0.0003	Y
FBgn0002921	<.0001	<.0001	<.0001	<.0001	N
FBgn0002922	<.0001	<.0001	<.0001	<.0001	N
FBgn0002924	<.0001	<.0001	0.001	0.0014	Y
FBgn0002926	<.0001	<.0001	<.0001	<.0001	N
FBgn0002930	0.0034	0.0052	0.0278	0.0304	Y
FBgn0002931	<.0001	<.0001	<.0001	<.0001	N
FBgn0002932	0.0011	0.0017	<.0001	<.0001	N
FBgn0002933	0.0437	0.0558	0.0003	0.0005	N
FBgn0002936	0.0004	0.0007	0.0133	0.0154	N
FBgn0002937	<.0001	<.0001	<.0001	<.0001	N
FBgn0002938	<.0001	<.0001	0.01	0.0119	Y
FBgn0002939	<.0001	<.0001	0.0153	0.0176	Y
FBgn0002940	<.0001	<.0001	<.0001	0.0002	Y
FBgn0002941	<.0001	<.0001	<.0001	<.0001	N
FBgn0002945	<.0001	<.0001	<.0001	<.0001	N
FBgn0002948	<.0001	<.0001	0.0001	0.0002	Y
FBgn0002962	<.0001	<.0001	<.0001	<.0001	Y
FBgn0002973	0.0357	0.0462	0.0002	0.0004	N
FBgn0002985	0.0001	0.0003	0.0024	0.0032	N
FBgn0002989	<.0001	0.0001	0.0001	0.0002	N
FBgn0003002	<.0001	<.0001	0.006	0.0074	N
FBgn0003008	0.0138	0.0192	<.0001	<.0001	N
FBgn0003009	<.0001	<.0001	<.0001	<.0001	N
FBgn0003011	<.0001	<.0001	0.0002	0.0003	N
FBgn0003015	0.0004	0.0007	0.0026	0.0034	Y
FBgn0003016	0.0002	0.0003	<.0001	<.0001	N
FBgn0003023	<.0001	<.0001	0.0011	0.0015	Y
FBgn0003028	<.0001	<.0001	0.0001	0.0002	Y
FBgn0003034	<.0001	<.0001	<.0001	<.0001	Y
FBgn0003041	<.0001	0.0001	0.0039	0.005	N
FBgn0003042	0.0033	0.0051	<.0001	<.0001	N
FBgn0003044	<.0001	<.0001	<.0001	<.0001	N
FBgn0003046	0.0426	0.0544	0.0261	0.0286	N
FBgn0003048	<.0001	<.0001	0.0002	0.0003	N
FBgn0003053	0.0002	0.0003	0.0104	0.0123	Y
FBgn0003057	<.0001	<.0001	<.0001	<.0001	N
FBgn0003060	0.0215	0.0289	0.0137	0.0158	N
FBgn0003062	<.0001	0.0001	<.0001	<.0001	N
FBgn0003065	<.0001	<.0001	<.0001	<.0001	N
FBgn0003068	<.0001	<.0001	0.0002	0.0003	Y
FBgn0003071	<.0001	<.0001	<.0001	<.0001	N
FBgn0003074	0.0004	0.0006	<.0001	<.0001	N
FBgn0003076	0.0363	0.0469	0.0333	0.0356	N
FBgn0003079	0.0043	0.0064	0.0047	0.0059	N
FBgn0003082	<.0001	<.0001	<.0001	<.0001	N
FBgn0003086	0.6376	0.6505	0.0383	0.04	N
FBgn0003087	<.0001	<.0001	<.0001	<.0001	Y
FBgn0003089	<.0001	<.0001	<.0001	<.0001	N
FBgn0003090	<.0001	<.0001	<.0001	<.0001	N
FBgn0003091	<.0001	<.0001	<.0001	0.0001	N
FBgn0003093	0.0033	0.0051	<.0001	0.0001	N
FBgn0003114	<.0001	<.0001	<.0001	<.0001	Y
FBgn0003116	0.0984	0.118	<.0001	<.0001	N
FBgn0003117	0.0326	0.0426	0.0363	0.0382	N
FBgn0003118	0.3281	0.3544	0.018	0.0203	N
FBgn0003124	<.0001	0.0001	0.0017	0.0023	Y
FBgn0003129	<.0001	<.0001	0.0006	0.0009	N
FBgn0003130	0.1655	0.1899	0.0144	0.0166	N
FBgn0003132	<.0001	<.0001	<.0001	<.0001	Y
FBgn0003134	0.0028	0.0043	0.0067	0.0082	N
FBgn0003137	0.007	0.0102	0.0107	0.0126	N
FBgn0003138	<.0001	<.0001	<.0001	<.0001	N
FBgn0003139	0.3594	0.3852	0.0014	0.0019	N
FBgn0003140	<.0001	<.0001	<.0001	<.0001	Y
FBgn0003141	0.0108	0.0153	<.0001	<.0001	N
FBgn0003145	<.0001	<.0001	<.0001	<.0001	Y
FBgn0003149	<.0001	<.0001	<.0001	<.0001	Y
FBgn0003159	0.0048	0.0071	0.0012	0.0017	N
FBgn0003162	<.0001	<.0001	<.0001	<.0001	Y
FBgn0003165	<.0001	<.0001	<.0001	<.0001	N
FBgn0003169	0.0435	0.0555	0.0371	0.0389	N
FBgn0003174	0.0212	0.0285	0.0023	0.0031	Y
FBgn0003175	<.0001	<.0001	0.009	0.0108	N
FBgn0003187	0.1022	0.1222	0.0041	0.0052	Y
FBgn0003189	<.0001	<.0001	<.0001	<.0001	N
FBgn0003204	0.0562	0.0703	0.0003	0.0005	N
FBgn0003205	0.0082	0.0119	0.0002	0.0003	N
FBgn0003206	0.0531	0.0667	<.0001	<.0001	N
FBgn0003209	0.0495	0.0626	0.0086	0.0104	N
FBgn0003210	0.041	0.0525	0.0087	0.0104	N
FBgn0003218	<.0001	<.0001	0.0003	0.0005	N
FBgn0003227	<.0001	<.0001	<.0001	<.0001	N
FBgn0003231	0.001	0.0017	0.0027	0.0035	N
FBgn0003248	<.0001	<.0001	<.0001	<.0001	N
FBgn0003249	<.0001	<.0001	0.003	0.0039	Y
FBgn0003250	<.0001	<.0001	0.001	0.0014	Y
FBgn0003254	<.0001	<.0001	0.0002	0.0003	Y
FBgn0003255	<.0001	<.0001	<.0001	<.0001	N
FBgn0003256	0.4429	0.4668	<.0001	<.0001	N
FBgn0003257	<.0001	<.0001	<.0001	<.0001	N
FBgn0003261	<.0001	<.0001	0.0001	0.0002	N
FBgn0003267	<.0001	<.0001	<.0001	<.0001	N
FBgn0003268	<.0001	<.0001	0.0009	0.0012	Y
FBgn0003274	0.0831	0.101	0.0003	0.0005	N
FBgn0003275	<.0001	<.0001	<.0001	<.0001	N
FBgn0003277	<.0001	<.0001	<.0001	<.0001	N
FBgn0003278	<.0001	<.0001	<.0001	<.0001	N
FBgn0003279	0.4495	0.4732	<.0001	<.0001	N
FBgn0003285	<.0001	<.0001	<.0001	<.0001	N
FBgn0003292	<.0001	<.0001	0.0016	0.0022	Y
FBgn0003295	<.0001	<.0001	<.0001	<.0001	N
FBgn0003300	<.0001	<.0001	<.0001	<.0001	N
FBgn0003301	<.0001	<.0001	<.0001	<.0001	N
FBgn0003302	<.0001	<.0001	<.0001	<.0001	N
FBgn0003308	0.279	0.3056	0.0584	0.0589	Y
FBgn0003310	0.065	0.0805	0.0082	0.0098	N
FBgn0003312	0.0441	0.0562	<.0001	<.0001	N
FBgn0003317	0.0595	0.0742	0.005	0.0062	N
FBgn0003319	0.0012	0.0019	0.002	0.0027	N
FBgn0003321	0.0172	0.0235	<.0001	<.0001	N
FBgn0003326	0.0006	0.001	0.0031	0.0041	N
FBgn0003328	0.3114	0.3379	0.001	0.0015	Y
FBgn0003330	0.0018	0.0029	<.0001	<.0001	N
FBgn0003334	<.0001	<.0001	<.0001	<.0001	N
FBgn0003339	<.0001	<.0001	0.001	0.0015	N
FBgn0003345	0.0017	0.0027	0.0004	0.0006	N
FBgn0003346	0.0059	0.0088	0.0087	0.0104	N
FBgn0003353	0.0019	0.003	<.0001	<.0001	N
FBgn0003356	<.0001	<.0001	0.0029	0.0038	N
FBgn0003357	0.0007	0.0011	0.0095	0.0113	N
FBgn0003358	<.0001	<.0001	<.0001	<.0001	Y
FBgn0003360	<.0001	<.0001	<.0001	<.0001	N
FBgn0003366	<.0001	<.0001	<.0001	<.0001	Y
FBgn0003371	<.0001	<.0001	0.0032	0.0041	N
FBgn0003372	<.0001	<.0001	<.0001	<.0001	N
FBgn0003373	<.0001	<.0001	<.0001	<.0001	N
FBgn0003374	0.0044	0.0066	0.006	0.0074	N
FBgn0003377	0.1534	0.1772	0.0178	0.0201	N
FBgn0003380	<.0001	<.0001	<.0001	<.0001	Y
FBgn0003382	<.0001	<.0001	<.0001	<.0001	N
FBgn0003386	<.0001	<.0001	<.0001	<.0001	Y
FBgn0003388	<.0001	<.0001	<.0001	<.0001	N
FBgn0003390	<.0001	0.0002	0.0022	0.003	N
FBgn0003391	0.1045	0.1247	0.0006	0.0009	N
FBgn0003392	<.0001	<.0001	<.0001	<.0001	N
FBgn0003396	<.0001	<.0001	<.0001	<.0001	N
FBgn0003401	<.0001	<.0001	0.0005	0.0008	Y
FBgn0003410	0.0131	0.0183	0.0032	0.0042	N
FBgn0003411	<.0001	<.0001	<.0001	<.0001	N
FBgn0003415	<.0001	<.0001	<.0001	<.0001	N
FBgn0003416	0.1815	0.2068	0.0009	0.0013	N
FBgn0003423	<.0001	<.0001	<.0001	<.0001	N
FBgn0003429	<.0001	<.0001	0.0003	0.0004	Y
FBgn0003430	<.0001	<.0001	0.0014	0.0019	N
FBgn0003435	<.0001	<.0001	<.0001	<.0001	N
FBgn0003444	0.0066	0.0097	0.0004	0.0007	N
FBgn0003447	0.0002	0.0004	0.0019	0.0025	N
FBgn0003448	0.1213	0.1429	0.0008	0.0012	N
FBgn0003449	0.0361	0.0467	0.0163	0.0186	N
FBgn0003450	<.0001	0.0001	<.0001	<.0001	N
FBgn0003459	0.0006	0.001	0.0005	0.0008	N
FBgn0003460	<.0001	<.0001	0.0004	0.0006	N
FBgn0003462	<.0001	<.0001	<.0001	<.0001	N
FBgn0003463	<.0001	<.0001	0.0002	0.0004	Y
FBgn0003464	0.0035	0.0054	<.0001	0.0001	N
FBgn0003475	0.0001	0.0002	0.0037	0.0047	N
FBgn0003479	0.0308	0.0403	0.001	0.0014	N
FBgn0003480	<.0001	<.0001	<.0001	<.0001	N
FBgn0003482	<.0001	<.0001	<.0001	<.0001	N
FBgn0003483	<.0001	<.0001	0.0008	0.0012	Y
FBgn0003486	<.0001	<.0001	0.0007	0.001	N
FBgn0003495	0.0004	0.0007	0.0011	0.0016	N
FBgn0003499	<.0001	<.0001	0.0016	0.0022	N
FBgn0003502	0.0041	0.0062	0.0133	0.0154	N
FBgn0003507	0.4547	0.4783	0.0213	0.0238	N
FBgn0003510	0.0259	0.0343	0.0011	0.0016	N
FBgn0003511	<.0001	0.0001	<.0001	<.0001	N
FBgn0003512	0.1941	0.2198	<.0001	<.0001	N
FBgn0003513	<.0001	<.0001	0.0013	0.0018	N
FBgn0003514	0.1353	0.1578	<.0001	<.0001	N
FBgn0003515	0.116	0.1373	0.0512	0.052	N
FBgn0003517	0.0338	0.0439	<.0001	<.0001	N
FBgn0003520	0.0008	0.0013	<.0001	<.0001	N
FBgn0003525	<.0001	<.0001	<.0001	<.0001	Y
FBgn0003527	0.0002	0.0003	<.0001	<.0001	N
FBgn0003545	0.0027	0.0042	0.0004	0.0007	Y
FBgn0003557	0.0004	0.0006	0.0022	0.0029	N
FBgn0003559	0.0043	0.0065	<.0001	<.0001	N
FBgn0003567	<.0001	<.0001	0.0025	0.0033	N
FBgn0003575	0.0022	0.0034	0.0318	0.0342	N
FBgn0003598	<.0001	<.0001	<.0001	0.0001	Y
FBgn0003607	<.0001	<.0001	<.0001	0.0001	N
FBgn0003612	<.0001	<.0001	0.0003	0.0005	N
FBgn0003638	<.0001	<.0001	0.0002	0.0003	N
FBgn0003651	<.0001	0.0002	0.0222	0.0247	Y
FBgn0003654	<.0001	<.0001	<.0001	<.0001	N
FBgn0003655	<.0001	<.0001	0.0012	0.0016	Y
FBgn0003656	0.0406	0.0521	0.011	0.013	N
FBgn0003660	0.0201	0.0271	0.003	0.0039	N
FBgn0003676	0.0011	0.0018	0.0048	0.006	N
FBgn0003683	0.8009	0.8061	0.0724	0.0726	N
FBgn0003687	<.0001	<.0001	<.0001	0.0001	N
FBgn0003701	<.0001	<.0001	<.0001	<.0001	Y
FBgn0003710	<.0001	<.0001	<.0001	<.0001	N
FBgn0003714	<.0001	<.0001	<.0001	<.0001	N
FBgn0003716	0.0002	0.0003	0.002	0.0027	N
FBgn0003719	0.0001	0.0003	0.0006	0.0009	N
FBgn0003720	0.0001	0.0002	0.0003	0.0006	N
FBgn0003721	<.0001	<.0001	<.0001	<.0001	N
FBgn0003731	0.1699	0.1945	0.0451	0.0463	Y
FBgn0003732	0.0032	0.0049	0.0035	0.0045	N
FBgn0003733	<.0001	<.0001	0.0003	0.0005	Y
FBgn0003741	<.0001	<.0001	<.0001	<.0001	N
FBgn0003742	<.0001	<.0001	<.0001	<.0001	N
FBgn0003744	0.2044	0.2302	0.0017	0.0023	N
FBgn0003747	0.1858	0.2113	0.0047	0.0059	N
FBgn0003748	0.0611	0.076	0.031	0.0335	N
FBgn0003751	<.0001	<.0001	<.0001	<.0001	N
FBgn0003861	0.0011	0.0018	0.0162	0.0185	Y
FBgn0003862	0.016	0.022	0.0016	0.0022	N
FBgn0003863	<.0001	0.0001	0.0006	0.0009	Y
FBgn0003866	<.0001	<.0001	<.0001	<.0001	N
FBgn0003867	<.0001	0.0001	0.0247	0.0273	N
FBgn0003870	0.0044	0.0066	<.0001	<.0001	N
FBgn0003882	0.1	0.1198	0.0057	0.007	N
FBgn0003884	0.0019	0.0029	<.0001	<.0001	N
FBgn0003885	<.0001	<.0001	<.0001	<.0001	N
FBgn0003886	<.0001	<.0001	<.0001	<.0001	Y
FBgn0003887	0.0077	0.0112	0.0002	0.0003	N
FBgn0003888	0.4021	0.4272	0.029	0.0315	Y
FBgn0003889	<.0001	<.0001	<.0001	<.0001	Y
FBgn0003890	0.0016	0.0025	0.0192	0.0216	Y
FBgn0003891	0.0068	0.0099	0.0032	0.0042	N
FBgn0003892	<.0001	<.0001	0.0047	0.0059	N
FBgn0003896	0.0005	0.0008	<.0001	<.0001	N
FBgn0003900	<.0001	<.0001	0.0008	0.0012	Y
FBgn0003916	0.0216	0.029	0.0002	0.0004	N
FBgn0003920	0.112	0.133	0.0014	0.002	N
FBgn0003922	0.0822	0.1	0.0027	0.0035	N
FBgn0003923	0.1882	0.2137	0.001	0.0014	N
FBgn0003930	0.2131	0.2392	0.0005	0.0008	N
FBgn0003931	0.0699	0.086	0.0004	0.0006	N
FBgn0003933	0.0116	0.0164	0.0005	0.0008	N
FBgn0003934	0.202	0.2278	0.0012	0.0016	N
FBgn0003935	0.0447	0.057	0.0007	0.001	N
FBgn0003938	0.3247	0.3511	0.0127	0.0148	N
FBgn0003941	0.1179	0.1393	<.0001	<.0001	N
FBgn0003942	0.0139	0.0194	<.0001	<.0001	N
FBgn0003943	<.0001	<.0001	<.0001	<.0001	N
FBgn0003944	0.0021	0.0033	0.0362	0.0382	Y
FBgn0003950	<.0001	<.0001	<.0001	<.0001	N
FBgn0003961	<.0001	<.0001	0.0004	0.0007	Y
FBgn0003963	0.1493	0.1728	0.0227	0.0253	N
FBgn0003964	0.1231	0.1448	<.0001	0.0001	N
FBgn0003965	0.0066	0.0097	0.0002	0.0003	N
FBgn0003969	0.1294	0.1516	0.0003	0.0005	N
FBgn0003975	0.0035	0.0053	0.0013	0.0018	N
FBgn0003977	0.0289	0.0381	<.0001	<.0001	N
FBgn0003978	0.0024	0.0038	<.0001	0.0001	N
FBgn0003979	<.0001	<.0001	<.0001	<.0001	Y
FBgn0003980	<.0001	<.0001	<.0001	<.0001	Y
FBgn0003983	<.0001	<.0001	<.0001	<.0001	Y
FBgn0003984	<.0001	0.0002	0.005	0.0063	N
FBgn0003996	0.0661	0.0817	0.0139	0.0161	N
FBgn0003997	<.0001	<.0001	<.0001	<.0001	N
FBgn0004003	<.0001	<.0001	<.0001	<.0001	Y
FBgn0004009	0.0002	0.0003	0.0007	0.001	N
FBgn0004028	<.0001	<.0001	<.0001	<.0001	Y
FBgn0004034	<.0001	<.0001	<.0001	<.0001	N
FBgn0004045	0.0096	0.0137	0.0222	0.0247	Y
FBgn0004047	0.0426	0.0544	0.0263	0.0288	Y
FBgn0004049	0.0063	0.0093	0.0003	0.0004	N
FBgn0004050	0.1053	0.1256	0.0028	0.0037	N
FBgn0004052	<.0001	<.0001	<.0001	<.0001	N
FBgn0004053	0.0281	0.0371	0.0038	0.0048	N
FBgn0004054	0.3963	0.4215	0.0159	0.0182	N
FBgn0004055	<.0001	<.0001	<.0001	<.0001	N
FBgn0004057	0.0034	0.0053	<.0001	<.0001	N
FBgn0004066	0.003	0.0047	<.0001	<.0001	N
FBgn0004087	0.0116	0.0164	<.0001	<.0001	N
FBgn0004101	0.2077	0.2337	0.0025	0.0033	N
FBgn0004102	<.0001	<.0001	<.0001	<.0001	N
FBgn0004103	0.2294	0.2559	0.0092	0.011	N
FBgn0004106	<.0001	<.0001	0.0003	0.0005	N
FBgn0004107	<.0001	<.0001	<.0001	<.0001	Y
FBgn0004108	0.0972	0.1166	0.0536	0.0543	N
FBgn0004110	0.0064	0.0094	0.0057	0.007	N
FBgn0004117	<.0001	<.0001	<.0001	<.0001	Y
FBgn0004118	<.0001	<.0001	<.0001	<.0001	N
FBgn0004132	0.1663	0.1908	<.0001	0.0001	N
FBgn0004133	<.0001	<.0001	<.0001	<.0001	N
FBgn0004167	0.0001	0.0002	0.0248	0.0274	N
FBgn0004168	<.0001	<.0001	<.0001	<.0001	N
FBgn0004169	<.0001	<.0001	<.0001	<.0001	Y
FBgn0004170	0.3005	0.3272	0.0348	0.0368	N
FBgn0004171	<.0001	<.0001	<.0001	<.0001	Y
FBgn0004172	<.0001	<.0001	<.0001	<.0001	Y
FBgn0004173	<.0001	<.0001	<.0001	<.0001	Y
FBgn0004174	<.0001	<.0001	<.0001	<.0001	Y
FBgn0004175	<.0001	<.0001	<.0001	<.0001	Y
FBgn0004177	0.0048	0.0072	<.0001	<.0001	N
FBgn0004179	0.0988	0.1184	0.0134	0.0155	N
FBgn0004181	<.0001	<.0001	<.0001	<.0001	Y
FBgn0004183	0.0777	0.0949	0.0011	0.0016	Y
FBgn0004185	0.0523	0.0657	0.0009	0.0012	N
FBgn0004186	0.0825	0.1002	0.0005	0.0008	N
FBgn0004187	0.5284	0.5486	0.0191	0.0215	N
FBgn0004188	0.392	0.4173	0.0279	0.0304	N
FBgn0004189	0.8759	0.8786	0.0719	0.0722	N
FBgn0004190	0.1064	0.1268	0.0445	0.0457	N
FBgn0004191	<.0001	<.0001	0.0002	0.0003	N
FBgn0004192	0.0063	0.0092	0.0006	0.0009	N
FBgn0004197	<.0001	<.0001	0.0001	0.0002	N
FBgn0004198	<.0001	<.0001	0.031	0.0335	N
FBgn0004227	0.0161	0.0221	0.039	0.0407	N
FBgn0004228	<.0001	<.0001	0.0004	0.0006	Y
FBgn0004237	<.0001	0.0001	<.0001	0.0001	N
FBgn0004240	0.2386	0.2652	0.0286	0.0311	N
FBgn0004242	<.0001	<.0001	<.0001	<.0001	Y
FBgn0004244	<.0001	<.0001	<.0001	<.0001	Y
FBgn0004359	0.2027	0.2285	0.0018	0.0025	N
FBgn0004360	<.0001	<.0001	<.0001	<.0001	N
FBgn0004362	<.0001	<.0001	<.0001	<.0001	Y
FBgn0004363	0.0015	0.0024	<.0001	<.0001	N
FBgn0004364	0.0004	0.0007	0.0047	0.0059	Y
FBgn0004367	<.0001	<.0001	<.0001	<.0001	N
FBgn0004368	0.0006	0.001	<.0001	<.0001	N
FBgn0004369	<.0001	0.0001	<.0001	0.0002	N
FBgn0004370	0.0002	0.0004	0.002	0.0027	N
FBgn0004372	<.0001	<.0001	<.0001	<.0001	N
FBgn0004373	0.0113	0.0159	0.0024	0.0032	N
FBgn0004374	<.0001	<.0001	<.0001	<.0001	N
FBgn0004378	<.0001	<.0001	<.0001	<.0001	Y
FBgn0004379	0.0003	0.0005	0.0034	0.0044	Y
FBgn0004380	0.1207	0.1423	0.0018	0.0025	N
FBgn0004381	0.0036	0.0055	0.004	0.0051	N
FBgn0004387	<.0001	<.0001	<.0001	<.0001	N
FBgn0004389	0.0319	0.0417	0.0067	0.0081	N
FBgn0004390	<.0001	0.0001	0.0009	0.0013	N
FBgn0004391	<.0001	<.0001	0.0002	0.0004	N
FBgn0004394	<.0001	<.0001	0.0017	0.0023	N
FBgn0004395	0.0705	0.0866	<.0001	<.0001	N
FBgn0004396	<.0001	<.0001	<.0001	0.0001	Y
FBgn0004397	0.0009	0.0016	<.0001	<.0001	N
FBgn0004400	<.0001	<.0001	0.0004	0.0006	Y
FBgn0004401	0.4813	0.5038	0.0497	0.0506	N
FBgn0004403	0.4588	0.4822	<.0001	<.0001	N
FBgn0004404	0.5114	0.5321	<.0001	<.0001	N
FBgn0004406	0.2855	0.3121	0.0041	0.0052	N
FBgn0004414	<.0001	<.0001	<.0001	<.0001	Y
FBgn0004419	<.0001	<.0001	<.0001	<.0001	Y
FBgn0004425	<.0001	<.0001	<.0001	<.0001	N
FBgn0004426	<.0001	<.0001	<.0001	<.0001	N
FBgn0004427	<.0001	<.0001	0.0016	0.0022	N
FBgn0004428	<.0001	<.0001	0.0136	0.0157	N
FBgn0004429	<.0001	<.0001	<.0001	<.0001	N
FBgn0004430	0.0527	0.0663	<.0001	<.0001	N
FBgn0004431	0.0104	0.0148	0.0029	0.0037	N
FBgn0004432	0.0011	0.0018	<.0001	<.0001	N
FBgn0004435	0.0025	0.0039	0.0006	0.0009	Y
FBgn0004436	0.5224	0.5428	0.0313	0.0337	N
FBgn0004449	0.0002	0.0004	0.0018	0.0024	N
FBgn0004456	0.0342	0.0445	0.0067	0.0083	Y
FBgn0004462	0.0044	0.0066	0.0065	0.0079	N
FBgn0004463	0.0757	0.0926	0.0151	0.0173	N
FBgn0004465	0.0195	0.0264	<.0001	<.0001	N
FBgn0004507	<.0001	<.0001	0.0097	0.0115	N
FBgn0004509	<.0001	<.0001	<.0001	<.0001	N
FBgn0004510	0.0005	0.0008	0.0005	0.0008	N
FBgn0004511	0.0055	0.0082	0.0014	0.002	N
FBgn0004512	0.0111	0.0157	0.0007	0.001	Y
FBgn0004513	<.0001	<.0001	<.0001	<.0001	N
FBgn0004514	0.0001	0.0002	0.003	0.0039	N
FBgn0004516	<.0001	<.0001	0.0007	0.001	Y
FBgn0004552	<.0001	<.0001	0.0002	0.0003	N
FBgn0004554	0.8113	0.8161	0.0396	0.0413	N
FBgn0004556	0.0008	0.0014	0.0006	0.0009	N
FBgn0004567	0.0002	0.0003	0.0005	0.0007	N
FBgn0004569	0.0006	0.0011	0.0002	0.0003	N
FBgn0004573	<.0001	<.0001	<.0001	<.0001	N
FBgn0004574	<.0001	<.0001	0.0003	0.0005	N
FBgn0004575	<.0001	<.0001	<.0001	<.0001	Y
FBgn0004577	<.0001	<.0001	<.0001	<.0001	N
FBgn0004580	<.0001	<.0001	<.0001	<.0001	Y
FBgn0004581	<.0001	<.0001	<.0001	<.0001	Y
FBgn0004583	0.0001	0.0002	0.0026	0.0034	N
FBgn0004584	0.0009	0.0016	0.0003	0.0005	N
FBgn0004587	0.2772	0.3038	0.0027	0.0036	N
FBgn0004589	<.0001	<.0001	<.0001	<.0001	N
FBgn0004590	0.1256	0.1475	0.0122	0.0142	N
FBgn0004595	<.0001	<.0001	<.0001	<.0001	Y
FBgn0004597	0.0045	0.0067	<.0001	<.0001	N
FBgn0004598	0.0003	0.0005	0.0006	0.0009	N
FBgn0004606	0.1103	0.1311	0.0177	0.02	N
FBgn0004607	<.0001	<.0001	0.0183	0.0207	N
FBgn0004611	<.0001	<.0001	<.0001	<.0001	N
FBgn0004618	<.0001	<.0001	<.0001	<.0001	N
FBgn0004619	<.0001	<.0001	<.0001	<.0001	N
FBgn0004620	<.0001	<.0001	<.0001	<.0001	N
FBgn0004622	<.0001	<.0001	<.0001	<.0001	N
FBgn0004623	<.0001	<.0001	0.0003	0.0005	Y
FBgn0004629	<.0001	<.0001	0.0001	0.0002	Y
FBgn0004635	0.0108	0.0153	0.0001	0.0003	N
FBgn0004636	0.0299	0.0392	0.0088	0.0105	N
FBgn0004638	0.4051	0.4302	0.0021	0.0028	N
FBgn0004643	<.0001	<.0001	0.0003	0.0004	N
FBgn0004644	<.0001	<.0001	<.0001	<.0001	N
FBgn0004646	0.0001	0.0002	0.0005	0.0008	Y
FBgn0004647	<.0001	<.0001	<.0001	<.0001	N
FBgn0004648	0.0008	0.0014	0.0008	0.0012	N
FBgn0004649	<.0001	<.0001	0.0003	0.0004	Y
FBgn0004650	<.0001	<.0001	<.0001	<.0001	N
FBgn0004652	<.0001	<.0001	<.0001	0.0001	Y
FBgn0004654	<.0001	0.0002	0.0014	0.0019	N
FBgn0004655	<.0001	<.0001	<.0001	<.0001	N
FBgn0004656	<.0001	<.0001	0.0007	0.001	N
FBgn0004657	0.0161	0.0221	0.0004	0.0006	N
FBgn0004666	<.0001	<.0001	<.0001	<.0001	N
FBgn0004687	0.2584	0.2851	0.0352	0.0372	N
FBgn0004698	0.0013	0.0021	0.0031	0.004	N
FBgn0004777	<.0001	<.0001	<.0001	<.0001	N
FBgn0004778	0.1713	0.1959	0.0426	0.044	N
FBgn0004779	<.0001	<.0001	<.0001	<.0001	Y
FBgn0004780	<.0001	<.0001	<.0001	<.0001	N
FBgn0004781	<.0001	<.0001	<.0001	<.0001	N
FBgn0004782	<.0001	<.0001	<.0001	<.0001	N
FBgn0004783	<.0001	<.0001	<.0001	<.0001	N
FBgn0004784	<.0001	<.0001	0.0013	0.0018	Y
FBgn0004795	<.0001	<.0001	<.0001	<.0001	N
FBgn0004797	0.3604	0.3862	0.0034	0.0044	N
FBgn0004811	<.0001	<.0001	<.0001	<.0001	N
FBgn0004828	0.0159	0.0218	<.0001	<.0001	N
FBgn0004832	0.0574	0.0718	<.0001	<.0001	N
FBgn0004837	<.0001	<.0001	0.0012	0.0017	N
FBgn0004838	0.0001	0.0002	<.0001	<.0001	N
FBgn0004839	<.0001	<.0001	0.003	0.0039	N
FBgn0004841	<.0001	<.0001	<.0001	<.0001	N
FBgn0004842	<.0001	<.0001	<.0001	<.0001	N
FBgn0004852	0.0189	0.0256	0.0497	0.0506	Y
FBgn0004854	<.0001	<.0001	<.0001	<.0001	N
FBgn0004855	0.2961	0.3227	0.009	0.0108	N
FBgn0004856	<.0001	<.0001	0.0102	0.0121	N
FBgn0004858	0.0015	0.0024	0.0094	0.0112	Y
FBgn0004859	0.0018	0.0028	0.006	0.0074	Y
FBgn0004860	0.0002	0.0004	<.0001	<.0001	N
FBgn0004861	<.0001	<.0001	<.0001	<.0001	N
FBgn0004862	<.0001	<.0001	<.0001	<.0001	N
FBgn0004863	<.0001	<.0001	<.0001	0.0001	N
FBgn0004864	<.0001	<.0001	<.0001	<.0001	N
FBgn0004865	<.0001	<.0001	<.0001	<.0001	N
FBgn0004867	<.0001	0.0001	<.0001	<.0001	N
FBgn0004868	0.0009	0.0014	0.0008	0.0011	N
FBgn0004870	<.0001	<.0001	<.0001	<.0001	N
FBgn0004872	<.0001	<.0001	0.0055	0.0068	Y
FBgn0004875	0.0005	0.0009	<.0001	<.0001	N
FBgn0004876	0.0007	0.0012	0.0002	0.0004	N
FBgn0004878	<.0001	<.0001	0.0033	0.0042	N
FBgn0004880	<.0001	<.0001	<.0001	<.0001	Y
FBgn0004882	0.0119	0.0168	0.0077	0.0093	N
FBgn0004885	0.0851	0.1032	0.0062	0.0076	Y
FBgn0004888	<.0001	0.0002	<.0001	<.0001	N
FBgn0004889	0.0098	0.014	<.0001	<.0001	N
FBgn0004892	<.0001	<.0001	<.0001	<.0001	N
FBgn0004893	<.0001	0.0001	<.0001	<.0001	Y
FBgn0004895	<.0001	<.0001	<.0001	<.0001	N
FBgn0004896	<.0001	<.0001	<.0001	<.0001	N
FBgn0004897	0.0372	0.048	0.0049	0.0061	N
FBgn0004898	0.0002	0.0003	0.0011	0.0016	N
FBgn0004901	0.0339	0.044	0.0097	0.0115	N
FBgn0004903	<.0001	<.0001	<.0001	<.0001	N
FBgn0004907	0.0004	0.0006	0.0002	0.0004	N
FBgn0004908	<.0001	<.0001	<.0001	<.0001	N
FBgn0004910	0.0004	0.0007	<.0001	<.0001	Y
FBgn0004911	0.0071	0.0104	<.0001	<.0001	N
FBgn0004913	<.0001	<.0001	0.0006	0.0009	N
FBgn0004914	0.0002	0.0004	0.0029	0.0037	N
FBgn0004915	0.0032	0.005	0.0002	0.0004	N
FBgn0004919	0.0001	0.0002	0.0002	0.0003	Y
FBgn0004921	0.0885	0.107	0.0003	0.0005	N
FBgn0004924	0.0001	0.0003	<.0001	<.0001	N
FBgn0004926	0.0002	0.0004	<.0001	<.0001	N
FBgn0004956	<.0001	<.0001	<.0001	<.0001	N
FBgn0004957	0.261	0.2876	0.0012	0.0018	N
FBgn0004959	<.0001	<.0001	<.0001	<.0001	N
FBgn0005198	0.088	0.1065	<.0001	<.0001	N
FBgn0005278	0.004	0.0061	<.0001	<.0001	N
FBgn0005322	0.0005	0.0008	<.0001	<.0001	N
FBgn0005355	0.2	0.2257	0.0049	0.0061	N
FBgn0005386	0.0031	0.0048	0.0032	0.0041	N
FBgn0005390	<.0001	<.0001	<.0001	<.0001	Y
FBgn0005391	0.0001	0.0003	0.0098	0.0116	Y
FBgn0005411	0.0112	0.0158	0.0018	0.0024	N
FBgn0005427	0.3979	0.4232	<.0001	0.0001	N
FBgn0005533	0.0517	0.0651	<.0001	<.0001	N
FBgn0005536	<.0001	<.0001	0.0003	0.0004	N
FBgn0005558	<.0001	<.0001	<.0001	0.0001	N
FBgn0005561	<.0001	<.0001	<.0001	<.0001	N
FBgn0005564	<.0001	<.0001	<.0001	<.0001	N
FBgn0005585	0.0001	0.0002	<.0001	<.0001	N
FBgn0005586	<.0001	<.0001	<.0001	<.0001	Y
FBgn0005590	<.0001	<.0001	<.0001	<.0001	N
FBgn0005592	<.0001	<.0001	0.005	0.0062	N
FBgn0005593	0.0211	0.0284	<.0001	<.0001	N
FBgn0005596	<.0001	<.0001	<.0001	<.0001	Y
FBgn0005612	0.0014	0.0022	0.0023	0.0031	Y
FBgn0005613	<.0001	<.0001	<.0001	<.0001	N
FBgn0005614	<.0001	<.0001	0.001	0.0014	Y
FBgn0005616	<.0001	<.0001	<.0001	<.0001	N
FBgn0005617	<.0001	0.0001	0.0015	0.0021	N
FBgn0005619	<.0001	0.0001	0.0004	0.0006	N
FBgn0005624	<.0001	<.0001	<.0001	<.0001	N
FBgn0005626	<.0001	<.0001	<.0001	<.0001	Y
FBgn0005630	0.0032	0.0049	<.0001	<.0001	N
FBgn0005631	<.0001	<.0001	<.0001	<.0001	Y
FBgn0005632	0.0035	0.0053	<.0001	<.0001	N
FBgn0005633	<.0001	<.0001	<.0001	<.0001	N
FBgn0005636	0.0908	0.1096	0.0332	0.0355	Y
FBgn0005638	<.0001	<.0001	0.0007	0.001	N
FBgn0005640	0.0014	0.0023	0.1016	0.1017	N
FBgn0005642	<.0001	<.0001	0.0004	0.0006	N
FBgn0005648	0.1264	0.1483	0.0045	0.0057	N
FBgn0005649	<.0001	<.0001	<.0001	<.0001	N
FBgn0005655	<.0001	<.0001	<.0001	0.0002	Y
FBgn0005658	<.0001	<.0001	0.0031	0.004	N
FBgn0005659	0.0022	0.0035	0.0296	0.0321	Y
FBgn0005660	0.006	0.0088	0.0011	0.0015	N
FBgn0005664	0.0896	0.1083	0.0513	0.0521	Y
FBgn0005666	<.0001	<.0001	<.0001	<.0001	Y
FBgn0005670	<.0001	<.0001	0.0011	0.0015	N
FBgn0005671	<.0001	0.0001	<.0001	<.0001	N
FBgn0005672	0.0007	0.0013	0.0004	0.0006	N
FBgn0005674	0.2328	0.2593	0.0021	0.0028	N
FBgn0005677	<.0001	<.0001	<.0001	<.0001	N
FBgn0005683	<.0001	<.0001	<.0001	<.0001	N
FBgn0005694	<.0001	<.0001	<.0001	<.0001	N
FBgn0005695	<.0001	<.0001	0.0001	0.0002	N
FBgn0005696	<.0001	<.0001	0.0001	0.0002	Y
FBgn0005771	0.014	0.0194	0.0271	0.0296	Y
FBgn0005775	<.0001	<.0001	<.0001	<.0001	Y
FBgn0005777	0.0109	0.0154	0.0012	0.0017	N
FBgn0005778	<.0001	<.0001	<.0001	<.0001	Y
FBgn0005779	<.0001	<.0001	<.0001	<.0001	Y
FBgn0008635	<.0001	0.0002	<.0001	<.0001	N
FBgn0008636	0.1262	0.1481	0.0224	0.0249	N
FBgn0008646	<.0001	<.0001	0.0008	0.0012	N
FBgn0008651	<.0001	<.0001	<.0001	<.0001	N
FBgn0010014	<.0001	<.0001	<.0001	<.0001	Y
FBgn0010015	<.0001	<.0001	<.0001	<.0001	Y
FBgn0010019	<.0001	<.0001	<.0001	<.0001	N
FBgn0010038	<.0001	<.0001	<.0001	<.0001	N
FBgn0010039	<.0001	<.0001	<.0001	<.0001	N
FBgn0010040	0.0932	0.1122	0.0013	0.0018	N
FBgn0010041	<.0001	<.0001	<.0001	<.0001	N
FBgn0010042	0.7315	0.7399	0.0419	0.0433	N
FBgn0010043	<.0001	<.0001	<.0001	<.0001	N
FBgn0010044	<.0001	<.0001	<.0001	<.0001	Y
FBgn0010051	<.0001	0.0002	0.0012	0.0017	N
FBgn0010052	<.0001	<.0001	<.0001	<.0001	N
FBgn0010053	<.0001	<.0001	<.0001	<.0001	N
FBgn0010078	0.028	0.0369	<.0001	<.0001	N
FBgn0010097	<.0001	<.0001	<.0001	<.0001	Y
FBgn0010100	<.0001	<.0001	<.0001	<.0001	N
FBgn0010105	<.0001	<.0001	0.0001	0.0002	Y
FBgn0010109	0.1394	0.1623	0.0006	0.0009	N
FBgn0010113	0.0003	0.0005	<.0001	<.0001	N
FBgn0010114	<.0001	<.0001	0.004	0.0051	Y
FBgn0010173	<.0001	<.0001	<.0001	<.0001	Y
FBgn0010194	0.5684	0.5867	0.0265	0.0291	N
FBgn0010197	<.0001	<.0001	<.0001	<.0001	N
FBgn0010198	0.044	0.0562	<.0001	<.0001	N
FBgn0010213	<.0001	<.0001	<.0001	<.0001	N
FBgn0010215	0.0001	0.0003	<.0001	<.0001	N
FBgn0010217	<.0001	<.0001	<.0001	<.0001	N
FBgn0010220	0.6725	0.6835	0.0033	0.0043	N
FBgn0010222	<.0001	<.0001	<.0001	<.0001	Y
FBgn0010223	0.4576	0.481	0.0337	0.0359	N
FBgn0010225	0.3059	0.3325	0.0617	0.0622	Y
FBgn0010226	<.0001	<.0001	<.0001	<.0001	N
FBgn0010228	0.0006	0.001	0.0009	0.0013	Y
FBgn0010235	0.0002	0.0004	<.0001	<.0001	N
FBgn0010238	0.003	0.0047	<.0001	<.0001	N
FBgn0010240	<.0001	<.0001	<.0001	0.0001	N
FBgn0010241	<.0001	<.0001	0.0055	0.0069	Y
FBgn0010246	0.0206	0.0278	0.0086	0.0104	Y
FBgn0010247	<.0001	0.0001	<.0001	<.0001	N
FBgn0010258	<.0001	<.0001	<.0001	<.0001	Y
FBgn0010263	<.0001	0.0001	<.0001	<.0001	Y
FBgn0010265	0.0014	0.0023	<.0001	<.0001	N
FBgn0010269	0.1026	0.1226	0.0097	0.0115	N
FBgn0010278	<.0001	<.0001	0.0009	0.0013	N
FBgn0010280	0.0076	0.011	<.0001	<.0001	N
FBgn0010282	0.0021	0.0033	<.0001	0.0001	N
FBgn0010287	0.0003	0.0005	<.0001	<.0001	N
FBgn0010288	<.0001	<.0001	<.0001	<.0001	N
FBgn0010292	0.0037	0.0057	0.002	0.0027	N
FBgn0010300	<.0001	<.0001	0.001	0.0015	N
FBgn0010303	0.0252	0.0334	0.0003	0.0005	N
FBgn0010309	0.1428	0.1659	0.0001	0.0002	N
FBgn0010313	0.0007	0.0012	<.0001	<.0001	N
FBgn0010314	<.0001	<.0001	<.0001	<.0001	Y
FBgn0010315	<.0001	<.0001	<.0001	<.0001	N
FBgn0010316	<.0001	<.0001	<.0001	<.0001	N
FBgn0010317	0.0007	0.0011	0.0041	0.0053	N
FBgn0010323	0.0513	0.0646	0.0187	0.0211	N
FBgn0010328	<.0001	0.0002	0.0003	0.0005	N
FBgn0010329	<.0001	<.0001	0.0001	0.0002	N
FBgn0010333	0.1032	0.1233	<.0001	<.0001	N
FBgn0010339	0.0261	0.0345	0.0004	0.0006	N
FBgn0010340	0.1331	0.1555	<.0001	<.0001	N
FBgn0010341	0.7552	0.7625	0.0221	0.0247	N
FBgn0010342	<.0001	<.0001	<.0001	<.0001	Y
FBgn0010348	0.0882	0.1067	<.0001	<.0001	N
FBgn0010350	<.0001	<.0001	<.0001	<.0001	N
FBgn0010352	<.0001	<.0001	<.0001	<.0001	N
FBgn0010355	0.0401	0.0514	0.0002	0.0003	N
FBgn0010356	<.0001	<.0001	<.0001	<.0001	N
FBgn0010357	0.0002	0.0004	0.0043	0.0055	N
FBgn0010358	<.0001	<.0001	<.0001	<.0001	N
FBgn0010359	<.0001	<.0001	<.0001	<.0001	N
FBgn0010379	0.0069	0.01	<.0001	<.0001	N
FBgn0010380	0.5617	0.5803	0.0334	0.0357	N
FBgn0010381	0.6758	0.6865	0.0468	0.0479	N
FBgn0010382	<.0001	<.0001	<.0001	<.0001	Y
FBgn0010383	0.243	0.2695	0.0157	0.018	N
FBgn0010385	0.5709	0.5889	0.0336	0.0358	N
FBgn0010387	<.0001	<.0001	0.0139	0.016	N
FBgn0010388	0.1816	0.2069	0.0245	0.0271	N
FBgn0010389	0.3679	0.3935	0.0348	0.0369	Y
FBgn0010391	<.0001	<.0001	<.0001	<.0001	N
FBgn0010395	0.0349	0.0452	0.0223	0.0248	Y
FBgn0010397	0.4815	0.504	0.0105	0.0125	N
FBgn0010398	0.0137	0.0191	<.0001	<.0001	N
FBgn0010399	<.0001	<.0001	<.0001	<.0001	Y
FBgn0010401	<.0001	<.0001	<.0001	<.0001	N
FBgn0010403	<.0001	<.0001	<.0001	<.0001	N
FBgn0010406	0.0154	0.0212	<.0001	<.0001	N
FBgn0010407	<.0001	<.0001	<.0001	<.0001	N
FBgn0010408	0.0075	0.0108	<.0001	<.0001	N
FBgn0010409	0.2799	0.3065	0.0012	0.0017	N
FBgn0010411	0.8195	0.8237	<.0001	<.0001	N
FBgn0010412	0.7146	0.7236	<.0001	<.0001	N
FBgn0010414	0.1072	0.1276	0.026	0.0286	N
FBgn0010415	0.0457	0.0581	0.0071	0.0086	N
FBgn0010416	0.2249	0.2513	0.0005	0.0007	N
FBgn0010417	<.0001	0.0002	<.0001	<.0001	N
FBgn0010421	0.0064	0.0094	<.0001	0.0002	N
FBgn0010422	0.0065	0.0096	0.0017	0.0023	N
FBgn0010423	<.0001	<.0001	<.0001	<.0001	Y
FBgn0010424	<.0001	<.0001	<.0001	<.0001	Y
FBgn0010425	<.0001	<.0001	0.0031	0.0041	N
FBgn0010431	<.0001	<.0001	<.0001	<.0001	Y
FBgn0010433	0.0904	0.1092	0.0397	0.0414	N
FBgn0010434	0.0007	0.0012	0.0147	0.0169	Y
FBgn0010435	0.0013	0.0021	<.0001	<.0001	Y
FBgn0010438	<.0001	<.0001	0.0003	0.0005	N
FBgn0010441	0.0007	0.0012	0.0002	0.0004	N
FBgn0010452	<.0001	<.0001	<.0001	<.0001	N
FBgn0010453	<.0001	<.0001	<.0001	<.0001	N
FBgn0010470	0.0278	0.0366	0.0171	0.0195	N
FBgn0010473	<.0001	<.0001	<.0001	<.0001	Y
FBgn0010482	<.0001	<.0001	<.0001	<.0001	Y
FBgn0010488	0.0006	0.001	<.0001	<.0001	N
FBgn0010497	0.0298	0.0391	0.0018	0.0024	N
FBgn0010501	0.0077	0.0112	0.0028	0.0037	N
FBgn0010504	<.0001	<.0001	<.0001	<.0001	N
FBgn0010516	0.0041	0.0062	0.0126	0.0147	N
FBgn0010520	0.0024	0.0037	<.0001	<.0001	N
FBgn0010531	0.0746	0.0913	<.0001	<.0001	N
FBgn0010548	<.0001	<.0001	0.0039	0.005	N
FBgn0010549	<.0001	<.0001	<.0001	<.0001	N
FBgn0010551	0.0169	0.0231	0.0006	0.0008	N
FBgn0010575	<.0001	<.0001	0.0009	0.0013	N
FBgn0010583	0.1493	0.1728	0.0003	0.0005	N
FBgn0010590	0.0003	0.0006	<.0001	<.0001	N
FBgn0010591	0.4217	0.4462	0.0269	0.0294	N
FBgn0010602	0.1114	0.1323	0.0038	0.0049	N
FBgn0010607	<.0001	<.0001	0.0014	0.002	N
FBgn0010611	0.001	0.0017	<.0001	<.0001	N
FBgn0010612	<.0001	<.0001	<.0001	<.0001	N
FBgn0010620	0.0679	0.0837	<.0001	<.0001	N
FBgn0010621	0.0818	0.0995	0.0139	0.016	N
FBgn0010622	0.0028	0.0043	<.0001	<.0001	N
FBgn0010638	<.0001	0.0001	<.0001	<.0001	N
FBgn0010651	0.0155	0.0213	0.0275	0.03	Y
FBgn0010660	0.0012	0.002	<.0001	<.0001	N
FBgn0010741	0.1684	0.1929	0.0028	0.0036	N
FBgn0010747	<.0001	<.0001	<.0001	<.0001	N
FBgn0010750	0.0026	0.0041	<.0001	<.0001	N
FBgn0010762	0.0003	0.0006	<.0001	<.0001	N
FBgn0010768	<.0001	0.0001	<.0001	<.0001	N
FBgn0010770	0.0224	0.03	0.006	0.0074	N
FBgn0010772	<.0001	<.0001	<.0001	<.0001	N
FBgn0010774	0.0002	0.0003	0.0002	0.0003	N
FBgn0010786	0.1695	0.194	0.0009	0.0013	N
FBgn0010803	<.0001	<.0001	<.0001	<.0001	N
FBgn0010808	<.0001	<.0001	<.0001	<.0001	N
FBgn0010812	0.0006	0.001	<.0001	<.0001	N
FBgn0010825	0.0001	0.0003	0.0002	0.0003	N
FBgn0010830	0.0084	0.0121	0.0039	0.005	N
FBgn0010877	0.0004	0.0007	<.0001	0.0002	N
FBgn0010894	0.0137	0.0191	<.0001	<.0001	N
FBgn0010905	<.0001	<.0001	0.0004	0.0006	N
FBgn0010909	0.0177	0.0242	0.0449	0.0461	N
FBgn0010926	0.0047	0.007	0.0104	0.0123	N
FBgn0011016	0.0011	0.0017	<.0001	<.0001	N
FBgn0011020	<.0001	<.0001	<.0001	<.0001	N
FBgn0011202	0.0031	0.0048	0.0001	0.0002	N
FBgn0011204	0.0552	0.0692	0.0213	0.0238	N
FBgn0011205	<.0001	0.0001	0.0172	0.0196	N
FBgn0011206	<.0001	<.0001	0.01	0.0119	Y
FBgn0011207	0.0009	0.0015	<.0001	<.0001	N
FBgn0011211	<.0001	<.0001	<.0001	<.0001	N
FBgn0011217	0.1418	0.1649	0.0168	0.0192	N
FBgn0011224	<.0001	<.0001	<.0001	<.0001	N
FBgn0011225	0.0004	0.0007	0.0045	0.0057	N
FBgn0011227	<.0001	<.0001	<.0001	<.0001	N
FBgn0011230	<.0001	<.0001	0.0023	0.0031	N
FBgn0011232	0.0059	0.0087	<.0001	<.0001	N
FBgn0011236	0.0094	0.0134	<.0001	<.0001	N
FBgn0011239	<.0001	<.0001	<.0001	<.0001	Y
FBgn0011241	<.0001	<.0001	<.0001	<.0001	N
FBgn0011244	<.0001	<.0001	0.0001	0.0002	Y
FBgn0011259	<.0001	<.0001	0.0001	0.0002	N
FBgn0011260	0.0163	0.0223	0.0002	0.0004	N
FBgn0011270	<.0001	<.0001	<.0001	<.0001	Y
FBgn0011272	0.5556	0.5746	<.0001	<.0001	N
FBgn0011274	0.0124	0.0173	0.0255	0.028	Y
FBgn0011276	0.0816	0.0993	0.0182	0.0206	N
FBgn0011277	0.0277	0.0366	0.0018	0.0024	N
FBgn0011278	<.0001	<.0001	<.0001	<.0001	N
FBgn0011279	<.0001	<.0001	<.0001	<.0001	N
FBgn0011280	0.0006	0.001	0.0022	0.0029	Y
FBgn0011281	<.0001	<.0001	<.0001	<.0001	N
FBgn0011282	<.0001	<.0001	<.0001	<.0001	N
FBgn0011283	<.0001	<.0001	<.0001	<.0001	N
FBgn0011284	0.5585	0.5773	<.0001	<.0001	N
FBgn0011286	<.0001	<.0001	<.0001	<.0001	Y
FBgn0011288	<.0001	<.0001	0.0006	0.0009	Y
FBgn0011289	0.1559	0.1798	0.0413	0.0427	N
FBgn0011290	0.0155	0.0214	<.0001	<.0001	N
FBgn0011291	0.0221	0.0297	<.0001	<.0001	N
FBgn0011293	<.0001	<.0001	<.0001	<.0001	N
FBgn0011294	<.0001	<.0001	<.0001	0.0001	N
FBgn0011296	0.0028	0.0043	0.0005	0.0008	Y
FBgn0011297	0.2497	0.2763	<.0001	<.0001	N
FBgn0011300	0.0386	0.0497	0.0007	0.0011	N
FBgn0011305	0.0054	0.008	<.0001	<.0001	N
FBgn0011327	<.0001	<.0001	<.0001	<.0001	N
FBgn0011335	0.02	0.0271	0.0042	0.0054	N
FBgn0011336	<.0001	<.0001	<.0001	0.0002	N
FBgn0011361	<.0001	<.0001	<.0001	<.0001	N
FBgn0011455	<.0001	<.0001	<.0001	<.0001	N
FBgn0011474	<.0001	<.0001	<.0001	<.0001	N
FBgn0011476	<.0001	<.0001	<.0001	<.0001	N
FBgn0011481	<.0001	0.0001	<.0001	<.0001	N
FBgn0011509	0.0721	0.0885	0.0001	0.0002	N
FBgn0011554	0.3165	0.343	0.0242	0.0268	N
FBgn0011555	0.0654	0.0809	0.0046	0.0058	Y
FBgn0011556	0.0198	0.0268	0.0349	0.037	N
FBgn0011559	<.0001	<.0001	<.0001	<.0001	Y
FBgn0011566	0.0847	0.1028	0.0026	0.0034	N
FBgn0011569	<.0001	<.0001	<.0001	<.0001	Y
FBgn0011570	0.0118	0.0166	<.0001	<.0001	N
FBgn0011571	0.0001	0.0002	0.0002	0.0003	N
FBgn0011573	0.0001	0.0002	<.0001	<.0001	N
FBgn0011576	0.0006	0.0011	0.0024	0.0031	N
FBgn0011581	<.0001	<.0001	0.0011	0.0015	Y
FBgn0011582	<.0001	<.0001	<.0001	<.0001	Y
FBgn0011584	<.0001	<.0001	0.0001	0.0002	N
FBgn0011586	0.0002	0.0003	<.0001	<.0001	N
FBgn0011589	<.0001	<.0001	<.0001	<.0001	N
FBgn0011591	0.0084	0.0121	<.0001	<.0001	N
FBgn0011592	<.0001	<.0001	<.0001	<.0001	N
FBgn0011596	<.0001	<.0001	<.0001	<.0001	Y
FBgn0011603	0.0016	0.0025	0.0024	0.0032	Y
FBgn0011604	0.0662	0.0818	0.0028	0.0037	N
FBgn0011606	0.0135	0.0188	0.0128	0.0149	Y
FBgn0011638	0.0004	0.0007	0.0004	0.0007	N
FBgn0011640	0.0167	0.0228	0.0006	0.0009	N
FBgn0011642	0.2685	0.295	0.0036	0.0047	N
FBgn0011648	0.0032	0.0049	0.0001	0.0002	N
FBgn0011653	<.0001	<.0001	<.0001	<.0001	N
FBgn0011655	0.0018	0.0029	<.0001	<.0001	N
FBgn0011656	<.0001	<.0001	0.0003	0.0004	N
FBgn0011659	0.0453	0.0577	0.0018	0.0025	N
FBgn0011660	<.0001	<.0001	0.0002	0.0003	N
FBgn0011661	0.2156	0.2418	0.0201	0.0225	N
FBgn0011666	0.0033	0.005	0.0027	0.0036	N
FBgn0011668	<.0001	<.0001	<.0001	<.0001	Y
FBgn0011669	<.0001	<.0001	<.0001	<.0001	Y
FBgn0011670	<.0001	<.0001	<.0001	<.0001	Y
FBgn0011672	0.6095	0.6245	0.0264	0.029	N
FBgn0011674	0.2658	0.2925	0.0001	0.0002	N
FBgn0011676	<.0001	<.0001	0.0037	0.0047	N
FBgn0011692	<.0001	<.0001	0.0001	0.0002	Y
FBgn0011693	<.0001	<.0001	0.0007	0.0011	Y
FBgn0011694	<.0001	<.0001	<.0001	<.0001	Y
FBgn0011695	0.0048	0.0072	0.0169	0.0192	Y
FBgn0011701	<.0001	<.0001	<.0001	<.0001	N
FBgn0011703	<.0001	<.0001	0.0002	0.0004	Y
FBgn0011704	<.0001	<.0001	<.0001	0.0001	Y
FBgn0011705	0.035	0.0454	<.0001	<.0001	N
FBgn0011706	<.0001	<.0001	<.0001	<.0001	N
FBgn0011708	0.0002	0.0004	<.0001	<.0001	N
FBgn0011710	0.0058	0.0086	0.0019	0.0026	N
FBgn0011715	<.0001	<.0001	<.0001	<.0001	N
FBgn0011722	<.0001	0.0001	0.0005	0.0008	Y
FBgn0011723	<.0001	<.0001	<.0001	0.0001	N
FBgn0011725	<.0001	<.0001	0.0003	0.0004	N
FBgn0011726	0.0002	0.0004	0.0002	0.0004	N
FBgn0011737	0.0315	0.0412	0.0003	0.0005	N
FBgn0011739	0.0013	0.0021	<.0001	<.0001	N
FBgn0011740	0.0239	0.0318	0.002	0.0027	N
FBgn0011741	0.4506	0.4743	0.0005	0.0008	N
FBgn0011742	0.07	0.0861	0.001	0.0014	N
FBgn0011743	<.0001	<.0001	<.0001	<.0001	Y
FBgn0011745	0.0007	0.0012	0.001	0.0014	N
FBgn0011746	<.0001	<.0001	<.0001	<.0001	Y
FBgn0011747	0.3243	0.3508	0.0137	0.0158	N
FBgn0011754	0.0486	0.0615	0.0355	0.0375	N
FBgn0011758	<.0001	0.0002	0.0061	0.0075	N
FBgn0011760	0.1915	0.2171	0.0052	0.0064	N
FBgn0011761	<.0001	<.0001	<.0001	<.0001	Y
FBgn0011762	<.0001	<.0001	0.0001	0.0002	N
FBgn0011763	0.0002	0.0004	<.0001	<.0001	N
FBgn0011764	0.0004	0.0007	0.0131	0.0152	N
FBgn0011766	<.0001	<.0001	<.0001	<.0001	N
FBgn0011768	0.0335	0.0436	<.0001	<.0001	N
FBgn0011769	0.0005	0.0009	<.0001	<.0001	N
FBgn0011770	0.1073	0.1278	0.0174	0.0198	N
FBgn0011771	0.5876	0.6042	0.0419	0.0433	N
FBgn0011774	<.0001	<.0001	<.0001	<.0001	Y
FBgn0011785	<.0001	<.0001	<.0001	<.0001	N
FBgn0011787	0.0146	0.0202	0.0007	0.001	N
FBgn0011802	0.0042	0.0064	0.0008	0.0011	N
FBgn0011817	0.0391	0.0503	<.0001	<.0001	N
FBgn0011818	0.3373	0.3634	0.0118	0.0139	N
FBgn0011822	0.0008	0.0014	0.0012	0.0017	Y
FBgn0011823	<.0001	<.0001	0.0034	0.0044	N
FBgn0011824	0.0004	0.0007	0.0027	0.0035	N
FBgn0011826	0.0001	0.0002	<.0001	<.0001	N
FBgn0011828	0.5192	0.5398	0.0346	0.0367	N
FBgn0011829	0.0005	0.0009	0.0006	0.0009	N
FBgn0011832	<.0001	<.0001	<.0001	<.0001	N
FBgn0011834	0.0929	0.1118	0.0466	0.0477	N
FBgn0011836	0.0755	0.0924	0.007	0.0086	N
FBgn0011837	0.9359	0.9367	0.1951	0.1952	N
FBgn0011844	0.5523	0.5714	0.0392	0.0409	N
FBgn0011849	0.5932	0.6094	0.0337	0.036	N
FBgn0011850	0.5998	0.6156	0.0338	0.036	N
FBgn0011881	0.2596	0.2861	0.0005	0.0008	N
FBgn0011882	<.0001	0.0001	0.0121	0.0141	N
FBgn0011884	0.5774	0.5948	0.0337	0.036	N
FBgn0011890	0.5413	0.5608	0.0331	0.0354	N
FBgn0011891	0.5799	0.5971	0.0378	0.0396	N
FBgn0011893	0.0047	0.0071	0.0155	0.0177	N
FBgn0011894	0.3991	0.4244	0.0455	0.0467	N
FBgn0011909	0.5983	0.6141	0.0359	0.0378	N
FBgn0011916	0.1427	0.1658	0.0051	0.0064	N
FBgn0011928	0.5758	0.5933	0.0337	0.0359	N
FBgn0011955	0.2175	0.2437	0.0005	0.0007	N
FBgn0011956	0.5819	0.5988	0.0337	0.036	N
FBgn0011965	0.6357	0.6486	0.0418	0.0432	N
FBgn0011966	0.6256	0.6396	0.0363	0.0382	N
FBgn0011987	0.4447	0.4686	0.0009	0.0014	N
FBgn0012034	0.035	0.0454	0.0458	0.047	Y
FBgn0012036	<.0001	<.0001	0.0001	0.0002	N
FBgn0012037	0.1711	0.1958	0.0404	0.0419	Y
FBgn0012042	0.1809	0.2063	0.0281	0.0306	N
FBgn0012051	0.0007	0.0011	0.002	0.0027	N
FBgn0012058	0.0075	0.0109	0.0034	0.0043	N
FBgn0012344	0.0025	0.0039	0.0152	0.0175	N
FBgn0013263	0.0096	0.0137	<.0001	<.0001	N
FBgn0013269	<.0001	<.0001	0.0003	0.0004	N
FBgn0013272	0.0232	0.0311	0.0259	0.0284	Y
FBgn0013275	0.591	0.6073	0.0337	0.0359	N
FBgn0013276	0.5926	0.6088	0.0337	0.036	N
FBgn0013277	0.5587	0.5775	0.0335	0.0358	Y
FBgn0013278	0.5897	0.6061	0.0336	0.0358	N
FBgn0013279	0.578	0.5952	0.0335	0.0358	N
FBgn0013300	<.0001	<.0001	<.0001	<.0001	Y
FBgn0013301	<.0001	<.0001	<.0001	<.0001	Y
FBgn0013303	0.5711	0.5891	0.0182	0.0206	N
FBgn0013305	0.0394	0.0506	0.0079	0.0096	N
FBgn0013307	0.4877	0.5098	0.0117	0.0138	Y
FBgn0013308	<.0001	<.0001	<.0001	<.0001	N
FBgn0013323	<.0001	<.0001	<.0001	<.0001	N
FBgn0013325	0.821	0.8252	0.0002	0.0004	N
FBgn0013334	<.0001	<.0001	<.0001	<.0001	Y
FBgn0013342	<.0001	<.0001	<.0001	<.0001	Y
FBgn0013343	<.0001	<.0001	<.0001	<.0001	N
FBgn0013347	0.0125	0.0175	<.0001	<.0001	N
FBgn0013348	<.0001	<.0001	<.0001	<.0001	Y
FBgn0013432	0.2074	0.2333	<.0001	<.0001	N
FBgn0013433	<.0001	<.0001	<.0001	<.0001	N
FBgn0013435	0.3639	0.3896	0.0003	0.0005	N
FBgn0013467	<.0001	<.0001	<.0001	<.0001	Y
FBgn0013469	<.0001	<.0001	<.0001	<.0001	N
FBgn0013531	0.1932	0.2189	0.0002	0.0004	N
FBgn0013548	<.0001	<.0001	<.0001	<.0001	Y
FBgn0013563	0.0198	0.0268	<.0001	<.0001	N
FBgn0013576	<.0001	<.0001	<.0001	<.0001	N
FBgn0013672	<.0001	<.0001	<.0001	<.0001	N
FBgn0013673	0.0028	0.0044	0.0002	0.0003	N
FBgn0013674	<.0001	<.0001	<.0001	<.0001	N
FBgn0013675	<.0001	<.0001	<.0001	<.0001	N
FBgn0013676	<.0001	<.0001	<.0001	<.0001	N
FBgn0013678	<.0001	<.0001	<.0001	<.0001	N
FBgn0013679	<.0001	<.0001	<.0001	<.0001	N
FBgn0013680	<.0001	<.0001	<.0001	<.0001	N
FBgn0013681	<.0001	<.0001	<.0001	<.0001	N
FBgn0013683	<.0001	<.0001	<.0001	<.0001	N
FBgn0013684	0.0045	0.0068	<.0001	<.0001	N
FBgn0013685	<.0001	<.0001	0.0003	0.0005	N
FBgn0013686	<.0001	<.0001	<.0001	<.0001	N
FBgn0013688	0.0037	0.0057	0.0007	0.0011	N
FBgn0013689	0.053	0.0666	0.0007	0.001	N
FBgn0013690	0.0053	0.0079	0.0269	0.0294	N
FBgn0013692	0.1921	0.2178	0.0637	0.0641	N
FBgn0013702	0.3321	0.3584	0.0212	0.0237	N
FBgn0013703	0.0406	0.0521	0.0168	0.0192	N
FBgn0013706	0.0229	0.0306	0.0143	0.0165	N
FBgn0013707	0.1822	0.2075	<.0001	<.0001	N
FBgn0013709	0.4188	0.4434	0.0265	0.029	N
FBgn0013710	0.0611	0.076	0.0291	0.0316	N
FBgn0013717	<.0001	0.0001	<.0001	0.0001	N
FBgn0013718	0.0005	0.0008	0.0001	0.0002	N
FBgn0013720	0.0411	0.0526	<.0001	<.0001	N
FBgn0013725	<.0001	<.0001	0.0038	0.0049	N
FBgn0013726	0.0003	0.0005	0.0064	0.0079	N
FBgn0013732	<.0001	<.0001	<.0001	0.0002	Y
FBgn0013733	<.0001	<.0001	0.0002	0.0003	N
FBgn0013746	0.0648	0.0802	0.005	0.0062	N
FBgn0013749	0.006	0.0089	<.0001	<.0001	N
FBgn0013750	0.1104	0.1312	<.0001	<.0001	N
FBgn0013751	<.0001	<.0001	<.0001	<.0001	N
FBgn0013753	<.0001	<.0001	<.0001	<.0001	N
FBgn0013755	<.0001	<.0001	0.0015	0.0021	N
FBgn0013756	<.0001	<.0001	0.0026	0.0034	N
FBgn0013759	<.0001	<.0001	<.0001	<.0001	N
FBgn0013762	0.1274	0.1495	<.0001	<.0001	N
FBgn0013763	0.0002	0.0003	<.0001	0.0002	N
FBgn0013764	<.0001	<.0001	<.0001	<.0001	N
FBgn0013765	0.0018	0.0028	0.0025	0.0033	N
FBgn0013767	<.0001	<.0001	<.0001	<.0001	N
FBgn0013770	0.0873	0.1057	0.0002	0.0003	N
FBgn0013771	<.0001	<.0001	0.0009	0.0013	Y
FBgn0013772	<.0001	<.0001	<.0001	<.0001	N
FBgn0013773	0.0007	0.0011	0.0002	0.0003	N
FBgn0013799	<.0001	<.0001	<.0001	<.0001	N
FBgn0013809	<.0001	<.0001	0.0009	0.0012	Y
FBgn0013810	<.0001	<.0001	0.0021	0.0028	N
FBgn0013811	<.0001	<.0001	<.0001	<.0001	Y
FBgn0013812	<.0001	<.0001	<.0001	<.0001	N
FBgn0013813	<.0001	<.0001	<.0001	<.0001	Y
FBgn0013949	0.0337	0.0439	0.0485	0.0495	N
FBgn0013953	0.0005	0.0009	0.0016	0.0021	N
FBgn0013954	0.0723	0.0888	<.0001	<.0001	N
FBgn0013972	0.0004	0.0007	0.0118	0.0138	Y
FBgn0013973	<.0001	<.0001	0.0003	0.0004	Y
FBgn0013981	0.0025	0.0039	<.0001	<.0001	N
FBgn0013983	0.0146	0.0202	0.001	0.0014	N
FBgn0013984	0.0398	0.0511	0.0002	0.0003	N
FBgn0013987	0.0689	0.0848	0.0045	0.0056	N
FBgn0013995	<.0001	<.0001	<.0001	<.0001	N
FBgn0013997	<.0001	0.0002	0.0003	0.0005	N
FBgn0014000	0.2415	0.2681	0.0431	0.0444	N
FBgn0014001	<.0001	<.0001	<.0001	0.0002	N
FBgn0014002	0.3281	0.3544	<.0001	<.0001	N
FBgn0014006	0.0112	0.0159	<.0001	<.0001	N
FBgn0014007	<.0001	<.0001	<.0001	<.0001	N
FBgn0014009	0.0007	0.0012	<.0001	<.0001	N
FBgn0014010	0.2129	0.239	0.0285	0.031	N
FBgn0014011	0.0118	0.0166	0.0001	0.0002	N
FBgn0014018	0.2996	0.3262	0.0252	0.0278	N
FBgn0014019	<.0001	<.0001	<.0001	<.0001	Y
FBgn0014020	0.3732	0.3988	0.0114	0.0134	N
FBgn0014022	0.2701	0.2967	0.0081	0.0098	N
FBgn0014023	0.064	0.0793	0.0011	0.0015	N
FBgn0014024	0.0459	0.0583	0.0008	0.0012	N
FBgn0014026	0.3643	0.39	<.0001	<.0001	N
FBgn0014028	<.0001	<.0001	<.0001	<.0001	N
FBgn0014029	0.1863	0.2119	0.0032	0.0041	N
FBgn0014031	0.3259	0.3522	0.0385	0.0402	Y
FBgn0014032	<.0001	<.0001	<.0001	<.0001	N
FBgn0014033	<.0001	<.0001	<.0001	<.0001	N
FBgn0014037	0.0003	0.0005	0.0018	0.0025	N
FBgn0014073	<.0001	<.0001	0.0012	0.0016	N
FBgn0014075	0.4677	0.4907	0.0141	0.0163	N
FBgn0014076	<.0001	<.0001	<.0001	<.0001	N
FBgn0014092	0.0936	0.1127	<.0001	<.0001	N
FBgn0014127	0.0002	0.0003	<.0001	<.0001	Y
FBgn0014133	0.0001	0.0002	<.0001	<.0001	N
FBgn0014135	<.0001	<.0001	0.0198	0.0222	N
FBgn0014141	0.0016	0.0026	0.0019	0.0026	N
FBgn0014143	<.0001	<.0001	0.002	0.0027	N
FBgn0014163	0.0095	0.0135	<.0001	<.0001	N
FBgn0014179	<.0001	<.0001	0.0013	0.0018	N
FBgn0014184	0.0651	0.0806	0.0057	0.007	N
FBgn0014189	0.0034	0.0052	0.0196	0.0221	N
FBgn0014269	<.0001	<.0001	<.0001	<.0001	N
FBgn0014340	0.01	0.0143	0.0006	0.0009	N
FBgn0014342	<.0001	<.0001	<.0001	<.0001	N
FBgn0014343	0.0007	0.0012	0.0021	0.0028	N
FBgn0014366	0.055	0.069	0.0007	0.001	N
FBgn0014368	0.0003	0.0006	0.0001	0.0002	N
FBgn0014380	0.1227	0.1444	0.0056	0.0069	Y
FBgn0014388	0.3849	0.4104	0.0283	0.0308	N
FBgn0014391	<.0001	<.0001	<.0001	<.0001	N
FBgn0014395	<.0001	<.0001	<.0001	<.0001	N
FBgn0014396	0.0034	0.0052	0.0339	0.0361	Y
FBgn0014411	0.0096	0.0137	<.0001	<.0001	N
FBgn0014417	<.0001	<.0001	<.0001	<.0001	N
FBgn0014427	0.0303	0.0397	<.0001	<.0001	N
FBgn0014454	<.0001	<.0001	0.0002	0.0004	N
FBgn0014455	<.0001	<.0001	<.0001	<.0001	N
FBgn0014464	<.0001	<.0001	<.0001	<.0001	N
FBgn0014465	<.0001	<.0001	<.0001	<.0001	N
FBgn0014466	<.0001	<.0001	<.0001	<.0001	N
FBgn0014469	<.0001	<.0001	<.0001	<.0001	N
FBgn0014857	0.2403	0.2669	<.0001	<.0001	N
FBgn0014859	<.0001	<.0001	0.0011	0.0015	Y
FBgn0014861	<.0001	<.0001	0.0018	0.0024	Y
FBgn0014863	0.0013	0.0022	0.0015	0.002	Y
FBgn0014865	0.4467	0.4705	0.0194	0.0218	N
FBgn0014868	<.0001	<.0001	<.0001	<.0001	N
FBgn0014869	<.0001	<.0001	<.0001	<.0001	N
FBgn0014870	0.0011	0.0018	<.0001	<.0001	N
FBgn0014877	<.0001	<.0001	<.0001	<.0001	N
FBgn0014879	<.0001	0.0001	0.0012	0.0017	N
FBgn0014903	0.0721	0.0885	0.0265	0.029	Y
FBgn0014906	0.0013	0.0021	<.0001	<.0001	N
FBgn0014930	0.0005	0.0008	<.0001	<.0001	N
FBgn0014931	0.0022	0.0035	0.0001	0.0002	N
FBgn0014949	0.3621	0.3879	0.0266	0.0291	N
FBgn0015000	0.1459	0.1692	0.0152	0.0174	N
FBgn0015001	0.0037	0.0056	0.0153	0.0176	Y
FBgn0015008	<.0001	<.0001	<.0001	<.0001	Y
FBgn0015010	0.0019	0.003	0.0028	0.0037	Y
FBgn0015011	<.0001	<.0001	<.0001	<.0001	N
FBgn0015019	0.1617	0.1858	0.0043	0.0054	N
FBgn0015024	0.144	0.1671	0.0061	0.0075	N
FBgn0015025	0.054	0.0678	<.0001	<.0001	N
FBgn0015031	<.0001	<.0001	0.0006	0.0009	N
FBgn0015032	<.0001	<.0001	<.0001	<.0001	N
FBgn0015033	0.0008	0.0013	0.0013	0.0018	N
FBgn0015034	<.0001	<.0001	<.0001	<.0001	N
FBgn0015035	0.0348	0.0452	0.023	0.0255	N
FBgn0015036	0.171	0.1957	0.0713	0.0716	N
FBgn0015037	<.0001	<.0001	<.0001	<.0001	Y
FBgn0015038	0.4215	0.4461	0.0366	0.0385	N
FBgn0015039	0.0001	0.0003	<.0001	<.0001	Y
FBgn0015040	0.037	0.0478	0.0426	0.0439	Y
FBgn0015075	0.1158	0.137	<.0001	<.0001	N
FBgn0015218	0.0017	0.0028	<.0001	<.0001	N
FBgn0015221	0.5914	0.6077	0.0402	0.0418	N
FBgn0015222	0.676	0.6866	0.0468	0.0478	N
FBgn0015229	0.0017	0.0027	<.0001	<.0001	N
FBgn0015230	<.0001	<.0001	<.0001	<.0001	Y
FBgn0015239	0.1002	0.1199	<.0001	<.0001	N
FBgn0015240	0.0482	0.0611	0.0001	0.0003	N
FBgn0015245	0.0004	0.0008	<.0001	<.0001	N
FBgn0015247	<.0001	<.0001	<.0001	<.0001	N
FBgn0015268	<.0001	<.0001	<.0001	<.0001	N
FBgn0015269	<.0001	<.0001	0.0001	0.0002	N
FBgn0015270	<.0001	<.0001	<.0001	<.0001	Y
FBgn0015271	<.0001	<.0001	<.0001	<.0001	Y
FBgn0015277	0.5539	0.5729	<.0001	0.0001	N
FBgn0015278	0.0032	0.0049	<.0001	<.0001	N
FBgn0015279	0.7073	0.7164	0.0121	0.0142	N
FBgn0015282	0.2719	0.2985	<.0001	0.0001	N
FBgn0015283	0.0003	0.0005	<.0001	<.0001	N
FBgn0015286	<.0001	<.0001	<.0001	<.0001	N
FBgn0015288	0.453	0.4765	0.0002	0.0004	N
FBgn0015295	0.0001	0.0002	0.0002	0.0003	N
FBgn0015296	0.4374	0.4614	0.0063	0.0077	N
FBgn0015298	0.1683	0.1928	0.0075	0.0091	N
FBgn0015299	0.0004	0.0006	<.0001	<.0001	N
FBgn0015300	<.0001	<.0001	<.0001	<.0001	Y
FBgn0015316	<.0001	<.0001	<.0001	<.0001	N
FBgn0015320	<.0001	<.0001	<.0001	<.0001	N
FBgn0015321	0.0076	0.0111	0.0003	0.0005	N
FBgn0015323	<.0001	<.0001	<.0001	<.0001	Y
FBgn0015324	0.135	0.1575	0.018	0.0204	N
FBgn0015331	0.0077	0.0111	<.0001	<.0001	N
FBgn0015336	0.0452	0.0575	0.0077	0.0093	N
FBgn0015338	0.1878	0.2133	<.0001	<.0001	N
FBgn0015351	0.6877	0.6976	<.0001	<.0001	N
FBgn0015359	<.0001	<.0001	<.0001	<.0001	N
FBgn0015360	<.0001	<.0001	0.0002	0.0004	N
FBgn0015371	0.0029	0.0045	<.0001	0.0002	N
FBgn0015372	0.0018	0.0029	<.0001	<.0001	N
FBgn0015376	<.0001	<.0001	0.0001	0.0002	N
FBgn0015379	<.0001	<.0001	<.0001	<.0001	N
FBgn0015380	<.0001	<.0001	<.0001	<.0001	N
FBgn0015381	<.0001	<.0001	<.0001	<.0001	N
FBgn0015391	<.0001	<.0001	0.0004	0.0007	Y
FBgn0015393	<.0001	<.0001	<.0001	<.0001	N
FBgn0015396	<.0001	<.0001	0.0016	0.0022	Y
FBgn0015399	<.0001	<.0001	<.0001	<.0001	Y
FBgn0015400	<.0001	<.0001	<.0001	<.0001	N
FBgn0015402	0.1159	0.1372	0.0032	0.0042	N
FBgn0015477	0.0118	0.0166	0.0004	0.0006	N
FBgn0015509	0.0001	0.0002	0.0014	0.0019	N
FBgn0015513	0.0297	0.039	0.0225	0.025	N
FBgn0015519	<.0001	<.0001	<.0001	<.0001	Y
FBgn0015520	<.0001	<.0001	<.0001	<.0001	N
FBgn0015521	0.4369	0.4609	0.0017	0.0024	N
FBgn0015522	0.0034	0.0052	0.0037	0.0047	N
FBgn0015524	<.0001	<.0001	0.0138	0.0159	N
FBgn0015527	0.0075	0.0109	0.0016	0.0022	N
FBgn0015541	0.0432	0.0552	0.0091	0.0109	Y
FBgn0015543	0.3027	0.3293	0.0256	0.0282	N
FBgn0015544	0.0099	0.0141	<.0001	0.0001	N
FBgn0015546	<.0001	0.0001	0.0015	0.0021	N
FBgn0015550	0.0878	0.1062	<.0001	<.0001	N
FBgn0015553	<.0001	<.0001	0.0008	0.0012	Y
FBgn0015558	<.0001	<.0001	<.0001	<.0001	N
FBgn0015561	0.0012	0.0019	<.0001	<.0001	N
FBgn0015568	0.4522	0.4758	0.0022	0.003	N
FBgn0015569	<.0001	<.0001	<.0001	<.0001	N
FBgn0015570	0.6345	0.6476	0.035	0.037	N
FBgn0015571	<.0001	<.0001	<.0001	<.0001	N
FBgn0015572	0.0071	0.0104	0.0057	0.007	N
FBgn0015574	<.0001	<.0001	<.0001	<.0001	Y
FBgn0015575	0.1857	0.2112	0.0537	0.0544	Y
FBgn0015576	0.5274	0.5477	0.0609	0.0614	Y
FBgn0015577	0.0331	0.0431	0.0124	0.0145	Y
FBgn0015582	0.6548	0.6669	0.0256	0.0282	N
FBgn0015583	<.0001	<.0001	<.0001	<.0001	Y
FBgn0015584	<.0001	<.0001	<.0001	<.0001	Y
FBgn0015585	<.0001	<.0001	<.0001	<.0001	Y
FBgn0015586	<.0001	<.0001	<.0001	<.0001	Y
FBgn0015589	0.0156	0.0216	0.0393	0.0409	N
FBgn0015591	<.0001	<.0001	<.0001	<.0001	N
FBgn0015600	0.0133	0.0186	0.0038	0.0049	N
FBgn0015602	<.0001	<.0001	0.0001	0.0002	N
FBgn0015609	<.0001	<.0001	0.0005	0.0007	Y
FBgn0015614	0.1195	0.1409	0.0207	0.0232	N
FBgn0015615	<.0001	<.0001	0.0019	0.0026	N
FBgn0015618	<.0001	<.0001	<.0001	<.0001	N
FBgn0015621	0.0002	0.0003	<.0001	<.0001	N
FBgn0015622	<.0001	<.0001	<.0001	<.0001	N
FBgn0015623	<.0001	<.0001	<.0001	<.0001	N
FBgn0015625	<.0001	<.0001	<.0001	<.0001	Y
FBgn0015663	<.0001	<.0001	<.0001	<.0001	N
FBgn0015664	0.0002	0.0004	0.0014	0.0019	N
FBgn0015714	0.0047	0.0071	0.0085	0.0102	Y
FBgn0015721	<.0001	<.0001	<.0001	<.0001	N
FBgn0015737	0.3088	0.3354	0.0067	0.0082	N
FBgn0015754	0.2773	0.3038	0.0036	0.0047	N
FBgn0015756	0.3349	0.361	<.0001	<.0001	N
FBgn0015765	0.0013	0.0021	<.0001	<.0001	N
FBgn0015766	0.0103	0.0146	0.0027	0.0035	Y
FBgn0015770	<.0001	<.0001	<.0001	<.0001	Y
FBgn0015772	<.0001	0.0002	0.0007	0.001	N
FBgn0015773	<.0001	<.0001	<.0001	<.0001	N
FBgn0015774	<.0001	<.0001	<.0001	<.0001	Y
FBgn0015776	<.0001	<.0001	<.0001	<.0001	N
FBgn0015777	<.0001	<.0001	<.0001	<.0001	Y
FBgn0015778	<.0001	0.0002	<.0001	<.0001	N
FBgn0015781	0.0404	0.0518	<.0001	<.0001	N
FBgn0015789	0.0332	0.0433	<.0001	<.0001	N
FBgn0015790	0.8594	0.8626	0.0223	0.0249	N
FBgn0015791	<.0001	<.0001	<.0001	<.0001	N
FBgn0015793	<.0001	<.0001	<.0001	<.0001	N
FBgn0015794	0.3596	0.3854	0.0003	0.0005	N
FBgn0015795	0.6494	0.6618	0.0029	0.0038	N
FBgn0015797	0.5916	0.6078	0.0117	0.0137	N
FBgn0015799	<.0001	<.0001	0.0022	0.003	N
FBgn0015801	0.0185	0.0251	<.0001	<.0001	N
FBgn0015803	0.0004	0.0007	<.0001	<.0001	N
FBgn0015805	<.0001	<.0001	0.0006	0.0009	N
FBgn0015806	0.004	0.0061	0.0012	0.0017	N
FBgn0015808	0.0429	0.0548	0.0027	0.0036	N
FBgn0015818	<.0001	<.0001	<.0001	<.0001	N
FBgn0015828	<.0001	<.0001	0.0058	0.0071	N
FBgn0015829	<.0001	<.0001	<.0001	<.0001	N
FBgn0015831	<.0001	<.0001	<.0001	<.0001	Y
FBgn0015834	0.2773	0.3038	0.0136	0.0157	N
FBgn0015838	0.3007	0.3274	0.0085	0.0102	N
FBgn0015872	<.0001	0.0002	<.0001	0.0002	Y
FBgn0015903	0.0001	0.0002	0.0008	0.0012	N
FBgn0015904	<.0001	<.0001	0.0005	0.0008	N
FBgn0015905	0.0005	0.0008	<.0001	<.0001	N
FBgn0015907	0.021	0.0283	<.0001	<.0001	N
FBgn0015919	<.0001	<.0001	0.0011	0.0016	N
FBgn0015924	0.2766	0.3032	<.0001	<.0001	N
FBgn0015925	0.0009	0.0015	0.0016	0.0022	N
FBgn0015926	<.0001	<.0001	0.0001	0.0002	Y
FBgn0015929	<.0001	<.0001	0.0001	0.0002	Y
FBgn0015946	0.0004	0.0006	0.0012	0.0017	N
FBgn0015949	0.0154	0.0213	0.0001	0.0003	N
FBgn0016013	<.0001	<.0001	<.0001	<.0001	Y
FBgn0016031	0.0602	0.075	0.0043	0.0054	N
FBgn0016032	<.0001	<.0001	<.0001	<.0001	N
FBgn0016034	0.001	0.0017	<.0001	<.0001	N
FBgn0016036	<.0001	<.0001	<.0001	<.0001	N
FBgn0016038	<.0001	<.0001	<.0001	<.0001	N
FBgn0016041	0.0748	0.0915	0.003	0.004	N
FBgn0016047	<.0001	<.0001	<.0001	<.0001	N
FBgn0016053	<.0001	<.0001	<.0001	<.0001	Y
FBgn0016054	<.0001	<.0001	0.0001	0.0002	N
FBgn0016059	0.0213	0.0287	<.0001	<.0001	N
FBgn0016061	<.0001	<.0001	0.0003	0.0005	Y
FBgn0016070	<.0001	<.0001	0.0003	0.0005	Y
FBgn0016075	<.0001	<.0001	<.0001	<.0001	N
FBgn0016076	0.0006	0.0011	0.0017	0.0023	Y
FBgn0016078	0.0003	0.0006	<.0001	<.0001	N
FBgn0016080	<.0001	<.0001	0.0023	0.0031	N
FBgn0016081	<.0001	<.0001	<.0001	0.0001	N
FBgn0016119	<.0001	<.0001	<.0001	<.0001	N
FBgn0016120	<.0001	<.0001	<.0001	<.0001	N
FBgn0016122	0.0286	0.0376	0.0013	0.0019	N
FBgn0016123	0.1865	0.212	0.0408	0.0423	Y
FBgn0016126	0.1796	0.2048	0.0157	0.018	N
FBgn0016131	0.0006	0.001	<.0001	<.0001	N
FBgn0016641	0.0894	0.108	<.0001	<.0001	N
FBgn0016650	0.0105	0.0149	0.0001	0.0002	N
FBgn0016660	<.0001	<.0001	<.0001	<.0001	N
FBgn0016672	0.1189	0.1403	0.0207	0.0232	N
FBgn0016675	<.0001	<.0001	<.0001	<.0001	Y
FBgn0016684	0.0327	0.0427	0.0372	0.039	Y
FBgn0016685	0.0036	0.0055	0.0038	0.0049	N
FBgn0016687	0.0576	0.0719	0.0002	0.0004	N
FBgn0016691	<.0001	<.0001	<.0001	<.0001	N
FBgn0016693	<.0001	<.0001	<.0001	<.0001	N
FBgn0016694	0.0001	0.0002	0.0001	0.0002	Y
FBgn0016696	0.0196	0.0266	0.0041	0.0052	N
FBgn0016697	0.0136	0.0189	<.0001	<.0001	N
FBgn0016698	0.001	0.0016	<.0001	<.0001	N
FBgn0016700	0.0017	0.0027	0.0012	0.0018	N
FBgn0016701	0.007	0.0102	0.0004	0.0006	N
FBgn0016715	0.0173	0.0237	0.0406	0.0422	Y
FBgn0016726	0.0095	0.0135	<.0001	<.0001	N
FBgn0016754	<.0001	<.0001	<.0001	<.0001	N
FBgn0016756	0.0002	0.0003	0.0054	0.0068	N
FBgn0016762	0.0284	0.0374	0.0004	0.0006	N
FBgn0016792	<.0001	<.0001	0.0002	0.0003	N
FBgn0016794	0.001	0.0016	0.0019	0.0026	N
FBgn0016797	0.0008	0.0014	0.0342	0.0364	N
FBgn0016917	0.0394	0.0507	0.0357	0.0377	N
FBgn0016919	<.0001	<.0001	<.0001	<.0001	Y
FBgn0016920	0.0011	0.0018	0.0128	0.0149	N
FBgn0016926	0.4111	0.4359	0.0515	0.0523	N
FBgn0016930	<.0001	<.0001	<.0001	<.0001	N
FBgn0016970	0.0714	0.0877	0.003	0.004	N
FBgn0016974	<.0001	<.0001	<.0001	<.0001	N
FBgn0016977	<.0001	<.0001	0.0003	0.0005	N
FBgn0016978	0.0004	0.0007	0.0028	0.0036	N
FBgn0016983	0.0018	0.0028	0.0035	0.0045	N
FBgn0016984	0.0517	0.0651	0.0002	0.0003	N
FBgn0017414	0.0124	0.0174	<.0001	<.0001	N
FBgn0017418	<.0001	<.0001	<.0001	<.0001	N
FBgn0017429	0.093	0.112	0.0079	0.0095	N
FBgn0017430	<.0001	<.0001	<.0001	<.0001	N
FBgn0017448	0.5959	0.6119	0.0432	0.0445	N
FBgn0017456	<.0001	<.0001	<.0001	<.0001	Y
FBgn0017457	<.0001	<.0001	<.0001	<.0001	N
FBgn0017482	0.0477	0.0605	0.022	0.0245	N
FBgn0017545	0.5848	0.6017	<.0001	<.0001	N
FBgn0017550	0.0052	0.0077	0.0007	0.0011	N
FBgn0017551	<.0001	<.0001	<.0001	<.0001	Y
FBgn0017556	<.0001	<.0001	<.0001	<.0001	Y
FBgn0017558	0.0558	0.0699	0.0204	0.0229	N
FBgn0017561	<.0001	<.0001	<.0001	<.0001	N
FBgn0017566	<.0001	<.0001	<.0001	<.0001	N
FBgn0017567	<.0001	<.0001	<.0001	<.0001	N
FBgn0017572	0.2969	0.3235	0.0026	0.0034	N
FBgn0017577	<.0001	<.0001	0.0003	0.0005	Y
FBgn0017578	<.0001	<.0001	<.0001	<.0001	N
FBgn0017579	0.5103	0.531	<.0001	0.0001	N
FBgn0017581	0.0031	0.0047	<.0001	<.0001	N
FBgn0017590	<.0001	<.0001	<.0001	<.0001	Y
FBgn0019624	<.0001	<.0001	<.0001	<.0001	N
FBgn0019637	<.0001	<.0001	0.0003	0.0004	N
FBgn0019643	0.039	0.0502	0.0495	0.0504	Y
FBgn0019644	<.0001	<.0001	<.0001	<.0001	N
FBgn0019650	<.0001	<.0001	<.0001	<.0001	N
FBgn0019660	<.0001	<.0001	0.0002	0.0003	Y
FBgn0019661	<.0001	<.0001	<.0001	<.0001	Y
FBgn0019662	0.0039	0.0059	0.0041	0.0052	N
FBgn0019686	<.0001	<.0001	0.0002	0.0004	Y
FBgn0019809	<.0001	<.0001	<.0001	<.0001	N
FBgn0019828	<.0001	<.0001	<.0001	<.0001	Y
FBgn0019830	0.002	0.0031	<.0001	<.0001	N
FBgn0019886	<.0001	<.0001	0.001	0.0014	N
FBgn0019890	0.0049	0.0073	0.0014	0.0019	N
FBgn0019925	0.0033	0.0051	<.0001	<.0001	N
FBgn0019928	<.0001	0.0002	0.025	0.0275	N
FBgn0019929	<.0001	0.0001	0.0003	0.0004	Y
FBgn0019932	0.007	0.0102	<.0001	<.0001	N
FBgn0019936	0.3647	0.3905	0.0002	0.0003	N
FBgn0019938	0.0002	0.0004	0.0004	0.0006	N
FBgn0019940	<.0001	<.0001	0.0003	0.0005	Y
FBgn0019947	0.3254	0.3519	0.0069	0.0085	N
FBgn0019948	<.0001	<.0001	<.0001	<.0001	N
FBgn0019949	0.0155	0.0214	<.0001	<.0001	N
FBgn0019952	0.0007	0.0011	0.0012	0.0017	N
FBgn0019957	<.0001	<.0001	<.0001	<.0001	N
FBgn0019960	<.0001	<.0001	<.0001	<.0001	N
FBgn0019968	<.0001	<.0001	0.0048	0.006	N
FBgn0019972	<.0001	<.0001	<.0001	<.0001	N
FBgn0019982	<.0001	<.0001	<.0001	<.0001	N
FBgn0019985	<.0001	<.0001	<.0001	<.0001	N
FBgn0019990	0.1574	0.1814	0.0017	0.0024	N
FBgn0020018	<.0001	<.0001	<.0001	<.0001	N
FBgn0020224	<.0001	<.0001	<.0001	<.0001	N
FBgn0020235	<.0001	<.0001	<.0001	<.0001	N
FBgn0020236	0.0003	0.0005	0.0033	0.0042	N
FBgn0020238	0.0554	0.0694	0.0003	0.0005	N
FBgn0020248	<.0001	0.0001	0.0063	0.0077	Y
FBgn0020249	0.1153	0.1364	0.0002	0.0003	N
FBgn0020251	<.0001	<.0001	0.0003	0.0004	N
FBgn0020255	0.0054	0.0081	0.0003	0.0005	N
FBgn0020257	0.0022	0.0035	0.0512	0.052	Y
FBgn0020258	<.0001	<.0001	<.0001	<.0001	N
FBgn0020261	0.0027	0.0042	0.0003	0.0004	N
FBgn0020269	<.0001	<.0001	0.0003	0.0004	Y
FBgn0020270	0.0002	0.0003	<.0001	<.0001	N
FBgn0020272	<.0001	<.0001	<.0001	<.0001	N
FBgn0020277	<.0001	<.0001	<.0001	<.0001	N
FBgn0020278	0.1753	0.2002	0.002	0.0026	N
FBgn0020279	<.0001	<.0001	<.0001	<.0001	N
FBgn0020280	<.0001	<.0001	<.0001	<.0001	Y
FBgn0020294	<.0001	<.0001	0.0012	0.0016	Y
FBgn0020299	<.0001	<.0001	0.005	0.0062	N
FBgn0020300	<.0001	<.0001	<.0001	<.0001	N
FBgn0020304	0.0011	0.0018	<.0001	<.0001	N
FBgn0020305	0.001	0.0016	0.002	0.0027	N
FBgn0020306	<.0001	<.0001	<.0001	<.0001	N
FBgn0020307	<.0001	<.0001	0.0015	0.002	Y
FBgn0020309	<.0001	<.0001	<.0001	<.0001	N
FBgn0020312	0.0045	0.0068	0.0001	0.0003	N
FBgn0020369	0.0006	0.001	<.0001	<.0001	N
FBgn0020370	<.0001	<.0001	<.0001	<.0001	N
FBgn0020371	<.0001	<.0001	<.0001	<.0001	Y
FBgn0020372	<.0001	<.0001	<.0001	<.0001	Y
FBgn0020377	<.0001	<.0001	<.0001	<.0001	N
FBgn0020378	0.0008	0.0013	0.0074	0.009	N
FBgn0020379	0.0011	0.0017	<.0001	<.0001	N
FBgn0020381	0.0165	0.0226	<.0001	<.0001	N
FBgn0020385	0.0073	0.0107	0.0035	0.0045	Y
FBgn0020386	0.0002	0.0003	<.0001	<.0001	N
FBgn0020388	<.0001	<.0001	<.0001	<.0001	N
FBgn0020389	0.824	0.8281	0.0064	0.0079	N
FBgn0020391	0.0001	0.0002	<.0001	<.0001	N
FBgn0020392	0.0005	0.0009	0.0013	0.0018	N
FBgn0020399	<.0001	<.0001	<.0001	<.0001	Y
FBgn0020407	0.0155	0.0214	0.0004	0.0006	N
FBgn0020412	0.0816	0.0993	0.0022	0.003	N
FBgn0020414	0.0028	0.0043	0.0048	0.0061	Y
FBgn0020415	0.1921	0.2177	0.0536	0.0543	N
FBgn0020416	0.4033	0.4284	0.0046	0.0058	Y
FBgn0020429	0.3125	0.3388	0.0268	0.0294	N
FBgn0020440	0.4134	0.4383	0.0187	0.021	N
FBgn0020443	0.0684	0.0843	0.0009	0.0013	N
FBgn0020445	<.0001	<.0001	<.0001	<.0001	N
FBgn0020493	<.0001	<.0001	0.0002	0.0003	N
FBgn0020496	0.0104	0.0148	0.0005	0.0007	N
FBgn0020497	0.5263	0.5466	0.0225	0.025	N
FBgn0020503	0.0083	0.012	0.0022	0.003	N
FBgn0020506	<.0001	<.0001	<.0001	<.0001	Y
FBgn0020508	0.3272	0.3535	0.0531	0.0538	N
FBgn0020509	<.0001	<.0001	<.0001	<.0001	Y
FBgn0020510	0.1226	0.1443	0.0142	0.0164	N
FBgn0020513	0.0243	0.0324	0.0025	0.0033	Y
FBgn0020518	0.8809	0.8834	0.0266	0.0291	N
FBgn0020521	<.0001	<.0001	0.0003	0.0004	Y
FBgn0020545	<.0001	<.0001	<.0001	<.0001	N
FBgn0020546	0.3309	0.3571	0.0128	0.0149	N
FBgn0020556	<.0001	<.0001	0.0026	0.0035	N
FBgn0020616	0.163	0.1873	0.0317	0.0341	N
FBgn0020617	<.0001	<.0001	<.0001	<.0001	N
FBgn0020618	0.7741	0.7806	0.0005	0.0008	N
FBgn0020620	0.5776	0.5949	0.0122	0.0142	N
FBgn0020621	<.0001	0.0001	<.0001	<.0001	N
FBgn0020622	0.0041	0.0062	<.0001	<.0001	N
FBgn0020626	0.0126	0.0176	<.0001	0.0001	N
FBgn0020633	<.0001	<.0001	0.0005	0.0007	Y
FBgn0020637	<.0001	<.0001	<.0001	<.0001	N
FBgn0020638	<.0001	<.0001	<.0001	<.0001	N
FBgn0020639	<.0001	<.0001	<.0001	<.0001	N
FBgn0020641	0.0013	0.0022	0.0008	0.0012	N
FBgn0020642	<.0001	<.0001	<.0001	<.0001	N
FBgn0020645	0.1072	0.1276	<.0001	<.0001	N
FBgn0020646	0.5748	0.5925	0.0335	0.0358	N
FBgn0020647	<.0001	<.0001	0.0007	0.001	N
FBgn0020653	0.9486	0.949	0.0094	0.0112	N
FBgn0020655	0.1554	0.1792	0.0026	0.0034	N
FBgn0020660	0.559	0.5778	0.0038	0.0048	N
FBgn0020762	0.0445	0.0567	0.0002	0.0004	Y
FBgn0020764	0.0006	0.001	<.0001	<.0001	N
FBgn0020765	<.0001	<.0001	<.0001	<.0001	N
FBgn0020766	0.0262	0.0346	0.0001	0.0002	N
FBgn0020767	0.0009	0.0015	<.0001	<.0001	N
FBgn0020880	0.0001	0.0002	<.0001	<.0001	N
FBgn0020887	<.0001	<.0001	<.0001	<.0001	N
FBgn0020906	<.0001	<.0001	<.0001	<.0001	N
FBgn0020907	<.0001	<.0001	<.0001	<.0001	Y
FBgn0020908	<.0001	<.0001	<.0001	<.0001	Y
FBgn0020909	<.0001	0.0001	<.0001	<.0001	N
FBgn0020910	0.0371	0.0479	<.0001	<.0001	N
FBgn0020912	0.0014	0.0023	0.0213	0.0238	Y
FBgn0020930	<.0001	<.0001	<.0001	<.0001	N
FBgn0021738	<.0001	<.0001	<.0001	<.0001	N
FBgn0021742	<.0001	<.0001	<.0001	<.0001	N
FBgn0021750	0.0004	0.0008	0.0003	0.0005	N
FBgn0021760	<.0001	<.0001	0.0032	0.0042	N
FBgn0021761	0.0001	0.0003	0.0021	0.0029	N
FBgn0021764	0.0025	0.004	<.0001	0.0002	N
FBgn0021765	0.1669	0.1914	<.0001	<.0001	N
FBgn0021767	<.0001	<.0001	<.0001	<.0001	N
FBgn0021768	<.0001	<.0001	<.0001	<.0001	N
FBgn0021776	0.0022	0.0035	0.0003	0.0005	N
FBgn0021795	0.0002	0.0003	0.0092	0.011	N
FBgn0021796	0.0246	0.0327	<.0001	<.0001	N
FBgn0021800	0.1595	0.1836	0.0186	0.021	N
FBgn0021814	<.0001	<.0001	<.0001	<.0001	N
FBgn0021818	0.0045	0.0067	0.0007	0.0011	N
FBgn0021825	0.0536	0.0673	<.0001	<.0001	N
FBgn0021847	<.0001	<.0001	<.0001	<.0001	N
FBgn0021856	0.0129	0.018	<.0001	0.0001	N
FBgn0021872	0.0191	0.0258	0.002	0.0027	N
FBgn0021874	0.165	0.1894	0.0011	0.0016	N
FBgn0021875	0.0447	0.057	<.0001	<.0001	N
FBgn0021895	0.3566	0.3825	0.0222	0.0247	N
FBgn0021906	<.0001	<.0001	<.0001	<.0001	N
FBgn0021944	<.0001	<.0001	<.0001	<.0001	N
FBgn0021967	<.0001	<.0001	<.0001	<.0001	N
FBgn0021979	0.3697	0.3954	0.0411	0.0425	N
FBgn0021995	0.0159	0.0218	0.0069	0.0084	N
FBgn0022023	0.0173	0.0237	<.0001	<.0001	N
FBgn0022027	<.0001	0.0001	<.0001	<.0001	N
FBgn0022029	0.1524	0.1761	0.002	0.0028	N
FBgn0022069	0.0104	0.0147	0.0004	0.0006	N
FBgn0022097	0.006	0.0088	0.0001	0.0002	N
FBgn0022153	<.0001	0.0002	<.0001	<.0001	N
FBgn0022160	<.0001	<.0001	<.0001	<.0001	Y
FBgn0022213	<.0001	<.0001	0.0002	0.0003	N
FBgn0022224	0.2205	0.2468	0.0005	0.0007	N
FBgn0022238	<.0001	<.0001	<.0001	<.0001	N
FBgn0022246	0.1397	0.1626	0.0005	0.0008	N
FBgn0022288	<.0001	<.0001	<.0001	<.0001	N
FBgn0022338	<.0001	<.0001	<.0001	<.0001	Y
FBgn0022343	0.0376	0.0485	<.0001	0.0001	N
FBgn0022344	<.0001	<.0001	<.0001	<.0001	N
FBgn0022349	0.0008	0.0013	<.0001	<.0001	N
FBgn0022355	<.0001	<.0001	0.0024	0.0032	Y
FBgn0022359	<.0001	0.0001	<.0001	<.0001	N
FBgn0022361	0.0151	0.0209	0.0041	0.0052	N
FBgn0022382	<.0001	<.0001	<.0001	<.0001	N
FBgn0022699	0.7494	0.7569	0.0007	0.001	N
FBgn0022700	0.4943	0.5162	0.0341	0.0362	N
FBgn0022702	<.0001	0.0001	<.0001	<.0001	N
FBgn0022708	0.0191	0.0258	0.0002	0.0003	N
FBgn0022709	<.0001	<.0001	<.0001	<.0001	Y
FBgn0022710	<.0001	0.0002	0.0333	0.0356	N
FBgn0022720	<.0001	<.0001	0.0017	0.0023	N
FBgn0022724	0.0006	0.001	<.0001	<.0001	N
FBgn0022740	<.0001	<.0001	<.0001	<.0001	N
FBgn0022764	<.0001	0.0001	<.0001	<.0001	N
FBgn0022768	0.0005	0.0009	0.0079	0.0095	N
FBgn0022770	<.0001	<.0001	<.0001	<.0001	N
FBgn0022772	<.0001	<.0001	<.0001	<.0001	Y
FBgn0022774	0.0078	0.0113	<.0001	0.0002	Y
FBgn0022786	<.0001	<.0001	<.0001	<.0001	N
FBgn0022787	0.0001	0.0002	0.0018	0.0024	N
FBgn0022800	0.0007	0.0011	0.0027	0.0036	N
FBgn0022893	<.0001	<.0001	<.0001	<.0001	Y
FBgn0022935	0.0017	0.0027	0.0013	0.0018	N
FBgn0022936	<.0001	<.0001	<.0001	<.0001	N
FBgn0022942	0.0119	0.0168	0.0039	0.005	N
FBgn0022943	<.0001	<.0001	<.0001	<.0001	N
FBgn0022959	<.0001	<.0001	<.0001	<.0001	N
FBgn0022960	<.0001	<.0001	<.0001	<.0001	N
FBgn0022981	<.0001	<.0001	<.0001	<.0001	N
FBgn0022984	0.0074	0.0108	0.0006	0.0008	N
FBgn0022985	0.0598	0.0745	0.0035	0.0045	N
FBgn0022986	0.0078	0.0114	<.0001	<.0001	N
FBgn0022987	0.1982	0.2239	0.0011	0.0015	N
FBgn0023000	0.0682	0.0841	<.0001	<.0001	N
FBgn0023001	0.0015	0.0024	<.0001	<.0001	N
FBgn0023023	0.0032	0.0049	0.0027	0.0036	Y
FBgn0023076	<.0001	<.0001	<.0001	<.0001	N
FBgn0023081	0.0401	0.0515	0.0002	0.0003	N
FBgn0023083	0.0075	0.0109	0.001	0.0015	N
FBgn0023090	<.0001	<.0001	<.0001	<.0001	Y
FBgn0023091	<.0001	<.0001	0.0015	0.0021	N
FBgn0023094	<.0001	<.0001	<.0001	<.0001	N
FBgn0023095	0.0006	0.001	0.0038	0.0049	Y
FBgn0023096	<.0001	<.0001	0.0004	0.0006	N
FBgn0023097	0.2301	0.2566	0.0218	0.0243	N
FBgn0023129	0.2001	0.2258	0.0054	0.0067	N
FBgn0023130	0.0071	0.0104	<.0001	0.0001	N
FBgn0023143	0.0069	0.0101	0.0018	0.0025	N
FBgn0023167	<.0001	0.0001	<.0001	0.0001	N
FBgn0023169	0.0687	0.0846	0.0003	0.0004	N
FBgn0023170	0.228	0.2545	<.0001	<.0001	N
FBgn0023171	<.0001	<.0001	<.0001	<.0001	N
FBgn0023172	0.0194	0.0262	0.0012	0.0017	N
FBgn0023174	0.0113	0.016	<.0001	<.0001	N
FBgn0023175	0.0065	0.0096	<.0001	<.0001	N
FBgn0023177	<.0001	<.0001	<.0001	<.0001	N
FBgn0023178	<.0001	<.0001	<.0001	<.0001	N
FBgn0023179	<.0001	<.0001	<.0001	<.0001	Y
FBgn0023180	<.0001	<.0001	<.0001	<.0001	N
FBgn0023181	<.0001	<.0001	<.0001	<.0001	Y
FBgn0023197	<.0001	<.0001	<.0001	<.0001	N
FBgn0023212	0.1385	0.1613	<.0001	<.0001	N
FBgn0023213	0.0296	0.0388	<.0001	<.0001	N
FBgn0023214	0.0728	0.0893	0.0012	0.0017	N
FBgn0023215	<.0001	<.0001	0.0002	0.0003	N
FBgn0023216	0.0099	0.0141	0.0024	0.0032	N
FBgn0023388	<.0001	<.0001	<.0001	<.0001	N
FBgn0023395	<.0001	<.0001	<.0001	0.0001	Y
FBgn0023407	0.0001	0.0003	0.0003	0.0005	N
FBgn0023415	<.0001	<.0001	<.0001	<.0001	Y
FBgn0023416	<.0001	<.0001	<.0001	<.0001	N
FBgn0023423	0.1909	0.2164	0.007	0.0086	N
FBgn0023441	<.0001	<.0001	0.0001	0.0002	N
FBgn0023458	<.0001	0.0001	0.0405	0.042	N
FBgn0023477	0.0383	0.0493	0.0046	0.0059	N
FBgn0023479	0.0172	0.0236	0.0713	0.0716	N
FBgn0023489	0.0022	0.0034	0.0259	0.0285	N
FBgn0023495	<.0001	<.0001	<.0001	<.0001	Y
FBgn0023496	<.0001	<.0001	0.0005	0.0008	N
FBgn0023506	0.0002	0.0004	<.0001	<.0001	N
FBgn0023507	0.1829	0.2083	0.0424	0.0437	Y
FBgn0023508	0.0062	0.0092	<.0001	<.0001	N
FBgn0023509	0.005	0.0075	<.0001	<.0001	N
FBgn0023510	<.0001	<.0001	<.0001	<.0001	N
FBgn0023511	<.0001	<.0001	<.0001	<.0001	N
FBgn0023512	0.0795	0.0969	<.0001	<.0001	N
FBgn0023513	<.0001	<.0001	<.0001	0.0001	N
FBgn0023514	<.0001	<.0001	<.0001	<.0001	N
FBgn0023515	<.0001	<.0001	<.0001	<.0001	Y
FBgn0023516	<.0001	<.0001	<.0001	<.0001	N
FBgn0023517	0.0348	0.0451	0.0001	0.0002	N
FBgn0023518	<.0001	<.0001	<.0001	<.0001	N
FBgn0023519	0.0017	0.0028	<.0001	<.0001	N
FBgn0023520	0.0143	0.0198	<.0001	<.0001	N
FBgn0023521	0.0001	0.0002	<.0001	<.0001	N
FBgn0023522	0.0079	0.0115	0.008	0.0096	N
FBgn0023523	0.0012	0.002	0.0131	0.0153	N
FBgn0023524	<.0001	<.0001	<.0001	<.0001	N
FBgn0023525	0.012	0.0169	0.0014	0.002	N
FBgn0023526	0.0014	0.0022	<.0001	<.0001	N
FBgn0023527	<.0001	<.0001	<.0001	<.0001	N
FBgn0023528	<.0001	<.0001	<.0001	<.0001	N
FBgn0023529	0.0164	0.0225	<.0001	<.0001	N
FBgn0023530	0.0595	0.0742	<.0001	<.0001	N
FBgn0023531	<.0001	<.0001	<.0001	<.0001	N
FBgn0023534	<.0001	<.0001	<.0001	<.0001	N
FBgn0023535	0.5952	0.6112	0.0419	0.0433	N
[truncated: 13,675 more rows]
