# Supplementary material for: Microenvironmental Gene Expression Plasticity Among Individual Drosophila melanogaster
Source: G3 (Bethesda). 2016 Oct 20;6(12):4197–210. doi: 10.1534/g3.116.035444 (PMC5144987; doi:10.1534/g3.116.035444)
Supplement: Supplemental Material [file supp_g3.116.035444_TableS6.xlsx]

## Sheet: Table S6.
Flybase ID	Wolbachia status
	P-value	FDR
FBgn0000003	0.493107	1
FBgn0000008	0.505973	1
FBgn0000014	0.948065	1
FBgn0000015	1	1
FBgn0000017	0.634672	1
FBgn0000018	0.452941	1
FBgn0000022	0.501873	1
FBgn0000024	0.493769	1
FBgn0000028	0.471076	1
FBgn0000032	0.0512366	0.700992
FBgn0000036	0.129923	1
FBgn0000037	0.944912	1
FBgn0000038	0.535071	1
FBgn0000039	0.54794	1
FBgn0000042	0.954635	1
FBgn0000043	0.925145	1
FBgn0000044	0.15713	1
FBgn0000045	0.0679902	0.82006
FBgn0000046	0.722817	1
FBgn0000047	0.139709	1
FBgn0000052	0.247988	1
FBgn0000053	0.699183	1
FBgn0000054	0.59819	1
FBgn0000055	0.0367089	0.581676
FBgn0000057	0.61632	1
FBgn0000061	0.610328	1
FBgn0000063	0.832704	1
FBgn0000064	1	1
FBgn0000071	0.15401	1
FBgn0000075	0.00674457	0.215532
FBgn0000077	0.583416	1
FBgn0000078	0.00017318	0.0131292
FBgn0000079	5.9632e-08	2.47816e-05
FBgn0000083	0.903627	1
FBgn0000084	0.640412	1
FBgn0000092	0.716421	1
FBgn0000094	0.0264797	0.48908
FBgn0000097	0.871547	1
FBgn0000099	0.328144	1
FBgn0000100	0.656287	1
FBgn0000108	0.617953	1
FBgn0000109	0.891213	1
FBgn0000114	0.938893	1
FBgn0000115	0.923811	1
FBgn0000116	0.885431	1
FBgn0000117	0.794712	1
FBgn0000119	0.923893	1
FBgn0000120	1	1
FBgn0000121	0.259433	1
FBgn0000137	0.37911	1
FBgn0000139	0.909296	1
FBgn0000140	0.413586	1
FBgn0000146	0.0849463	0.912249
FBgn0000147	0.485488	1
FBgn0000150	0.722943	1
FBgn0000152	1	1
FBgn0000153	0.720721	1
FBgn0000157	0.919543	1
FBgn0000158	0.166218	1
FBgn0000163	0.878359	1
FBgn0000166	0.986053	1
FBgn0000173	0.771168	1
FBgn0000179	0.446531	1
FBgn0000180	0.86178	1
FBgn0000181	0.732045	1
FBgn0000182	0.865116	1
FBgn0000183	1	1
FBgn0000206	1	1
FBgn0000210	0.389902	1
FBgn0000212	0.935256	1
FBgn0000216	0.37071	1
FBgn0000221	0.885855	1
FBgn0000228	0.540825	1
FBgn0000229	0.889879	1
FBgn0000233	0.566873	1
FBgn0000239	0.904199	1
FBgn0000241	0.729672	1
FBgn0000244	1	1
FBgn0000246	0.620914	1
FBgn0000247	0.452384	1
FBgn0000250	1	1
FBgn0000251	0.889194	1
FBgn0000253	1	1
FBgn0000256	1	1
FBgn0000257	1	1
FBgn0000259	0.701455	1
FBgn0000261	1	1
FBgn0000273	0.986921	1
FBgn0000274	0.54726	1
FBgn0000276	0.349433	1
FBgn0000277	0.661271	1
FBgn0000278	0.685319	1
FBgn0000279	0.815392	1
FBgn0000283	1	1
FBgn0000286	0.0116074	0.308561
FBgn0000287	0.17858	1
FBgn0000289	0.535424	1
FBgn0000299	0.00173953	0.0775274
FBgn0000303	0.800817	1
FBgn0000307	0.815378	1
FBgn0000308	0.789863	1
FBgn0000313	1	1
FBgn0000316	1	1
FBgn0000317	0.610272	1
FBgn0000318	0.454839	1
FBgn0000319	0.944455	1
FBgn0000320	0.434221	1
FBgn0000326	0.552515	1
FBgn0000330	0.453704	1
FBgn0000337	0.746485	1
FBgn0000339	0.932389	1
FBgn0000346	0.780619	1
FBgn0000351	0.973423	1
FBgn0000352	0.845869	1
FBgn0000355	0.0268591	0.493347
FBgn0000356	0.176212	1
FBgn0000357	0.0258706	0.481036
FBgn0000358	0.382819	1
FBgn0000359	0.204549	1
FBgn0000360	0.208944	1
FBgn0000370	0.828743	1
FBgn0000376	0.687848	1
FBgn0000377	0.987222	1
FBgn0000382	1	1
FBgn0000384	0.45565	1
FBgn0000394	0.863267	1
FBgn0000395	0.281836	1
FBgn0000404	1	1
FBgn0000405	0.690378	1
FBgn0000406	0.244861	1
FBgn0000409	0.694933	1
FBgn0000411	0.55554	1
FBgn0000412	0.882999	1
FBgn0000413	0.698548	1
FBgn0000414	0.753136	1
FBgn0000416	0.68975	1
FBgn0000422	0.397804	1
FBgn0000426	1	1
FBgn0000427	0.77966	1
FBgn0000439	0.224543	1
FBgn0000442	0.207467	1
FBgn0000447	0.822125	1
FBgn0000448	1	1
FBgn0000449	0.507807	1
FBgn0000451	1	1
FBgn0000454	0.631713	1
FBgn0000455	0.0125996	0.325223
FBgn0000459	0.521478	1
FBgn0000463	1	1
FBgn0000464	0.16316	1
FBgn0000473	0.506976	1
FBgn0000477	0.0512099	0.700992
FBgn0000479	0.630154	1
FBgn0000482	0.975734	1
FBgn0000489	0.164856	1
FBgn0000490	0.728815	1
FBgn0000492	0.828025	1
FBgn0000497	0.330001	1
FBgn0000499	0.6292	1
FBgn0000500	1	1
FBgn0000504	0.702151	1
FBgn0000520	0.637516	1
FBgn0000524	0.577961	1
FBgn0000527	0.0453314	0.650729
FBgn0000529	1	1
FBgn0000533	0.707102	1
FBgn0000535	0.492319	1
FBgn0000536	0.568418	1
FBgn0000541	0.706319	1
FBgn0000542	0.745515	1
FBgn0000543	0.676837	1
FBgn0000546	0.584747	1
FBgn0000547	0.834788	1
FBgn0000551	0.47046	1
FBgn0000552	1	1
FBgn0000556	0.608526	1
FBgn0000557	0.421154	1
FBgn0000559	0.57619	1
FBgn0000560	0.554098	1
FBgn0000562	0.752213	1
FBgn0000564	1	1
FBgn0000565	0.0772478	0.868802
FBgn0000566	0.965523	1
FBgn0000567	1	1
FBgn0000568	0.251183	1
FBgn0000575	0.69207	1
FBgn0000576	0.779983	1
FBgn0000577	0.994813	1
FBgn0000578	1	1
FBgn0000579	0.341486	1
FBgn0000581	0.765996	1
FBgn0000588	0.445568	1
FBgn0000591	0.702021	1
FBgn0000592	0.129258	1
FBgn0000594	0.0351016	0.567251
FBgn0000606	0.20051	1
FBgn0000611	0.393463	1
FBgn0000615	1	1
FBgn0000617	0.847988	1
FBgn0000618	1	1
FBgn0000625	0.222803	1
FBgn0000629	0.756683	1
FBgn0000633	0.712091	1
FBgn0000635	0.253185	1
FBgn0000636	0.829193	1
FBgn0000639	0.00027335	0.0191723
FBgn0000640	0.00395772	0.146851
FBgn0000644	0.198063	1
FBgn0000658	0.011391	0.305512
FBgn0000659	0.488571	1
FBgn0000662	0.262861	1
FBgn0000667	0.401721	1
FBgn0000709	0.84019	1
FBgn0000711	0.995905	1
FBgn0000715	0.250955	1
FBgn0000719	0.666497	1
FBgn0000721	0.45388	1
FBgn0000723	0.674822	1
FBgn0000808	0.972198	1
FBgn0000810	0.465764	1
FBgn0000826	0.954896	1
FBgn0000927	1	1
FBgn0000928	0.710626	1
FBgn0000964	0.412418	1
FBgn0000996	0.574839	1
FBgn0001075	4.17298e-06	0.00064229
FBgn0001077	0.029306	0.520402
FBgn0001078	0.745972	1
FBgn0001079	0.76596	1
FBgn0001083	0.570616	1
FBgn0001084	0.453936	1
FBgn0001085	0.502807	1
FBgn0001086	0.89894	1
FBgn0001087	1	1
FBgn0001089	0.0212866	0.435237
FBgn0001090	0.213199	1
FBgn0001091	0.906182	1
FBgn0001092	0.624985	1
FBgn0001098	0.200115	1
FBgn0001099	0.293402	1
FBgn0001104	0.9733	1
FBgn0001105	0.968518	1
FBgn0001108	0.594145	1
FBgn0001112	0.134348	1
FBgn0001114	0.681355	1
FBgn0001120	1	1
FBgn0001122	0.646239	1
FBgn0001123	0.507681	1
FBgn0001124	0.595869	1
FBgn0001125	0.61275	1
FBgn0001128	0.820438	1
FBgn0001133	0.535445	1
FBgn0001134	1	1
FBgn0001137	0.620809	1
FBgn0001138	1	1
FBgn0001139	0.844442	1
FBgn0001142	0.485455	1
FBgn0001145	0.631685	1
FBgn0001147	0.145862	1
FBgn0001148	0.588947	1
FBgn0001149	0.0425716	0.630719
FBgn0001150	0.768534	1
FBgn0001168	0.823501	1
FBgn0001169	0.658286	1
FBgn0001170	0.781018	1
FBgn0001174	0.819636	1
FBgn0001179	0.504783	1
FBgn0001180	0.921539	1
FBgn0001185	0.571418	1
FBgn0001186	0.592273	1
FBgn0001187	0.422915	1
FBgn0001189	0.782667	1
FBgn0001197	0.984578	1
FBgn0001202	0.746731	1
FBgn0001206	0.741323	1
FBgn0001208	0.0320501	0.540334
FBgn0001215	0.57092	1
FBgn0001216	1	1
FBgn0001217	1	1
FBgn0001218	0.575205	1
FBgn0001220	0.790811	1
FBgn0001222	0.933415	1
FBgn0001224	0.622304	1
FBgn0001225	0.576037	1
FBgn0001226	1	1
FBgn0001227	0.799306	1
FBgn0001228	0.167689	1
FBgn0001229	0.824282	1
FBgn0001230	0.777659	1
FBgn0001233	0.567339	1
FBgn0001234	0.61095	1
FBgn0001235	1	1
FBgn0001247	0.959584	1
FBgn0001248	1	1
FBgn0001250	1	1
FBgn0001253	0.519556	1
FBgn0001254	0.796609	1
FBgn0001255	0.412081	1
FBgn0001256	0.695614	1
FBgn0001257	1	1
FBgn0001258	0.0324994	0.543115
FBgn0001259	0.430651	1
FBgn0001263	0.380571	1
FBgn0001269	0.215258	1
FBgn0001276	1	1
FBgn0001280	0.846563	1
FBgn0001281	0.682987	1
FBgn0001285	0.00184104	0.0816098
FBgn0001291	0.776829	1
FBgn0001296	0.319526	1
FBgn0001297	1	1
FBgn0001301	0.639373	1
FBgn0001308	0.83804	1
FBgn0001311	0.150564	1
FBgn0001313	0.897166	1
FBgn0001314	0.570838	1
FBgn0001315	0.910977	1
FBgn0001316	0.753023	1
FBgn0001319	0.524933	1
FBgn0001320	0.457413	1
FBgn0001321	0.504789	1
FBgn0001323	1	1
FBgn0001324	0.334867	1
FBgn0001325	0.562405	1
FBgn0001330	0.628327	1
FBgn0001332	0.656284	1
FBgn0001341	1	1
FBgn0001404	0.81087	1
FBgn0001491	0.825077	1
FBgn0001565	0.406957	1
FBgn0001612	0.378586	1
FBgn0001624	0.848322	1
FBgn0001941	0.96574	1
FBgn0001942	0.627992	1
FBgn0001961	0.879081	1
FBgn0001965	0.630917	1
FBgn0001967	0.124633	1
FBgn0001970	0.712003	1
FBgn0001974	0.549333	1
FBgn0001977	0.853984	1
FBgn0001978	0.682984	1
FBgn0001981	0.630063	1
FBgn0001983	0.803851	1
FBgn0001986	1	1
FBgn0001987	0.651595	1
FBgn0001989	0.61173	1
FBgn0001990	0.276265	1
FBgn0001991	0.637351	1
FBgn0001992	1.97215e-06	0.00036025
FBgn0001994	0.83128	1
FBgn0001995	0.946061	1
FBgn0002021	0.894978	1
FBgn0002022	0.947576	1
FBgn0002023	1	1
FBgn0002031	0.721524	1
FBgn0002036	0.927803	1
FBgn0002044	0.775869	1
FBgn0002069	0.609233	1
FBgn0002121	0.434605	1
FBgn0002174	0.0321766	0.54041
FBgn0002183	0.884156	1
FBgn0002283	1	1
FBgn0002284	0.869584	1
FBgn0002306	0.586779	1
FBgn0002354	0.753745	1
FBgn0002413	0.987368	1
FBgn0002431	0.964287	1
FBgn0002440	0.0194566	0.415973
FBgn0002441	0.517766	1
FBgn0002466	0.973056	1
FBgn0002521	0.730759	1
FBgn0002522	0.552691	1
FBgn0002524	1	1
FBgn0002525	0.557805	1
FBgn0002526	0.0381481	0.594874
FBgn0002531	7.1869e-07	0.00015515
FBgn0002533	1	1
FBgn0002534	0.638272	1
FBgn0002535	0.509841	1
FBgn0002542	0.787696	1
FBgn0002543	0.532705	1
FBgn0002552	0.805004	1
FBgn0002561	0.192164	1
FBgn0002562	0.0738973	0.848348
FBgn0002563	0.29509	1
FBgn0002564	0.00238684	0.100701
FBgn0002565	0.0340104	0.556804
FBgn0002566	0.39825	1
FBgn0002567	1	1
FBgn0002569	0.122532	1
FBgn0002570	0.254837	1
FBgn0002571	0.0219657	0.442589
FBgn0002573	0.251911	1
FBgn0002576	0.95264	1
FBgn0002577	0.0739058	0.848348
FBgn0002578	0.154448	1
FBgn0002579	0.765091	1
FBgn0002590	0.686606	1
FBgn0002592	0.838831	1
FBgn0002593	0.593329	1
FBgn0002607	0.447637	1
FBgn0002609	0.269936	1
FBgn0002622	0.383258	1
FBgn0002626	0.533593	1
FBgn0002629	0.731738	1
FBgn0002631	0.998078	1
FBgn0002632	1	1
FBgn0002633	0.150456	1
FBgn0002638	0.704307	1
FBgn0002641	1	1
FBgn0002643	0.698923	1
FBgn0002645	0.927824	1
FBgn0002673	0.851361	1
FBgn0002707	0.567949	1
FBgn0002715	0.398109	1
FBgn0002716	0.529115	1
FBgn0002719	0.132691	1
FBgn0002723	0.476659	1
FBgn0002732	0.679718	1
FBgn0002733	0.413786	1
FBgn0002734	4.28671e-08	1.87521e-05
FBgn0002735	0.416979	1
FBgn0002736	0.00129543	0.0631492
FBgn0002772	0.324875	1
FBgn0002773	0.421613	1
FBgn0002774	0.99668	1
FBgn0002775	0.706215	1
FBgn0002778	0.657107	1
FBgn0002780	0.523944	1
FBgn0002781	0.997547	1
FBgn0002783	0.833378	1
FBgn0002787	0.653177	1
FBgn0002789	0.503784	1
FBgn0002791	0.828941	1
FBgn0002838	0.214801	1
FBgn0002842	0.163387	1
FBgn0002855	0.00472427	0.168237
FBgn0002856	0.0560418	0.743481
FBgn0002862	0.472134	1
FBgn0002863	0.0784524	0.877601
FBgn0002865	0.775097	1
FBgn0002868	0.119165	1
FBgn0002869	0.0001265	0.010118
FBgn0002872	0.475479	1
FBgn0002873	0.560898	1
FBgn0002878	0.363842	1
FBgn0002887	0.742038	1
FBgn0002891	0.857164	1
FBgn0002899	0.594769	1
FBgn0002901	0.739079	1
FBgn0002905	0.381984	1
FBgn0002906	0.63461	1
FBgn0002914	0.991441	1
FBgn0002917	0.563083	1
FBgn0002921	0.886041	1
FBgn0002922	0.299891	1
FBgn0002924	0.737179	1
FBgn0002926	0.722625	1
FBgn0002930	0.282535	1
FBgn0002931	0.465321	1
FBgn0002932	0.462839	1
FBgn0002933	1	1
FBgn0002936	0.631187	1
FBgn0002937	0.957966	1
FBgn0002938	0.337905	1
FBgn0002939	0.0314081	0.533848
FBgn0002940	0.106192	1
FBgn0002941	1	1
FBgn0002945	0.0630053	0.790046
FBgn0002948	1	1
FBgn0002962	0.255631	1
FBgn0002973	0.768415	1
FBgn0002985	0.677797	1
FBgn0002989	0.833945	1
FBgn0003002	0.778269	1
FBgn0003008	0.745472	1
FBgn0003009	0.226327	1
FBgn0003011	0.243509	1
FBgn0003015	0.523324	1
FBgn0003016	0.560757	1
FBgn0003023	0.671758	1
FBgn0003028	1	1
FBgn0003034	0.297963	1
FBgn0003041	1	1
FBgn0003042	0.949101	1
FBgn0003044	1	1
FBgn0003046	0.0350772	0.567251
FBgn0003048	0.582068	1
FBgn0003053	1	1
FBgn0003057	0.0711044	0.836496
FBgn0003060	0.921584	1
FBgn0003062	0.752532	1
FBgn0003065	0.301843	1
FBgn0003068	1	1
FBgn0003071	0.954253	1
FBgn0003074	0.800858	1
FBgn0003076	0.152524	1
FBgn0003079	0.895304	1
FBgn0003082	0.739967	1
FBgn0003086	0.98642	1
FBgn0003087	0.613039	1
FBgn0003089	0.0219237	0.442589
FBgn0003090	0.158042	1
FBgn0003091	0.390778	1
FBgn0003093	0.849632	1
FBgn0003114	0.970312	1
FBgn0003116	0.92238	1
FBgn0003117	0.319296	1
FBgn0003118	0.283558	1
FBgn0003124	0.669892	1
FBgn0003129	1	1
FBgn0003130	0.869666	1
FBgn0003132	0.775862	1
FBgn0003134	1	1
FBgn0003137	0.00896852	0.257041
FBgn0003138	0.757461	1
FBgn0003139	0.515812	1
FBgn0003140	0.436119	1
FBgn0003141	0.612138	1
FBgn0003145	0.0239539	0.464247
FBgn0003149	0.29671	1
FBgn0003159	0.687526	1
FBgn0003162	0.107952	1
FBgn0003165	0.77869	1
FBgn0003169	0.60578	1
FBgn0003174	0.122022	1
FBgn0003175	0.41152	1
FBgn0003187	0.55064	1
FBgn0003189	1	1
FBgn0003204	0.943629	1
FBgn0003205	0.742871	1
FBgn0003206	0.893875	1
FBgn0003209	0.358155	1
FBgn0003210	0.579621	1
FBgn0003218	0.999746	1
FBgn0003227	0.787604	1
FBgn0003231	0.711878	1
FBgn0003248	0.0050357	0.176228
FBgn0003249	0.43998	1
FBgn0003250	0.617641	1
FBgn0003254	0.280952	1
FBgn0003255	0.942795	1
FBgn0003256	0.522289	1
FBgn0003257	0.890471	1
FBgn0003261	0.785544	1
FBgn0003267	0.702125	1
FBgn0003268	0.797091	1
FBgn0003274	0.471484	1
FBgn0003275	0.375688	1
FBgn0003277	0.841379	1
FBgn0003278	0.863034	1
FBgn0003279	0.577411	1
FBgn0003285	0.0456631	0.653949
FBgn0003292	1	1
FBgn0003295	0.58786	1
FBgn0003300	0.743694	1
FBgn0003301	0.409739	1
FBgn0003302	0.712557	1
FBgn0003308	0.0823306	0.899199
FBgn0003310	1	1
FBgn0003312	0.857529	1
FBgn0003317	0.868074	1
FBgn0003319	0.679451	1
FBgn0003321	0.720791	1
FBgn0003326	0.933999	1
FBgn0003328	0.505035	1
FBgn0003330	0.717205	1
FBgn0003334	1	1
FBgn0003339	0.726591	1
FBgn0003345	0.968725	1
FBgn0003346	0.135431	1
FBgn0003353	0.390276	1
FBgn0003356	0.0307436	0.529586
FBgn0003357	0.192345	1
FBgn0003358	0.348677	1
FBgn0003360	0.256831	1
FBgn0003366	0.681899	1
FBgn0003371	1	1
FBgn0003372	0.0243251	0.466924
FBgn0003373	0.247473	1
FBgn0003374	0.402183	1
FBgn0003377	0.537227	1
FBgn0003380	0.811163	1
FBgn0003382	0.288598	1
FBgn0003386	0.336597	1
FBgn0003388	0.849373	1
FBgn0003390	0.830027	1
FBgn0003391	1	1
FBgn0003392	0.923441	1
FBgn0003396	0.541851	1
FBgn0003401	0.965923	1
FBgn0003410	0.790165	1
FBgn0003411	0.449582	1
FBgn0003415	0.820413	1
FBgn0003416	0.545643	1
FBgn0003423	0.790633	1
FBgn0003429	0.847119	1
FBgn0003430	0.218018	1
FBgn0003435	1	1
FBgn0003444	0.587401	1
FBgn0003447	0.396177	1
FBgn0003448	0.501661	1
FBgn0003449	1	1
FBgn0003450	0.366667	1
FBgn0003459	0.879838	1
FBgn0003460	0.586177	1
FBgn0003462	0.971236	1
FBgn0003463	0.290528	1
FBgn0003464	0.693653	1
FBgn0003475	0.759769	1
FBgn0003479	0.734079	1
FBgn0003480	0.907401	1
FBgn0003482	0.706431	1
FBgn0003483	0.995144	1
FBgn0003486	0.408163	1
FBgn0003495	0.695423	1
FBgn0003499	0.392184	1
FBgn0003502	0.704239	1
FBgn0003507	0.304064	1
FBgn0003510	0.489381	1
FBgn0003511	0.778994	1
FBgn0003512	0.987995	1
FBgn0003513	1	1
FBgn0003514	0.904898	1
FBgn0003515	0.370541	1
FBgn0003517	0.571222	1
FBgn0003520	0.915202	1
FBgn0003525	1	1
FBgn0003527	0.592287	1
FBgn0003545	0.595606	1
FBgn0003557	0.959294	1
FBgn0003559	0.517409	1
FBgn0003567	1	1
FBgn0003575	0.526143	1
FBgn0003598	0.953473	1
FBgn0003607	0.637835	1
FBgn0003612	1	1
FBgn0003638	0.583327	1
FBgn0003651	0.595016	1
FBgn0003654	0.543663	1
FBgn0003655	1	1
FBgn0003656	0.380736	1
FBgn0003660	0.671145	1
FBgn0003676	1	1
FBgn0003683	0.935791	1
FBgn0003687	0.685	1
FBgn0003701	1	1
FBgn0003710	1.1976e-07	4.14743e-05
FBgn0003714	0.795158	1
FBgn0003716	0.530058	1
FBgn0003719	0.538368	1
FBgn0003720	0.0661728	0.808816
FBgn0003721	0.762136	1
FBgn0003731	1	1
FBgn0003732	0.72805	1
FBgn0003733	0.762202	1
FBgn0003741	0.778489	1
FBgn0003742	0.321128	1
FBgn0003744	1	1
FBgn0003747	0.559968	1
FBgn0003748	0.657572	1
FBgn0003751	0.758384	1
FBgn0003861	0.536418	1
FBgn0003862	0.172144	1
FBgn0003863	0.653007	1
FBgn0003866	0.618225	1
FBgn0003867	0.420256	1
FBgn0003870	0.345668	1
FBgn0003882	1	1
FBgn0003884	1	1
FBgn0003885	0.688539	1
FBgn0003886	0.691388	1
FBgn0003887	0.668917	1
FBgn0003888	0.622174	1
FBgn0003889	1	1
FBgn0003890	1	1
FBgn0003891	0.900359	1
FBgn0003892	0.819642	1
FBgn0003896	0.741408	1
FBgn0003900	0.381652	1
FBgn0003916	0.945996	1
FBgn0003920	0.800598	1
FBgn0003922	0.856536	1
FBgn0003923	0.955256	1
FBgn0003930	0.767128	1
FBgn0003931	0.657944	1
FBgn0003933	0.354085	1
FBgn0003934	0.694529	1
FBgn0003935	0.660727	1
FBgn0003938	0.688179	1
FBgn0003941	0.869534	1
FBgn0003942	0.518391	1
FBgn0003943	0.794814	1
FBgn0003944	0.809845	1
FBgn0003950	0.438495	1
FBgn0003961	0.126871	1
FBgn0003963	0.160768	1
FBgn0003964	1	1
FBgn0003965	0.244684	1
FBgn0003969	1	1
FBgn0003975	1	1
FBgn0003977	0.344476	1
FBgn0003978	0.0322555	0.540507
FBgn0003979	0.663943	1
FBgn0003980	0.699269	1
FBgn0003983	0.343115	1
FBgn0003984	0.765694	1
FBgn0003996	0.334337	1
FBgn0003997	0.0822573	0.89899
FBgn0004003	0.345105	1
FBgn0004009	0.484902	1
FBgn0004028	0.34362	1
FBgn0004034	0.0146169	0.35416
FBgn0004045	0.576531	1
FBgn0004047	0.728453	1
FBgn0004049	0.623703	1
FBgn0004050	1	1
FBgn0004052	1	1
FBgn0004053	0.754226	1
FBgn0004054	1	1
FBgn0004055	0.875758	1
FBgn0004057	0.662226	1
FBgn0004066	0.589816	1
FBgn0004087	0.584753	1
FBgn0004101	0.796817	1
FBgn0004102	0.529065	1
FBgn0004103	0.704907	1
FBgn0004106	1	1
FBgn0004107	0.669392	1
FBgn0004108	0.418072	1
FBgn0004110	0.75789	1
FBgn0004117	0.0964178	0.972642
FBgn0004118	1	1
FBgn0004132	1	1
FBgn0004133	0.739111	1
FBgn0004167	0.74239	1
FBgn0004168	0.745525	1
FBgn0004169	0.379139	1
FBgn0004170	0.935539	1
FBgn0004171	0.433795	1
FBgn0004172	0.523478	1
FBgn0004173	0.261896	1
FBgn0004174	0.249644	1
FBgn0004175	0.471358	1
FBgn0004177	0.787591	1
FBgn0004179	0.901885	1
FBgn0004181	0.399182	1
FBgn0004183	0.1736	1
FBgn0004185	0.943337	1
FBgn0004186	0.947828	1
FBgn0004187	0.181426	1
FBgn0004188	0.594884	1
FBgn0004189	0.709041	1
FBgn0004190	0.434552	1
FBgn0004191	0.881605	1
FBgn0004192	0.812204	1
FBgn0004197	0.486987	1
FBgn0004198	0.716874	1
FBgn0004227	0.751216	1
FBgn0004228	1	1
FBgn0004237	0.888031	1
FBgn0004240	0.72657	1
FBgn0004242	0.324607	1
FBgn0004244	1	1
FBgn0004359	0.234074	1
FBgn0004360	0.273673	1
FBgn0004362	0.817392	1
FBgn0004363	0.674705	1
FBgn0004364	1	1
FBgn0004367	0.579166	1
FBgn0004368	0.827764	1
FBgn0004369	0.661068	1
FBgn0004370	0.947368	1
FBgn0004372	1	1
FBgn0004373	0.405577	1
FBgn0004374	0.233353	1
FBgn0004378	0.357774	1
FBgn0004379	0.729785	1
FBgn0004380	0.793342	1
FBgn0004381	0.654041	1
FBgn0004387	0.293211	1
FBgn0004389	0.518231	1
FBgn0004390	0.698544	1
FBgn0004391	0.542209	1
FBgn0004394	0.676561	1
FBgn0004395	0.721801	1
FBgn0004396	0.134812	1
FBgn0004397	0.669298	1
FBgn0004400	1.066e-05	0.00142912
FBgn0004401	1	1
FBgn0004403	0.608451	1
FBgn0004404	0.618541	1
FBgn0004406	0.662469	1
FBgn0004414	0.534109	1
FBgn0004419	1	1
FBgn0004425	0.243547	1
FBgn0004426	4.26886e-05	0.00435345
FBgn0004427	0.430988	1
FBgn0004428	0.268885	1
FBgn0004429	0.0106257	0.29099
FBgn0004430	0.311685	1
FBgn0004431	0.336695	1
FBgn0004432	0.940931	1
FBgn0004435	0.495785	1
FBgn0004436	0.657458	1
FBgn0004449	1	1
FBgn0004456	0.684718	1
FBgn0004462	0.877785	1
FBgn0004463	0.232101	1
FBgn0004465	0.114292	1
FBgn0004507	0.865032	1
FBgn0004509	0.818649	1
FBgn0004510	0.836889	1
FBgn0004511	0.325715	1
FBgn0004512	0.391377	1
FBgn0004513	1	1
FBgn0004514	1	1
FBgn0004516	0.623151	1
FBgn0004552	0.0303342	0.526902
FBgn0004554	0.259464	1
FBgn0004556	0.69901	1
FBgn0004567	0.816149	1
FBgn0004569	0.366913	1
FBgn0004573	0.608139	1
FBgn0004574	0.857122	1
FBgn0004575	0.491105	1
FBgn0004577	0.152826	1
FBgn0004580	0.559308	1
FBgn0004581	0.531847	1
FBgn0004583	0.34123	1
FBgn0004584	0.804873	1
FBgn0004587	0.258767	1
FBgn0004589	0.245368	1
FBgn0004590	0.403387	1
FBgn0004595	0.974503	1
FBgn0004597	0.783748	1
FBgn0004598	0.643732	1
FBgn0004606	0.998056	1
FBgn0004607	1	1
FBgn0004611	0.742452	1
FBgn0004618	0.752659	1
FBgn0004619	0.996012	1
FBgn0004620	0.728797	1
FBgn0004622	5.8755e-11	5.42603e-08
FBgn0004623	0.384893	1
FBgn0004629	0.737525	1
FBgn0004635	0.539872	1
FBgn0004636	0.535076	1
FBgn0004638	1	1
FBgn0004643	1	1
FBgn0004644	0.619753	1
FBgn0004646	0.518364	1
FBgn0004647	1	1
FBgn0004648	0.766189	1
FBgn0004649	0.880546	1
FBgn0004650	0.734791	1
FBgn0004652	1	1
FBgn0004654	0.388603	1
FBgn0004655	0.905979	1
FBgn0004656	0.896526	1
FBgn0004657	0.666872	1
FBgn0004666	0.669728	1
FBgn0004687	0.269815	1
FBgn0004698	0.448227	1
FBgn0004777	0.321856	1
FBgn0004778	0.81519	1
FBgn0004779	0.606211	1
FBgn0004780	1	1
FBgn0004781	0.00041288	0.0259972
FBgn0004782	0.0214884	0.438052
FBgn0004783	0.0399977	0.612075
FBgn0004784	0.180668	1
FBgn0004795	0.457715	1
FBgn0004797	0.966441	1
FBgn0004811	0.746312	1
FBgn0004828	0.773022	1
FBgn0004832	0.674721	1
FBgn0004837	1	1
FBgn0004838	0.692882	1
FBgn0004839	0.354587	1
FBgn0004841	0.725215	1
FBgn0004842	0.358876	1
FBgn0004852	0.442087	1
FBgn0004854	0.203555	1
FBgn0004855	0.544659	1
FBgn0004856	0.84659	1
FBgn0004858	1	1
FBgn0004859	0.297773	1
FBgn0004860	0.781729	1
FBgn0004861	0.721028	1
FBgn0004862	0.211942	1
FBgn0004863	0.260166	1
FBgn0004864	0.745561	1
FBgn0004865	0.561738	1
FBgn0004867	1	1
FBgn0004868	0.891261	1
FBgn0004870	0.386837	1
FBgn0004872	0.376227	1
FBgn0004875	0.683403	1
FBgn0004876	0.872005	1
FBgn0004878	0.21906	1
FBgn0004880	0.878276	1
FBgn0004882	0.84097	1
FBgn0004885	0.661798	1
FBgn0004888	0.840975	1
FBgn0004889	0.698955	1
FBgn0004892	0.79493	1
FBgn0004893	0.00511094	0.176624
FBgn0004895	0.0873948	0.924953
FBgn0004896	0.740495	1
FBgn0004897	0.833032	1
FBgn0004898	0.337487	1
FBgn0004901	1	1
FBgn0004903	0.299848	1
FBgn0004907	0.514364	1
FBgn0004908	0.780877	1
FBgn0004910	0.274778	1
FBgn0004911	0.401933	1
FBgn0004913	0.877139	1
FBgn0004914	0.456699	1
FBgn0004915	0.628456	1
FBgn0004919	1	1
FBgn0004921	0.665169	1
FBgn0004924	0.70922	1
FBgn0004926	0.680217	1
FBgn0004956	0.44129	1
FBgn0004957	0.987808	1
FBgn0004959	0.296519	1
FBgn0005198	0.632324	1
FBgn0005278	0.547809	1
FBgn0005322	0.279981	1
FBgn0005355	0.709026	1
FBgn0005386	0.742241	1
FBgn0005390	0.353089	1
FBgn0005391	1	1
FBgn0005411	1	1
FBgn0005427	0.796786	1
FBgn0005533	0.328233	1
FBgn0005536	0.975603	1
FBgn0005558	1	1
FBgn0005561	0.638854	1
FBgn0005564	0.236906	1
FBgn0005585	0.972376	1
FBgn0005586	0.817409	1
FBgn0005590	3.12767e-07	8.12363e-05
FBgn0005592	0.497358	1
FBgn0005593	0.428642	1
FBgn0005596	0.577983	1
FBgn0005612	0.718254	1
FBgn0005613	0.521144	1
FBgn0005614	0.745797	1
FBgn0005616	0.462854	1
FBgn0005617	0.980992	1
FBgn0005619	1	1
FBgn0005624	0.55477	1
FBgn0005626	0.0950938	0.966816
FBgn0005630	1	1
FBgn0005631	0.659286	1
FBgn0005632	0.766533	1
FBgn0005633	0.0627138	0.788571
FBgn0005636	0.452034	1
FBgn0005638	0.403009	1
FBgn0005640	0.747201	1
FBgn0005642	0.589178	1
FBgn0005648	0.591894	1
FBgn0005649	1	1
FBgn0005655	0.860862	1
FBgn0005658	0.660678	1
FBgn0005659	0.745627	1
FBgn0005660	0.416518	1
FBgn0005664	2.72253e-09	1.88569e-06
FBgn0005666	0.506493	1
FBgn0005670	3.79354e-06	0.00058935
FBgn0005671	0.873234	1
FBgn0005672	0.765579	1
FBgn0005674	0.852737	1
FBgn0005677	1	1
FBgn0005683	0.353294	1
FBgn0005694	0.155015	1
FBgn0005695	0.780004	1
FBgn0005696	0.703647	1
FBgn0005771	0.603316	1
FBgn0005775	0.970417	1
FBgn0005777	0.954403	1
FBgn0005778	0.851147	1
FBgn0005779	0.673361	1
FBgn0008635	0.604056	1
FBgn0008636	0.33697	1
FBgn0008646	0.908348	1
FBgn0008651	0.498628	1
FBgn0010014	0.37515	1
FBgn0010015	0.67314	1
FBgn0010019	0.179079	1
FBgn0010038	0.131029	1
FBgn0010039	0.225612	1
FBgn0010040	0.196844	1
FBgn0010041	1.97516e-05	0.00237921
FBgn0010042	0.99336	1
FBgn0010043	0.0116898	0.308561
FBgn0010044	0.00138162	0.0661861
FBgn0010051	0.325202	1
FBgn0010052	0.489097	1
FBgn0010053	0.25727	1
FBgn0010078	0.640211	1
FBgn0010097	0.841916	1
FBgn0010100	0.977724	1
FBgn0010105	0.739468	1
FBgn0010109	0.976472	1
FBgn0010113	0.882216	1
FBgn0010114	1	1
FBgn0010173	1	1
FBgn0010194	0.369048	1
FBgn0010197	0.166608	1
FBgn0010198	0.146237	1
FBgn0010213	0.567328	1
FBgn0010215	0.834533	1
FBgn0010217	0.601694	1
FBgn0010220	1	1
FBgn0010222	0.0142114	0.348431
FBgn0010223	0.783562	1
FBgn0010225	0.0814768	0.896678
FBgn0010226	0.550772	1
FBgn0010228	0.671048	1
FBgn0010235	1	1
FBgn0010238	0.933251	1
FBgn0010240	1	1
FBgn0010241	0.602191	1
FBgn0010246	0.365013	1
FBgn0010247	1	1
FBgn0010258	1	1
FBgn0010263	1	1
FBgn0010265	0.257045	1
FBgn0010269	0.974458	1
FBgn0010278	1	1
FBgn0010280	0.638579	1
FBgn0010282	0.702688	1
FBgn0010287	0.8726	1
FBgn0010288	0.628767	1
FBgn0010292	0.680837	1
FBgn0010300	1	1
FBgn0010303	0.84374	1
FBgn0010309	0.710433	1
FBgn0010313	0.802811	1
FBgn0010314	0.983648	1
FBgn0010315	0.632825	1
FBgn0010316	0.663232	1
FBgn0010317	1	1
FBgn0010323	0.709953	1
FBgn0010328	0.865558	1
FBgn0010329	1	1
FBgn0010333	0.687933	1
FBgn0010339	0.808355	1
FBgn0010340	0.960082	1
FBgn0010341	1	1
FBgn0010342	0.9851	1
FBgn0010348	0.73176	1
FBgn0010350	0.618595	1
FBgn0010352	1	1
FBgn0010355	0.71154	1
FBgn0010356	0.94494	1
FBgn0010357	0.086069	0.916361
FBgn0010358	0.205632	1
FBgn0010359	0.206601	1
FBgn0010379	0.586619	1
FBgn0010380	0.7713	1
FBgn0010381	0.195192	1
FBgn0010382	1	1
FBgn0010383	0.263813	1
FBgn0010385	0.452358	1
FBgn0010387	0.641994	1
FBgn0010388	0.398769	1
FBgn0010389	0.320382	1
FBgn0010391	0.538216	1
FBgn0010395	1	1
FBgn0010397	0.785721	1
FBgn0010398	0.822079	1
FBgn0010399	0.725726	1
FBgn0010401	0.308796	1
FBgn0010403	0.838749	1
FBgn0010406	0.741236	1
FBgn0010407	1	1
FBgn0010408	0.78925	1
FBgn0010409	0.570003	1
FBgn0010411	0.580382	1
FBgn0010412	0.650837	1
FBgn0010414	1	1
FBgn0010415	0.27753	1
FBgn0010416	0.849764	1
FBgn0010417	1	1
FBgn0010421	1	1
FBgn0010422	1	1
FBgn0010423	0.438256	1
FBgn0010424	0.494673	1
FBgn0010425	0.622498	1
FBgn0010431	0.54394	1
FBgn0010433	0.685355	1
FBgn0010434	0.431269	1
FBgn0010435	0.598811	1
FBgn0010438	1	1
FBgn0010441	0.377297	1
FBgn0010452	0.715821	1
FBgn0010453	0.977227	1
FBgn0010470	0.410259	1
FBgn0010473	1	1
FBgn0010482	0.243264	1
FBgn0010488	0.833128	1
FBgn0010497	1	1
FBgn0010501	1	1
FBgn0010504	0.758856	1
FBgn0010516	0.635805	1
FBgn0010520	1	1
FBgn0010531	0.892887	1
FBgn0010548	0.320629	1
FBgn0010549	0.0189267	0.409659
FBgn0010551	0.985921	1
FBgn0010575	0.815953	1
FBgn0010583	0.937799	1
FBgn0010590	0.616925	1
FBgn0010591	0.876117	1
FBgn0010602	0.86965	1
FBgn0010607	0.928317	1
FBgn0010611	0.567567	1
FBgn0010612	0.920874	1
FBgn0010620	0.642518	1
FBgn0010621	0.986463	1
FBgn0010622	0.474015	1
FBgn0010638	0.780095	1
FBgn0010651	0.164921	1
FBgn0010660	0.773464	1
FBgn0010741	0.713747	1
FBgn0010747	0.828079	1
FBgn0010750	0.962842	1
FBgn0010762	0.625873	1
FBgn0010768	1	1
FBgn0010770	1	1
FBgn0010772	0.206955	1
FBgn0010774	0.870833	1
FBgn0010786	0.325429	1
FBgn0010803	0.626899	1
FBgn0010808	0.544307	1
FBgn0010812	0.767745	1
FBgn0010825	0.228489	1
FBgn0010830	1	1
FBgn0010877	1	1
FBgn0010894	0.753458	1
FBgn0010905	0.634021	1
FBgn0010909	0.88683	1
FBgn0010926	0.986024	1
FBgn0011016	0.899556	1
FBgn0011020	0.820819	1
FBgn0011202	0.736812	1
FBgn0011204	0.924616	1
FBgn0011205	0.304619	1
FBgn0011206	0.646308	1
FBgn0011207	0.539224	1
FBgn0011211	0.868161	1
FBgn0011217	0.664256	1
FBgn0011224	0.865897	1
FBgn0011225	1	1
FBgn0011227	0.132416	1
FBgn0011230	0.172094	1
FBgn0011232	0.737551	1
FBgn0011236	0.989032	1
FBgn0011239	0.870446	1
FBgn0011241	0.641777	1
FBgn0011244	1	1
FBgn0011259	0.47472	1
FBgn0011260	1	1
FBgn0011270	0.0903717	0.944217
FBgn0011272	0.608757	1
FBgn0011274	0.533006	1
FBgn0011276	0.920905	1
FBgn0011277	0.790378	1
FBgn0011278	0.39437	1
FBgn0011279	0.93227	1
FBgn0011280	0.302336	1
FBgn0011281	0.49906	1
FBgn0011282	0.375715	1
FBgn0011283	0.970991	1
FBgn0011284	0.467832	1
FBgn0011286	0.186238	1
FBgn0011288	0.347116	1
FBgn0011289	0.75112	1
FBgn0011290	0.690925	1
FBgn0011291	0.888782	1
FBgn0011293	0.188331	1
FBgn0011294	0.707412	1
FBgn0011296	0.198363	1
FBgn0011297	0.79399	1
FBgn0011300	0.935473	1
FBgn0011305	0.88209	1
FBgn0011327	0.482205	1
FBgn0011335	0.995812	1
FBgn0011336	0.845836	1
FBgn0011361	0.613597	1
FBgn0011455	0.18153	1
FBgn0011474	0.59168	1
FBgn0011476	0.83061	1
FBgn0011481	0.945886	1
FBgn0011509	0.992066	1
FBgn0011554	0.417354	1
FBgn0011555	0.272513	1
FBgn0011556	1	1
FBgn0011559	0.0592726	0.764382
FBgn0011566	0.95879	1
FBgn0011569	0.173427	1
FBgn0011570	0.770654	1
FBgn0011571	1	1
FBgn0011573	0.955442	1
FBgn0011576	0.360408	1
FBgn0011581	0.51859	1
FBgn0011582	1	1
FBgn0011584	0.88188	1
FBgn0011586	0.987597	1
FBgn0011589	0.708222	1
FBgn0011591	0.298238	1
FBgn0011592	0.217801	1
FBgn0011596	0.627613	1
FBgn0011603	0.0848	0.912249
FBgn0011604	0.451972	1
FBgn0011606	0.730475	1
FBgn0011638	1	1
FBgn0011640	0.791318	1
FBgn0011642	0.0163259	0.380624
FBgn0011648	0.320856	1
FBgn0011653	1	1
FBgn0011655	0.894951	1
FBgn0011656	0.736424	1
FBgn0011659	1	1
FBgn0011660	1	1
FBgn0011661	0.604729	1
FBgn0011666	1	1
FBgn0011668	0.219507	1
FBgn0011669	0.0380289	0.594129
FBgn0011670	0.0427244	0.631299
FBgn0011672	0.487612	1
FBgn0011674	0.128937	1
FBgn0011676	0.606382	1
FBgn0011692	0.759405	1
FBgn0011693	0.0768101	0.868802
FBgn0011694	0.632408	1
FBgn0011695	0.414245	1
FBgn0011701	0.162666	1
FBgn0011703	0.78808	1
FBgn0011704	0.929527	1
FBgn0011705	0.986913	1
FBgn0011706	0.777058	1
FBgn0011708	0.679228	1
FBgn0011710	1	1
FBgn0011715	0.726652	1
FBgn0011722	0.155039	1
FBgn0011723	1	1
FBgn0011725	0.469003	1
FBgn0011726	0.523435	1
FBgn0011737	0.864356	1
FBgn0011739	0.294179	1
FBgn0011740	0.0388745	0.601686
FBgn0011741	1	1
FBgn0011742	0.77179	1
FBgn0011743	0.574478	1
FBgn0011745	0.721043	1
FBgn0011746	0.0447106	0.646498
FBgn0011747	0.395054	1
FBgn0011754	0.853251	1
FBgn0011758	0.716182	1
FBgn0011760	0.786571	1
FBgn0011761	1	1
FBgn0011762	0.68991	1
FBgn0011763	0.596037	1
FBgn0011764	0.382602	1
FBgn0011766	0.922994	1
FBgn0011768	0.166147	1
FBgn0011769	0.673628	1
FBgn0011770	0.812042	1
FBgn0011771	0.961495	1
FBgn0011774	0.373232	1
FBgn0011785	0.574352	1
FBgn0011787	0.560175	1
FBgn0011802	0.72219	1
FBgn0011817	0.538169	1
FBgn0011818	0.734623	1
FBgn0011822	0.214949	1
FBgn0011823	0.797961	1
FBgn0011824	0.609052	1
FBgn0011826	0.581974	1
FBgn0011828	0.745878	1
FBgn0011829	0.705811	1
FBgn0011832	0.410228	1
FBgn0011834	0.650961	1
FBgn0011836	0.71818	1
FBgn0011837	0.764681	1
FBgn0011844	0.984376	1
FBgn0011849	1	1
FBgn0011850	0.957668	1
FBgn0011881	0.379599	1
FBgn0011882	0.336599	1
FBgn0011884	0.734881	1
FBgn0011890	0.695426	1
FBgn0011891	1	1
FBgn0011893	0.478505	1
FBgn0011894	0.724016	1
FBgn0011909	0.998864	1
FBgn0011916	0.793043	1
FBgn0011928	0.68193	1
FBgn0011955	1	1
FBgn0011956	1	1
FBgn0011965	0.665623	1
FBgn0011966	0.631602	1
FBgn0011987	0.945826	1
FBgn0012034	0.580627	1
FBgn0012036	0.0698649	0.831327
FBgn0012037	0.855472	1
FBgn0012042	0.768524	1
FBgn0012051	1	1
FBgn0012058	0.962998	1
FBgn0012344	0.675344	1
FBgn0013263	0.13896	1
FBgn0013269	1	1
FBgn0013272	0.651184	1
FBgn0013275	0.204793	1
FBgn0013276	0.189369	1
FBgn0013277	0.855624	1
FBgn0013278	0.87849	1
FBgn0013279	0.898085	1
FBgn0013300	1	1
FBgn0013301	0.51298	1
FBgn0013303	0.614184	1
FBgn0013305	0.359321	1
FBgn0013307	0.237139	1
FBgn0013308	3.1191e-13	5.185e-10
FBgn0013323	0.686471	1
FBgn0013325	0.354684	1
FBgn0013334	0.669909	1
FBgn0013342	0.64482	1
FBgn0013343	0.809589	1
FBgn0013347	0.68926	1
FBgn0013348	0.18182	1
FBgn0013432	0.683282	1
FBgn0013433	1	1
FBgn0013435	0.898286	1
FBgn0013467	0.246824	1
FBgn0013469	0.744094	1
FBgn0013531	0.757903	1
FBgn0013548	0.830152	1
FBgn0013563	0.864213	1
FBgn0013576	0.564742	1
FBgn0013672	0.2109	1
FBgn0013673	0.709788	1
FBgn0013674	0.282973	1
FBgn0013675	0.39968	1
FBgn0013676	0.280526	1
FBgn0013678	0.207044	1
FBgn0013679	0.845307	1
FBgn0013680	0.185819	1
FBgn0013681	0.0112284	0.303004
FBgn0013683	0.835572	1
FBgn0013684	0.444527	1
FBgn0013685	0.54583	1
FBgn0013686	0.859227	1
FBgn0013688	0.35349	1
FBgn0013689	0.791615	1
FBgn0013690	0.514191	1
FBgn0013692	0.84603	1
FBgn0013702	0.317115	1
FBgn0013703	0.74575	1
FBgn0013706	0.110579	1
FBgn0013707	0.940729	1
FBgn0013709	0.752816	1
FBgn0013710	0.918815	1
FBgn0013717	0.861439	1
FBgn0013718	0.529089	1
FBgn0013720	0.890882	1
FBgn0013725	0.00528765	0.180116
FBgn0013726	0.7098	1
FBgn0013732	0.376689	1
FBgn0013733	0.955314	1
FBgn0013746	0.736582	1
FBgn0013749	0.956733	1
FBgn0013750	0.436315	1
FBgn0013751	0.188653	1
FBgn0013753	0.648905	1
FBgn0013755	0.526059	1
FBgn0013756	0.0190987	0.411241
FBgn0013759	0.718606	1
FBgn0013762	0.914243	1
FBgn0013763	0.530536	1
FBgn0013764	0.489265	1
FBgn0013765	0.567653	1
FBgn0013767	0.560823	1
FBgn0013770	0.238216	1
FBgn0013771	0.651347	1
FBgn0013772	0.0809193	0.894958
FBgn0013773	0.77323	1
FBgn0013799	0.817823	1
FBgn0013809	1	1
FBgn0013810	0.694086	1
FBgn0013811	0.349217	1
FBgn0013812	0.556015	1
FBgn0013813	0.630657	1
FBgn0013949	0.812554	1
FBgn0013953	0.986774	1
FBgn0013954	0.838559	1
FBgn0013972	1	1
FBgn0013973	0.545414	1
FBgn0013981	0.753713	1
FBgn0013983	0.618855	1
FBgn0013984	0.729658	1
FBgn0013987	0.563229	1
FBgn0013995	0.416763	1
FBgn0013997	0.563391	1
FBgn0014000	0.085707	0.915621
FBgn0014001	0.993434	1
FBgn0014002	0.785874	1
FBgn0014006	0.836488	1
FBgn0014007	0.44581	1
FBgn0014009	0.527964	1
FBgn0014010	0.537221	1
FBgn0014011	0.0479413	0.67204
FBgn0014018	0.337221	1
FBgn0014019	1.511e-05	0.00187455
FBgn0014020	0.207643	1
FBgn0014022	0.642282	1
FBgn0014023	1	1
FBgn0014024	1	1
FBgn0014026	0.461878	1
FBgn0014028	0.858737	1
FBgn0014029	0.937579	1
FBgn0014031	0.110594	1
FBgn0014032	0.81941	1
FBgn0014033	0.118045	1
FBgn0014037	0.477213	1
FBgn0014073	0.0930107	0.956582
FBgn0014075	0.805216	1
FBgn0014076	0.750079	1
FBgn0014092	0.71292	1
FBgn0014127	0.596416	1
FBgn0014133	0.858959	1
FBgn0014135	0.333624	1
FBgn0014141	0.769317	1
FBgn0014143	0.715131	1
FBgn0014163	0.691885	1
FBgn0014179	0.547065	1
FBgn0014184	0.748081	1
FBgn0014189	0.692045	1
FBgn0014269	0.969258	1
FBgn0014340	0.557808	1
FBgn0014342	0.898498	1
FBgn0014343	0.808982	1
FBgn0014366	0.880973	1
FBgn0014368	0.00141494	0.0673941
FBgn0014380	0.670411	1
FBgn0014388	0.593696	1
FBgn0014391	0.270311	1
FBgn0014395	0.413231	1
FBgn0014396	0.631125	1
FBgn0014411	0.802189	1
FBgn0014417	0.421396	1
FBgn0014427	0.377672	1
FBgn0014454	0.00579068	0.19175
FBgn0014455	1	1
FBgn0014464	0.611117	1
FBgn0014465	0.456542	1
FBgn0014466	0.393972	1
FBgn0014469	1	1
FBgn0014857	0.742276	1
FBgn0014859	0.996075	1
FBgn0014861	1	1
FBgn0014863	0.268021	1
FBgn0014865	0.806195	1
FBgn0014868	0.716405	1
FBgn0014869	0.343151	1
FBgn0014870	0.949213	1
FBgn0014877	0.645545	1
FBgn0014879	0.721069	1
FBgn0014903	0.29672	1
FBgn0014906	0.498234	1
FBgn0014930	0.512763	1
FBgn0014931	0.603949	1
FBgn0014949	0.806606	1
FBgn0015000	0.957332	1
FBgn0015001	0.86299	1
FBgn0015008	0.503158	1
FBgn0015010	0.0371704	0.585122
FBgn0015011	0.679653	1
FBgn0015019	1	1
FBgn0015024	0.833184	1
FBgn0015025	0.239472	1
FBgn0015031	0.822719	1
FBgn0015032	0.425442	1
FBgn0015033	0.862055	1
FBgn0015034	0.00393694	0.146407
FBgn0015035	0.795383	1
FBgn0015036	1	1
FBgn0015037	0.00146157	0.0686319
FBgn0015038	0.00094319	0.049932
FBgn0015039	0.0066677	0.213559
FBgn0015040	1	1
FBgn0015075	0.552663	1
FBgn0015218	1	1
FBgn0015221	0.704886	1
FBgn0015222	0.723706	1
FBgn0015229	1	1
FBgn0015230	0.733782	1
FBgn0015239	0.859226	1
FBgn0015240	0.905383	1
FBgn0015245	0.855712	1
FBgn0015247	0.778758	1
FBgn0015268	1	1
FBgn0015269	0.641924	1
FBgn0015270	1	1
FBgn0015271	0.624554	1
FBgn0015277	1	1
FBgn0015278	0.972795	1
FBgn0015279	0.929658	1
FBgn0015282	0.975028	1
FBgn0015283	0.961063	1
FBgn0015286	0.770691	1
FBgn0015288	0.909574	1
FBgn0015295	0.63273	1
FBgn0015296	1	1
FBgn0015298	0.777203	1
FBgn0015299	1	1
FBgn0015300	0.538678	1
FBgn0015316	0.0523415	0.711425
FBgn0015320	0.584867	1
FBgn0015321	0.743828	1
FBgn0015323	0.956782	1
FBgn0015324	0.856715	1
FBgn0015331	0.886915	1
FBgn0015336	1	1
FBgn0015338	0.886433	1
FBgn0015351	0.387162	1
FBgn0015359	0.753112	1
FBgn0015360	1	1
FBgn0015371	0.766045	1
FBgn0015372	0.802077	1
FBgn0015376	0.990281	1
FBgn0015379	1	1
FBgn0015380	0.801116	1
FBgn0015381	0.0118242	0.310511
FBgn0015391	1	1
FBgn0015393	0.697959	1
FBgn0015396	1	1
FBgn0015399	0.609415	1
FBgn0015400	1	1
FBgn0015402	0.677804	1
FBgn0015477	0.906005	1
FBgn0015509	0.483456	1
FBgn0015513	1	1
FBgn0015519	1	1
FBgn0015520	0.863434	1
FBgn0015521	0.262926	1
FBgn0015522	0.0448397	0.646498
FBgn0015524	0.779412	1
FBgn0015527	0.707967	1
FBgn0015541	0.590412	1
FBgn0015543	0.727167	1
FBgn0015544	0.719639	1
FBgn0015546	0.576862	1
FBgn0015550	0.858529	1
FBgn0015553	1	1
FBgn0015558	0.00599858	0.195759
FBgn0015561	0.607071	1
FBgn0015568	0.290352	1
FBgn0015569	0.971611	1
FBgn0015570	0.444515	1
FBgn0015571	0.552669	1
FBgn0015572	1	1
FBgn0015574	0.609669	1
FBgn0015575	0.303375	1
FBgn0015576	1	1
FBgn0015577	0.630628	1
FBgn0015582	0.150319	1
FBgn0015583	0.0132057	0.334123
FBgn0015584	1.91288e-05	0.002321
FBgn0015585	0.228373	1
FBgn0015586	0.122943	1
FBgn0015589	0.664109	1
FBgn0015591	1	1
FBgn0015600	0.032671	0.544178
FBgn0015602	0.7195	1
FBgn0015609	1	1
FBgn0015614	0.63871	1
FBgn0015615	0.777855	1
FBgn0015618	0.766269	1
FBgn0015621	0.798375	1
FBgn0015622	0.346636	1
FBgn0015623	0.157291	1
FBgn0015625	1	1
FBgn0015663	0.277358	1
FBgn0015664	0.651906	1
FBgn0015714	0.372532	1
FBgn0015721	0.658993	1
FBgn0015737	0.344519	1
FBgn0015754	0.87063	1
FBgn0015756	0.481736	1
FBgn0015765	0.799967	1
FBgn0015766	1	1
FBgn0015770	0.990028	1
FBgn0015772	0.867745	1
FBgn0015773	0.419138	1
FBgn0015774	0.776374	1
FBgn0015776	0.97527	1
FBgn0015777	0.732382	1
FBgn0015778	0.640215	1
FBgn0015781	0.669259	1
FBgn0015789	0.690039	1
FBgn0015790	0.571327	1
FBgn0015791	0.756068	1
FBgn0015793	0.836036	1
FBgn0015794	1	1
FBgn0015795	1	1
FBgn0015797	0.771735	1
FBgn0015799	0.88097	1
FBgn0015801	0.813454	1
FBgn0015803	0.756123	1
FBgn0015805	1	1
FBgn0015806	0.765616	1
FBgn0015808	0.586407	1
FBgn0015818	0.772574	1
FBgn0015828	0.85046	1
FBgn0015829	0.896941	1
FBgn0015831	0.708692	1
FBgn0015834	0.79734	1
FBgn0015838	0.408818	1
FBgn0015872	0.249518	1
FBgn0015903	0.241748	1
FBgn0015904	0.54933	1
FBgn0015905	0.328202	1
FBgn0015907	0.690493	1
FBgn0015919	0.117047	1
FBgn0015924	0.21464	1
FBgn0015925	0.175465	1
FBgn0015926	0.404684	1
FBgn0015929	0.951711	1
FBgn0015946	0.641032	1
FBgn0015949	0.906468	1
FBgn0016013	0.506013	1
FBgn0016031	0.779852	1
FBgn0016032	0.822415	1
FBgn0016034	0.661668	1
FBgn0016036	6.5543e-08	2.594e-05
FBgn0016038	0.976651	1
FBgn0016041	0.404337	1
FBgn0016047	0.411623	1
FBgn0016053	0.600197	1
FBgn0016054	0.373254	1
FBgn0016059	0.637539	1
FBgn0016061	0.67884	1
FBgn0016070	1	1
FBgn0016075	0.00103869	0.0529939
FBgn0016076	0.705872	1
FBgn0016078	0.859744	1
FBgn0016080	1	1
FBgn0016081	0.291172	1
FBgn0016119	0.275242	1
FBgn0016120	0.368803	1
FBgn0016122	0.746763	1
FBgn0016123	0.074161	0.850191
FBgn0016126	0.510549	1
FBgn0016131	1	1
FBgn0016641	1	1
FBgn0016650	0.250761	1
FBgn0016660	0.0968846	0.973708
FBgn0016672	0.737145	1
FBgn0016675	0.537696	1
FBgn0016684	0.621293	1
FBgn0016685	0.395788	1
FBgn0016687	0.887986	1
FBgn0016691	0.385551	1
FBgn0016693	0.395036	1
FBgn0016694	0.424837	1
FBgn0016696	0.381682	1
FBgn0016697	0.978989	1
FBgn0016698	0.499541	1
FBgn0016700	0.654424	1
FBgn0016701	0.957865	1
FBgn0016715	0.336215	1
FBgn0016726	0.254383	1
FBgn0016754	0.85289	1
FBgn0016756	0.675312	1
FBgn0016762	0.834184	1
FBgn0016792	0.863305	1
FBgn0016794	0.798734	1
FBgn0016797	0.708973	1
FBgn0016917	0.701765	1
FBgn0016919	0.653133	1
FBgn0016920	0.309297	1
FBgn0016926	0.593576	1
FBgn0016930	0.783023	1
FBgn0016970	0.705512	1
FBgn0016974	0.359829	1
FBgn0016977	0.34513	1
FBgn0016978	0.840969	1
FBgn0016983	0.700312	1
FBgn0016984	0.481177	1
FBgn0017414	0.682548	1
FBgn0017418	0.920901	1
FBgn0017429	0.58694	1
FBgn0017430	0.418976	1
FBgn0017448	0.0140521	0.347086
FBgn0017456	0.582426	1
FBgn0017457	0.842252	1
FBgn0017482	0.306949	1
FBgn0017545	0.45728	1
FBgn0017550	0.821538	1
FBgn0017551	0.314824	1
FBgn0017556	1	1
FBgn0017558	0.409628	1
FBgn0017561	0.223003	1
FBgn0017566	0.892283	1
FBgn0017567	0.722293	1
FBgn0017572	0.672482	1
FBgn0017577	0.95129	1
FBgn0017578	0.882137	1
FBgn0017579	0.577234	1
FBgn0017581	0.760966	1
FBgn0017590	0.491651	1
FBgn0019624	0.889656	1
FBgn0019637	0.891036	1
FBgn0019643	0.514089	1
FBgn0019644	0.738238	1
FBgn0019650	1	1
FBgn0019660	0.768125	1
FBgn0019661	0.609316	1
FBgn0019662	0.672159	1
FBgn0019686	0.679087	1
FBgn0019809	0.0009313	0.0496185
FBgn0019828	1	1
FBgn0019830	0.642997	1
FBgn0019886	0.665872	1
FBgn0019890	0.369206	1
FBgn0019925	0.9282	1
FBgn0019928	0.704129	1
FBgn0019929	0.538181	1
FBgn0019932	0.731696	1
FBgn0019936	0.183461	1
FBgn0019938	0.495707	1
FBgn0019940	0.541353	1
FBgn0019947	0.77381	1
FBgn0019948	0.53639	1
FBgn0019949	0.591096	1
FBgn0019952	1	1
FBgn0019957	1	1
FBgn0019960	0.980726	1
FBgn0019968	0.248389	1
FBgn0019972	0.734402	1
FBgn0019982	0.905823	1
FBgn0019985	0.819185	1
FBgn0019990	0.485457	1
FBgn0020018	0.219882	1
FBgn0020224	0.818221	1
FBgn0020235	0.829375	1
FBgn0020236	0.378354	1
FBgn0020238	0.845654	1
FBgn0020248	0.680305	1
FBgn0020249	0.848306	1
FBgn0020251	0.528173	1
FBgn0020255	0.952944	1
FBgn0020257	1	1
FBgn0020258	0.893081	1
FBgn0020261	0.991058	1
FBgn0020269	0.42267	1
FBgn0020270	0.0444145	0.646498
FBgn0020272	9.00615e-06	0.00124758
FBgn0020277	0.590511	1
FBgn0020278	0.313498	1
FBgn0020279	0.667266	1
FBgn0020280	0.905335	1
FBgn0020294	0.974729	1
FBgn0020299	0.761278	1
FBgn0020300	0.420782	1
FBgn0020304	0.400826	1
FBgn0020305	0.840318	1
FBgn0020306	1	1
FBgn0020307	1	1
FBgn0020309	0.77717	1
FBgn0020312	0.764354	1
FBgn0020369	0.861582	1
FBgn0020370	0.163706	1
FBgn0020371	0.366246	1
FBgn0020372	0.67827	1
FBgn0020377	0.851548	1
FBgn0020378	0.612639	1
FBgn0020379	0.52128	1
FBgn0020381	0.296371	1
FBgn0020385	0.48999	1
FBgn0020386	0.770138	1
FBgn0020388	0.869432	1
FBgn0020389	0.574206	1
FBgn0020391	0.203608	1
FBgn0020392	0.612796	1
FBgn0020399	1	1
FBgn0020407	0.843569	1
FBgn0020412	0.954736	1
FBgn0020414	0.390886	1
FBgn0020415	0.198265	1
FBgn0020416	0.773444	1
FBgn0020429	0.58493	1
FBgn0020440	0.89715	1
FBgn0020443	0.773811	1
FBgn0020445	0.388676	1
FBgn0020493	0.845714	1
FBgn0020496	1	1
FBgn0020497	0.681449	1
FBgn0020503	1	1
FBgn0020506	0.00090141	0.0481803
FBgn0020508	0.0084345	0.246386
FBgn0020509	0.230167	1
FBgn0020510	1	1
FBgn0020513	0.253264	1
FBgn0020518	0.871702	1
FBgn0020521	0.577576	1
FBgn0020545	0.904672	1
FBgn0020546	0.512039	1
FBgn0020556	0.0616293	0.780841
FBgn0020616	0.800251	1
FBgn0020617	0.33558	1
FBgn0020618	0.587627	1
FBgn0020620	0.791745	1
FBgn0020621	0.659236	1
FBgn0020622	0.303071	1
FBgn0020626	0.464802	1
FBgn0020633	0.520134	1
FBgn0020637	0.0772088	0.868802
FBgn0020638	0.166402	1
FBgn0020639	0.247344	1
FBgn0020641	0.734233	1
FBgn0020642	0.0851219	0.912458
FBgn0020645	0.764748	1
FBgn0020646	0.820895	1
FBgn0020647	0.673124	1
FBgn0020653	0.750721	1
FBgn0020655	0.974902	1
FBgn0020660	0.491965	1
FBgn0020762	0.418077	1
FBgn0020764	0.140945	1
FBgn0020765	0.00446198	0.161844
FBgn0020766	0.644901	1
FBgn0020767	0.911341	1
FBgn0020880	0.0994546	0.985392
FBgn0020887	1	1
FBgn0020906	0.187781	1
FBgn0020907	1	1
FBgn0020908	0.197756	1
FBgn0020909	1	1
FBgn0020910	0.761339	1
FBgn0020912	1	1
FBgn0020930	0.854855	1
FBgn0021738	0.0701711	0.831391
FBgn0021742	0.00104921	0.0533201
FBgn0021750	0.780519	1
FBgn0021760	0.391183	1
FBgn0021761	0.533962	1
FBgn0021764	0.548417	1
FBgn0021765	1	1
FBgn0021767	1	1
FBgn0021768	0.795034	1
FBgn0021776	0.530049	1
FBgn0021795	0.0607728	0.774713
FBgn0021796	0.445447	1
FBgn0021800	0.223135	1
FBgn0021814	0.341021	1
FBgn0021818	1	1
FBgn0021825	0.738357	1
FBgn0021847	0.618632	1
FBgn0021856	0.895887	1
FBgn0021872	0.817889	1
FBgn0021874	0.710753	1
FBgn0021875	0.436775	1
FBgn0021895	0.220094	1
FBgn0021906	0.555554	1
FBgn0021944	0.601809	1
FBgn0021967	0.619385	1
FBgn0021979	0.894289	1
FBgn0021995	0.487484	1
FBgn0022023	0.685509	1
FBgn0022027	0.980679	1
FBgn0022029	0.63653	1
FBgn0022069	0.621099	1
FBgn0022097	1	1
FBgn0022153	0.891273	1
FBgn0022160	0.173553	1
FBgn0022213	1	1
FBgn0022224	0.881685	1
FBgn0022238	0.659515	1
FBgn0022246	1	1
FBgn0022288	0.836189	1
FBgn0022338	0.605241	1
FBgn0022343	0.834047	1
FBgn0022344	0.806111	1
FBgn0022349	0.695761	1
FBgn0022355	0.681303	1
FBgn0022359	0.153745	1
FBgn0022361	0.550728	1
FBgn0022382	0.797515	1
FBgn0022699	0.555464	1
FBgn0022700	0.601192	1
FBgn0022702	0.135855	1
FBgn0022708	0.33145	1
FBgn0022709	0.647485	1
FBgn0022710	0.801534	1
FBgn0022720	0.726669	1
FBgn0022724	0.920597	1
FBgn0022740	0.506086	1
FBgn0022764	0.745825	1
FBgn0022768	0.702707	1
FBgn0022770	0.129949	1
FBgn0022772	1	1
FBgn0022774	0.387302	1
FBgn0022786	0.967505	1
FBgn0022787	0.178266	1
FBgn0022800	0.562502	1
FBgn0022893	1	1
FBgn0022935	0.768803	1
FBgn0022936	1	1
FBgn0022942	0.955179	1
FBgn0022943	0.891665	1
FBgn0022959	0.474593	1
FBgn0022960	0.318121	1
FBgn0022981	0.672583	1
FBgn0022984	0.610036	1
FBgn0022985	0.847306	1
FBgn0022986	0.280732	1
FBgn0022987	0.887701	1
FBgn0023000	0.932329	1
FBgn0023001	1	1
FBgn0023023	0.241104	1
FBgn0023076	0.026971	0.49431
FBgn0023081	0.946977	1
FBgn0023083	0.767355	1
FBgn0023090	0.681578	1
FBgn0023091	0.909373	1
FBgn0023094	0.0749841	0.856674
FBgn0023095	0.49812	1
FBgn0023096	0.947746	1
FBgn0023097	0.905279	1
FBgn0023129	0.80084	1
FBgn0023130	0.367507	1
FBgn0023143	0.752676	1
FBgn0023167	0.736843	1
FBgn0023169	0.905061	1
FBgn0023170	0.361279	1
FBgn0023171	0.294101	1
FBgn0023172	0.647309	1
FBgn0023174	0.798225	1
FBgn0023175	0.974097	1
FBgn0023177	0.912672	1
FBgn0023178	1	1
FBgn0023179	0.447985	1
FBgn0023180	0.690904	1
FBgn0023181	0.662741	1
FBgn0023197	0.0929854	0.956582
FBgn0023212	0.388052	1
FBgn0023213	0.667038	1
FBgn0023214	1	1
FBgn0023215	0.736377	1
FBgn0023216	0.943263	1
FBgn0023388	0.709818	1
FBgn0023395	0.913599	1
FBgn0023407	0.360692	1
FBgn0023415	0.0273433	0.498932
FBgn0023416	0.00020652	0.0151905
FBgn0023423	0.79755	1
FBgn0023441	0.208003	1
FBgn0023458	0.727244	1
FBgn0023477	0.195335	1
FBgn0023479	0.526285	1
FBgn0023489	0.686724	1
FBgn0023495	4.3231e-05	0.00435533
FBgn0023496	0.0791566	0.880148
FBgn0023506	0.672162	1
FBgn0023507	0.0790678	0.880148
FBgn0023508	0.882101	1
FBgn0023509	1	1
FBgn0023510	1	1
FBgn0023511	0.978546	1
FBgn0023512	0.914387	1
FBgn0023513	0.388087	1
FBgn0023514	0.73524	1
FBgn0023515	1	1
FBgn0023516	0.949263	1
FBgn0023517	1	1
FBgn0023518	0.70707	1
FBgn0023519	0.909136	1
FBgn0023520	0.203624	1
FBgn0023521	0.871115	1
FBgn0023522	1	1
FBgn0023523	0.659932	1
FBgn0023524	0.45185	1
FBgn0023525	0.725799	1
FBgn0023526	0.486802	1
FBgn0023527	1	1
FBgn0023528	1	1
FBgn0023529	0.676622	1
FBgn0023530	0.32877	1
FBgn0023531	0.00682584	0.216952
FBgn0023534	0.839637	1
[truncated: 13,676 more rows]
