# Supplementary material for: Microenvironmental Gene Expression Plasticity Among Individual Drosophila melanogaster
Source: G3 (Bethesda). 2016 Oct 20;6(12):4197–210. doi: 10.1534/g3.116.035444 (PMC5144987; doi:10.1534/g3.116.035444)
Supplement: Supplemental Material [file supp_g3.116.035444_TableS7.xlsx]

## Sheet: Table S7
Flybase ID	r	P-value
FBgn0000003	-0.39118	0.1341
FBgn0000008	-0.55	0.0273
FBgn0000014	0.09412	0.7288
FBgn0000015	0.50294	0.0471
FBgn0000017	0.06471	0.8118
FBgn0000018	0.23529	0.3804
FBgn0000022	-0.09399	0.7292
FBgn0000024	0.37647	0.1506
FBgn0000028	-0.05588	0.8371
FBgn0000032	-0.09118	0.737
FBgn0000036	0.22059	0.4117
FBgn0000037	-0.02647	0.9225
FBgn0000038	-0.13235	0.6251
FBgn0000039	0.00882	0.9741
FBgn0000042	0.30588	0.2493
FBgn0000043	-0.06765	0.8034
FBgn0000044	0.43235	0.0944
FBgn0000045	0.35882	0.1723
FBgn0000046	0.25	0.3504
FBgn0000047	0.46765	0.0678
FBgn0000052	0.13824	0.6097
FBgn0000053	0.05588	0.8371
FBgn0000054	0.07059	0.795
FBgn0000055	-0.46471	0.0697
FBgn0000057	-0.05	0.8541
FBgn0000061	-0.12941	0.6329
FBgn0000063	0.08235	0.7617
FBgn0000064	-0.00294	0.9914
FBgn0000071	0.33529	0.2043
FBgn0000075	-0.18824	0.4851
FBgn0000077	0.20588	0.4443
FBgn0000078	0.22647	0.399
FBgn0000079	0.34706	0.1878
FBgn0000083	0.37059	0.1577
FBgn0000084	0.09412	0.7288
FBgn0000092	0.11471	0.6723
FBgn0000094	-0.14118	0.602
FBgn0000097	-0.24118	0.3682
FBgn0000099	-0.05	0.8541
FBgn0000100	0.41471	0.1102
FBgn0000108	0.06176	0.8202
FBgn0000109	0.00294	0.9914
FBgn0000114	0.02941	0.9139
FBgn0000115	-0.05588	0.8371
FBgn0000116	0.60882	0.0123
FBgn0000117	0.13824	0.6097
FBgn0000119	-0.14118	0.602
FBgn0000120	-0.34706	0.1878
FBgn0000121	-0.40588	0.1188
FBgn0000137	0.29412	0.2688
FBgn0000139	-0.27941	0.2946
FBgn0000140	-0.03529	0.8968
FBgn0000146	0.13824	0.6097
FBgn0000147	-0.21471	0.4246
FBgn0000150	0.28529	0.2841
FBgn0000152	-0.24118	0.3682
FBgn0000153	0.36765	0.1612
FBgn0000157	0.22647	0.399
FBgn0000158	-0.04118	0.8797
FBgn0000163	-0.03235	0.9053
FBgn0000166	-0.29118	0.2739
FBgn0000173	-0.00882	0.9741
FBgn0000179	-0.02647	0.9225
FBgn0000180	-0.37941	0.1472
FBgn0000181	0.02353	0.9311
FBgn0000182	-0.27941	0.2946
FBgn0000183	-0.29118	0.2739
FBgn0000206	-0.05588	0.8371
FBgn0000210	0.2	0.4577
FBgn0000212	-0.22941	0.3927
FBgn0000216	-0.09553	0.7249
FBgn0000221	-0.06176	0.8202
FBgn0000228	-0.24412	0.3622
FBgn0000229	-0.12941	0.6329
FBgn0000233	-0.02353	0.9311
FBgn0000239	-0.39706	0.1278
FBgn0000241	0.26176	0.3274
FBgn0000244	0.12353	0.6485
FBgn0000246	-0.32353	0.2216
FBgn0000247	0.32353	0.2216
FBgn0000250	-0.23235	0.3865
FBgn0000251	-0.42647	0.0995
FBgn0000253	0.23824	0.3743
FBgn0000256	-0.00294	0.9914
FBgn0000257	-0.37353	0.1541
FBgn0000259	-0.09118	0.737
FBgn0000261	0.14706	0.5868
FBgn0000273	0.39706	0.1278
FBgn0000274	-0.01765	0.9483
FBgn0000276	-0.33824	0.2001
FBgn0000277	-0.37941	0.1472
FBgn0000278	-0.18529	0.4921
FBgn0000279	0.05588	0.8371
FBgn0000283	-0.18824	0.4851
FBgn0000286	0.28824	0.279
FBgn0000287	0.30882	0.2445
FBgn0000289	-0.03235	0.9053
FBgn0000299	0.15882	0.5569
FBgn0000303	0.1	0.7125
FBgn0000307	0.10588	0.6963
FBgn0000308	0.27941	0.2946
FBgn0000313	0.11765	0.6643
FBgn0000316	-0.08235	0.7617
FBgn0000317	-0.44706	0.0825
FBgn0000318	-0.64412	0.0071
FBgn0000319	0.13529	0.6174
FBgn0000320	0.04118	0.8797
FBgn0000326	0.17647	0.5133
FBgn0000330	-0.47941	0.0602
FBgn0000337	-0.27647	0.2999
FBgn0000339	0.28824	0.279
FBgn0000346	-0.10294	0.7044
FBgn0000351	-0.16765	0.5349
FBgn0000352	-0.10294	0.7044
FBgn0000355	0.12647	0.6407
FBgn0000356	0.25882	0.3331
FBgn0000357	0.19706	0.4645
FBgn0000358	0.38824	0.1373
FBgn0000359	0.39706	0.1278
FBgn0000360	0.41176	0.113
FBgn0000370	0.45588	0.0759
FBgn0000376	-0.40294	0.1217
FBgn0000377	-0.20294	0.451
FBgn0000382	-0.00588	0.9828
FBgn0000384	-0.14118	0.602
FBgn0000394	-0.45	0.0803
FBgn0000395	-0.64412	0.0071
FBgn0000404	-0.18529	0.4921
FBgn0000405	-0.09118	0.737
FBgn0000406	0.23235	0.3865
FBgn0000409	0.20588	0.4443
FBgn0000411	0.01765	0.9483
FBgn0000412	-0.22353	0.4053
FBgn0000413	-0.45294	0.0781
FBgn0000414	0.03824	0.8882
FBgn0000416	0.31765	0.2306
FBgn0000422	-0.15588	0.5643
FBgn0000426	-0.2	0.4577
FBgn0000427	0.25294	0.3446
FBgn0000439	-0.28235	0.2893
FBgn0000442	-0.44706	0.0825
FBgn0000447	-0.15294	0.5717
FBgn0000448	-0.17353	0.5204
FBgn0000449	0.52941	0.035
FBgn0000451	-0.15	0.5792
FBgn0000454	0.45588	0.0759
FBgn0000455	-0.13529	0.6174
FBgn0000459	0.26471	0.3218
FBgn0000463	-0.37647	0.1506
FBgn0000464	0.09412	0.7288
FBgn0000473	-0.08235	0.7617
FBgn0000477	0.41471	0.1102
FBgn0000479	0.12941	0.6329
FBgn0000482	0.03529	0.8968
FBgn0000489	-0.22353	0.4053
FBgn0000490	0.15294	0.5717
FBgn0000492	-0.7	0.0025
FBgn0000497	0.16176	0.5495
FBgn0000499	0.08529	0.7535
FBgn0000500	-0.26471	0.3218
FBgn0000504	0.12353	0.6485
FBgn0000520	-0.15	0.5792
FBgn0000524	-0.37647	0.1506
FBgn0000527	0.41471	0.1102
FBgn0000529	0.00294	0.9914
FBgn0000533	-0.52647	0.0362
FBgn0000535	0.00294	0.9914
FBgn0000536	-0.12647	0.6407
FBgn0000541	-0.37353	0.1541
FBgn0000542	0.29118	0.2739
FBgn0000543	-0.11765	0.6643
FBgn0000546	-0.46471	0.0697
FBgn0000547	-0.35882	0.1723
FBgn0000551	-0.63235	0.0086
FBgn0000552	0.35294	0.18
FBgn0000556	-0.05882	0.8287
FBgn0000557	-0.08235	0.7617
FBgn0000559	0.14706	0.5868
FBgn0000560	-0.32647	0.2172
FBgn0000562	-0.22941	0.3927
FBgn0000564	0.25	0.3504
FBgn0000565	0.01176	0.9655
FBgn0000566	0.25	0.3504
FBgn0000567	-0.13235	0.6251
FBgn0000568	0.17941	0.5061
FBgn0000575	0.13824	0.6097
FBgn0000576	-0.05294	0.8456
FBgn0000577	-0.13235	0.6251
FBgn0000578	-0.31176	0.2398
FBgn0000579	0.35588	0.1761
FBgn0000581	-0.10294	0.7044
FBgn0000588	-0.05	0.8541
FBgn0000591	-0.31935	0.2279
FBgn0000592	0.08235	0.7617
FBgn0000594	-0.03824	0.8882
FBgn0000606	0.08824	0.7452
FBgn0000611	-0.15	0.5792
FBgn0000615	0.28529	0.2841
FBgn0000617	-0.43235	0.0944
FBgn0000618	-0.36471	0.1649
FBgn0000625	-0.51176	0.0427
FBgn0000629	0.02059	0.9397
FBgn0000633	-0.27353	0.3053
FBgn0000635	0.30294	0.2541
FBgn0000636	0.32353	0.2216
FBgn0000639	0.24118	0.3682
FBgn0000640	0.11765	0.6643
FBgn0000644	-0.18235	0.4991
FBgn0000658	0.30588	0.2493
FBgn0000659	-0.21765	0.4181
FBgn0000662	-0.09118	0.737
FBgn0000667	0.44706	0.0825
FBgn0000709	-0.02059	0.9397
FBgn0000711	-0.07059	0.795
FBgn0000715	-0.54706	0.0283
FBgn0000719	-0.08529	0.7535
FBgn0000721	-0.14118	0.602
FBgn0000723	0.02353	0.9311
FBgn0000808	-0.48529	0.0567
FBgn0000810	0.13824	0.6097
FBgn0000826	-0.12647	0.6407
FBgn0000927	-0.51765	0.04
FBgn0000928	0.33824	0.2001
FBgn0000964	0.20588	0.4443
FBgn0000996	0.05882	0.8287
FBgn0001075	0.15882	0.5569
FBgn0001077	-0.32647	0.2172
FBgn0001078	0.03235	0.9053
FBgn0001079	-0.15882	0.5569
FBgn0001083	0.29706	0.2639
FBgn0001084	-0.20588	0.4443
FBgn0001085	-0.08824	0.7452
FBgn0001086	-0.19706	0.4645
FBgn0001087	-0.22941	0.3927
FBgn0001089	-0.13529	0.6174
FBgn0001090	0.16471	0.5421
FBgn0001091	0.36765	0.1612
FBgn0001092	-0.01176	0.9655
FBgn0001098	0.43529	0.092
FBgn0001099	-0.16471	0.5421
FBgn0001104	-0.24706	0.3563
FBgn0001105	-0.27059	0.3108
FBgn0001108	0.01765	0.9483
FBgn0001112	-0.37059	0.1577
FBgn0001114	0.20882	0.4377
FBgn0001120	-0.12059	0.6564
FBgn0001122	0.26765	0.3163
FBgn0001123	0.10882	0.6883
FBgn0001124	-0.52941	0.035
FBgn0001125	0.18824	0.4851
FBgn0001128	0.28529	0.2841
FBgn0001133	-0.64412	0.0071
FBgn0001134	-0.37941	0.1472
FBgn0001137	0.13235	0.6251
FBgn0001138	-0.07941	0.77
FBgn0001139	-0.38824	0.1373
FBgn0001142	-0.45294	0.0781
FBgn0001145	0.2	0.4577
FBgn0001147	0.33824	0.2001
FBgn0001148	-0.27941	0.2946
FBgn0001149	-0.52647	0.0362
FBgn0001150	0.20882	0.4377
FBgn0001168	-0.05588	0.8371
FBgn0001169	-0.26765	0.3163
FBgn0001170	-0.17059	0.5276
FBgn0001174	-0.12647	0.6407
FBgn0001179	-0.04118	0.8797
FBgn0001180	-0.36176	0.1686
FBgn0001185	-0.62059	0.0103
FBgn0001186	-0.09118	0.737
FBgn0001187	0.15	0.5792
FBgn0001189	-0.05588	0.8371
FBgn0001197	-0.27647	0.2999
FBgn0001202	-0.20588	0.4443
FBgn0001206	-0.12647	0.6407
FBgn0001208	0.06471	0.8118
FBgn0001215	0.11765	0.6643
FBgn0001216	0.17353	0.5204
FBgn0001217	0.10294	0.7044
FBgn0001218	0.09118	0.737
FBgn0001220	0.28529	0.2841
FBgn0001222	-0.14412	0.5944
FBgn0001224	0	1
FBgn0001225	-0.44118	0.0872
FBgn0001226	-0.48235	0.0585
FBgn0001227	-0.07353	0.7867
FBgn0001228	-0.27059	0.3108
FBgn0001229	0.12941	0.6329
FBgn0001230	0.12941	0.6329
FBgn0001233	0.26471	0.3218
FBgn0001234	0.32647	0.2172
FBgn0001235	-0.03824	0.8882
FBgn0001247	0.04118	0.8797
FBgn0001248	0.17941	0.5061
FBgn0001250	0.17647	0.5133
FBgn0001253	-0.10882	0.6883
FBgn0001254	-0.16765	0.5349
FBgn0001255	-0.49118	0.0534
FBgn0001256	-0.11471	0.6723
FBgn0001257	0.00294	0.9914
FBgn0001258	0.49412	0.0517
FBgn0001259	0.51765	0.04
FBgn0001263	-0.23235	0.3865
FBgn0001269	-0.27059	0.3108
FBgn0001276	-0.26176	0.3274
FBgn0001280	-0.32353	0.2216
FBgn0001281	-0.29118	0.2739
FBgn0001285	0.48235	0.0585
FBgn0001291	-0.04412	0.8711
FBgn0001296	0.07647	0.7783
FBgn0001297	-0.21176	0.4311
FBgn0001301	-0.19118	0.4782
FBgn0001308	0.12941	0.6329
FBgn0001311	0.22647	0.399
FBgn0001313	0.08824	0.7452
FBgn0001314	0.27353	0.3053
FBgn0001315	-0.20588	0.4443
FBgn0001316	-0.03529	0.8968
FBgn0001319	-0.12647	0.6407
FBgn0001320	-0.29118	0.2739
FBgn0001321	0.24412	0.3622
FBgn0001323	0	1
FBgn0001324	0.11765	0.6643
FBgn0001325	-0.28824	0.279
FBgn0001330	0.09412	0.7288
FBgn0001332	-0.14118	0.602
FBgn0001341	-0.12647	0.6407
FBgn0001404	-0.08824	0.7452
FBgn0001491	-0.1	0.7125
FBgn0001565	-0.30294	0.2541
FBgn0001612	0.2	0.4577
FBgn0001624	0.39706	0.1278
FBgn0001941	0.02059	0.9397
FBgn0001942	0.07353	0.7867
FBgn0001961	0.35	0.1839
FBgn0001965	0.00294	0.9914
FBgn0001967	0.02059	0.9397
FBgn0001970	-0.35294	0.18
FBgn0001974	-0.04706	0.8626
FBgn0001977	-0.08529	0.7535
FBgn0001978	-0.02059	0.9397
FBgn0001981	-0.37353	0.1541
FBgn0001983	-0.33529	0.2043
FBgn0001986	-0.1	0.7125
FBgn0001987	-0.03824	0.8882
FBgn0001989	0.32059	0.226
FBgn0001990	-0.34118	0.1959
FBgn0001991	0.4	0.1248
FBgn0001992	0.23235	0.3865
FBgn0001994	-0.05882	0.8287
FBgn0001995	-0.52353	0.0374
FBgn0002021	0.16176	0.5495
FBgn0002022	-0.08529	0.7535
FBgn0002023	-0.12059	0.6564
FBgn0002031	0.06471	0.8118
FBgn0002036	-0.15294	0.5717
FBgn0002044	-0.3	0.2589
FBgn0002069	0.07941	0.77
FBgn0002121	-0.07059	0.795
FBgn0002174	0.03235	0.9053
FBgn0002183	-0.11176	0.6803
FBgn0002283	0.18824	0.4851
FBgn0002284	-0.35	0.1839
FBgn0002306	0.26765	0.3163
FBgn0002354	-0.56471	0.0227
FBgn0002413	-0.27353	0.3053
FBgn0002431	-0.26471	0.3218
FBgn0002440	-0.21765	0.4181
FBgn0002441	-0.20294	0.451
FBgn0002466	-0.54706	0.0283
FBgn0002521	0.07353	0.7867
FBgn0002522	-0.57647	0.0194
FBgn0002524	-0.32353	0.2216
FBgn0002525	-0.20882	0.4377
FBgn0002526	0.32647	0.2172
FBgn0002531	0.14118	0.602
FBgn0002533	0.02647	0.9225
FBgn0002534	-0.13529	0.6174
FBgn0002535	-0.35	0.1839
FBgn0002542	-0.26765	0.3163
FBgn0002543	-0.22941	0.3927
FBgn0002552	-0.32353	0.2216
FBgn0002561	0.02655	0.9223
FBgn0002562	-0.03235	0.9053
FBgn0002563	-0.02647	0.9225
FBgn0002564	0.24706	0.3563
FBgn0002565	-0.02059	0.9397
FBgn0002566	0.06765	0.8034
FBgn0002567	-0.1	0.7125
FBgn0002569	-0.12941	0.6329
FBgn0002570	0.22059	0.4117
FBgn0002571	-0.12647	0.6407
FBgn0002573	-0.17353	0.5204
FBgn0002576	0.15	0.5792
FBgn0002577	0.05588	0.8371
FBgn0002578	0.06471	0.8118
FBgn0002579	0.02353	0.9311
FBgn0002590	0.18235	0.4991
FBgn0002592	-0.34706	0.1878
FBgn0002593	0.07059	0.795
FBgn0002607	0.12647	0.6407
FBgn0002609	0.13529	0.6174
FBgn0002622	0.21765	0.4181
FBgn0002626	0.12059	0.6564
FBgn0002629	-0.53529	0.0326
FBgn0002631	-0.34412	0.1919
FBgn0002632	-0.07647	0.7783
FBgn0002633	0.00294	0.9914
FBgn0002638	-0.01765	0.9483
FBgn0002641	-0.05	0.8541
FBgn0002643	-0.13529	0.6174
FBgn0002645	0.08529	0.7535
FBgn0002673	0.35294	0.18
FBgn0002707	-0.17059	0.5276
FBgn0002715	-0.36471	0.1649
FBgn0002716	-0.08529	0.7535
FBgn0002719	0.06471	0.8118
FBgn0002723	-0.13824	0.6097
FBgn0002732	-0.22941	0.3927
FBgn0002733	0.48824	0.055
FBgn0002734	-0.4	0.1248
FBgn0002735	-0.14706	0.5868
FBgn0002736	-0.07647	0.7783
FBgn0002772	0.21471	0.4246
FBgn0002773	0.32353	0.2216
FBgn0002774	0.21765	0.4181
FBgn0002775	-0.22647	0.399
FBgn0002778	-0.58529	0.0172
FBgn0002780	0.04118	0.8797
FBgn0002781	-0.27059	0.3108
FBgn0002783	-0.20588	0.4443
FBgn0002787	-0.11176	0.6803
FBgn0002789	0.20294	0.451
FBgn0002791	0.22941	0.3927
FBgn0002838	-0.29706	0.2639
FBgn0002842	-0.32353	0.2216
FBgn0002855	-0.32647	0.2172
FBgn0002856	-0.09412	0.7288
FBgn0002862	-0.53235	0.0338
FBgn0002863	-0.38824	0.1373
FBgn0002865	-0.02353	0.9311
FBgn0002868	0.14118	0.602
FBgn0002869	-0.11471	0.6723
FBgn0002872	-0.19706	0.4645
FBgn0002873	0.3	0.2589
FBgn0002878	-0.62353	0.0099
FBgn0002887	-0.48529	0.0567
FBgn0002891	-0.12647	0.6407
FBgn0002899	-0.1	0.7125
FBgn0002901	0.05882	0.8287
FBgn0002905	0.08235	0.7617
FBgn0002906	-0.21471	0.4246
FBgn0002914	0.17941	0.5061
FBgn0002917	0.17059	0.5276
FBgn0002921	0.40588	0.1188
FBgn0002922	-0.08824	0.7452
FBgn0002924	-0.00588	0.9828
FBgn0002926	0.59706	0.0146
FBgn0002930	0.25588	0.3388
FBgn0002931	-0.02941	0.9139
FBgn0002932	-0.3	0.2589
FBgn0002933	-0.09467	0.7273
FBgn0002936	-0.15294	0.5717
FBgn0002937	0.06176	0.8202
FBgn0002938	-0.02059	0.9397
FBgn0002939	-0.12647	0.6407
FBgn0002940	-0.17941	0.5061
FBgn0002941	0.01765	0.9483
FBgn0002945	-0.15588	0.5643
FBgn0002948	-0.27059	0.3108
FBgn0002962	-0.27353	0.3053
FBgn0002973	0.07353	0.7867
FBgn0002985	-0.30882	0.2445
FBgn0002989	-0.17059	0.5276
FBgn0003002	0.02941	0.9139
FBgn0003008	0.23529	0.3804
FBgn0003009	0.06765	0.8034
FBgn0003011	0.17941	0.5061
FBgn0003015	0.21765	0.4181
FBgn0003016	-0.12941	0.6329
FBgn0003023	-0.18529	0.4921
FBgn0003028	-0.33824	0.2001
FBgn0003034	-0.23529	0.3804
FBgn0003041	-0.12059	0.6564
FBgn0003042	-0.25882	0.3331
FBgn0003044	0.09412	0.7288
FBgn0003046	0.25294	0.3446
FBgn0003048	-0.04118	0.8797
FBgn0003053	0.09412	0.7288
FBgn0003057	-0.11765	0.6643
FBgn0003060	-0.37353	0.1541
FBgn0003062	0.13235	0.6251
FBgn0003065	-0.34118	0.1959
FBgn0003068	-0.35	0.1839
FBgn0003071	-0.10294	0.7044
FBgn0003074	-0.02647	0.9225
FBgn0003076	-0.44706	0.0825
FBgn0003079	-0.03235	0.9053
FBgn0003082	-0.25588	0.3388
FBgn0003086	0.01482	0.9566
FBgn0003087	-0.27647	0.2999
FBgn0003089	0.00882	0.9741
FBgn0003090	0.08235	0.7617
FBgn0003091	-0.37647	0.1506
FBgn0003093	-0.04118	0.8797
FBgn0003114	0.62941	0.009
FBgn0003116	-0.39412	0.1309
FBgn0003117	0.16765	0.5349
FBgn0003118	0.10294	0.7044
FBgn0003124	0.07941	0.77
FBgn0003129	-0.28529	0.2841
FBgn0003130	0.10588	0.6963
FBgn0003132	-0.13529	0.6174
FBgn0003134	0.11176	0.6803
FBgn0003137	0.29412	0.2688
FBgn0003138	-0.11471	0.6723
FBgn0003139	0.17059	0.5276
FBgn0003140	-0.27353	0.3053
FBgn0003141	0.23235	0.3865
FBgn0003145	-0.1	0.7125
FBgn0003149	0.44706	0.0825
FBgn0003159	0.42647	0.0995
FBgn0003162	0.45882	0.0738
FBgn0003165	-0.04706	0.8626
FBgn0003169	-0.33824	0.2001
FBgn0003174	-0.02941	0.9139
FBgn0003175	0.22059	0.4117
FBgn0003187	0.32647	0.2172
FBgn0003189	0.05882	0.8287
FBgn0003204	0.05	0.8541
FBgn0003205	-0.26471	0.3218
FBgn0003206	0.11471	0.6723
FBgn0003209	-0.32941	0.2128
FBgn0003210	0.05	0.8541
FBgn0003218	0.11176	0.6803
FBgn0003227	-0.40882	0.1159
FBgn0003231	-0.17941	0.5061
FBgn0003248	-0.15294	0.5717
FBgn0003249	-0.15	0.5792
FBgn0003250	-0.23824	0.3743
FBgn0003254	0.14706	0.5868
FBgn0003255	0.15588	0.5643
FBgn0003256	-0.10588	0.6963
FBgn0003257	-0.06176	0.8202
FBgn0003261	-0.21176	0.4311
FBgn0003267	-0.00882	0.9741
FBgn0003268	-0.15294	0.5717
FBgn0003274	0.02059	0.9397
FBgn0003275	-0.39412	0.1309
FBgn0003277	-0.35882	0.1723
FBgn0003278	0.09412	0.7288
FBgn0003279	0.17647	0.5133
FBgn0003285	0.03824	0.8882
FBgn0003292	-0.09706	0.7207
FBgn0003295	-0.17353	0.5204
FBgn0003300	0.07941	0.77
FBgn0003301	0.45294	0.0781
FBgn0003302	-0.35882	0.1723
FBgn0003308	0.03235	0.9053
FBgn0003310	0.48235	0.0585
FBgn0003312	0.47059	0.0658
FBgn0003317	-0.17059	0.5276
FBgn0003319	-0.04706	0.8626
FBgn0003321	0.45	0.0803
FBgn0003326	-0.28824	0.279
FBgn0003328	0.12647	0.6407
FBgn0003330	-0.03235	0.9053
FBgn0003334	-0.37647	0.1506
FBgn0003339	-0.04706	0.8626
FBgn0003345	0.13529	0.6174
FBgn0003346	0.39412	0.1309
FBgn0003353	-0.27647	0.2999
FBgn0003356	0.30588	0.2493
FBgn0003357	0.33824	0.2001
FBgn0003358	0.43824	0.0895
FBgn0003360	0.32941	0.2128
FBgn0003366	-0.02059	0.9397
FBgn0003371	0.08824	0.7452
FBgn0003372	-0.17059	0.5276
FBgn0003373	-0.40294	0.1217
FBgn0003374	-0.15294	0.5717
FBgn0003377	0.19279	0.4744
FBgn0003380	0.19118	0.4782
FBgn0003382	-0.60882	0.0123
FBgn0003386	-0.03235	0.9053
FBgn0003388	-0.16176	0.5495
FBgn0003390	0.43235	0.0944
FBgn0003391	-0.30294	0.2541
FBgn0003392	0.19118	0.4782
FBgn0003396	0.14412	0.5944
FBgn0003401	-0.39118	0.1341
FBgn0003410	0.14412	0.5944
FBgn0003411	0.02353	0.9311
FBgn0003415	0.02059	0.9397
FBgn0003416	-0.19118	0.4782
FBgn0003423	-0.01471	0.9569
FBgn0003429	0.00882	0.9741
FBgn0003430	-0.32059	0.226
FBgn0003435	-0.14706	0.5868
FBgn0003444	-0.13235	0.6251
FBgn0003447	-0.04118	0.8797
FBgn0003448	-0.00294	0.9914
FBgn0003449	-0.2	0.4577
FBgn0003450	0.48529	0.0567
FBgn0003459	-0.32647	0.2172
FBgn0003460	0.05294	0.8456
FBgn0003462	0.12941	0.6329
FBgn0003463	-0.12059	0.6564
FBgn0003464	-0.16176	0.5495
FBgn0003475	0.27647	0.2999
FBgn0003479	-0.32353	0.2216
FBgn0003480	-0.03529	0.8968
FBgn0003482	-0.14412	0.5944
FBgn0003483	-0.07059	0.795
FBgn0003486	0.52353	0.0374
FBgn0003495	-0.25	0.3504
FBgn0003499	0.45588	0.0759
FBgn0003502	-0.11765	0.6643
FBgn0003507	0.01471	0.9569
FBgn0003510	-0.41176	0.113
FBgn0003511	-0.36471	0.1649
FBgn0003512	-0.36765	0.1612
FBgn0003513	-0.12647	0.6407
FBgn0003514	0.19118	0.4782
FBgn0003515	-0.36765	0.1612
FBgn0003517	0.33824	0.2001
FBgn0003520	0.22941	0.3927
FBgn0003525	-0.38529	0.1405
FBgn0003527	0.20882	0.4377
FBgn0003545	-0.10882	0.6883
FBgn0003557	-0.32941	0.2128
FBgn0003559	0.00882	0.9741
FBgn0003567	-0.16471	0.5421
FBgn0003575	0.03235	0.9053
FBgn0003598	-0.21471	0.4246
FBgn0003607	-0.52353	0.0374
FBgn0003612	-0.21471	0.4246
FBgn0003638	-0.30588	0.2493
FBgn0003651	0.15	0.5792
FBgn0003654	-0.06471	0.8118
FBgn0003655	0.1	0.7125
FBgn0003656	0.16765	0.5349
FBgn0003660	0.07941	0.77
FBgn0003676	0.16765	0.5349
FBgn0003683	-0.28235	0.2893
FBgn0003687	-0.00882	0.9741
FBgn0003701	-0.09118	0.737
FBgn0003710	-0.27353	0.3053
FBgn0003714	-0.16471	0.5421
FBgn0003716	-0.60588	0.0129
FBgn0003719	0.23529	0.3804
FBgn0003720	-0.38053	0.1459
FBgn0003721	0.34118	0.1959
FBgn0003731	0.02353	0.9311
FBgn0003732	-0.20294	0.451
FBgn0003733	0.15882	0.5569
FBgn0003741	0.00294	0.9914
FBgn0003742	-0.26471	0.3218
FBgn0003744	-0.18529	0.4921
FBgn0003747	-0.54118	0.0304
FBgn0003748	0.37353	0.1541
FBgn0003751	-0.45882	0.0738
FBgn0003861	-0.15294	0.5717
FBgn0003862	0.06765	0.8034
FBgn0003863	0.26471	0.3218
FBgn0003866	0.11765	0.6643
FBgn0003867	0.37941	0.1472
FBgn0003870	0.03824	0.8882
FBgn0003882	-0.11765	0.6643
FBgn0003884	0.09412	0.7288
FBgn0003885	0.08529	0.7535
FBgn0003886	0.07941	0.77
FBgn0003887	-0.47059	0.0658
FBgn0003888	0.07941	0.77
FBgn0003889	-0.23235	0.3865
FBgn0003890	0.10294	0.7044
FBgn0003891	0.39412	0.1309
FBgn0003892	-0.25294	0.3446
FBgn0003896	0.07647	0.7783
FBgn0003900	0.25588	0.3388
FBgn0003916	-0.58235	0.0179
FBgn0003920	-0.31176	0.2398
FBgn0003922	-0.31765	0.2306
FBgn0003923	-0.22353	0.4053
FBgn0003930	-0.40882	0.1159
FBgn0003931	-0.50294	0.0471
FBgn0003933	0.02647	0.9225
FBgn0003934	-0.38529	0.1405
FBgn0003935	-0.08824	0.7452
FBgn0003938	-0.46765	0.0678
FBgn0003941	0.2	0.4577
FBgn0003942	0.08824	0.7452
FBgn0003943	0.13235	0.6251
FBgn0003944	-0.14706	0.5868
FBgn0003950	0.05588	0.8371
FBgn0003961	-0.22059	0.4117
FBgn0003963	-0.04118	0.8797
FBgn0003964	-0.44118	0.0872
FBgn0003965	0.09706	0.7207
FBgn0003969	-0.4	0.1248
FBgn0003975	-0.02647	0.9225
FBgn0003977	-0.21765	0.4181
FBgn0003978	0.33529	0.2043
FBgn0003979	0.59412	0.0152
FBgn0003980	0.58235	0.0179
FBgn0003983	0.33824	0.2001
FBgn0003984	0.12647	0.6407
FBgn0003996	-0.21765	0.4181
FBgn0003997	-0.10588	0.6963
FBgn0004003	-0.16765	0.5349
FBgn0004009	-0.58824	0.0165
FBgn0004028	0.36176	0.1686
FBgn0004034	0.16471	0.5421
FBgn0004045	0.25588	0.3388
FBgn0004047	0.26471	0.3218
FBgn0004049	0.05	0.8541
FBgn0004050	-0.22353	0.4053
FBgn0004052	0.24118	0.3682
FBgn0004053	-0.05588	0.8371
FBgn0004054	-0.21239	0.4297
FBgn0004055	0.40588	0.1188
FBgn0004057	-0.40588	0.1188
FBgn0004066	-0.11471	0.6723
FBgn0004087	0.08235	0.7617
FBgn0004101	-0.12059	0.6564
FBgn0004102	0.07353	0.7867
FBgn0004103	-0.16765	0.5349
FBgn0004106	-0.32059	0.226
FBgn0004107	-0.38824	0.1373
FBgn0004108	-0.48824	0.055
FBgn0004110	-0.4	0.1248
FBgn0004117	0.3	0.2589
FBgn0004118	-0.09412	0.7288
FBgn0004132	0.25	0.3504
FBgn0004133	-0.26176	0.3274
FBgn0004167	0.07941	0.77
FBgn0004168	0.15882	0.5569
FBgn0004169	0.34118	0.1959
FBgn0004170	-0.52647	0.0362
FBgn0004171	-0.20588	0.4443
FBgn0004172	-0.31471	0.2352
FBgn0004173	-0.46176	0.0718
FBgn0004174	-0.38235	0.1439
FBgn0004175	-0.42059	0.1048
FBgn0004177	-0.47647	0.0621
FBgn0004179	0.16176	0.5495
FBgn0004181	0.32647	0.2172
FBgn0004183	-0.45294	0.0781
FBgn0004185	-0.58235	0.0179
FBgn0004186	-0.59118	0.0159
FBgn0004187	-0.4	0.1248
FBgn0004188	-0.14118	0.602
FBgn0004189	-0.43824	0.0895
FBgn0004190	-0.18824	0.4851
FBgn0004191	-0.27941	0.2946
FBgn0004192	-0.51765	0.04
FBgn0004197	-0.15294	0.5717
FBgn0004198	0.08824	0.7452
FBgn0004227	0.18824	0.4851
FBgn0004228	-0.25294	0.3446
FBgn0004237	-0.07941	0.77
FBgn0004240	-0.23824	0.3743
FBgn0004242	0.27941	0.2946
FBgn0004244	-0.18824	0.4851
FBgn0004359	-0.07353	0.7867
FBgn0004360	-0.07059	0.795
FBgn0004362	-0.37941	0.1472
FBgn0004363	0.47353	0.0639
FBgn0004364	0.03824	0.8882
FBgn0004367	-0.34412	0.1919
FBgn0004368	-0.15	0.5792
FBgn0004369	0.14706	0.5868
FBgn0004370	0.1	0.7125
FBgn0004372	0.19118	0.4782
FBgn0004373	-0.04118	0.8797
FBgn0004374	-0.17647	0.5133
FBgn0004378	-0.40294	0.1217
FBgn0004379	0.15	0.5792
FBgn0004380	-0.24118	0.3682
FBgn0004381	-0.28235	0.2893
FBgn0004387	0.34118	0.1959
FBgn0004389	-0.20588	0.4443
FBgn0004390	-0.18235	0.4991
FBgn0004391	-0.09412	0.7288
FBgn0004394	-0.23824	0.3743
FBgn0004395	-0.52353	0.0374
FBgn0004396	0.25882	0.3331
FBgn0004397	0.57059	0.021
FBgn0004400	-0.32059	0.226
FBgn0004401	-0.26176	0.3274
FBgn0004403	0.17059	0.5276
FBgn0004404	-0.09706	0.7207
FBgn0004406	0.15294	0.5717
FBgn0004414	0	1
FBgn0004419	-0.25882	0.3331
FBgn0004425	-0.14412	0.5944
FBgn0004426	-0.02941	0.9139
FBgn0004427	-0.16176	0.5495
FBgn0004428	0.08235	0.7617
FBgn0004429	0.12647	0.6407
FBgn0004430	0	1
FBgn0004431	-0.14118	0.602
FBgn0004432	-0.00588	0.9828
FBgn0004435	-0.46176	0.0718
FBgn0004436	-0.01471	0.9569
FBgn0004449	0.15882	0.5569
FBgn0004456	0.06471	0.8118
FBgn0004462	-0.31765	0.2306
FBgn0004463	0.43529	0.092
FBgn0004465	-0.17941	0.5061
FBgn0004507	0.53235	0.0338
FBgn0004509	0.42941	0.0969
FBgn0004510	-0.00588	0.9828
FBgn0004511	0.23824	0.3743
FBgn0004512	-0.35882	0.1723
FBgn0004513	0.57059	0.021
FBgn0004514	-0.02941	0.9139
FBgn0004516	0.26176	0.3274
FBgn0004552	0.06176	0.8202
FBgn0004554	-0.25294	0.3446
FBgn0004556	-0.06176	0.8202
FBgn0004567	-0.24118	0.3682
FBgn0004569	0.05294	0.8456
FBgn0004573	-0.02647	0.9225
FBgn0004574	-0.01765	0.9483
FBgn0004575	0.12941	0.6329
FBgn0004577	-0.05588	0.8371
FBgn0004580	0.31471	0.2352
FBgn0004581	-0.10294	0.7044
FBgn0004583	0.18529	0.4921
FBgn0004584	-0.25294	0.3446
FBgn0004587	0.2	0.4577
FBgn0004589	-0.60294	0.0134
FBgn0004590	-0.36939	0.1591
FBgn0004595	0.09412	0.7288
FBgn0004597	0.12353	0.6485
FBgn0004598	0.17353	0.5204
FBgn0004606	-0.03529	0.8968
FBgn0004607	-0.21176	0.4311
FBgn0004611	0.14706	0.5868
FBgn0004618	-0.13529	0.6174
FBgn0004619	0.06471	0.8118
FBgn0004620	0.16471	0.5421
FBgn0004622	0.15882	0.5569
FBgn0004623	-0.1	0.7125
FBgn0004629	0.18235	0.4991
FBgn0004635	0.02647	0.9225
FBgn0004636	0.17353	0.5204
FBgn0004638	0.17059	0.5276
FBgn0004643	-0.10588	0.6963
FBgn0004644	-0.53824	0.0315
FBgn0004646	0.23529	0.3804
FBgn0004647	-0.40294	0.1217
FBgn0004648	-0.45294	0.0781
FBgn0004649	-0.15	0.5792
FBgn0004650	-0.13529	0.6174
FBgn0004652	0.06176	0.8202
FBgn0004654	0.15294	0.5717
FBgn0004655	-0.36471	0.1649
FBgn0004656	0.09118	0.737
FBgn0004657	0.35588	0.1761
FBgn0004666	0.35294	0.18
FBgn0004687	0.17353	0.5204
FBgn0004698	0.03235	0.9053
FBgn0004777	-0.36471	0.1649
FBgn0004778	-0.40588	0.1188
FBgn0004779	-0.42647	0.0995
FBgn0004780	-0.16176	0.5495
FBgn0004781	-0.21471	0.4246
FBgn0004782	0.15	0.5792
FBgn0004783	0.05882	0.8287
FBgn0004784	0.09118	0.737
FBgn0004795	-0.16471	0.5421
FBgn0004797	-0.15882	0.5569
FBgn0004811	-0.54118	0.0304
FBgn0004828	0.25294	0.3446
FBgn0004832	-0.08824	0.7452
FBgn0004837	-0.33235	0.2085
FBgn0004838	0.10882	0.6883
FBgn0004839	-0.67647	0.004
FBgn0004841	0.08235	0.7617
FBgn0004842	-0.15588	0.5643
FBgn0004852	0.04706	0.8626
FBgn0004854	-0.18529	0.4921
FBgn0004855	0.05	0.8541
FBgn0004856	-0.07941	0.77
FBgn0004858	0.07353	0.7867
FBgn0004859	0.47647	0.0621
FBgn0004860	-0.32353	0.2216
FBgn0004861	0.05294	0.8456
FBgn0004862	0.17059	0.5276
FBgn0004863	-0.13529	0.6174
FBgn0004864	-0.08235	0.7617
FBgn0004865	-0.01471	0.9569
FBgn0004867	0.42941	0.0969
FBgn0004868	-0.02941	0.9139
FBgn0004870	0.02647	0.9225
FBgn0004872	-0.47059	0.0658
FBgn0004875	-0.04118	0.8797
FBgn0004876	0.32647	0.2172
FBgn0004878	0.04706	0.8626
FBgn0004880	0.03529	0.8968
FBgn0004882	0.09412	0.7288
FBgn0004885	0.05882	0.8287
FBgn0004888	0.44412	0.0848
FBgn0004889	-0.05588	0.8371
FBgn0004892	-0.09706	0.7207
FBgn0004893	-0.16176	0.5495
FBgn0004895	-0.45882	0.0738
FBgn0004896	-0.35882	0.1723
FBgn0004897	-0.08529	0.7535
FBgn0004898	-0.00882	0.9741
FBgn0004901	-0.01765	0.9483
FBgn0004903	0.42353	0.1021
FBgn0004907	0.34118	0.1959
FBgn0004908	-0.54706	0.0283
FBgn0004910	-0.05294	0.8456
FBgn0004911	-0.17941	0.5061
FBgn0004913	-0.08235	0.7617
FBgn0004914	0.08529	0.7535
FBgn0004915	0.20588	0.4443
FBgn0004919	0.01176	0.9655
FBgn0004921	0.28529	0.2841
FBgn0004924	-0.11765	0.6643
FBgn0004926	0.26176	0.3274
FBgn0004956	-0.23529	0.3804
FBgn0004957	0.19412	0.4713
FBgn0004959	0.62353	0.0099
FBgn0005198	0.15882	0.5569
FBgn0005278	0.14118	0.602
FBgn0005322	-0.25	0.3504
FBgn0005355	-0.21176	0.4311
FBgn0005386	-0.07059	0.795
FBgn0005390	0.50882	0.0441
FBgn0005391	0.46176	0.0718
FBgn0005411	-0.13529	0.6174
FBgn0005427	-0.10294	0.7044
FBgn0005533	0.25	0.3504
FBgn0005536	0.25294	0.3446
FBgn0005558	-0.20588	0.4443
FBgn0005561	-0.3	0.2589
FBgn0005564	0.19412	0.4713
FBgn0005585	-0.25882	0.3331
FBgn0005586	0.08235	0.7617
FBgn0005590	-0.45	0.0803
FBgn0005592	0.05	0.8541
FBgn0005593	0.22353	0.4053
FBgn0005596	0.33824	0.2001
FBgn0005612	-0.00294	0.9914
FBgn0005613	-0.21765	0.4181
FBgn0005614	-0.12353	0.6485
FBgn0005616	0.26471	0.3218
FBgn0005617	-0.28529	0.2841
FBgn0005619	-0.09706	0.7207
FBgn0005624	-0.24706	0.3563
FBgn0005626	0.74706	0.0009
FBgn0005630	-0.29706	0.2639
FBgn0005631	0.20294	0.451
FBgn0005632	-0.07647	0.7783
FBgn0005633	0.42059	0.1048
FBgn0005636	-0.09706	0.7207
FBgn0005638	-0.09706	0.7207
FBgn0005640	0.32647	0.2172
FBgn0005642	-0.38529	0.1405
FBgn0005648	0.34412	0.1919
FBgn0005649	-0.17647	0.5133
FBgn0005655	-0.01471	0.9569
FBgn0005658	-0.30882	0.2445
FBgn0005659	0.01176	0.9655
FBgn0005660	-0.12059	0.6564
FBgn0005664	-0.45882	0.0738
FBgn0005666	0.45882	0.0738
FBgn0005670	0.05	0.8541
FBgn0005671	0.31765	0.2306
FBgn0005672	-0.22941	0.3927
FBgn0005674	0.33824	0.2001
FBgn0005677	0.22941	0.3927
FBgn0005683	-0.35588	0.1761
FBgn0005694	-0.14118	0.602
FBgn0005695	-0.21176	0.4311
FBgn0005696	-0.02647	0.9225
FBgn0005771	0.05	0.8541
FBgn0005775	0.14412	0.5944
FBgn0005777	0	1
FBgn0005778	0.05882	0.8287
FBgn0005779	-0.17353	0.5204
FBgn0008635	0.16471	0.5421
FBgn0008636	0.14118	0.602
FBgn0008646	-0.15294	0.5717
FBgn0008651	-0.22647	0.399
FBgn0010014	0.11471	0.6723
FBgn0010015	0.19412	0.4713
FBgn0010019	0.05882	0.8287
FBgn0010038	-0.00882	0.9741
FBgn0010039	-0.20882	0.4377
FBgn0010040	0.32353	0.2216
FBgn0010041	-0.24412	0.3622
FBgn0010042	0.14706	0.5868
FBgn0010043	0.13529	0.6174
FBgn0010044	0.61176	0.0118
FBgn0010051	0.26765	0.3163
FBgn0010052	0.29412	0.2688
FBgn0010053	-0.3	0.2589
FBgn0010078	0.26471	0.3218
FBgn0010097	-0.04706	0.8626
FBgn0010100	0.44412	0.0848
FBgn0010105	-0.03824	0.8882
FBgn0010109	-0.22059	0.4117
FBgn0010113	-0.02647	0.9225
FBgn0010114	-0.06765	0.8034
FBgn0010173	-0.07059	0.795
FBgn0010194	-0.21471	0.4246
FBgn0010197	-0.17941	0.5061
FBgn0010198	0.06765	0.8034
FBgn0010213	0.17059	0.5276
FBgn0010215	-0.47647	0.0621
FBgn0010217	0.31176	0.2398
FBgn0010220	0.33529	0.2043
FBgn0010222	0.06471	0.8118
FBgn0010223	0.17647	0.5133
FBgn0010225	-0.05588	0.8371
FBgn0010226	0.05588	0.8371
FBgn0010228	0.02941	0.9139
FBgn0010235	-0.32353	0.2216
FBgn0010238	-0.06176	0.8202
FBgn0010240	-0.19118	0.4782
FBgn0010241	-0.58824	0.0165
FBgn0010246	0.11471	0.6723
FBgn0010247	-0.16471	0.5421
FBgn0010258	0.17059	0.5276
FBgn0010263	-0.10294	0.7044
FBgn0010265	0.25294	0.3446
FBgn0010269	0.11765	0.6643
FBgn0010278	-0.17647	0.5133
FBgn0010280	0.09118	0.737
FBgn0010282	-0.09118	0.737
FBgn0010287	-0.01471	0.9569
FBgn0010288	-0.05882	0.8287
FBgn0010292	-0.11765	0.6643
FBgn0010300	-0.39706	0.1278
FBgn0010303	0.02941	0.9139
FBgn0010309	0.15588	0.5643
FBgn0010313	-0.05294	0.8456
FBgn0010314	-0.48824	0.055
FBgn0010315	-0.22647	0.399
FBgn0010316	-0.2	0.4577
FBgn0010317	-0.24412	0.3622
FBgn0010323	-0.19412	0.4713
FBgn0010328	-0.22647	0.399
FBgn0010329	0.08529	0.7535
FBgn0010333	-0.71176	0.002
FBgn0010339	0.38235	0.1439
FBgn0010340	0.08235	0.7617
FBgn0010341	-0.07647	0.7783
FBgn0010342	-0.19118	0.4782
FBgn0010348	-0.04118	0.8797
FBgn0010350	0.05	0.8541
FBgn0010352	0.03529	0.8968
FBgn0010355	-0.35882	0.1723
FBgn0010356	-0.35882	0.1723
FBgn0010357	0.02353	0.9311
FBgn0010358	0.14118	0.602
FBgn0010359	0.10588	0.6963
FBgn0010379	-0.03529	0.8968
FBgn0010380	-0.38529	0.1405
FBgn0010381	-0.30882	0.2445
FBgn0010382	-0.11176	0.6803
FBgn0010383	-0.19706	0.4645
FBgn0010385	-0.35294	0.18
FBgn0010387	0.13824	0.6097
FBgn0010388	0.05	0.8541
FBgn0010389	0.08824	0.7452
FBgn0010391	0.36471	0.1649
FBgn0010395	-0.14118	0.602
FBgn0010397	0.09118	0.737
FBgn0010398	0.07353	0.7867
FBgn0010399	-0.35294	0.18
FBgn0010401	-0.30294	0.2541
FBgn0010403	-0.18529	0.4921
FBgn0010406	-0.53529	0.0326
FBgn0010407	-0.47647	0.0621
FBgn0010408	-0.00588	0.9828
FBgn0010409	0.16471	0.5421
FBgn0010411	0.18824	0.4851
FBgn0010412	0.28824	0.279
FBgn0010414	0.14706	0.5868
FBgn0010415	-0.01471	0.9569
FBgn0010416	-0.34118	0.1959
FBgn0010417	-0.18235	0.4991
FBgn0010421	-0.03529	0.8968
FBgn0010422	-0.16471	0.5421
FBgn0010423	0.20882	0.4377
FBgn0010424	0.02647	0.9225
FBgn0010425	0.02647	0.9225
FBgn0010431	-0.11471	0.6723
FBgn0010433	0.16765	0.5349
FBgn0010434	0.11471	0.6723
FBgn0010435	0.47059	0.0658
FBgn0010438	-0.14706	0.5868
FBgn0010441	-0.55	0.0273
FBgn0010452	-0.32941	0.2128
FBgn0010453	-0.16176	0.5495
FBgn0010470	-0.12647	0.6407
FBgn0010473	0.11471	0.6723
FBgn0010482	0.31765	0.2306
FBgn0010488	-0.19118	0.4782
FBgn0010497	0.04118	0.8797
FBgn0010501	-0.13824	0.6097
FBgn0010504	-0.09706	0.7207
FBgn0010516	-0.05882	0.8287
FBgn0010520	0.26765	0.3163
FBgn0010531	0.29118	0.2739
FBgn0010548	0.21765	0.4181
FBgn0010549	0.12647	0.6407
FBgn0010551	0.47059	0.0658
FBgn0010575	0.12941	0.6329
FBgn0010583	0.35588	0.1761
FBgn0010590	-0.06765	0.8034
FBgn0010591	-0.21471	0.4246
FBgn0010602	-0.02059	0.9397
FBgn0010607	-0.22353	0.4053
FBgn0010611	-0.44412	0.0848
FBgn0010612	0.22059	0.4117
FBgn0010620	0.08529	0.7535
FBgn0010621	0.31176	0.2398
FBgn0010622	-0.37353	0.1541
FBgn0010638	-0.04706	0.8626
FBgn0010651	0.22059	0.4117
FBgn0010660	0.13529	0.6174
FBgn0010741	0.08235	0.7617
FBgn0010747	-0.00882	0.9741
FBgn0010750	-0.32941	0.2128
FBgn0010762	-0.12647	0.6407
FBgn0010768	-0.56471	0.0227
FBgn0010770	-0.10294	0.7044
FBgn0010772	0.17059	0.5276
FBgn0010774	-0.26176	0.3274
FBgn0010786	0.35294	0.18
FBgn0010803	0.14412	0.5944
FBgn0010808	0.23824	0.3743
FBgn0010812	-0.44118	0.0872
FBgn0010825	-0.08529	0.7535
FBgn0010830	-0.07647	0.7783
FBgn0010877	-0.19412	0.4713
FBgn0010894	0.21176	0.4311
FBgn0010905	0.05294	0.8456
FBgn0010909	0.06765	0.8034
FBgn0010926	0.10588	0.6963
FBgn0011016	0.32941	0.2128
FBgn0011020	-0.07353	0.7867
FBgn0011202	-0.17353	0.5204
FBgn0011204	0.09118	0.737
FBgn0011205	0.06176	0.8202
FBgn0011206	0.07941	0.77
FBgn0011207	0.02647	0.9225
FBgn0011211	0.40294	0.1217
FBgn0011217	-0.05882	0.8287
FBgn0011224	0.31471	0.2352
FBgn0011225	0.01471	0.9569
FBgn0011227	0.08824	0.7452
FBgn0011230	0.34706	0.1878
FBgn0011232	-0.09706	0.7207
FBgn0011236	0.14412	0.5944
FBgn0011239	-0.21765	0.4181
FBgn0011241	-0.14118	0.602
FBgn0011244	0.07647	0.7783
FBgn0011259	0.31471	0.2352
FBgn0011260	-0.46176	0.0718
FBgn0011270	-0.45588	0.0759
FBgn0011272	0.26765	0.3163
FBgn0011274	0.08529	0.7535
FBgn0011276	-0.38824	0.1373
FBgn0011277	-0.27941	0.2946
FBgn0011278	0.02941	0.9139
FBgn0011279	-0.32353	0.2216
FBgn0011280	-0.26765	0.3163
FBgn0011281	-0.37059	0.1577
FBgn0011282	-0.02059	0.9397
FBgn0011283	0.03529	0.8968
FBgn0011284	0.09412	0.7288
FBgn0011286	0.22647	0.399
FBgn0011288	0.01765	0.9483
FBgn0011289	-0.22353	0.4053
FBgn0011290	-0.39706	0.1278
FBgn0011291	-0.23529	0.3804
FBgn0011293	-0.19412	0.4713
FBgn0011294	-0.05882	0.8287
FBgn0011296	-0.38235	0.1439
FBgn0011297	0.25	0.3504
FBgn0011300	-0.14412	0.5944
FBgn0011305	-0.17647	0.5133
FBgn0011327	-0.09706	0.7207
FBgn0011335	-0.15882	0.5569
FBgn0011336	-0.23824	0.3743
FBgn0011361	0.11471	0.6723
FBgn0011455	0.27647	0.2999
FBgn0011474	0.00588	0.9828
FBgn0011476	-0.17353	0.5204
FBgn0011481	0.40882	0.1159
FBgn0011509	-0.11176	0.6803
FBgn0011554	-0.03529	0.8968
FBgn0011555	0.05588	0.8371
FBgn0011556	0.01176	0.9655
FBgn0011559	0.01765	0.9483
FBgn0011566	-0.09706	0.7207
FBgn0011569	0.34118	0.1959
FBgn0011570	-0.04706	0.8626
FBgn0011571	-0.00588	0.9828
FBgn0011573	-0.08235	0.7617
FBgn0011576	0.10294	0.7044
FBgn0011581	-0.42353	0.1021
FBgn0011582	0.36176	0.1686
FBgn0011584	-0.18529	0.4921
FBgn0011586	-0.23529	0.3804
FBgn0011589	-0.02647	0.9225
FBgn0011591	0.38824	0.1373
FBgn0011592	-0.23529	0.3804
FBgn0011596	-0.15882	0.5569
FBgn0011603	0.29706	0.2639
FBgn0011604	0.37353	0.1541
FBgn0011606	0.13529	0.6174
FBgn0011638	0.06765	0.8034
FBgn0011640	-0.31471	0.2352
FBgn0011642	-0.42353	0.1021
FBgn0011648	-0.08529	0.7535
FBgn0011653	0.27353	0.3053
FBgn0011655	-0.29412	0.2688
FBgn0011656	0.25	0.3504
FBgn0011659	0.05882	0.8287
FBgn0011660	0.05294	0.8456
FBgn0011661	0.21471	0.4246
FBgn0011666	0.02647	0.9225
FBgn0011668	-0.33824	0.2001
FBgn0011669	-0.41471	0.1102
FBgn0011670	-0.36765	0.1612
FBgn0011672	-0.20882	0.4377
FBgn0011674	-0.28529	0.2841
FBgn0011676	-0.20588	0.4443
FBgn0011692	-0.20882	0.4377
FBgn0011693	0.26176	0.3274
FBgn0011694	0.08824	0.7452
FBgn0011695	0.22941	0.3927
FBgn0011701	-0.02059	0.9397
FBgn0011703	-0.22647	0.399
FBgn0011704	-0.27647	0.2999
FBgn0011705	0.29706	0.2639
FBgn0011706	0.08529	0.7535
FBgn0011708	-0.2	0.4577
FBgn0011710	-0.02647	0.9225
FBgn0011715	-0.34118	0.1959
FBgn0011722	0.15	0.5792
FBgn0011723	-0.39118	0.1341
FBgn0011725	0.01471	0.9569
FBgn0011726	-0.26765	0.3163
FBgn0011737	0.16176	0.5495
FBgn0011739	0.06471	0.8118
FBgn0011740	-0.05882	0.8287
FBgn0011741	-0.17941	0.5061
FBgn0011742	-0.20294	0.451
FBgn0011743	-0.23529	0.3804
FBgn0011745	0.08235	0.7617
FBgn0011746	-0.05882	0.8287
FBgn0011747	0.06765	0.8034
FBgn0011754	-0.25882	0.3331
FBgn0011758	-0.05588	0.8371
FBgn0011760	-0.06471	0.8118
FBgn0011761	-0.03235	0.9053
FBgn0011762	-0.10588	0.6963
FBgn0011763	-0.25882	0.3331
FBgn0011764	-0.08824	0.7452
FBgn0011766	0.16471	0.5421
FBgn0011768	-0.08235	0.7617
FBgn0011769	-0.2	0.4577
FBgn0011770	0.15588	0.5643
FBgn0011771	-0.36765	0.1612
FBgn0011774	-0.06471	0.8118
FBgn0011785	0.01765	0.9483
FBgn0011787	-0.05294	0.8456
FBgn0011802	0.10294	0.7044
FBgn0011817	0.38235	0.1439
FBgn0011818	0.12941	0.6329
FBgn0011822	-0.02941	0.9139
FBgn0011823	-0.00294	0.9914
FBgn0011824	0.27059	0.3108
FBgn0011826	0.00588	0.9828
FBgn0011828	0.18824	0.4851
FBgn0011829	-0.16471	0.5421
FBgn0011832	-0.13529	0.6174
FBgn0011834	0.03529	0.8968
FBgn0011836	-0.44412	0.0848
FBgn0011837	-0.37941	0.1472
FBgn0011844	-0.25	0.3504
FBgn0011849	0.1663	0.5382
FBgn0011850	0.26105	0.3288
FBgn0011881	0.2332	0.3847
FBgn0011882	-0.09664	0.7218
FBgn0011884	-0.26854	0.3146
FBgn0011890	-0.15294	0.5717
FBgn0011891	0.19118	0.4782
FBgn0011893	0.12647	0.6407
FBgn0011894	-0.2	0.4577
FBgn0011909	0.10882	0.6883
FBgn0011916	0.04706	0.8626
FBgn0011928	0.03324	0.9027
FBgn0011955	0.06903	0.7995
FBgn0011956	-0.07414	0.7849
FBgn0011965	-0.34775	0.1869
FBgn0011966	0.07778	0.7746
FBgn0011987	0.03835	0.8879
FBgn0012034	-0.07059	0.795
FBgn0012036	-0.35294	0.18
FBgn0012037	0.02059	0.9397
FBgn0012042	-0.06765	0.8034
FBgn0012051	-0.07353	0.7867
FBgn0012058	0.30588	0.2493
FBgn0012344	-0.01765	0.9483
FBgn0013263	-0.13529	0.6174
FBgn0013269	-0.03235	0.9053
FBgn0013272	0.15	0.5792
FBgn0013275	0.25	0.3504
FBgn0013276	0.20882	0.4377
FBgn0013277	-0.15882	0.5569
FBgn0013278	-0.00294	0.9914
FBgn0013279	-0.06176	0.8202
FBgn0013300	-0.19706	0.4645
FBgn0013301	-0.49706	0.0501
FBgn0013303	-0.27941	0.2946
FBgn0013305	0.31471	0.2352
FBgn0013307	-0.27059	0.3108
FBgn0013308	0.23824	0.3743
FBgn0013323	0.06765	0.8034
FBgn0013325	0.13824	0.6097
FBgn0013334	0.15588	0.5643
FBgn0013342	-0.14118	0.602
FBgn0013343	0.37647	0.1506
FBgn0013347	-0.34706	0.1878
FBgn0013348	0.30294	0.2541
FBgn0013432	0.25588	0.3388
FBgn0013433	0.00882	0.9741
FBgn0013435	-0.15588	0.5643
FBgn0013467	0.37059	0.1577
FBgn0013469	0.02941	0.9139
FBgn0013531	-0.42941	0.0969
FBgn0013548	-0.53529	0.0326
FBgn0013563	-0.51471	0.0413
FBgn0013576	0.18824	0.4851
FBgn0013672	0.27353	0.3053
FBgn0013673	0.58824	0.0165
FBgn0013674	0.13824	0.6097
FBgn0013675	0.02941	0.9139
FBgn0013676	0.20588	0.4443
FBgn0013678	0.24412	0.3622
FBgn0013679	-0.14412	0.5944
FBgn0013680	-0.33824	0.2001
FBgn0013681	0.04412	0.8711
FBgn0013683	-0.02647	0.9225
FBgn0013684	0.04706	0.8626
FBgn0013685	-0.07353	0.7867
FBgn0013686	-0.45	0.0803
FBgn0013688	0.09118	0.737
FBgn0013689	0.09118	0.737
FBgn0013690	-0.11765	0.6643
FBgn0013692	-0.20588	0.4443
FBgn0013702	-0.24706	0.3563
FBgn0013703	-0.32647	0.2172
FBgn0013706	-0.37647	0.1506
FBgn0013707	-0.26471	0.3218
FBgn0013709	0.24118	0.3682
FBgn0013710	-0.25588	0.3388
FBgn0013717	-0.2	0.4577
FBgn0013718	-0.10588	0.6963
FBgn0013720	-0.06176	0.8202
FBgn0013725	0.09706	0.7207
FBgn0013726	-0.22941	0.3927
FBgn0013732	0.04412	0.8711
FBgn0013733	0.10294	0.7044
FBgn0013746	-0.01176	0.9655
FBgn0013749	-0.28529	0.2841
FBgn0013750	-0.21765	0.4181
FBgn0013751	-0.30294	0.2541
FBgn0013753	-0.30588	0.2493
FBgn0013755	-0.36471	0.1649
FBgn0013756	-0.34706	0.1878
FBgn0013759	0.15588	0.5643
FBgn0013762	-0.18824	0.4851
FBgn0013763	0.02647	0.9225
FBgn0013764	-0.17647	0.5133
FBgn0013765	0.05882	0.8287
FBgn0013767	-0.12647	0.6407
FBgn0013770	0.12059	0.6564
FBgn0013771	0.30588	0.2493
FBgn0013772	-0.22647	0.399
FBgn0013773	-0.29706	0.2639
FBgn0013799	-0.20882	0.4377
FBgn0013809	-0.12353	0.6485
FBgn0013810	0.17353	0.5204
FBgn0013811	-0.05882	0.8287
FBgn0013812	0.23529	0.3804
FBgn0013813	0.03235	0.9053
FBgn0013949	0.02647	0.9225
FBgn0013953	-0.23529	0.3804
FBgn0013954	0.39706	0.1278
FBgn0013972	0.01471	0.9569
FBgn0013973	-0.07059	0.795
FBgn0013981	-0.08529	0.7535
FBgn0013983	0.15588	0.5643
FBgn0013984	-0.07059	0.795
FBgn0013987	-0.13529	0.6174
FBgn0013995	0.00882	0.9741
FBgn0013997	0.40294	0.1217
FBgn0014000	0.22941	0.3927
FBgn0014001	0.05588	0.8371
FBgn0014002	-0.30294	0.2541
FBgn0014006	-0.36471	0.1649
FBgn0014007	-0.11176	0.6803
FBgn0014009	0.17941	0.5061
FBgn0014010	-0.18235	0.4991
FBgn0014011	0.04706	0.8626
FBgn0014018	-0.35882	0.1723
FBgn0014019	-0.14412	0.5944
FBgn0014020	0.19118	0.4782
FBgn0014022	0.39706	0.1278
FBgn0014023	0.35294	0.18
FBgn0014024	0.26471	0.3218
FBgn0014026	0.12941	0.6329
FBgn0014028	0.35294	0.18
FBgn0014029	-0.31471	0.2352
FBgn0014031	0.05	0.8541
FBgn0014032	-0.1	0.7125
FBgn0014033	0.59706	0.0146
FBgn0014037	0.33824	0.2001
FBgn0014073	-0.11765	0.6643
FBgn0014075	0.33235	0.2085
FBgn0014076	0.15	0.5792
FBgn0014092	-0.18235	0.4991
FBgn0014127	-0.14706	0.5868
FBgn0014133	-0.1	0.7125
FBgn0014135	-0.25882	0.3331
FBgn0014141	0.25882	0.3331
FBgn0014143	-0.10882	0.6883
FBgn0014163	0.33824	0.2001
FBgn0014179	-0.22353	0.4053
FBgn0014184	0.03235	0.9053
FBgn0014189	-0.08235	0.7617
FBgn0014269	-0.28529	0.2841
FBgn0014340	-0.33235	0.2085
FBgn0014342	0.67353	0.0042
FBgn0014343	0.3	0.2589
FBgn0014366	-0.07353	0.7867
FBgn0014368	0.17647	0.5133
FBgn0014380	0.05588	0.8371
FBgn0014388	0.46765	0.0678
FBgn0014391	0.31176	0.2398
FBgn0014395	-0.24118	0.3682
FBgn0014396	-0.44118	0.0872
FBgn0014411	-0.31765	0.2306
FBgn0014417	-0.09706	0.7207
FBgn0014427	-0.27059	0.3108
FBgn0014454	0.32647	0.2172
FBgn0014455	0.15882	0.5569
FBgn0014464	0.59412	0.0152
FBgn0014465	-0.04706	0.8626
FBgn0014466	-0.01176	0.9655
FBgn0014469	-0.02941	0.9139
FBgn0014857	-0.13529	0.6174
FBgn0014859	0.02353	0.9311
FBgn0014861	-0.10294	0.7044
FBgn0014863	0.15882	0.5569
FBgn0014865	0.00588	0.9828
FBgn0014868	-0.22059	0.4117
FBgn0014869	0.58235	0.0179
FBgn0014870	0.16471	0.5421
FBgn0014877	0.01176	0.9655
FBgn0014879	-0.18529	0.4921
FBgn0014903	-0.23529	0.3804
FBgn0014906	0.32059	0.226
FBgn0014930	-0.04412	0.8711
FBgn0014931	0.05294	0.8456
FBgn0014949	0.50882	0.0441
FBgn0015000	0.16176	0.5495
FBgn0015001	-0.31471	0.2352
FBgn0015008	-0.07353	0.7867
FBgn0015010	-0.21176	0.4311
FBgn0015011	-0.16176	0.5495
FBgn0015019	0.29118	0.2739
FBgn0015024	-0.42941	0.0969
FBgn0015025	0.16765	0.5349
FBgn0015031	0.21765	0.4181
FBgn0015032	0.3	0.2589
FBgn0015033	-0.26176	0.3274
FBgn0015034	0.11765	0.6643
FBgn0015035	0.09118	0.737
FBgn0015036	-0.23529	0.3804
FBgn0015037	-0.22353	0.4053
FBgn0015038	-0.19412	0.4713
FBgn0015039	0.33235	0.2085
FBgn0015040	-0.49412	0.0517
FBgn0015075	0.02059	0.9397
FBgn0015218	0.14412	0.5944
FBgn0015221	-0.13235	0.6251
FBgn0015222	-0.24118	0.3682
FBgn0015229	-0.12647	0.6407
FBgn0015230	-0.08235	0.7617
FBgn0015239	0.13529	0.6174
FBgn0015240	0.08235	0.7617
FBgn0015245	0.36471	0.1649
FBgn0015247	0	1
FBgn0015268	-0.11765	0.6643
FBgn0015269	0.26471	0.3218
FBgn0015270	-0.05294	0.8456
FBgn0015271	-0.49706	0.0501
FBgn0015277	-0.5	0.0486
FBgn0015278	0.27647	0.2999
FBgn0015279	-0.14706	0.5868
FBgn0015282	-0.11471	0.6723
FBgn0015283	0.14706	0.5868
FBgn0015286	-0.30294	0.2541
FBgn0015288	0.00588	0.9828
FBgn0015295	-0.25588	0.3388
FBgn0015296	-0.00588	0.9828
FBgn0015298	0.48529	0.0567
FBgn0015299	0.00294	0.9914
FBgn0015300	0.22353	0.4053
FBgn0015316	-0.12647	0.6407
FBgn0015320	-0.08235	0.7617
FBgn0015321	0.25882	0.3331
FBgn0015323	-0.03235	0.9053
FBgn0015324	0.00588	0.9828
FBgn0015331	0.16176	0.5495
FBgn0015336	-0.15294	0.5717
FBgn0015338	-0.24412	0.3622
FBgn0015351	-0.12059	0.6564
FBgn0015359	-0.03529	0.8968
FBgn0015360	-0.01765	0.9483
FBgn0015371	-0.03824	0.8882
FBgn0015372	0.05588	0.8371
FBgn0015376	-0.17059	0.5276
FBgn0015379	-0.13529	0.6174
FBgn0015380	-0.10294	0.7044
FBgn0015381	-0.25294	0.3446
FBgn0015391	-0.16176	0.5495
FBgn0015393	-0.02059	0.9397
FBgn0015396	-0.26176	0.3274
FBgn0015399	0.27647	0.2999
FBgn0015400	0.03529	0.8968
FBgn0015402	-0.01176	0.9655
FBgn0015477	-0.19706	0.4645
FBgn0015509	-0.39118	0.1341
FBgn0015513	-0.4	0.1248
FBgn0015519	-0.05882	0.8287
FBgn0015520	0.05	0.8541
FBgn0015521	0.18235	0.4991
FBgn0015522	-0.16765	0.5349
FBgn0015524	-0.58529	0.0172
FBgn0015527	-0.09706	0.7207
FBgn0015541	0.06765	0.8034
FBgn0015543	0.05	0.8541
FBgn0015544	0.16471	0.5421
FBgn0015546	0.16176	0.5495
FBgn0015550	-0.27353	0.3053
FBgn0015553	-0.27059	0.3108
FBgn0015558	0.31471	0.2352
FBgn0015561	-0.08824	0.7452
FBgn0015568	-0.10588	0.6963
FBgn0015569	-0.12647	0.6407
FBgn0015570	0.12647	0.6407
FBgn0015571	0.04118	0.8797
FBgn0015572	0.31176	0.2398
FBgn0015574	-0.15	0.5792
FBgn0015575	0.21176	0.4311
FBgn0015576	-0.07059	0.795
FBgn0015577	-0.24706	0.3563
FBgn0015582	-0.28529	0.2841
FBgn0015583	-0.26765	0.3163
FBgn0015584	-0.25	0.3504
FBgn0015585	-0.56765	0.0218
FBgn0015586	0.35588	0.1761
FBgn0015589	-0.54412	0.0293
FBgn0015591	-0.19118	0.4782
FBgn0015600	-0.43824	0.0895
FBgn0015602	-0.37647	0.1506
FBgn0015609	-0.22353	0.4053
FBgn0015614	-0.18824	0.4851
FBgn0015615	-0.22353	0.4053
FBgn0015618	-0.12353	0.6485
FBgn0015621	-0.05588	0.8371
FBgn0015622	-0.32941	0.2128
FBgn0015623	0.24706	0.3563
FBgn0015625	-0.18824	0.4851
FBgn0015663	0.15882	0.5569
FBgn0015664	-0.25294	0.3446
FBgn0015714	-0.17059	0.5276
FBgn0015721	-0.05	0.8541
FBgn0015737	-0.06765	0.8034
FBgn0015754	-0.48824	0.055
FBgn0015756	0.16471	0.5421
FBgn0015765	-0.26176	0.3274
FBgn0015766	-0.07941	0.77
FBgn0015770	-0.05588	0.8371
FBgn0015772	0.12941	0.6329
FBgn0015773	0.05	0.8541
FBgn0015774	0.07353	0.7867
FBgn0015776	0.16176	0.5495
FBgn0015777	-0.17353	0.5204
FBgn0015778	0.24118	0.3682
FBgn0015781	-0.31471	0.2352
FBgn0015789	-0.52353	0.0374
FBgn0015790	-0.45882	0.0738
FBgn0015791	-0.31471	0.2352
FBgn0015793	-0.22647	0.399
FBgn0015794	0.08529	0.7535
FBgn0015795	0.00588	0.9828
FBgn0015797	-0.05588	0.8371
FBgn0015799	-0.35588	0.1761
FBgn0015801	-0.55	0.0273
FBgn0015803	-0.12941	0.6329
FBgn0015805	-0.24412	0.3622
FBgn0015806	0.02353	0.9311
FBgn0015808	0.22647	0.399
FBgn0015818	-0.2	0.4577
FBgn0015828	-0.00588	0.9828
FBgn0015829	0.11176	0.6803
FBgn0015831	-0.22059	0.4117
FBgn0015834	0.25882	0.3331
FBgn0015838	0.27941	0.2946
FBgn0015872	0.40294	0.1217
FBgn0015903	-0.17353	0.5204
FBgn0015904	-0.24706	0.3563
FBgn0015905	-0.09118	0.737
FBgn0015907	0.02941	0.9139
FBgn0015919	-0.05882	0.8287
FBgn0015924	0.14412	0.5944
FBgn0015925	-0.01176	0.9655
FBgn0015926	-0.36471	0.1649
FBgn0015929	0.06471	0.8118
FBgn0015946	0.16471	0.5421
FBgn0015949	0.01765	0.9483
FBgn0016013	-0.12059	0.6564
FBgn0016031	-0.09118	0.737
FBgn0016032	0.09412	0.7288
FBgn0016034	0.27059	0.3108
FBgn0016036	-0.38824	0.1373
FBgn0016038	-0.22059	0.4117
FBgn0016041	0.07353	0.7867
FBgn0016047	-0.18824	0.4851
FBgn0016053	-0.31471	0.2352
FBgn0016054	-0.04412	0.8711
FBgn0016059	-0.59412	0.0152
FBgn0016061	-0.11471	0.6723
FBgn0016070	-0.15	0.5792
FBgn0016075	0.20294	0.451
FBgn0016076	-0.28529	0.2841
FBgn0016078	-0.28235	0.2893
FBgn0016080	-0.05294	0.8456
FBgn0016081	0.55882	0.0244
FBgn0016119	0.32059	0.226
FBgn0016120	0.43529	0.092
FBgn0016122	-0.29118	0.2739
FBgn0016123	0.20588	0.4443
FBgn0016126	0.34706	0.1878
FBgn0016131	0.09412	0.7288
FBgn0016641	-0.21765	0.4181
FBgn0016650	-0.17647	0.5133
FBgn0016660	-0.42941	0.0969
FBgn0016672	-0.14706	0.5868
FBgn0016675	-0.01471	0.9569
FBgn0016684	0.37353	0.1541
FBgn0016685	0.38529	0.1405
FBgn0016687	-0.05294	0.8456
FBgn0016691	0.32353	0.2216
FBgn0016693	-0.17059	0.5276
FBgn0016694	-0.00294	0.9914
FBgn0016696	0.4	0.1248
FBgn0016697	0.03529	0.8968
FBgn0016698	-0.46471	0.0697
FBgn0016700	-0.04118	0.8797
FBgn0016701	0.01765	0.9483
FBgn0016715	-0.06176	0.8202
FBgn0016726	0.09118	0.737
FBgn0016754	-0.38235	0.1439
FBgn0016756	-0.17059	0.5276
FBgn0016762	-0.63235	0.0086
FBgn0016792	-0.06471	0.8118
FBgn0016794	-0.12647	0.6407
FBgn0016797	0.04706	0.8626
FBgn0016917	-0.17353	0.5204
FBgn0016919	-0.36471	0.1649
FBgn0016920	-0.09118	0.737
FBgn0016926	-0.23529	0.3804
FBgn0016930	-0.16176	0.5495
FBgn0016970	-0.01471	0.9569
FBgn0016974	-0.29118	0.2739
FBgn0016977	0.26471	0.3218
FBgn0016978	-0.25588	0.3388
FBgn0016983	-0.24706	0.3563
FBgn0016984	-0.21765	0.4181
FBgn0017414	-0.09706	0.7207
FBgn0017418	0.60588	0.0129
FBgn0017429	0.2	0.4577
FBgn0017430	0.16471	0.5421
FBgn0017448	-0.19118	0.4782
FBgn0017456	-0.29706	0.2639
FBgn0017457	-0.01176	0.9655
FBgn0017482	0.27941	0.2946
FBgn0017545	0.11471	0.6723
FBgn0017550	0.02647	0.9225
FBgn0017551	-0.28529	0.2841
FBgn0017556	0.00882	0.9741
FBgn0017558	0.22941	0.3927
FBgn0017561	0.72353	0.0015
FBgn0017566	0.43824	0.0895
FBgn0017567	0.23824	0.3743
FBgn0017572	0.23235	0.3865
FBgn0017577	-0.16765	0.5349
FBgn0017578	-0.16471	0.5421
FBgn0017579	0.22353	0.4053
FBgn0017581	-0.05	0.8541
FBgn0017590	0.22059	0.4117
FBgn0019624	0.34412	0.1919
FBgn0019637	0.05882	0.8287
FBgn0019643	0.28529	0.2841
FBgn0019644	0.17941	0.5061
FBgn0019650	-0.13235	0.6251
FBgn0019660	-0.22647	0.399
FBgn0019661	-0.17647	0.5133
FBgn0019662	0.03529	0.8968
FBgn0019686	-0.12647	0.6407
FBgn0019809	-0.11765	0.6643
FBgn0019828	0.06765	0.8034
FBgn0019830	-0.29118	0.2739
FBgn0019886	0.54118	0.0304
FBgn0019890	0.00588	0.9828
FBgn0019925	0.17941	0.5061
FBgn0019928	0.03235	0.9053
FBgn0019929	0.07647	0.7783
FBgn0019932	-0.09706	0.7207
FBgn0019936	0.17059	0.5276
FBgn0019938	0.20588	0.4443
FBgn0019940	-0.32059	0.226
FBgn0019947	0.21765	0.4181
FBgn0019948	0.30588	0.2493
FBgn0019949	-0.24412	0.3622
FBgn0019952	0.07059	0.795
FBgn0019957	0.21765	0.4181
FBgn0019960	-0.14706	0.5868
FBgn0019968	0.23824	0.3743
FBgn0019972	-0.07353	0.7867
FBgn0019982	0.37059	0.1577
FBgn0019985	-0.05882	0.8287
FBgn0019990	-0.03235	0.9053
FBgn0020018	-0.18235	0.4991
FBgn0020224	0.31765	0.2306
FBgn0020235	0.3	0.2589
FBgn0020236	0.05294	0.8456
FBgn0020238	-0.18235	0.4991
FBgn0020248	-0.19706	0.4645
FBgn0020249	0.30882	0.2445
FBgn0020251	-0.12941	0.6329
FBgn0020255	-0.13529	0.6174
FBgn0020257	0.08235	0.7617
FBgn0020258	-0.20882	0.4377
FBgn0020261	0.36765	0.1612
FBgn0020269	0.02353	0.9311
FBgn0020270	-0.29706	0.2639
FBgn0020272	-0.30588	0.2493
FBgn0020277	0.15294	0.5717
FBgn0020278	-0.31765	0.2306
FBgn0020279	0.07941	0.77
FBgn0020280	0.00588	0.9828
FBgn0020294	0.04706	0.8626
FBgn0020299	-0.04706	0.8626
FBgn0020300	0.10588	0.6963
FBgn0020304	0.17059	0.5276
FBgn0020305	-0.03529	0.8968
FBgn0020306	-0.42059	0.1048
FBgn0020307	-0.41471	0.1102
FBgn0020309	0.26176	0.3274
FBgn0020312	0.02059	0.9397
FBgn0020369	-0.10294	0.7044
FBgn0020370	-0.16765	0.5349
FBgn0020371	-0.20294	0.451
FBgn0020372	0.07059	0.795
FBgn0020377	0.04412	0.8711
FBgn0020378	0.17059	0.5276
FBgn0020379	0.37059	0.1577
FBgn0020381	-0.3	0.2589
FBgn0020385	-0.20882	0.4377
FBgn0020386	0.02059	0.9397
FBgn0020388	-0.15	0.5792
FBgn0020389	0.36471	0.1649
FBgn0020391	0.22941	0.3927
FBgn0020392	-0.19706	0.4645
FBgn0020399	-0.02353	0.9311
FBgn0020407	-0.30588	0.2493
FBgn0020412	0.07059	0.795
FBgn0020414	-0.07059	0.795
FBgn0020415	0.27941	0.2946
FBgn0020416	-0.09118	0.737
FBgn0020429	0.08824	0.7452
FBgn0020440	-0.36471	0.1649
FBgn0020443	-0.04412	0.8711
FBgn0020445	-0.22059	0.4117
FBgn0020493	0.01765	0.9483
FBgn0020496	-0.28235	0.2893
FBgn0020497	-0.12941	0.6329
FBgn0020503	0.25882	0.3331
FBgn0020506	0.12059	0.6564
FBgn0020508	0.05588	0.8371
FBgn0020509	-0.34118	0.1959
FBgn0020510	-0.5	0.0486
FBgn0020513	0.21471	0.4246
FBgn0020518	-0.19412	0.4713
FBgn0020521	0.28529	0.2841
FBgn0020545	-0.3	0.2589
FBgn0020546	0.08824	0.7452
FBgn0020556	-0.29706	0.2639
FBgn0020616	-0.37353	0.1541
FBgn0020617	0.17941	0.5061
FBgn0020618	0.36471	0.1649
FBgn0020620	-0.24706	0.3563
FBgn0020621	0.07353	0.7867
FBgn0020622	-0.05588	0.8371
FBgn0020626	-0.45294	0.0781
FBgn0020633	-0.09118	0.737
FBgn0020637	-0.01471	0.9569
FBgn0020638	-0.14706	0.5868
FBgn0020639	-0.45882	0.0738
FBgn0020641	-0.09412	0.7288
FBgn0020642	0.08824	0.7452
FBgn0020645	-0.69082	0.003
FBgn0020646	-0.08402	0.7571
FBgn0020647	-0.07353	0.7867
FBgn0020653	0.02059	0.9397
FBgn0020655	-0.03529	0.8968
FBgn0020660	-0.42941	0.0969
FBgn0020762	0.00882	0.9741
FBgn0020764	-0.12353	0.6485
FBgn0020765	0.31176	0.2398
FBgn0020766	0.08235	0.7617
FBgn0020767	-0.09412	0.7288
FBgn0020880	0.34706	0.1878
FBgn0020887	0.12353	0.6485
FBgn0020906	0.33235	0.2085
FBgn0020907	0.1	0.7125
FBgn0020908	0.17941	0.5061
FBgn0020909	-0.21471	0.4246
FBgn0020910	0.15588	0.5643
FBgn0020912	-0.57941	0.0187
FBgn0020930	-0.2	0.4577
FBgn0021738	0.26176	0.3274
FBgn0021742	-0.30588	0.2493
FBgn0021750	0.28529	0.2841
FBgn0021760	0.07941	0.77
FBgn0021761	-0.03824	0.8882
FBgn0021764	-0.19412	0.4713
FBgn0021765	-0.00882	0.9741
FBgn0021767	0.28824	0.279
FBgn0021768	0.16765	0.5349
FBgn0021776	-0.19412	0.4713
FBgn0021795	0.00294	0.9914
FBgn0021796	-0.45882	0.0738
FBgn0021800	0.00882	0.9741
FBgn0021814	-0.25	0.3504
FBgn0021818	-0.00882	0.9741
FBgn0021825	-0.55	0.0273
FBgn0021847	-0.18529	0.4921
FBgn0021856	-0.00882	0.9741
FBgn0021872	0.02353	0.9311
FBgn0021874	0.25294	0.3446
FBgn0021875	-0.05	0.8541
FBgn0021895	-0.09118	0.737
FBgn0021906	0.34412	0.1919
FBgn0021944	-0.40882	0.1159
FBgn0021967	-0.19412	0.4713
FBgn0021979	-0.24412	0.3622
FBgn0021995	-0.07941	0.77
FBgn0022023	-0.11471	0.6723
FBgn0022027	-0.85882	<.0001
FBgn0022029	0	1
FBgn0022069	0.09706	0.7207
FBgn0022097	-0.03235	0.9053
FBgn0022153	-0.21176	0.4311
FBgn0022160	0.35882	0.1723
FBgn0022213	-0.20588	0.4443
FBgn0022224	-0.13235	0.6251
FBgn0022238	-0.62353	0.0099
FBgn0022246	0.28824	0.279
FBgn0022288	0.35588	0.1761
FBgn0022338	-0.27059	0.3108
FBgn0022343	0.44118	0.0872
FBgn0022344	0.26471	0.3218
FBgn0022349	-0.34706	0.1878
FBgn0022355	0.37941	0.1472
FBgn0022359	-0.17353	0.5204
FBgn0022361	0.45294	0.0781
FBgn0022382	0.05294	0.8456
FBgn0022699	-0.22353	0.4053
FBgn0022700	0.10294	0.7044
FBgn0022702	0.27941	0.2946
FBgn0022708	0.15	0.5792
FBgn0022709	0.04118	0.8797
FBgn0022710	0.07941	0.77
FBgn0022720	-0.47647	0.0621
FBgn0022724	-0.13235	0.6251
FBgn0022740	-0.35588	0.1761
FBgn0022764	-0.09706	0.7207
FBgn0022768	0.19412	0.4713
FBgn0022770	0.51471	0.0413
FBgn0022772	-0.15882	0.5569
FBgn0022774	0.20294	0.451
FBgn0022786	0.06765	0.8034
FBgn0022787	0.16765	0.5349
FBgn0022800	0.53235	0.0338
FBgn0022893	-0.39706	0.1278
FBgn0022935	-0.02059	0.9397
FBgn0022936	-0.08824	0.7452
FBgn0022942	-0.17353	0.5204
FBgn0022943	-0.53235	0.0338
FBgn0022959	-0.31176	0.2398
FBgn0022960	-0.24412	0.3622
FBgn0022981	0.15882	0.5569
FBgn0022984	0.31471	0.2352
FBgn0022985	-0.35294	0.18
FBgn0022986	-0.52941	0.035
FBgn0022987	-0.51471	0.0413
FBgn0023000	-0.14118	0.602
FBgn0023001	0.17059	0.5276
FBgn0023023	-0.34118	0.1959
FBgn0023076	-0.01176	0.9655
FBgn0023081	-0.21176	0.4311
FBgn0023083	-0.07353	0.7867
FBgn0023090	0.22941	0.3927
FBgn0023091	0.01765	0.9483
FBgn0023094	-0.32647	0.2172
FBgn0023095	0.10588	0.6963
FBgn0023096	0.27941	0.2946
FBgn0023097	-0.4	0.1248
FBgn0023129	-0.22647	0.399
FBgn0023130	-0.34118	0.1959
FBgn0023143	0.13529	0.6174
FBgn0023167	-0.02059	0.9397
FBgn0023169	-0.07941	0.77
FBgn0023170	0.05294	0.8456
FBgn0023171	0.20882	0.4377
FBgn0023172	-0.11765	0.6643
FBgn0023174	-0.32647	0.2172
FBgn0023175	-0.41765	0.1075
FBgn0023177	-0.10588	0.6963
FBgn0023178	0.19412	0.4713
FBgn0023179	-0.17647	0.5133
FBgn0023180	-0.23235	0.3865
FBgn0023181	-0.24412	0.3622
FBgn0023197	0.47941	0.0602
FBgn0023212	0.16765	0.5349
FBgn0023213	-0.13824	0.6097
FBgn0023214	-0.5	0.0486
FBgn0023215	0.08824	0.7452
FBgn0023216	-0.17059	0.5276
FBgn0023388	-0.19412	0.4713
FBgn0023395	-0.10294	0.7044
FBgn0023407	-0.37353	0.1541
FBgn0023415	-0.30588	0.2493
FBgn0023416	-0.15294	0.5717
FBgn0023423	0.28824	0.279
FBgn0023441	0.32353	0.2216
FBgn0023458	0.05	0.8541
FBgn0023477	0.06765	0.8034
FBgn0023479	-0.12353	0.6485
FBgn0023489	-0.12353	0.6485
FBgn0023495	-0.05588	0.8371
FBgn0023496	-0.21471	0.4246
FBgn0023506	-0.41471	0.1102
FBgn0023507	0.12941	0.6329
FBgn0023508	-0.22059	0.4117
FBgn0023509	0.01471	0.9569
FBgn0023510	0.43529	0.092
FBgn0023511	-0.07353	0.7867
FBgn0023512	0.11471	0.6723
FBgn0023513	-0.02059	0.9397
FBgn0023514	-0.18824	0.4851
FBgn0023515	-0.33824	0.2001
FBgn0023516	-0.07941	0.77
FBgn0023517	0.05294	0.8456
FBgn0023518	-0.07647	0.7783
FBgn0023519	-0.19118	0.4782
FBgn0023520	-0.24118	0.3682
FBgn0023521	-0.03529	0.8968
FBgn0023522	0.16765	0.5349
FBgn0023523	0.1	0.7125
FBgn0023524	0.13235	0.6251
FBgn0023525	-0.12059	0.6564
FBgn0023526	-0.21471	0.4246
FBgn0023527	0.08529	0.7535
FBgn0023528	-0.39412	0.1309
FBgn0023529	-0.33235	0.2085
FBgn0023530	-0.32353	0.2216
FBgn0023531	0.41471	0.1102
FBgn0023534	-0.44118	0.0872
FBgn0023535	-0.03235	0.9053
[truncated: 13,675 more rows]
