# Supplementary material for: Microenvironmental Gene Expression Plasticity Among Individual Drosophila melanogaster
Source: G3 (Bethesda). 2016 Oct 20;6(12):4197–210. doi: 10.1534/g3.116.035444 (PMC5144987; doi:10.1534/g3.116.035444)
Supplement: Supplemental Material [file supp_g3.116.035444_TableS8.xlsx]

## Sheet: Table S8
Flybase ID	Module	Average Degree	Degree	Gene Symbol	Gene Name	Feature Type	Chromosome	Minimum Sequence Coordinate	Maximum Sequence Coordinate	Histone protein	Correlated with rRNA
FBgn0032673	1	0.859003	0.864877					18180884	18185007	N
FBgn0000014	1	0.859003	0.849063	abd-A	abdominal A	protein_coding_gene	3R	16807214	16830049	N
FBgn0000015	1	0.859003	0.867452	Abd-B	Abdominal B	protein_coding_gene	3R	16927210	16972236	N
FBgn0004852	1	0.859003	0.884306	Ac76E	Adenylyl cyclase 76E	protein_coding_gene	3L	19939287	19977960	N
FBgn0034606	1	0.859003	0.880974	ASPP	Ankyrin-repeat, SH3-domain, and Proline-rich-region containing Protein	protein_coding_gene	2R	21217856	21251150	N
FBgn0025525	1	0.859003	0.88747	bab2	bric a brac 2	protein_coding_gene	3L	1140429	1177276	N
FBgn0262475	1	0.859003	0.880253	bru-2	bruno-2	protein_coding_gene	2L	12344219	12397528	N
FBgn0005666	1	0.859003	0.899669	bt	bent	protein_coding_gene	4	724400	776474	N
FBgn0266756	1	0.859003	0.886171	btsz	bitesize	protein_coding_gene	3R	14804092	14875488	N
FBgn0028525	1	0.859003	0.772603	c(2)M	crossover suppressor on 2 of Manheim	protein_coding_gene	2L	16303264	16305940	N
FBgn0001991	1	0.859003	0.900854	Ca-alpha1D	Ca[2+]-channel protein alpha[[1]] subunit D	protein_coding_gene	2L	16165831	16190540	N
FBgn0010015	1	0.859003	0.86979	CanA1	Calcineurin A1	protein_coding_gene	3R	31039374	31046821	N
FBgn0033504	1	0.859003	0.905837	CAP	CAP	protein_coding_gene	2R	10269016	10307024	N
FBgn0032685	1	0.859003	0.826577	CG10211	-	protein_coding_gene	2L	18517487	18531967	N
FBgn0034693	1	0.859003	0.883022	CG11073	-	protein_coding_gene	2R	22091489	22099534	N
FBgn0031857	1	0.859003	0.89609	CG11321	-	protein_coding_gene	2L	6759829	6772755	N
FBgn0031264	1	0.859003	0.848628	CG11835	-	protein_coding_gene	2L	560568	563819	N
FBgn0037213	1	0.859003	0.881046	CG12581	-	protein_coding_gene	3R	4174632	4186751	N
FBgn0037796	1	0.859003	0.8555	CG12814	-	protein_coding_gene	3R	10171156	10189603	N
FBgn0030798	1	0.859003	0.873574	CG13003	-	protein_coding_gene	X	16844807	16876544	N
FBgn0034723	1	0.859003	0.860604	CG13506	-	protein_coding_gene	2R	22383134	22394015	N
FBgn0035146	1	0.859003	0.832233	CG13893	-	protein_coding_gene	3L	599094	604008	N
FBgn0039647	1	0.859003	0.867054	CG14509	-	protein_coding_gene	3R	29171191	29194994	N
FBgn0037275	1	0.859003	0.866569	CG14655	-	protein_coding_gene	3R	4777497	4780302	N
FBgn0038422	1	0.859003	0.840829	CG14880	-	protein_coding_gene	3R	16360329	16368306	N
FBgn0035410	1	0.859003	0.883255	CG14964	-	protein_coding_gene	3L	3172817	3178580	N
FBgn0031632	1	0.859003	0.862814	CG15628	-	protein_coding_gene	2L	4821774	4828945	N
FBgn0035312	1	0.859003	0.751847	CG15820	-	protein_coding_gene	3L	2172995	2174332	N
FBgn0034201	1	0.859003	0.531888	CG17290	-	protein_coding_gene	2R	17154589	17157125	N
FBgn0039667	1	0.859003	0.863849	CG2010	-	protein_coding_gene	3R	29494782	29498923	N
FBgn0050069	1	0.859003	0.887858	CG30069	-	protein_coding_gene	2R	14185204	14198368	N
FBgn0051038	1	0.859003	0.882127	CG31038	-	protein_coding_gene	3R	29877059	29903231	N
FBgn0051475	1	0.859003	0.821514	CG31475	-	protein_coding_gene	3R	19180659	19201096	N
FBgn0052082	1	0.859003	0.873214	CG32082	-	protein_coding_gene	3L	11136049	11163984	N
FBgn0052121	1	0.859003	0.853363	CG32121	-	protein_coding_gene	3L	13416576	13422336	N
FBgn0052694	1	0.859003	0.874541	CG32694	-	protein_coding_gene	X	9989690	10006882	N
FBgn0052982	1	0.859003	0.846136	CG32982	-	protein_coding_gene	2L	9125737	9163721	N
FBgn0085427	1	0.859003	0.897608	CG34398	-	protein_coding_gene	2L	8898786	8933594	N
FBgn0085446	1	0.859003	0.893879	CG34417	-	protein_coding_gene	X	6540771	6589173	N
FBgn0029791	1	0.859003	0.817249	CG4096	-	protein_coding_gene	X	5698557	5708633	N
FBgn0031251	1	0.859003	0.856317	CG4213	-	protein_coding_gene	2L	396595	402198	N
FBgn0259736	1	0.859003	0.879234	CG42390	-	protein_coding_gene	3R	22120061	22133367	N
FBgn0261555	1	0.859003	0.875702	CG42673	-	protein_coding_gene	3L	9547220	9596713	N
FBgn0261611	1	0.859003	0.864473	CG42700	-	protein_coding_gene	2R	12279771	12300795	N
FBgn0262508	1	0.859003	0.907884	CG43078	-	protein_coding_gene	3L	8576808	8599617	N
FBgn0263980	1	0.859003	0.900522	CG43729	-	protein_coding_gene	2R	15401096	15471884	N
FBgn0264489	1	0.859003	0.87612	CG43897	-	protein_coding_gene	3L	9813847	9834345	N
FBgn0039073	1	0.859003	0.806197	CG4408	-	protein_coding_gene	3R	23361889	23363574	N
FBgn0264894	1	0.859003	0.88725	CG44085	-	protein_coding_gene	2L	13261008	13284043	N
FBgn0264907	1	0.859003	0.876529	CG44098	-	protein_coding_gene	3R	4750409	4773197	N
FBgn0266448	1	0.859003	0.843564	CG45078	-	protein_coding_gene	3R	10773339	10777374	N
FBgn0034137	1	0.859003	0.863318	CG4945	-	protein_coding_gene	2R	16566023	16570120	N
FBgn0031322	1	0.859003	0.859797	CG5001	-	protein_coding_gene	2L	1185757	1196807	N
FBgn0039527	1	0.859003	0.827179	CG5639	-	protein_coding_gene	3R	27586474	27596130	N
FBgn0038679	1	0.859003	0.850468	CG6040	-	protein_coding_gene	3R	19096961	19131929	N
FBgn0032010	1	0.859003	0.885245	CG8086	-	protein_coding_gene	2L	8244160	8257502	N
FBgn0033919	1	0.859003	0.891761	CG8547	-	protein_coding_gene	2R	14261206	14267919	N
FBgn0027585	1	0.859003	0.892242	CG8740	-	protein_coding_gene	2R	8735810	8759590	N
FBgn0039789	1	0.859003	0.793825	CG9717	-	protein_coding_gene	3R	30584020	30587302	N
FBgn0262160	1	0.859003	0.888262	CG9932	-	protein_coding_gene	2L	13021868	13060140	N
FBgn0000395	1	0.859003	0.862307	cv-2	crossveinless 2	protein_coding_gene	2R	21355015	21379464	N
FBgn0086901	1	0.859003	0.869582	cv-c	crossveinless c	protein_coding_gene	3R	14391683	14481713	N
FBgn0260866	1	0.859003	0.862184	dnr1	defense repressor 1	protein_coding_gene	2R	22563152	22592964	N
FBgn0035542	1	0.859003	0.882084	DOR	-	protein_coding_gene	3L	4406943	4420648	N
FBgn0005659	1	0.859003	0.870102	Ets98B	Ets at 98B	protein_coding_gene	3R	27736538	27748366	N
FBgn0042627	1	0.859003	0.875645	FASN2	Fatty acid synthase 2	protein_coding_gene	2L	3043947	3056143	N
FBgn0000723	1	0.859003	0.871738	FER	FER ortholog (H. sapiens)	protein_coding_gene	3R	9367603	9394546	N
FBgn0053556	1	0.859003	0.896087	form3	formin 3	protein_coding_gene	3L	7094818	7123297	N
FBgn0083228	1	0.859003	0.885367	Frq2	Frequenin 2	protein_coding_gene	X	18177612	18204407	N
FBgn0027341	1	0.859003	0.861878	Gfat1	Glutamine:fructose-6-phosphate aminotransferase 1	protein_coding_gene	3R	4126442	4137882	N
FBgn0259211	1	0.859003	0.871992	grh	grainy head	protein_coding_gene	2R	17801132	17842820	N
FBgn0001250	1	0.859003	0.898611	if	inflated	protein_coding_gene	X	16752189	16783434	N
FBgn0011603	1	0.859003	0.862247	ine	inebriated	protein_coding_gene	2L	4468000	4477022	N
FBgn0028371	1	0.859003	0.89409	jbug	jitterbug	protein_coding_gene	2R	22717321	22740459	N
FBgn0032129	1	0.859003	0.903626	jp	junctophilin	protein_coding_gene	2L	9547720	9566750	N
FBgn0263973	1	0.859003	0.856294	jv	javelin	protein_coding_gene	3L	6563197	6589479	N
FBgn0035144	1	0.859003	0.848533	Kah	Kahuli	protein_coding_gene	3L	582824	589274	N
FBgn0001297	1	0.859003	0.900567	kay	kayak	protein_coding_gene	3R	29765995	29794113	N
FBgn0032683	1	0.859003	0.851829	kon	kon-tiki	protein_coding_gene	2L	18487747	18503978	N
FBgn0261565	1	0.859003	0.889222	Lmpt	Limpet	protein_coding_gene	3L	16865295	16922487	N
FBgn0004419	1	0.859003	0.866128	me31B	maternal expression at 31B	protein_coding_gene	2L	10239341	10242172	N
FBgn0261260	1	0.859003	0.858482	mgl	Megalin	protein_coding_gene	X	9358496	9500129	N
FBgn0263316	1	0.859003	0.856052	Mrp4	Multidrug resistance protein 4 ortholog	protein_coding_gene	3R	11569250	11575937	N
FBgn0025390	1	0.859003	0.11402	Mur2B	Mucin related 2B	protein_coding_gene	X	1523554	1668788	N
FBgn0051146	1	0.859003	0.880548	Nlg1	Neuroligin 1	protein_coding_gene	3R	7658247	7694874	N
FBgn0038237	1	0.859003	0.857881	Pde6	Phosphodiesterase 6	protein_coding_gene	3R	14513901	14558304	N
FBgn0266377	1	0.859003	0.889112	Pde8	Phosphodiesterase 8	protein_coding_gene	2R	23657567	23680844	N
FBgn0261588	1	0.859003	0.875095	pdm3	pou domain motif 3	protein_coding_gene	2R	8327490	8396280	N
FBgn0259680	1	0.859003	0.896152	Pkcdelta	Protein kinase C delta	protein_coding_gene	X	12432224	12453650	N
FBgn0000442	1	0.859003	0.817464	Pkg21D	cGMP-dependent protein kinase 21D	protein_coding_gene	2L	786153	790798	N
FBgn0085426	1	0.859003	0.876121	Rgk3	Rad, Gem/Kir family member 3	protein_coding_gene	2R	21255165	21280995	N
FBgn0028699	1	0.859003	0.837352	Rh50	Rh50	protein_coding_gene	3L	4910368	4920198	N
FBgn0050296	1	0.859003	0.876128	RIC-3	-	protein_coding_gene	2R	21017784	21024918	N
FBgn0051719	1	0.859003	0.87665	RluA-1	RluA-1	protein_coding_gene	2L	10463340	10474349	N
FBgn0261648	1	0.859003	0.86268	salm	spalt major	protein_coding_gene	2L	11434311	11445614	N
FBgn0000287	1	0.859003	0.820473	salr	spalt-related	protein_coding_gene	2L	11358873	11373636	N
FBgn0051374	1	0.859003	0.896061	sals	sarcomere length short	protein_coding_gene	3R	11437547	11451791	N
FBgn0034408	1	0.859003	0.884468	sano	serrano	protein_coding_gene	2R	18878391	18959500	N
FBgn0002306	1	0.859003	0.869765	sas	stranded at second	protein_coding_gene	3R	7162878	7183702	N
FBgn0025391	1	0.859003	0.846145	Scgdelta	Sarcoglycan delta	protein_coding_gene	X	1735945	1754065	N
FBgn0003366	1	0.859003	0.857688	sev	sevenless	protein_coding_gene	X	11071441	11086299	N
FBgn0085408	1	0.859003	0.860851	Shroom	Shroom	protein_coding_gene	2R	14308142	14351802	N
FBgn0263873	1	0.859003	0.885403	sick	sickie	protein_coding_gene	2L	19796365	19958424	N
FBgn0086906	1	0.859003	0.895637	sls	sallimus	protein_coding_gene	3L	2039681	2115611	N
FBgn0259678	1	0.859003	0.886517	sqa	spaghetti-squash activator	protein_coding_gene	2R	9716348	9748121	N
FBgn0265045	1	0.859003	0.894732	Strn-Mlck	Stretchin-Mlck	protein_coding_gene	2R	15946933	15989498	N
FBgn0041181	1	0.859003	0.831011	Tep3	Thioester-containing protein 3	protein_coding_gene	2L	7702805	7710690	N
FBgn0082582	1	0.859003	0.888991	tmod	tropomodulin	protein_coding_gene	3R	30532607	30578905	N
FBgn0265356	1	0.859003	0.901467	tn	thin	protein_coding_gene	2R	18987344	19008944	N
FBgn0039257	1	0.859003	0.881393	tnc	tenectin	protein_coding_gene	3R	24984384	25022867	N
FBgn0031879	1	0.859003	0.853333	uif	uninflatable	protein_coding_gene	2L	6972828	7010359	N
FBgn0261563	1	0.859003	0.840715	wb	wing blister	protein_coding_gene	2L	14263027	14328262	N
FBgn0265991	1	0.859003	0.903632	Zasp52	Z band alternatively spliced PDZ-motif protein 52	protein_coding_gene	2R	15762565	15817004	N
FBgn0035917	1	0.859003	0.881933	Zasp66	Z band alternatively spliced PDZ-motif protein 66	protein_coding_gene	3L	8624371	8638813	N
FBgn0052311	1	0.859003	0.903251	zormin	zormin	protein_coding_gene	3L	2117466	2151700	N
FBgn0031944	2	0.744364	0.790777					7754174	7765915	N
FBgn0038762	2	0.744364	0.790454					20013872	20018248	N
FBgn0085546	2	0.744364	0.769685					699	1770	N
FBgn0001314	2	0.744364	0.757282					489198	561256	N
FBgn0262526	2	0.744364	0.754815					15061656	15074383	N
FBgn0001315	2	0.744364	0.752055					22250	137486	N
FBgn0030646	2	0.744364	0.724262					15472804	15475400	N
FBgn0038347	2	0.744364	0.704972					15532137	15537292	N
FBgn0000313	2	0.744364	0.626905					31204180	31210730	N
FBgn0261451	2	0.744364	0.435368					2470460	2545410	N
FBgn0004364	2	0.744364	0.661444	18w	18 wheeler	protein_coding_gene	2R	20111511	20116932	N
FBgn0041707	2	0.744364	0.751671	7B2	7B2	protein_coding_gene	3R	5376780	5377975	N
FBgn0264442	2	0.744364	0.769054	ab	abrupt	protein_coding_gene	2L	11210678	11261080	N
FBgn0012034	2	0.744364	0.669029	AcCoAS	Acetyl Coenzyme A synthase	protein_coding_gene	3L	21270722	21280243	N
FBgn0027620	2	0.744364	0.758227	Acf1	ATP-dependent chromatin assembly factor large subunit	protein_coding_gene	3R	31793981	31799799	N
FBgn0051779	2	0.744364	0.78078	Acp24A4	Accessory gland protein 24A4	protein_coding_gene	2L	3693184	3693905	N
FBgn0002855	2	0.744364	0.778355	Acp26Aa	Accessory gland protein 26Aa	protein_coding_gene	2L	5892883	5893896	N
FBgn0002856	2	0.744364	0.784007	Acp26Ab	Accessory gland protein 26Ab	protein_coding_gene	2L	5892298	5892862	N
FBgn0015583	2	0.744364	0.789554	Acp29AB	Accessory gland protein 29AB	protein_coding_gene	2L	8392456	8393222	N
FBgn0023415	2	0.744364	0.779164	Acp32CD	Accessory gland protein 32CD	protein_coding_gene	2L	11015620	11016571	N
FBgn0267327	2	0.744364	0.775756	Acp33A	Accessory gland-specific peptide 33A	protein_coding_gene	2L	11591339	11591678	N
FBgn0011559	2	0.744364	0.760273	Acp36DE	Accessory gland protein 36DE	protein_coding_gene	2L	18356047	18359026	N
FBgn0034152	2	0.744364	0.779964	Acp53C14a	Accessory gland protein 53C14a	protein_coding_gene	2R	16747834	16748590	N
FBgn0034153	2	0.744364	0.779841	Acp53C14b	Accessory gland protein 53C14b	protein_coding_gene	2R	16748815	16749460	N
FBgn0053530	2	0.744364	0.783881	Acp53C14c	Accessory gland protein 53C14c	protein_coding_gene	2R	16750776	16751495	N
FBgn0015584	2	0.744364	0.778603	Acp53Ea	Accessory gland protein 53Ea	protein_coding_gene	2R	16749803	16750335	N
FBgn0083936	2	0.744364	0.759795	Acp54A1	Accessory gland protein 54A1	protein_coding_gene	2R	17133445	17133750	N
FBgn0020509	2	0.744364	0.778738	Acp62F	Accessory gland protein 62F	protein_coding_gene	3L	2739750	2740228	N
FBgn0015585	2	0.744364	0.781134	Acp63F	Accessory gland protein 63F	protein_coding_gene	3L	3815839	3816354	N
FBgn0015586	2	0.744364	0.753847	Acp76A	Accessory gland protein 76A	protein_coding_gene	3L	19050757	19052026	N
FBgn0002863	2	0.744364	0.78473	Acp95EF	Accessory gland protein 95EF	protein_coding_gene	3R	24228975	24229279	N
FBgn0263597	2	0.744364	0.765132	Acp98AB	Accessory gland protein 98AB	protein_coding_gene	3R	27694883	27695051	N
FBgn0015008	2	0.744364	0.783133	Actn3	alpha actinin 3	protein_coding_gene	3R	16975885	16977795	N
FBgn0040510	2	0.744364	0.776742	ACXA	ACXA	protein_coding_gene	2L	12921091	12925453	N
FBgn0040509	2	0.744364	0.768952	ACXB	ACXB	protein_coding_gene	2L	12916814	12921008	N
FBgn0040508	2	0.744364	0.778466	ACXC	ACXC	protein_coding_gene	2L	12912530	12916774	N
FBgn0040506	2	0.744364	0.774832	ACXE	ACXE	protein_coding_gene	2L	12925611	12929823	N
FBgn0025115	2	0.744364	0.795941	Acyp	Acylphosphatase	protein_coding_gene	2L	13912083	13912652	N
FBgn0038341	2	0.744364	0.63328	AdamTS-A	ADAM metallopeptidase with thrombospondin type 1 motif A	protein_coding_gene	3R	15442246	15476193	N
FBgn0043025	2	0.744364	0.7998	Adgf-A2	Adenosine deaminase-related growth factor A2	protein_coding_gene	3L	17754936	17764158	N
FBgn0036751	2	0.744364	0.78722	Adgf-B	Adenosine deaminase-related growth factor B	protein_coding_gene	3L	17748833	17750588	N
FBgn0038172	2	0.744364	0.627796	Adgf-D	Adenosine deaminase-related growth factor D	protein_coding_gene	3R	13703084	13705402	N
FBgn0033952	2	0.744364	0.797515	Adgf-E	Adenosine deaminase-related growth factor E	protein_coding_gene	2R	14656798	14658755	N
FBgn0022709	2	0.744364	0.786257	Adk1	Adenylate kinase-1	protein_coding_gene	3L	12200322	12204082	N
FBgn0015010	2	0.744364	0.608184	Ag5r	Antigen 5-related	protein_coding_gene	X	14784664	14786551	N
FBgn0039378	2	0.744364	0.782786	alpha4GT2	alpha4GT2	protein_coding_gene	3R	25832230	25842878	N
FBgn0015574	2	0.744364	0.786493	alpha-Est6	alpha-Esterase-6	protein_coding_gene	3R	7524567	7528777	N
FBgn0015575	2	0.744364	0.717754	alpha-Est7	alpha-Esterase-7	protein_coding_gene	3R	7519563	7523753	N
FBgn0015576	2	0.744364	0.739861	alpha-Est8	alpha-Esterase-8	protein_coding_gene	3R	7509343	7515670	N
FBgn0035657	2	0.744364	0.790675	alphaKap4	alpha Karyopherin-4	protein_coding_gene	3L	6009446	6011021	N
FBgn0003863	2	0.744364	0.561496	alphaTry	alphaTrypsin	protein_coding_gene	2R	11344260	11345119	N
FBgn0087040	2	0.744364	0.759407	alphaTub67C	alpha-Tubulin at 67C	protein_coding_gene	3L	9681268	9683370	N
FBgn0003886	2	0.744364	0.775513	alphaTub85E	alpha-Tubulin at 85E	protein_coding_gene	3R	9731221	9733250	N
FBgn0000078	2	0.744364	0.60279	Amy-d	Amylase distal	protein_coding_gene	2R	17124764	17126369	N
FBgn0000079	2	0.744364	0.567343	Amy-p	Amylase proximal	protein_coding_gene	2R	17118636	17120303	N
FBgn0011746	2	0.744364	0.716832	ana	anachronism	protein_coding_gene	2R	9062295	9077554	N
FBgn0262167	2	0.744364	0.308946	ana1	anastral spindle 1	protein_coding_gene	3R	24530576	24536395	N
FBgn0027513	2	0.744364	0.662645	ana2	anastral spindle 2	protein_coding_gene	2R	8898729	8900211	N
FBgn0266111	2	0.744364	0.728164	ana3	anastral spindle 3	protein_coding_gene	2R	12344983	12351325	N
FBgn0012037	2	0.744364	0.75725	Ance	Angiotensin converting enzyme	protein_coding_gene	2L	13905645	13909212	N
FBgn0032536	2	0.744364	0.72124	Ance-3	Ance-3	protein_coding_gene	2L	13914725	13956188	N
FBgn0035076	2	0.744364	0.61579	Ance-5	Ance-5	protein_coding_gene	2R	24888628	24891023	N
FBgn0030898	2	0.744364	0.793603	Andorra	Andorra	protein_coding_gene	X	18178526	18179472	N
FBgn0000094	2	0.744364	0.776153	Anp	Andropin	protein_coding_gene	3R	30209948	30210382	N
FBgn0025111	2	0.744364	0.798705	Ant2	Adenine nucleotide translocase 2	protein_coding_gene	X	10778954	10786907	N
FBgn0026268	2	0.744364	0.636012	antdh	antdh	protein_coding_gene	X	11168030	11169058	N
FBgn0050488	2	0.744364	0.784844	antr	antares	protein_coding_gene	2R	12846848	12848004	N
FBgn0026598	2	0.744364	0.743782	Apc2	Adenomatous polyposis coli tumor suppressor homolog 2	protein_coding_gene	3R	24163966	24167763	N
FBgn0029879	2	0.744364	0.75394	APC7	Anaphase Promoting Complex subunit 7	protein_coding_gene	X	6597088	6599699	N
FBgn0016123	2	0.744364	0.702969	Aph-4	Alkaline phosphatase 4	protein_coding_gene	3R	31048929	31052540	N
FBgn0040281	2	0.744364	0.625735	Aplip1	APP-like protein interacting protein 1	protein_coding_gene	3L	1196317	1199339	N
FBgn0039598	2	0.744364	0.771792	aqrs	aquarius	protein_coding_gene	3R	28756999	28758234	N
FBgn0011743	2	0.744364	0.801731	Arp53D	Actin-related protein 53D	protein_coding_gene	2R	16774246	16775676	N
FBgn0000120	2	0.744364	0.67102	Arr1	Arrestin 1	protein_coding_gene	2L	18078269	18081307	N
FBgn0000121	2	0.744364	0.591132	Arr2	Arrestin 2	protein_coding_gene	3L	8647261	8648936	N
FBgn0038189	2	0.744364	0.746908	Art6	Arginine methyltransferase 6	protein_coding_gene	3R	13944654	13945812	N
FBgn0058064	2	0.744364	0.790891	ARY	Aldehyde reductase Y	protein_coding_gene	Y	702430	704048	N
FBgn0000140	2	0.744364	0.735989	asp	abnormal spindle	protein_coding_gene	3R	24753849	24760513	N
FBgn0028550	2	0.744364	0.692508	Atf3	Activating transcription factor 3	protein_coding_gene	X	1242740	1275284	N
FBgn0038539	2	0.744364	0.797595	Atg8b	Autophagy-related 8b	protein_coding_gene	3R	17724424	17725044	N
FBgn0036995	2	0.744364	0.760174	atk	artichoke	protein_coding_gene	3L	20454690	20464862	N
FBgn0036568	2	0.744364	0.770882	ATPsynbetaL	ATP synthase, beta subunit-like	protein_coding_gene	3L	16097834	16100088	N
FBgn0035585	2	0.744364	0.793307	ATPsynCF6L	ATP synthase, coupling factor 6-like	protein_coding_gene	3L	5011444	5012133	N
FBgn0031941	2	0.744364	0.794837	ATPsynGL	ATP synthase, subunit G-like	protein_coding_gene	2L	7747275	7747874	N
FBgn0262870	2	0.744364	0.704172	axo	axotactin	protein_coding_gene	3L	4629604	4687317	N
FBgn0033238	2	0.744364	0.800373	azot	ahuizotl	protein_coding_gene	2R	7949839	7950465	N
FBgn0000153	2	0.744364	0.745602	b	black	protein_coding_gene	2L	13821248	13823979	N
FBgn0038342	2	0.744364	0.784117	B9d1	B9d1	protein_coding_gene	3R	15481906	15482904	N
FBgn0031571	2	0.744364	0.68615	bark	bark beetle	protein_coding_gene	2L	3787167	3802726	N
FBgn0014127	2	0.744364	0.606007	barr	barren	protein_coding_gene	2L	20058163	20061370	N
FBgn0000166	2	0.744364	0.763896	bcd	bicoid	protein_coding_gene	3R	6755842	6759466	N
FBgn0035696	2	0.744364	0.704533	Best2	Bestrophin 2	protein_coding_gene	3L	6245933	6256665	N
FBgn0036492	2	0.744364	0.774461	Best3	Bestrophin 3	protein_coding_gene	3L	15300915	15302785	N
FBgn0036491	2	0.744364	0.76319	Best4	Bestrophin 4	protein_coding_gene	3L	15298958	15300942	N
FBgn0003888	2	0.744364	0.713023	betaTub60D	beta-Tubulin at 60D	protein_coding_gene	2R	24305881	24313099	N
FBgn0003889	2	0.744364	0.800147	betaTub85D	beta-Tubulin at 85D	protein_coding_gene	3R	9408383	9410282	N
FBgn0003890	2	0.744364	0.71691	betaTub97EF	beta-Tubulin at 97EF	protein_coding_gene	3R	27967008	27988384	N
FBgn0083938	2	0.744364	0.75889	BG642163	BG642163	protein_coding_gene	2L	4641296	4642872	N
FBgn0250831	2	0.744364	0.783899	BG642167	-	protein_coding_gene	3R	25806445	25806961	N
FBgn0047334	2	0.744364	0.771761	BG642312	BG642312	protein_coding_gene	3L	6232469	6233381	N
FBgn0004581	2	0.744364	0.767699	bgcn	benign gonial cell neoplasm	protein_coding_gene	2R	23853270	23858921	N
FBgn0038252	2	0.744364	0.730277	BigH1	Histone H1 variant BigH1	protein_coding_gene	3R	14663450	14664822	N
FBgn0035608	2	0.744364	0.763316	blanks	blanks	protein_coding_gene	3L	5497523	5498958	N
FBgn0035625	2	0.744364	0.707278	Blimp-1	Blimp-1	protein_coding_gene	3L	5630983	5652094	N
FBgn0002906	2	0.744364	0.708196	Blm	Bloom syndrome helicase ortholog	protein_coding_gene	3R	11736810	11741783	N
FBgn0011206	2	0.744364	0.78446	bol	boule	protein_coding_gene	3L	9097629	9134405	N
FBgn0050362	2	0.744364	0.789764	boly	borrelly	protein_coding_gene	2R	8365550	8366688	N
FBgn0260942	2	0.744364	0.791134	bond	james bond	protein_coding_gene	3R	22550680	22556494	N
FBgn0259791	2	0.744364	0.68312	bora	aurora borealis	protein_coding_gene	3L	18622692	18624751	N
FBgn0032105	2	0.744364	0.728838	borr	borealin-related	protein_coding_gene	2L	9251472	9253118	N
FBgn0000206	2	0.744364	0.673718	boss	bride of sevenless	protein_coding_gene	3R	25961994	25966948	N
FBgn0004893	2	0.744364	0.677539	bowl	brother of odd with entrails limited	protein_coding_gene	2L	3771700	3784121	N
FBgn0040333	2	0.744364	0.754558	brv3	brivido-3	protein_coding_gene	X	2622069	2624575	N
FBgn0263855	2	0.744364	0.757058	BubR1	Bub1-related kinase	protein_coding_gene	2R	5969099	5974385	N
FBgn0033526	2	0.744364	0.717859	Caf1-105	Caf1-105	protein_coding_gene	2R	10466001	10468540	N
FBgn0030054	2	0.744364	0.788663	Caf1-180	Caf1-180	protein_coding_gene	X	8602137	8606304	N
FBgn0027844	2	0.744364	0.738926	CAH1	Carbonic anhydrase 1	protein_coding_gene	2L	13803626	13809994	N
FBgn0039928	2	0.744364	0.735943	Cals	Calsyntenin-1	protein_coding_gene	4	1112874	1123357	N
FBgn0011569	2	0.744364	0.777125	can	cannonball	protein_coding_gene	3L	10263909	10267111	N
FBgn0010014	2	0.744364	0.739203	CanB	Calcineurin B	protein_coding_gene	X	5332499	5334449	N
FBgn0039680	2	0.744364	0.760745	Cap-D2	CAP-D2 condensin subunit	protein_coding_gene	3R	29675651	29680257	N
FBgn0259876	2	0.744364	0.643113	Cap-G	Chromosome associated protein G	protein_coding_gene	2R	13133142	13142820	N
FBgn0000261	2	0.744364	0.74803	Cat	Catalase	protein_coding_gene	3L	18822604	18828188	N
FBgn0026257	2	0.744364	0.598834	cav	caravaggio	protein_coding_gene	3R	24221103	24223528	N
FBgn0026144	2	0.744364	0.757654	CBP	sarcoplasmic calcium-binding protein	protein_coding_gene	X	7337352	7342731	N
FBgn0004580	2	0.744364	0.733852	Cbp53E	Calbindin 53E	protein_coding_gene	2R	16973927	16996057	N
FBgn0038147	2	0.744364	0.707646	CCHa2	CCHamide-2	protein_coding_gene	3R	13389059	13395197	N
FBgn0035231	2	0.744364	0.801248	Cct2	CTP:phosphocholine cytidylyltransferase 2	protein_coding_gene	3L	1553493	1555315	N
FBgn0031367	2	0.744364	0.802042	c-cup	calcutta cup	protein_coding_gene	2L	1831627	1832565	N
FBgn0039774	2	0.744364	0.687774	CDase	Ceramidase	protein_coding_gene	3R	30459521	30465736	N
FBgn0026143	2	0.744364	0.752836	CDC45L	CDC45L	protein_coding_gene	X	1028291	1030556	N
FBgn0035918	2	0.744364	0.76752	Cdc6	Cdc6	protein_coding_gene	3L	8631509	8634069	N
FBgn0038865	2	0.744364	0.670683	cDIP	Common Dpr-interacting protein	protein_coding_gene	3R	21159238	21161092	N
FBgn0004107	2	0.744364	0.75255	Cdk2	Cyclin-dependent kinase 2	protein_coding_gene	3R	20735623	20738414	N
FBgn0027491	2	0.744364	0.727493	Cdk5alpha	Cdk5 activator-like protein	protein_coding_gene	2L	10308131	10310956	N
FBgn0026141	2	0.744364	0.792666	Cdlc2	Cytoplasmic dynein light chain 2	protein_coding_gene	2L	1344400	1345135	N
FBgn0266916	2	0.744364	0.745885	Cenp-C	Centromeric protein-C	protein_coding_gene	3R	8564105	8569248	N
FBgn0035168	2	0.744364	0.764445	cep290	cep290	protein_coding_gene	3L	843926	851080	N
FBgn0038000	2	0.744364	0.791246	CG10014	-	protein_coding_gene	3R	12222387	12224048	N
FBgn0037498	2	0.744364	0.790929	CG10029	-	protein_coding_gene	3R	7315439	7317207	N
FBgn0038014	2	0.744364	0.76491	CG10041	-	protein_coding_gene	3R	12350815	12352079	N
FBgn0034439	2	0.744364	0.71864	CG10062	-	protein_coding_gene	2R	19375313	19380174	N
FBgn0035727	2	0.744364	0.781172	CG10063	-	protein_coding_gene	3L	6971579	6972467	N
FBgn0035724	2	0.744364	0.79113	CG10064	-	protein_coding_gene	3L	6965260	6967897	N
FBgn0037517	2	0.744364	0.747676	CG10086	-	protein_coding_gene	3R	7790633	7793483	N
FBgn0036369	2	0.744364	0.801355	CG10089	-	protein_coding_gene	3L	13465552	13474787	N
FBgn0033933	2	0.744364	0.785077	CG10104	-	protein_coding_gene	2R	14390696	14392209	N
FBgn0038088	2	0.744364	0.810142	CG10126	-	protein_coding_gene	3R	12855544	12859246	N
FBgn0039088	2	0.744364	0.791515	CG10164	-	protein_coding_gene	3R	23554323	23556943	N
FBgn0039084	2	0.744364	0.752732	CG10175	-	protein_coding_gene	3R	23522264	23530986	N
FBgn0039083	2	0.744364	0.792191	CG10177	-	protein_coding_gene	3R	23520146	23521583	N
FBgn0032684	2	0.744364	0.600237	CG10178	-	protein_coding_gene	2L	18509560	18513512	N
FBgn0033969	2	0.744364	0.787946	CG10202	-	protein_coding_gene	2R	14817857	14819987	N
FBgn0035695	2	0.744364	0.721612	CG10226	-	protein_coding_gene	3L	6234323	6240068	N
FBgn0039104	2	0.744364	0.798482	CG10252	-	protein_coding_gene	3R	23695221	23696245	N
FBgn0033983	2	0.744364	0.777763	CG10253	-	protein_coding_gene	2R	14929703	14934861	N
FBgn0037432	2	0.744364	0.795687	CG10298	-	protein_coding_gene	3R	6343002	6343799	N
FBgn0034655	2	0.744364	0.805694	CG10307	-	protein_coding_gene	2R	21688773	21690253	N
FBgn0038420	2	0.744364	0.759677	CG10311	-	protein_coding_gene	3R	16350786	16357015	N
FBgn0038423	2	0.744364	0.78732	CG10317	-	protein_coding_gene	3R	16368855	16370533	N
FBgn0032698	2	0.744364	0.734714	CG10336	-	protein_coding_gene	2L	18689528	18690906	N
FBgn0027562	2	0.744364	0.737943	CG10345	-	protein_coding_gene	3R	16597073	16604861	N
FBgn0032707	2	0.744364	0.745915	CG10348	-	protein_coding_gene	2L	18714453	18732524	N
FBgn0036208	2	0.744364	0.618646	CG10361	-	protein_coding_gene	3L	11798948	11800861	N
FBgn0038395	2	0.744364	0.763191	CG10407	-	protein_coding_gene	3R	16044747	16046130	N
FBgn0034638	2	0.744364	0.743041	CG10433	-	protein_coding_gene	2R	21605676	21608125	N
FBgn0037531	2	0.744364	0.746489	CG10445	-	protein_coding_gene	3R	7916599	7920299	N
FBgn0033440	2	0.744364	0.7823	CG10459	-	protein_coding_gene	2R	9707536	9708722	N
FBgn0035661	2	0.744364	0.689813	CG10477	-	protein_coding_gene	3L	6033199	6034611	N
FBgn0035656	2	0.744364	0.740852	CG10479	-	protein_coding_gene	3L	5967545	5976007	N
FBgn0037060	2	0.744364	0.769087	CG10508	-	protein_coding_gene	3L	21210215	21216051	N
FBgn0037059	2	0.744364	0.786126	CG10510	-	protein_coding_gene	3L	21208148	21210084	N
FBgn0039311	2	0.744364	0.704896	CG10513	-	protein_coding_gene	3R	25275790	25277212	N
FBgn0039312	2	0.744364	0.67623	CG10514	-	protein_coding_gene	3R	25278427	25279846	N
FBgn0039321	2	0.744364	0.740711	CG10550	-	protein_coding_gene	3R	25306407	25308391	N
FBgn0039324	2	0.744364	0.740626	CG10553	-	protein_coding_gene	3R	25316461	25318111	N
FBgn0039325	2	0.744364	0.589823	CG10560	-	protein_coding_gene	3R	25318550	25320101	N
FBgn0039326	2	0.744364	0.694229	CG10562	-	protein_coding_gene	3R	25321053	25322757	N
FBgn0037050	2	0.744364	0.780295	CG10566	-	protein_coding_gene	3L	21131446	21133310	N
FBgn0037039	2	0.744364	0.790679	CG10587	-	protein_coding_gene	3L	20961537	20962555	N
FBgn0037037	2	0.744364	0.782328	CG10588	-	protein_coding_gene	3L	20956934	20960660	N
FBgn0037035	2	0.744364	0.79887	CG10589	-	protein_coding_gene	3L	20927826	20929190	N
FBgn0035619	2	0.744364	0.330051	CG10592	-	protein_coding_gene	3L	5592741	5595272	N
FBgn0046302	2	0.744364	0.706686	CG10650	-	protein_coding_gene	2L	18993360	18995934	N
FBgn0032853	2	0.744364	0.768412	CG10651	-	protein_coding_gene	2L	20133755	20134923	N
FBgn0036289	2	0.744364	0.763019	CG10657	-	protein_coding_gene	3L	12491830	12497216	N
FBgn0032839	2	0.744364	0.55092	CG10659	-	protein_coding_gene	2L	20024975	20025811	N
FBgn0032836	2	0.744364	0.589893	CG10680	-	protein_coding_gene	2L	19964136	19965702	N
FBgn0039147	2	0.744364	0.795972	CG10694	-	protein_coding_gene	3R	24107391	24108358	N
FBgn0032843	2	0.744364	0.769895	CG10730	-	protein_coding_gene	2L	20070081	20072195	N
FBgn0034082	2	0.744364	0.791095	CG10734	-	protein_coding_gene	2R	16157267	16158794	N
FBgn0036327	2	0.744364	0.789207	CG10748	-	protein_coding_gene	3L	12971214	12972359	N
FBgn0036328	2	0.744364	0.788265	CG10749	-	protein_coding_gene	3L	12972474	12973650	N
FBgn0032769	2	0.744364	0.788857	CG10750	-	protein_coding_gene	2L	19300255	19301600	N
FBgn0036325	2	0.744364	0.790621	CG10752	-	protein_coding_gene	3L	12952686	12954647	N
FBgn0030015	2	0.744364	0.787345	CG10761	-	protein_coding_gene	X	8161540	8162792	N
FBgn0034478	2	0.744364	0.797184	CG10822	-	protein_coding_gene	2R	19951345	19951950	N
FBgn0032972	2	0.744364	0.788514	CG10834	-	protein_coding_gene	2L	22106862	22107304	N
FBgn0028858	2	0.744364	0.800332	CG10839	-	protein_coding_gene	2L	15979486	15981455	N
FBgn0038163	2	0.744364	0.795331	CG10841	-	protein_coding_gene	3R	13631942	13634861	N
FBgn0039246	2	0.744364	0.787697	CG10845	-	protein_coding_gene	3R	24901116	24903048	N
FBgn0032520	2	0.744364	0.790013	CG10859	-	protein_coding_gene	2L	13396392	13398664	N
FBgn0035455	2	0.744364	0.79312	CG10862	-	protein_coding_gene	3L	3653405	3654771	N
FBgn0031347	2	0.744364	0.788847	CG10869	-	protein_coding_gene	2L	1584866	1587155	N
FBgn0038773	2	0.744364	0.769373	CG10887	-	protein_coding_gene	3R	20114838	20117139	N
FBgn0039235	2	0.744364	0.797644	CG10899	-	protein_coding_gene	3R	24856383	24857559	N
FBgn0038090	2	0.744364	0.775802	CG10909	-	protein_coding_gene	3R	12910120	12911292	N
FBgn0034295	2	0.744364	0.654716	CG10911	-	protein_coding_gene	2R	18052550	18054066	N
FBgn0034296	2	0.744364	0.609786	CG10912	-	protein_coding_gene	2R	18056064	18057065	N
FBgn0037514	2	0.744364	0.796698	CG10919	-	protein_coding_gene	3R	7758122	7759677	N
FBgn0029963	2	0.744364	0.795437	CG10920	-	protein_coding_gene	X	7852481	7854244	N
FBgn0034274	2	0.744364	0.784994	CG10931	-	protein_coding_gene	2R	17748935	17750136	N
FBgn0034263	2	0.744364	0.7986	CG10934	-	protein_coding_gene	2R	17722339	17723381	N
FBgn0032857	2	0.744364	0.786785	CG10947	-	protein_coding_gene	2L	20385293	20414800	N
FBgn0034205	2	0.744364	0.795999	CG10950	-	protein_coding_gene	2R	17195203	17197159	N
FBgn0036310	2	0.744364	0.787944	CG10969	-	protein_coding_gene	3L	12778750	12781097	N
FBgn0030078	2	0.744364	0.749475	CG10970	-	protein_coding_gene	X	9069599	9071408	N
FBgn0030524	2	0.744364	0.726256	CG10993	-	protein_coding_gene	X	13790338	13791111	N
FBgn0030525	2	0.744364	0.793338	CG10996	-	protein_coding_gene	X	13796389	13797638	N
FBgn0034464	2	0.744364	0.787736	CG11018	-	protein_coding_gene	2R	19662436	19663738	N
FBgn0031208	2	0.744364	0.754883	CG11023	-	protein_coding_gene	2L	7529	9484	N
FBgn0037038	2	0.744364	0.781093	CG11037	-	protein_coding_gene	3L	20960398	20961386	N
FBgn0033149	2	0.744364	0.777323	CG11060	-	protein_coding_gene	2R	7175886	7178290	N
FBgn0030536	2	0.744364	0.791836	CG11068	-	protein_coding_gene	X	13955236	13956574	N
FBgn0034485	2	0.744364	0.733171	CG11099	-	protein_coding_gene	2R	20236235	20239200	N
FBgn0030280	2	0.744364	0.799822	CG11106	-	protein_coding_gene	X	11202248	11202806	N
FBgn0033164	2	0.744364	0.78883	CG11112	-	protein_coding_gene	2R	7400743	7401482	N
FBgn0033165	2	0.744364	0.78473	CG11113	-	protein_coding_gene	2R	7401859	7402364	N
FBgn0033168	2	0.744364	0.802778	CG11145	-	protein_coding_gene	2R	7427905	7428593	N
FBgn0031734	2	0.744364	0.749055	CG11147	-	protein_coding_gene	2L	5733675	5741244	N
FBgn0031732	2	0.744364	0.633635	CG11149	-	protein_coding_gene	2L	5718121	5720899	N
FBgn0030507	2	0.744364	0.740692	CG11164	-	protein_coding_gene	X	13668014	13669573	N
FBgn0033067	2	0.744364	0.513895	CG11211	-	protein_coding_gene	2R	6180926	6181626	N
FBgn0037195	2	0.744364	0.789688	CG11226	-	protein_coding_gene	3L	22837068	22838170	N
FBgn0031139	2	0.744364	0.784371	CG11227	-	protein_coding_gene	X	20930972	20933559	N
FBgn0037115	2	0.744364	0.790239	CG11249	-	protein_coding_gene	3L	21672139	21674518	N
FBgn0036346	2	0.744364	0.783477	CG11251	-	protein_coding_gene	3L	13088581	13089969	N
FBgn0036329	2	0.744364	0.782957	CG11262	-	protein_coding_gene	3L	12995135	12997418	N
FBgn0037516	2	0.744364	0.798432	CG11286	-	protein_coding_gene	3R	7770860	7771756	N
FBgn0034713	2	0.744364	0.801004	CG11291	-	protein_coding_gene	2R	22211371	22212704	N
FBgn0034721	2	0.744364	0.799604	CG11298	-	protein_coding_gene	2R	22348307	22348875	N
FBgn0031856	2	0.744364	0.78207	CG11322	-	protein_coding_gene	2L	6757864	6759628	N
FBgn0031849	2	0.744364	0.788221	CG11327	-	protein_coding_gene	2L	6684842	6686712	N
FBgn0039850	2	0.744364	0.740109	CG11333	-	protein_coding_gene	3R	31463301	31464134	N
FBgn0039840	2	0.744364	0.631125	CG11340	-	protein_coding_gene	3R	31302489	31305384	N
FBgn0034737	2	0.744364	0.786143	CG11362	-	protein_coding_gene	2R	22562307	22563131	N
FBgn0040923	2	0.744364	0.724605	CG11368	-	protein_coding_gene	X	7452209	7452643	N
FBgn0029951	2	0.744364	0.780879	CG11369	-	protein_coding_gene	X	7574290	7576767	N
FBgn0037454	2	0.744364	0.794168	CG1137	-	protein_coding_gene	3R	6558615	6560351	N
FBgn0040679	2	0.744364	0.791628	CG11373	-	protein_coding_gene	3R	5960294	5960987	N
FBgn0040362	2	0.744364	0.79497	CG11379	-	protein_coding_gene	X	1180165	1181551	N
FBgn0037456	2	0.744364	0.795426	CG1138	-	protein_coding_gene	3R	6596625	6598022	N
FBgn0029568	2	0.744364	0.574642	CG11381	-	protein_coding_gene	X	1203777	1205433	N
FBgn0035300	2	0.744364	0.700523	CG1139	-	protein_coding_gene	3L	1971638	1974285	N
FBgn0034200	2	0.744364	0.532987	CG11395	-	protein_coding_gene	2R	17137240	17139595	N
FBgn0034198	2	0.744364	0.574092	CG11400	-	protein_coding_gene	2R	17134129	17135345	N
FBgn0026876	2	0.744364	0.759229	CG11403	-	protein_coding_gene	X	1236873	1239884	N
FBgn0037169	2	0.744364	0.790941	CG11404	-	protein_coding_gene	3L	22548437	22549342	N
FBgn0038733	2	0.744364	0.741089	CG11407	-	protein_coding_gene	3R	19781246	19783145	N
FBgn0035359	2	0.744364	0.719851	CG1143	-	protein_coding_gene	3L	2645368	2647192	N
FBgn0034687	2	0.744364	0.773995	CG11475	-	protein_coding_gene	2R	22069725	22071286	N
FBgn0036221	2	0.744364	0.78303	CG11588	-	protein_coding_gene	3L	11921513	11922599	N
FBgn0035484	2	0.744364	0.717948	CG11594	-	protein_coding_gene	3L	4022974	4026011	N
FBgn0038067	2	0.744364	0.740594	CG11598	-	protein_coding_gene	3R	12634917	12636283	N
FBgn0038069	2	0.744364	0.779341	CG11608	-	protein_coding_gene	3R	12638481	12640033	N
FBgn0032965	2	0.744364	0.777554	CG11629	-	protein_coding_gene	2L	21896666	21898289	N
FBgn0032964	2	0.744364	0.759852	CG11630	-	protein_coding_gene	2L	21782046	21784065	N
FBgn0032968	2	0.744364	0.797532	CG11634	-	protein_coding_gene	2L	21916300	21920324	N
FBgn0033283	2	0.744364	0.785815	CG11635	-	protein_coding_gene	2R	8358538	8359472	N
FBgn0038109	2	0.744364	0.784862	CG11656	-	protein_coding_gene	3R	13009895	13011086	N
FBgn0038731	2	0.744364	0.614021	CG11659	-	protein_coding_gene	3R	19775459	19777280	N
FBgn0029539	2	0.744364	0.782934	CG11663	-	protein_coding_gene	X	894482	895200	N
FBgn0040341	2	0.744364	0.777787	CG11664	-	protein_coding_gene	X	875732	876612	N
FBgn0040648	2	0.744364	0.797924	CG11666	-	protein_coding_gene	X	20984686	20985246	N
FBgn0037563	2	0.744364	0.559375	CG11672	-	protein_coding_gene	3R	8289395	8290578	N
FBgn0030551	2	0.744364	0.736051	CG11674	-	protein_coding_gene	X	14224647	14225879	N
FBgn0037571	2	0.744364	0.774515	CG11694	-	protein_coding_gene	3R	8311203	8312137	N
FBgn0030313	2	0.744364	0.802056	CG11697	-	protein_coding_gene	X	11572707	11573640	N
FBgn0037572	2	0.744364	0.787011	CG11698	-	protein_coding_gene	3R	8312188	8313097	N
FBgn0038690	2	0.744364	0.79461	CG11703	-	protein_coding_gene	3R	19226903	19228180	N
FBgn0036170	2	0.744364	0.787307	CG11714	-	protein_coding_gene	3L	11521013	11522713	N
FBgn0036156	2	0.744364	0.801865	CG11726	-	protein_coding_gene	3L	11394690	11395673	N
FBgn0036992	2	0.744364	0.734768	CG11796	-	protein_coding_gene	3L	20438166	20439872	N
FBgn0035299	2	0.744364	0.793308	CG11815	-	protein_coding_gene	3L	1970191	1971200	N
FBgn0039616	2	0.744364	0.774857	CG11828	-	protein_coding_gene	3R	28923044	28925086	N
FBgn0039628	2	0.744364	0.711841	CG11841	-	protein_coding_gene	3R	29051056	29052267	N
FBgn0039629	2	0.744364	0.621283	CG11842	-	protein_coding_gene	3R	29052680	29053913	N
FBgn0039310	2	0.744364	0.718874	CG11878	-	protein_coding_gene	3R	25273837	25275237	N
FBgn0039313	2	0.744364	0.616768	CG11892	-	protein_coding_gene	3R	25281548	25283237	N
FBgn0031620	2	0.744364	0.780946	CG11929	-	protein_coding_gene	2L	4682677	4687232	N
FBgn0037650	2	0.744364	0.787763	CG11977	-	protein_coding_gene	3R	8997697	8998678	N
FBgn0035273	2	0.744364	0.789333	CG12020	-	protein_coding_gene	3L	1797305	1798610	N
FBgn0035263	2	0.744364	0.797553	CG12035	-	protein_coding_gene	3L	1724390	1725647	N
FBgn0039796	2	0.744364	0.790408	CG12069	-	protein_coding_gene	3R	30693572	30695498	N
FBgn0035426	2	0.744364	0.776304	CG12078	-	protein_coding_gene	3L	3243274	3244294	N
FBgn0037386	2	0.744364	0.710213	CG1208	-	protein_coding_gene	3R	5831639	5838782	N
FBgn0030050	2	0.744364	0.792529	CG12111	-	protein_coding_gene	X	8570208	8570948	N
FBgn0033280	2	0.744364	0.799477	CG12126	-	protein_coding_gene	2R	8262674	8263278	N
FBgn0037387	2	0.744364	0.706707	CG1213	-	protein_coding_gene	3R	5841170	5846568	N
FBgn0037325	2	0.744364	0.780137	CG12147	-	protein_coding_gene	3R	5425369	5427257	N
FBgn0025388	2	0.744364	0.672562	CG12179	-	protein_coding_gene	X	4631052	4636004	N
FBgn0033498	2	0.744364	0.795936	CG12209	-	protein_coding_gene	2R	10246071	10247560	N
FBgn0036723	2	0.744364	0.788943	CG12229	-	protein_coding_gene	3L	17434472	17436431	N
FBgn0031026	2	0.744364	0.789666	CG12231	-	protein_coding_gene	X	19531032	19531742	N
FBgn0039131	2	0.744364	0.766661	CG12268	-	protein_coding_gene	3R	23943628	23948424	N
FBgn0036160	2	0.744364	0.794913	CG12289	-	protein_coding_gene	3L	11457076	11458470	N
FBgn0039419	2	0.744364	0.711747	CG12290	-	protein_coding_gene	3R	26230248	26234700	N
FBgn0032370	2	0.744364	0.797716	CG12307	-	protein_coding_gene	2L	11651331	11652010	N
FBgn0033542	2	0.744364	0.794374	CG12309	-	protein_coding_gene	2R	10725270	10727272	N
FBgn0038558	2	0.744364	0.784341	CG12347	-	protein_coding_gene	3R	17906445	17907451	N
FBgn0040805	2	0.744364	0.800841	CG12355	-	protein_coding_gene	3L	15492964	15495549	N
FBgn0036082	2	0.744364	0.795982	CG12362	-	protein_coding_gene	3L	10412818	10414774	N
FBgn0033323	2	0.744364	0.794172	CG12376	-	protein_coding_gene	2R	8701835	8704502	N
FBgn0030722	2	0.744364	0.782284	CG12395	-	protein_coding_gene	X	16061902	16062898	N
FBgn0032065	2	0.744364	0.801041	CG12438	-	protein_coding_gene	2L	8752285	8753209	N
FBgn0032094	2	0.744364	0.715839	CG12439	-	protein_coding_gene	2L	9077121	9077988	N
FBgn0031201	2	0.744364	0.72232	CG12446	-	protein_coding_gene	X	22809292	22811935	N
FBgn0028857	2	0.744364	0.797312	CG12448	-	protein_coding_gene	2L	15941441	15942854	N
FBgn0035360	2	0.744364	0.643685	CG1246	-	protein_coding_gene	3L	2648048	2650205	N
FBgn0033861	2	0.744364	0.785128	CG12464	-	protein_coding_gene	2R	13608673	13609178	N
FBgn0040371	2	0.744364	0.80026	CG12470	-	protein_coding_gene	X	307684	308935	N
FBgn0036809	2	0.744364	0.756402	CG12477	-	protein_coding_gene	3L	18721893	18723272	N
FBgn0040871	2	0.744364	0.772513	CG12479	-	protein_coding_gene	X	14151579	14152006	N
FBgn0035571	2	0.744364	0.789424	CG12493	-	protein_coding_gene	3L	4752393	4753738	N
FBgn0040356	2	0.744364	0.785645	CG12498	-	protein_coding_gene	X	2809881	2810846	N
FBgn0031276	2	0.744364	0.779524	CG12506	-	protein_coding_gene	2L	773547	774017	N
FBgn0031729	2	0.744364	0.786917	CG12511	-	protein_coding_gene	2L	5678582	5679499	N
FBgn0039577	2	0.744364	0.782415	CG12516	-	protein_coding_gene	3R	28303631	28304605	N
FBgn0040816	2	0.744364	0.808848	CG12521	-	protein_coding_gene	3L	11847383	11847803	N
FBgn0040684	2	0.744364	0.785414	CG12589	-	protein_coding_gene	3R	5137057	5138989	N
FBgn0035481	2	0.744364	0.785874	CG12605	-	protein_coding_gene	3L	3954251	3964771	N
FBgn0030952	2	0.744364	0.792905	CG12609	-	protein_coding_gene	X	18746367	18748306	N
FBgn0040996	2	0.744364	0.800654	CG12617	-	protein_coding_gene	2L	20294693	20295804	N
FBgn0032626	2	0.744364	0.792226	CG12620	-	protein_coding_gene	2L	17087641	17089186	N
FBgn0030224	2	0.744364	0.780475	CG12637	-	protein_coding_gene	X	10672433	10673466	N
FBgn0040942	2	0.744364	0.597526	CG12643	-	protein_coding_gene	X	10264233	10265263	N
FBgn0031388	2	0.744364	0.778258	CG12674	-	protein_coding_gene	2L	2079919	2081286	N
FBgn0031103	2	0.744364	0.798777	CG12679	-	protein_coding_gene	X	20375764	20376522	N
FBgn0029740	2	0.744364	0.787017	CG12680	-	protein_coding_gene	X	4997441	4998388	N
FBgn0029730	2	0.744364	0.792138	CG12681	-	protein_coding_gene	X	4875670	4877263	N
FBgn0029729	2	0.744364	0.796949	CG12682	-	protein_coding_gene	X	4825974	4826833	N
FBgn0029717	2	0.744364	0.793492	CG12684	-	protein_coding_gene	X	4570991	4571929	N
FBgn0029952	2	0.744364	0.789042	CG12689	-	protein_coding_gene	X	7585303	7586131	N
FBgn0029701	2	0.744364	0.804319	CG12691	-	protein_coding_gene	X	4266097	4266669	N
FBgn0029703	2	0.744364	0.799025	CG12692	-	protein_coding_gene	X	4300117	4302346	N
FBgn0029705	2	0.744364	0.797471	CG12693	-	protein_coding_gene	X	4327080	4329457	N
FBgn0030721	2	0.744364	0.78221	CG12698	-	protein_coding_gene	X	16006147	16008721	N
FBgn0046294	2	0.744364	0.797846	CG12699	-	protein_coding_gene	2R	17246530	17247383	N
FBgn0031070	2	0.744364	0.67607	CG12702	-	protein_coding_gene	X	19759173	19764874	N
FBgn0030373	2	0.744364	0.728143	CG12721	-	protein_coding_gene	X	12072008	12072818	N
FBgn0029816	2	0.744364	0.780541	CG12729	-	protein_coding_gene	X	5845280	5846106	N
FBgn0033301	2	0.744364	0.680249	CG12780	-	protein_coding_gene	2R	8551859	8552290	N
FBgn0038448	2	0.744364	0.785493	CG12783	-	protein_coding_gene	3R	16611419	16613400	N
FBgn0038356	2	0.744364	0.7888	CG12784	-	protein_coding_gene	3R	15763115	15763564	N
FBgn0037798	2	0.744364	0.77002	CG12817	-	protein_coding_gene	3R	10223440	10224725	N
FBgn0033221	2	0.744364	0.740653	CG12825	-	protein_coding_gene	2R	7789206	7789988	N
FBgn0033145	2	0.744364	0.774573	CG12828	-	protein_coding_gene	2R	7149174	7149677	N
FBgn0033141	2	0.744364	0.79262	CG12831	-	protein_coding_gene	2R	7070495	7074152	N
FBgn0035086	2	0.744364	0.742928	CG12851	-	protein_coding_gene	2R	24948645	24955677	N
FBgn0040747	2	0.744364	0.797233	CG12853	-	protein_coding_gene	2R	14933515	14933913	N
FBgn0033963	2	0.744364	0.783233	CG12857	-	protein_coding_gene	2R	14757907	14759602	N
FBgn0033954	2	0.744364	0.797897	CG12860	-	protein_coding_gene	2R	14665641	14666817	N
FBgn0033953	2	0.744364	0.794947	CG12861	-	protein_coding_gene	2R	14664246	14665356	N
FBgn0033955	2	0.744364	0.787632	CG12866	-	protein_coding_gene	2R	14668391	14671675	N
FBgn0037506	2	0.744364	0.795619	CG1287	-	protein_coding_gene	3R	7500951	7502376	N
FBgn0250845	2	0.744364	0.788898	CG1288	-	protein_coding_gene	3R	7207373	7208415	N
FBgn0250840	2	0.744364	0.791578	CG12907	-	protein_coding_gene	2R	10353368	10354384	N
FBgn0033499	2	0.744364	0.788377	CG12914	-	protein_coding_gene	2R	10247814	10249404	N
FBgn0033490	2	0.744364	0.785945	CG12917	-	protein_coding_gene	2R	10137656	10139267	N
FBgn0033461	2	0.744364	0.77463	CG12923	-	protein_coding_gene	2R	9887648	9889485	N
FBgn0033569	2	0.744364	0.754803	CG12942	-	protein_coding_gene	2R	10894459	10897222	N
FBgn0034031	2	0.744364	0.785781	CG12963	-	protein_coding_gene	2R	15555446	15562436	N
FBgn0034022	2	0.744364	0.574412	CG12964	-	protein_coding_gene	2R	15485953	15497231	N
FBgn0037065	2	0.744364	0.6503	CG12974	-	protein_coding_gene	3L	21281752	21285962	N
FBgn0037040	2	0.744364	0.7831	CG12983	-	protein_coding_gene	3L	20962655	20966762	N
FBgn0030859	2	0.744364	0.737092	CG12990	-	protein_coding_gene	X	17669208	17671888	N
FBgn0030846	2	0.744364	0.792655	CG12992	-	protein_coding_gene	X	17588865	17591706	N
FBgn0030780	2	0.744364	0.787284	CG13008	-	protein_coding_gene	X	16711303	16714372	N
FBgn0030770	2	0.744364	0.796418	CG13010	-	protein_coding_gene	X	16678265	16678945	N
FBgn0036660	2	0.744364	0.751189	CG13025	-	protein_coding_gene	3L	16776531	16779736	N
FBgn0036652	2	0.744364	0.784435	CG13032	-	protein_coding_gene	3L	16673964	16676264	N
FBgn0036599	2	0.744364	0.736205	CG13044	-	protein_coding_gene	3L	16302490	16303178	N
FBgn0032789	2	0.744364	0.602908	CG13083	-	protein_coding_gene	2L	19487490	19488691	N
FBgn0032788	2	0.744364	0.490194	CG13084	-	protein_coding_gene	2L	19484930	19486532	N
FBgn0032055	2	0.744364	0.739104	CG13091	-	protein_coding_gene	2L	8519690	8521809	N
FBgn0032111	2	0.744364	0.803816	CG13110	-	protein_coding_gene	2L	9350470	9350996	N
FBgn0032126	2	0.744364	0.635035	CG13113	-	protein_coding_gene	2L	9544171	9544875	N
FBgn0032127	2	0.744364	0.529536	CG13114	-	protein_coding_gene	2L	9545811	9547424	N
FBgn0032156	2	0.744364	0.749161	CG13124	-	protein_coding_gene	2L	9903279	9908633	N
FBgn0032176	2	0.744364	0.790173	CG13127	-	protein_coding_gene	2L	10026676	10029298	N
FBgn0032175	2	0.744364	0.770298	CG13131	-	protein_coding_gene	2L	10013227	10017463	N
FBgn0031134	2	0.744364	0.794656	CG1314	-	protein_coding_gene	X	20867989	20869397	N
FBgn0061197	2	0.744364	0.781158	CG13164	-	protein_coding_gene	2R	12302544	12306269	N
FBgn0033705	2	0.744364	0.795568	CG13168	-	protein_coding_gene	2R	12253992	12255701	N
FBgn0040759	2	0.744364	0.72135	CG13177	-	protein_coding_gene	2R	12163675	12164896	N
FBgn0033680	2	0.744364	0.803081	CG13186	-	protein_coding_gene	2R	12081276	12082057	N
FBgn0033623	2	0.744364	0.744979	CG13202	-	protein_coding_gene	2R	11356114	11356600	N
FBgn0037197	2	0.744364	0.75858	CG13239	-	protein_coding_gene	3L	22860787	22861490	N
FBgn0031129	2	0.744364	0.795753	CG1324	-	protein_coding_gene	X	20734455	20735960	N
FBgn0028903	2	0.744364	0.797958	CG13243	-	protein_coding_gene	2L	15852592	15854110	N
FBgn0032577	2	0.744364	0.797165	CG13244	-	protein_coding_gene	2L	15916888	15917607	N
FBgn0040636	2	0.744364	0.799199	CG13255	-	protein_coding_gene	3L	20837488	20838839	N
FBgn0032609	2	0.744364	0.791527	CG13280	-	protein_coding_gene	2L	16802026	16821093	N
FBgn0032614	2	0.744364	0.7196	CG13284	-	protein_coding_gene	2L	16842300	16848716	N
FBgn0035933	2	0.744364	0.723175	CG13309	-	protein_coding_gene	3L	8810395	8811265	N
FBgn0040827	2	0.744364	0.728223	CG13315	-	protein_coding_gene	3L	9096877	9097494	N
FBgn0033787	2	0.744364	0.636685	CG13321	-	protein_coding_gene	2R	12953112	12955712	N
FBgn0033788	2	0.744364	0.593469	CG13323	-	protein_coding_gene	2R	13044695	13047256	N
FBgn0033789	2	0.744364	0.40986	CG13324	-	protein_coding_gene	2R	13049146	13049656	N
FBgn0033792	2	0.744364	0.612749	CG13325	-	protein_coding_gene	2R	13110769	13126014	N
FBgn0033794	2	0.744364	0.77822	CG13326	-	protein_coding_gene	2R	13129511	13132455	N
FBgn0033848	2	0.744364	0.787103	CG13330	-	protein_coding_gene	2R	13515259	13517452	N
FBgn0033856	2	0.744364	0.77376	CG13334	-	protein_coding_gene	2R	13558545	13560768	N
FBgn0033863	2	0.744364	0.780482	CG13337	-	protein_coding_gene	2R	13665114	13667756	N
FBgn0025616	2	0.744364	0.791909	CG13359	-	protein_coding_gene	X	801669	803470	N
FBgn0025620	2	0.744364	0.675809	CG13360	-	protein_coding_gene	X	787855	790089	N
FBgn0025633	2	0.744364	0.795443	CG13366	-	protein_coding_gene	X	585081	620195	N
FBgn0032039	2	0.744364	0.789851	CG13385	-	protein_coding_gene	2L	8396649	8397886	N
FBgn0039797	2	0.744364	0.79411	CG1340	-	protein_coding_gene	3R	30726087	30728052	N
FBgn0035097	2	0.744364	0.695009	CG13405	-	protein_coding_gene	3L	73945	75332	N
FBgn0034513	2	0.744364	0.770345	CG13423	-	protein_coding_gene	2R	20536578	20538264	N
FBgn0034515	2	0.744364	0.724835	CG13428	-	protein_coding_gene	2R	20539512	20540448	N
FBgn0034532	2	0.744364	0.791369	CG13436	-	protein_coding_gene	2R	20636392	20638423	N
FBgn0034546	2	0.744364	0.796526	CG13442	-	protein_coding_gene	2R	20727829	20730610	N
FBgn0036520	2	0.744364	0.793268	CG13449	-	protein_coding_gene	3L	15610631	15612828	N
FBgn0036498	2	0.744364	0.78766	CG13455	-	protein_coding_gene	3L	15496574	15498055	N
FBgn0036482	2	0.744364	0.781204	CG13457	-	protein_coding_gene	3L	15127940	15131378	N
FBgn0036470	2	0.744364	0.689429	CG13463	-	protein_coding_gene	3L	15054777	15055565	N
FBgn0036443	2	0.744364	0.800637	CG13471	-	protein_coding_gene	3L	14732589	14733517	N
FBgn0036442	2	0.744364	0.789152	CG13473	-	protein_coding_gene	3L	14728760	14729343	N
FBgn0036441	2	0.744364	0.80258	CG13476	-	protein_coding_gene	3L	14705464	14706157	N
FBgn0036438	2	0.744364	0.794732	CG13477	-	protein_coding_gene	3L	14691347	14691962	N
FBgn0036421	2	0.744364	0.798493	CG13481	-	protein_coding_gene	3L	14368925	14369707	N
FBgn0036419	2	0.744364	0.631253	CG13482	-	protein_coding_gene	3L	14329346	14329885	N
FBgn0034662	2	0.744364	0.654197	CG13492	-	protein_coding_gene	2R	21820662	21831409	N
FBgn0034671	2	0.744364	0.800419	CG13494	-	protein_coding_gene	2R	21954242	21954845	N
FBgn0034684	2	0.744364	0.784882	CG13501	-	protein_coding_gene	2R	22058904	22061517	N
FBgn0034774	2	0.744364	0.785956	CG13526	-	protein_coding_gene	2R	22755219	22755896	N
FBgn0034776	2	0.744364	0.782987	CG13527	-	protein_coding_gene	2R	22763706	22765422	N
FBgn0034820	2	0.744364	0.800339	CG13538	-	protein_coding_gene	2R	23087177	23088165	N
FBgn0034833	2	0.744364	0.795586	CG13539	-	protein_coding_gene	2R	23183977	23185288	N
FBgn0034841	2	0.744364	0.79706	CG13541	-	protein_coding_gene	2R	23284227	23285821	N
FBgn0034826	2	0.744364	0.794336	CG13544	-	protein_coding_gene	2R	23139080	23140577	N
FBgn0034867	2	0.744364	0.774605	CG13557	-	protein_coding_gene	2R	23475698	23476418	N
FBgn0034973	2	0.744364	0.798033	CG13564	-	protein_coding_gene	2R	24080925	24081424	N
FBgn0034998	2	0.744364	0.793772	CG13577	-	protein_coding_gene	2R	24267377	24269179	N
FBgn0035014	2	0.744364	0.799177	CG13581	-	protein_coding_gene	2R	24506870	24507706	N
FBgn0039177	2	0.744364	0.792055	CG13611	-	protein_coding_gene	3R	24279572	24281576	N
FBgn0039203	2	0.744364	0.746818	CG13618	-	protein_coding_gene	3R	24524794	24527533	N
FBgn0040600	2	0.744364	0.754582	CG13631	-	protein_coding_gene	3R	24769351	24770933	N
FBgn0265266	2	0.744364	0.770636	CG13639	-	protein_coding_gene	3R	24859900	24860366	N
FBgn0035856	2	0.744364	0.747885	CG13679	-	protein_coding_gene	3L	8202792	8203345	N
FBgn0030539	2	0.744364	0.621016	CG1368	-	protein_coding_gene	X	14174756	14175670	N
FBgn0031252	2	0.744364	0.756031	CG13690	-	protein_coding_gene	2L	418434	419652	N
FBgn0031235	2	0.744364	0.785101	CG13693	-	protein_coding_gene	2L	232487	234208	N
FBgn0036785	2	0.744364	0.789898	CG13700	-	protein_coding_gene	3L	18298742	18301260	N
FBgn0035583	2	0.744364	0.678636	CG13704	-	protein_coding_gene	3L	4898900	4900869	N
FBgn0035582	2	0.744364	0.696944	CG13705	-	protein_coding_gene	3L	4896864	4898470	N
FBgn0036705	2	0.744364	0.784237	CG13723	-	protein_coding_gene	3L	17264416	17264986	N
FBgn0036708	2	0.744364	0.798026	CG13725	-	protein_coding_gene	3L	17324618	17325518	N
FBgn0036729	2	0.744364	0.795652	CG13733	-	protein_coding_gene	3L	17477795	17478926	N
FBgn0033374	2	0.744364	0.755852	CG13741	-	protein_coding_gene	2R	9092506	9094658	N
FBgn0033364	2	0.744364	0.802067	CG13747	-	protein_coding_gene	2R	9017815	9019032	N
FBgn0040376	2	0.744364	0.780825	CG13759	-	protein_coding_gene	X	2580958	2583823	N
FBgn0031939	2	0.744364	0.696148	CG13796	-	protein_coding_gene	2L	7727157	7732670	N
FBgn0035332	2	0.744364	0.758096	CG13801	-	protein_coding_gene	3L	2360557	2362686	N
FBgn0039059	2	0.744364	0.781146	CG13829	-	protein_coding_gene	3R	23160477	23161338	N
FBgn0039041	2	0.744364	0.80086	CG13838	-	protein_coding_gene	3R	23042241	23042669	N
FBgn0038993	2	0.744364	0.784163	CG13843	-	protein_coding_gene	3R	22609485	22610715	N
FBgn0038960	2	0.744364	0.783796	CG13855	-	protein_coding_gene	3R	22405939	22408640	N
FBgn0034501	2	0.744364	0.727518	CG13868	-	protein_coding_gene	2R	20308777	20316917	N
FBgn0030033	2	0.744364	0.774878	CG1387	-	protein_coding_gene	X	8385781	8389504	N
FBgn0034506	2	0.744364	0.784447	CG13870	-	protein_coding_gene	2R	20343845	20346018	N
FBgn0034502	2	0.744364	0.778483	CG13871	-	protein_coding_gene	2R	20317323	20319039	N
FBgn0034477	2	0.744364	0.783417	CG13872	-	protein_coding_gene	2R	19878836	19880920	N
FBgn0035138	2	0.744364	0.785069	CG13884	-	protein_coding_gene	3L	365664	366437	N
FBgn0035139	2	0.744364	0.787962	CG13891	-	protein_coding_gene	3L	433146	433906	N
FBgn0035161	2	0.744364	0.795696	CG13898	-	protein_coding_gene	3L	803427	804051	N
FBgn0035176	2	0.744364	0.573174	CG13905	-	protein_coding_gene	3L	902898	903810	N
FBgn0025712	2	0.744364	0.759022	CG13920	-	protein_coding_gene	3L	1648635	1651501	N
FBgn0030277	2	0.744364	0.798139	CG1394	-	protein_coding_gene	X	11169811	11170678	N
FBgn0040725	2	0.744364	0.763052	CG13946	-	protein_coding_gene	2L	776536	776941	N
FBgn0031277	2	0.744364	0.569014	CG13947	-	protein_coding_gene	2L	779173	779655	N
FBgn0032834	2	0.744364	0.769377	CG13965	-	protein_coding_gene	2L	19961758	19962352	N
FBgn0039518	2	0.744364	0.785633	CG13978	-	protein_coding_gene	3R	27464189	27467080	N
FBgn0260452	2	0.744364	0.794118	CG13984	-	protein_coding_gene	2L	6308819	6309475	N
FBgn0031786	2	0.744364	0.800238	CG13989	-	protein_coding_gene	2L	6160400	6161309	N
FBgn0031785	2	0.744364	0.763673	CG13991	-	protein_coding_gene	2L	6139382	6145010	N
FBgn0031749	2	0.744364	0.791857	CG14000	-	protein_coding_gene	2L	5908927	5910289	N
FBgn0031733	2	0.744364	0.792102	CG14006	-	protein_coding_gene	2L	5726415	5728811	N
FBgn0031722	2	0.744364	0.7813	CG14011	-	protein_coding_gene	2L	5579580	5581116	N
FBgn0031720	2	0.744364	0.791645	CG14013	-	protein_coding_gene	2L	5552843	5553850	N
FBgn0031721	2	0.744364	0.794832	CG14017	-	protein_coding_gene	2L	5553897	5555137	N
FBgn0031700	2	0.744364	0.760892	CG14022	-	protein_coding_gene	2L	5327975	5328879	N
FBgn0250847	2	0.744364	0.777628	CG14034	-	protein_coding_gene	2L	5215189	5216542	N
FBgn0029596	2	0.744364	0.770564	CG14054	-	protein_coding_gene	X	2065273	2066359	N
FBgn0032313	2	0.744364	0.782776	CG14070	-	protein_coding_gene	2L	10900501	10901785	N
FBgn0032312	2	0.744364	0.798312	CG14071	-	protein_coding_gene	2L	10887645	10888927	N
FBgn0032318	2	0.744364	0.781801	CG14072	-	protein_coding_gene	2L	10936662	10937931	N
FBgn0036830	2	0.744364	0.79251	CG14077	-	protein_coding_gene	3L	18908260	18914150	N
FBgn0029964	2	0.744364	0.797886	CG1409	-	protein_coding_gene	X	7858173	7858794	N
FBgn0260459	2	0.744364	0.793671	CG14106	-	protein_coding_gene	3L	13424571	13425671	N
FBgn0036364	2	0.744364	0.734762	CG14109	-	protein_coding_gene	3L	13440910	13442420	N
FBgn0040814	2	0.744364	0.782615	CG14113	-	protein_coding_gene	3L	13329135	13329699	N
FBgn0036321	2	0.744364	0.56369	CG14120	-	protein_coding_gene	3L	12885039	12889244	N
FBgn0036089	2	0.744364	0.756826	CG14151	-	protein_coding_gene	3L	10627680	10628484	N
FBgn0036093	2	0.744364	0.795355	CG14154	-	protein_coding_gene	3L	10641889	10643009	N
FBgn0036931	2	0.744364	0.790073	CG14183	-	protein_coding_gene	3L	20024687	20027835	N
FBgn0030979	2	0.744364	0.761215	CG14190	-	protein_coding_gene	X	19056911	19067792	N
FBgn0031002	2	0.744364	0.708938	CG14196	-	protein_coding_gene	X	19236059	19241840	N
FBgn0032966	2	0.744364	0.774588	CG1421	-	protein_coding_gene	2L	21902993	21903739	N
FBgn0039452	2	0.744364	0.702603	CG14245	-	protein_coding_gene	3R	26728727	26729341	N
FBgn0040608	2	0.744364	0.732872	CG14246	-	protein_coding_gene	3R	26727314	26730117	N
FBgn0039503	2	0.744364	0.791773	CG14262	-	protein_coding_gene	3R	27264374	27265430	N
FBgn0029658	2	0.744364	0.800136	CG14269	-	protein_coding_gene	X	3434943	3435807	N
FBgn0032008	2	0.744364	0.737951	CG14277	-	protein_coding_gene	2L	8242632	8243426	N
FBgn0032967	2	0.744364	0.797708	CG1428	-	protein_coding_gene	2L	21906289	21908319	N
FBgn0038685	2	0.744364	0.795922	CG14282	-	protein_coding_gene	3R	19177000	19177986	N
FBgn0038658	2	0.744364	0.768912	CG14292	-	protein_coding_gene	3R	18904933	18905655	N
FBgn0038656	2	0.744364	0.800712	CG14294	-	protein_coding_gene	3R	18901663	18902264	N
FBgn0038655	2	0.744364	0.788471	CG14297	-	protein_coding_gene	3R	18898121	18899342	N
FBgn0038630	2	0.744364	0.798009	CG14305	-	protein_coding_gene	3R	18598691	18600097	N
FBgn0038567	2	0.744364	0.79488	CG14316	-	protein_coding_gene	3R	18152120	18153640	N
FBgn0031301	2	0.744364	0.780203	CG14339	-	protein_coding_gene	2L	1108540	1112694	N
FBgn0031337	2	0.744364	0.764016	CG14346	-	protein_coding_gene	2L	1367996	1369050	N
FBgn0039376	2	0.744364	0.796358	CG14354	-	protein_coding_gene	3R	25815479	25816574	N
FBgn0038208	2	0.744364	0.78683	CG14355	-	protein_coding_gene	3R	14148508	14151940	N
FBgn0038186	2	0.744364	0.801438	CG14362	-	protein_coding_gene	3R	13854599	13855454	N
FBgn0038158	2	0.744364	0.790577	CG14370	-	protein_coding_gene	3R	13587997	13588725	N
FBgn0038124	2	0.744364	0.791652	CG14380	-	protein_coding_gene	3R	13188519	13189568	N
FBgn0038102	2	0.744364	0.767206	CG14383	-	protein_coding_gene	3R	12987376	12988511	N
FBgn0038097	2	0.744364	0.782995	CG14384	-	protein_coding_gene	3R	12965938	12967712	N
FBgn0038078	2	0.744364	0.801778	CG14391	-	protein_coding_gene	3R	12694229	12694842	N
FBgn0032894	2	0.744364	0.795859	CG14402	-	protein_coding_gene	2L	20849300	20850987	N
FBgn0029898	2	0.744364	0.741852	CG14439	-	protein_coding_gene	X	6747544	6755752	N
FBgn0037191	2	0.744364	0.801467	CG14448	-	protein_coding_gene	3L	22788439	22789247	N
FBgn0034278	2	0.744364	0.798199	CG14488	-	protein_coding_gene	2R	17767165	17767786	N
FBgn0039640	2	0.744364	0.773523	CG14516	-	protein_coding_gene	3R	29138662	29145787	N
FBgn0027578	2	0.744364	0.615739	CG14526	-	protein_coding_gene	3R	28883693	28886015	N
FBgn0031954	2	0.744364	0.80253	CG14537	-	protein_coding_gene	2L	7840452	7841262	N
FBgn0039398	2	0.744364	0.791567	CG14540	-	protein_coding_gene	3R	25959279	25961686	N
FBgn0040602	2	0.744364	0.743464	CG14545	-	protein_coding_gene	3R	25850410	25851291	N
FBgn0039395	2	0.744364	0.794985	CG14546	-	protein_coding_gene	3R	25921042	25922634	N
FBgn0039413	2	0.744364	0.777674	CG14556	-	protein_coding_gene	3R	26126659	26127868	N
FBgn0031163	2	0.744364	0.802486	CG14579	-	protein_coding_gene	X	21193253	21194521	N
FBgn0033063	2	0.744364	0.793538	CG14589	-	protein_coding_gene	2R	6137303	6138411	N
FBgn0033054	2	0.744364	0.763258	CG14591	-	protein_coding_gene	2R	6036557	6040647	N
FBgn0037486	2	0.744364	0.790278	CG14605	-	protein_coding_gene	3R	7217679	7219705	N
FBgn0037483	2	0.744364	0.796476	CG14609	-	protein_coding_gene	3R	7200970	7203450	N
FBgn0030558	2	0.744364	0.736388	CG1461	-	protein_coding_gene	X	14261223	14265379	N
FBgn0040365	2	0.744364	0.772802	CG14628	-	protein_coding_gene	X	1145644	1146132	N
FBgn0014903	2	0.744364	0.628595	CG14630	-	protein_coding_gene	X	1031505	1033165	N
FBgn0029552	2	0.744364	0.78952	CG14631	-	protein_coding_gene	X	1012035	1012624	N
FBgn0250821	2	0.744364	0.78198	CG14644	-	protein_coding_gene	3R	4251894	4253043	N
FBgn0040687	2	0.744364	0.644859	CG14645	-	protein_coding_gene	3R	4335098	4335506	N
FBgn0037254	2	0.744364	0.776688	CG14651	-	protein_coding_gene	3R	4480812	4484215	N
FBgn0037283	2	0.744364	0.794711	CG14658	-	protein_coding_gene	3R	4829911	4830513	N
FBgn0037284	2	0.744364	0.745816	CG14659	-	protein_coding_gene	3R	4830849	4831297	N
FBgn0037288	2	0.744364	0.66832	CG14661	-	protein_coding_gene	3R	4953506	4955252	N
FBgn0037320	2	0.744364	0.797299	CG14668	-	protein_coding_gene	3R	5386717	5387664	N
FBgn0037388	2	0.744364	0.794826	CG14676	-	protein_coding_gene	3R	5847220	5848177	N
FBgn0030157	2	0.744364	0.561381	CG1468	-	protein_coding_gene	X	9878422	9879279	N
FBgn0037835	2	0.744364	0.761453	CG14687	-	protein_coding_gene	3R	10792904	10793643	N
FBgn0037826	2	0.744364	0.790476	CG14689	-	protein_coding_gene	3R	10709588	10711248	N
FBgn0037829	2	0.744364	0.782657	CG14691	-	protein_coding_gene	3R	10753331	10755634	N
FBgn0037837	2	0.744364	0.743875	CG14693	-	protein_coding_gene	3R	10811581	10815047	N
FBgn0037910	2	0.744364	0.776941	CG14708	-	protein_coding_gene	3R	11554145	11554869	N
FBgn0037924	2	0.744364	0.173118	CG14712	-	protein_coding_gene	3R	11628759	11633206	N
FBgn0265271	2	0.744364	0.796248	CG14717	-	protein_coding_gene	3R	11696509	11698327	N
FBgn0037939	2	0.744364	0.795686	CG14718	-	protein_coding_gene	3R	11700614	11702720	N
FBgn0037964	2	0.744364	0.776502	CG14731	-	protein_coding_gene	3R	11931262	11933643	N
FBgn0037986	2	0.744364	0.777962	CG14736	-	protein_coding_gene	3R	12040528	12043453	N
FBgn0037987	2	0.744364	0.794014	CG14739	-	protein_coding_gene	3R	12048253	12049213	N
FBgn0037988	2	0.744364	0.795645	CG14740	-	protein_coding_gene	3R	12061070	12062944	N
FBgn0033326	2	0.744364	0.684714	CG14743	-	protein_coding_gene	2R	8710398	8712913	N
FBgn0033324	2	0.744364	0.778136	CG14744	-	protein_coding_gene	2R	8706388	8709486	N
FBgn0033278	2	0.744364	0.80154	CG14759	-	protein_coding_gene	2R	8259841	8260483	N
FBgn0033243	2	0.744364	0.786075	CG14763	-	protein_coding_gene	2R	7966029	7968024	N
FBgn0029589	2	0.744364	0.751297	CG14810	-	protein_coding_gene	X	1819495	1820341	N
FBgn0029590	2	0.744364	0.730618	CG14811	-	protein_coding_gene	X	1821469	1822381	N
FBgn0023515	2	0.744364	0.756898	CG14814	-	protein_coding_gene	X	1862009	1865835	N
FBgn0035734	2	0.744364	0.738256	CG14823	-	protein_coding_gene	3L	7066314	7068232	N
FBgn0035755	2	0.744364	0.752268	CG14830	-	protein_coding_gene	3L	7250718	7263920	N
FBgn0035782	2	0.744364	0.789579	CG14835	-	protein_coding_gene	3L	7436808	7437466	N
FBgn0035799	2	0.744364	0.782283	CG14838	-	protein_coding_gene	3L	7583454	7587248	N
FBgn0038219	2	0.744364	0.782194	CG14839	-	protein_coding_gene	3R	14262387	14263367	N
FBgn0038217	2	0.744364	0.790058	CG14840	-	protein_coding_gene	3R	14260208	14261213	N
FBgn0038218	2	0.744364	0.791199	CG14841	-	protein_coding_gene	3R	14261391	14262418	N
FBgn0038280	2	0.744364	0.791049	CG14861	-	protein_coding_gene	3R	15014770	15016034	N
FBgn0038311	2	0.744364	0.788484	CG14864	-	protein_coding_gene	3R	15266684	15268538	N
FBgn0038445	2	0.744364	0.787207	CG14891	-	protein_coding_gene	3R	16571515	16573158	N
FBgn0032345	2	0.744364	0.780133	CG14921	-	protein_coding_gene	2L	11120642	11121714	N
FBgn0032360	2	0.744364	0.794153	CG14926	-	protein_coding_gene	2L	11342301	11343318	N
FBgn0032365	2	0.744364	0.792672	CG14929	-	protein_coding_gene	2L	11519832	11521444	N
FBgn0032366	2	0.744364	0.792053	CG14930	-	protein_coding_gene	2L	11520358	11521285	N
FBgn0031169	2	0.744364	0.682874	CG1494	-	protein_coding_gene	X	21285301	21292458	N
FBgn0040694	2	0.744364	0.802445	CG14974	-	protein_coding_gene	3L	3620433	3621032	N
FBgn0035479	2	0.744364	0.767029	CG14983	-	protein_coding_gene	3L	3948699	3949305	N
FBgn0038709	2	0.744364	0.79351	CG15025	-	protein_coding_gene	3R	19489570	19491115	N
FBgn0029946	2	0.744364	0.745509	CG15034	-	protein_coding_gene	X	7346259	7347506	N
FBgn0029949	2	0.744364	0.793345	CG15035	-	protein_coding_gene	X	7401698	7403174	N
FBgn0030940	2	0.744364	0.748918	CG15040	-	protein_coding_gene	X	18606610	18617589	N
FBgn0030929	2	0.744364	0.357441	CG15043	-	protein_coding_gene	X	18493193	18494168	N
FBgn0030938	2	0.744364	0.721212	CG15047	-	protein_coding_gene	X	18528683	18529593	N
FBgn0030905	2	0.744364	0.79833	CG15059	-	protein_coding_gene	X	18258551	18259517	N
FBgn0040733	2	0.744364	0.495898	CG15068	-	protein_coding_gene	2R	18390353	18390629	N
FBgn0034394	2	0.744364	0.674297	CG15096	-	protein_coding_gene	2R	18808356	18816495	N
FBgn0034416	2	0.744364	0.784569	CG15109	-	protein_coding_gene	2R	19059421	19061065	N
FBgn0034415	2	0.744364	0.780895	CG15116	-	protein_coding_gene	2R	19055231	19055924	N
FBgn0034417	2	0.744364	0.769631	CG15117	-	protein_coding_gene	2R	19122231	19129300	N
FBgn0034461	2	0.744364	0.804688	CG15124	-	protein_coding_gene	2R	19642947	19643698	N
FBgn0034463	2	0.744364	0.790239	CG15125	-	protein_coding_gene	2R	19657573	19659599	N
FBgn0040729	2	0.744364	0.638534	CG15126	-	protein_coding_gene	2R	19690798	19691078	N
FBgn0034467	2	0.744364	0.793113	CG15128	-	protein_coding_gene	2R	19685614	19688078	N
FBgn0032625	2	0.744364	0.805893	CG15136	-	protein_coding_gene	2L	17047161	17048281	N
FBgn0032647	2	0.744364	0.768037	CG15143	-	protein_coding_gene	2L	17520892	17524549	N
FBgn0032648	2	0.744364	0.779025	CG15144	-	protein_coding_gene	2L	17525585	17529122	N
FBgn0032649	2	0.744364	0.767637	CG15145	-	protein_coding_gene	2L	17529311	17532234	N
FBgn0032654	2	0.744364	0.799806	CG15147	-	protein_coding_gene	2L	17625746	17626381	N
FBgn0032740	2	0.744364	0.793668	CG15172	-	protein_coding_gene	2L	19022417	19023646	N
FBgn0037461	2	0.744364	0.792989	CG15177	-	protein_coding_gene	3R	6628204	6629321	N
FBgn0030296	2	0.744364	0.782688	CG15196	-	protein_coding_gene	X	11409947	11411667	N
FBgn0030283	2	0.744364	0.79886	CG15198	-	protein_coding_gene	X	11248236	11248885	N
FBgn0030278	2	0.744364	0.79646	CG15200	-	protein_coding_gene	X	11182931	11183476	N
FBgn0030247	2	0.744364	0.791571	CG15208	-	protein_coding_gene	X	10899965	10901811	N
FBgn0030237	2	0.744364	0.703721	CG15209	-	protein_coding_gene	X	10842205	10842995	N
FBgn0030234	2	0.744364	0.719771	CG15211	-	protein_coding_gene	X	10772541	10778981	N
FBgn0040519	2	0.744364	0.799781	CG15219	-	protein_coding_gene	2L	22104891	22105512	N
FBgn0034554	2	0.744364	0.78067	CG15227	-	protein_coding_gene	2R	20863781	20867076	N
FBgn0028950	2	0.744364	0.479857	CG15255	-	protein_coding_gene	2L	15610171	15611719	N
FBgn0028880	2	0.744364	0.799543	CG15256	-	protein_coding_gene	2L	15550372	15552029	N
FBgn0032563	2	0.744364	0.782025	CG15258	-	protein_coding_gene	2L	15360921	15361627	N
FBgn0028850	2	0.744364	0.801407	CG15260	-	protein_coding_gene	2L	15291426	15292239	N
FBgn0028852	2	0.744364	0.782711	CG15262	-	protein_coding_gene	2L	15297808	15299367	N
FBgn0032554	2	0.744364	0.792486	CG15278	-	protein_coding_gene	2L	14874376	14876333	N
FBgn0028886	2	0.744364	0.72082	CG15279	-	protein_coding_gene	2L	14844993	14851749	N
FBgn0028844	2	0.744364	0.794922	CG15283	-	protein_coding_gene	2L	14450282	14450922	N
FBgn0028531	2	0.744364	0.795938	CG15286	-	protein_coding_gene	2L	14338240	14340080	N
FBgn0028526	2	0.744364	0.492987	CG15293	-	protein_coding_gene	2L	14108057	14109447	N
FBgn0030215	2	0.744364	0.782965	CG15296	-	protein_coding_gene	X	10565842	10566591	N
FBgn0030191	2	0.744364	0.788154	CG15306	-	protein_coding_gene	X	10330160	10331818	N
FBgn0029989	2	0.744364	0.783506	CG15333	-	protein_coding_gene	X	8019523	8021345	N
FBgn0030014	2	0.744364	0.791567	CG15337	-	protein_coding_gene	X	8160054	8161552	N
FBgn0030040	2	0.744364	0.655646	CG15347	-	protein_coding_gene	X	8458494	8460898	N
FBgn0040719	2	0.744364	0.780186	CG15357	-	protein_coding_gene	2L	1945150	1945709	N
FBgn0031373	2	0.744364	0.628375	CG15358	-	protein_coding_gene	2L	1882201	1884059	N
FBgn0030104	2	0.744364	0.786133	CG15368	-	protein_coding_gene	X	9215785	9216540	N
FBgn0250835	2	0.744364	0.763524	CG15394	-	protein_coding_gene	2L	2591869	2592773	N
FBgn0031440	2	0.744364	0.792861	CG15395	-	protein_coding_gene	2L	2609994	2611283	N
FBgn0031504	2	0.744364	0.802729	CG15403	-	protein_coding_gene	2L	3128635	3129489	N
FBgn0031517	2	0.744364	0.752014	CG15406	-	protein_coding_gene	2L	3309222	3311682	N
FBgn0031523	2	0.744364	0.726533	CG15408	-	protein_coding_gene	2L	3332814	3334790	N
FBgn0265269	2	0.744364	0.798757	CG15425	-	protein_coding_gene	2L	4257572	4258425	N
FBgn0031596	2	0.744364	0.802101	CG15429	-	protein_coding_gene	2L	4352975	4354034	N
FBgn0039827	2	0.744364	0.714143	CG1544	-	protein_coding_gene	3R	31196916	31203722	N
FBgn0031155	2	0.744364	0.792382	CG15446	-	protein_coding_gene	X	21095680	21102206	N
FBgn0031132	2	0.744364	0.784035	CG15450	-	protein_coding_gene	X	20822146	20825641	N
FBgn0031130	2	0.744364	0.785609	CG15452	-	protein_coding_gene	X	20744965	20745965	N
FBgn0040651	2	0.744364	0.790484	CG15458	-	protein_coding_gene	X	20413652	20414199	N
FBgn0031108	2	0.744364	0.793757	CG15459	-	protein_coding_gene	X	20412341	20413581	N
FBgn0040649	2	0.744364	0.778201	CG15461	-	protein_coding_gene	X	20486180	20486588	N
FBgn0061196	2	0.744364	0.774237	CG15468	-	protein_coding_gene	X	4959929	4961128	N
FBgn0029726	2	0.744364	0.785754	CG15471	-	protein_coding_gene	X	4782201	4782789	N
FBgn0029724	2	0.744364	0.801532	CG15472	-	protein_coding_gene	X	4768727	4770137	N
FBgn0032867	2	0.744364	0.800666	CG15475	-	protein_coding_gene	2L	20614522	20615559	N
FBgn0032483	2	0.744364	0.775221	CG15482	-	protein_coding_gene	2L	13210773	13211814	N
FBgn0032457	2	0.744364	0.789048	CG15483	-	protein_coding_gene	2L	12760346	12761840	N
FBgn0038892	2	0.744364	0.799736	CG15498	-	protein_coding_gene	3R	21567519	21569149	N
FBgn0039707	2	0.744364	0.800683	CG15510	-	protein_coding_gene	3R	29835950	29837447	N
FBgn0039744	2	0.744364	0.757596	CG15526	-	protein_coding_gene	3R	30055957	30056603	N
FBgn0039742	2	0.744364	0.757725	CG15528	-	protein_coding_gene	3R	30048635	30052112	N
FBgn0039752	2	0.744364	0.787065	CG15530	-	protein_coding_gene	3R	30177877	30180178	N
FBgn0039755	2	0.744364	0.73837	CG15531	-	protein_coding_gene	3R	30194790	30196228	N
FBgn0039768	2	0.744364	0.474489	CG15533	-	protein_coding_gene	3R	30428820	30431362	N
FBgn0039769	2	0.744364	0.429125	CG15534	-	protein_coding_gene	3R	30432064	30435139	N
FBgn0039782	2	0.744364	0.782518	CG15539	-	protein_coding_gene	3R	30505987	30507977	N
FBgn0039799	2	0.744364	0.796432	CG15543	-	protein_coding_gene	3R	30742880	30744474	N
FBgn0039807	2	0.744364	0.615206	CG15546	-	protein_coding_gene	3R	30874365	30876186	N
FBgn0039812	2	0.744364	0.781583	CG15548	-	protein_coding_gene	3R	30959700	30962307	N
FBgn0039810	2	0.744364	0.797227	CG15549	-	protein_coding_gene	3R	30935396	30936507	N
FBgn0029696	2	0.744364	0.564607	CG15571	-	protein_coding_gene	X	4216873	4217394	N
FBgn0029702	2	0.744364	0.775223	CG15572	-	protein_coding_gene	X	4268701	4271083	N
FBgn0029700	2	0.744364	0.797163	CG15576	-	protein_coding_gene	X	4251870	4252790	N
FBgn0040904	2	0.744364	0.788719	CG15577	-	protein_coding_gene	X	4276493	4277000	N
FBgn0040905	2	0.744364	0.796688	CG15578	-	protein_coding_gene	X	4277547	4277961	N
FBgn0040906	2	0.744364	0.765262	CG15579	-	protein_coding_gene	X	4311279	4311799	N
FBgn0037398	2	0.744364	0.779904	CG15580	-	protein_coding_gene	3R	6054710	6057536	N
FBgn0030667	2	0.744364	0.73425	CG15599	-	protein_coding_gene	X	15684947	15688857	N
FBgn0034196	2	0.744364	0.802256	CG15605	-	protein_coding_gene	2R	17126410	17127023	N
FBgn0031644	2	0.744364	0.789882	CG15625	-	protein_coding_gene	2L	4889995	4891277	N
FBgn0031626	2	0.744364	0.784787	CG15631	-	protein_coding_gene	2L	4732413	4734458	N
FBgn0031617	2	0.744364	0.744784	CG15635	-	protein_coding_gene	2L	4642972	4646562	N
FBgn0028943	2	0.744364	0.788519	CG15638	-	protein_coding_gene	2L	13535291	13535778	N
FBgn0030643	2	0.744364	0.78063	CG15641	-	protein_coding_gene	X	15467891	15468303	N
FBgn0034563	2	0.744364	0.703111	CG15649	-	protein_coding_gene	2R	20972916	20974017	N
FBgn0034595	2	0.744364	0.792725	CG15657	-	protein_coding_gene	2R	21147478	21148153	N
FBgn0034651	2	0.744364	0.766882	CG15676	-	protein_coding_gene	2R	21671700	21672845	N
FBgn0038832	2	0.744364	0.759126	CG15695	-	protein_coding_gene	3R	20842140	20844981	N
FBgn0034104	2	0.744364	0.785978	CG15705	-	protein_coding_gene	2R	16280950	16281629	N
FBgn0034099	2	0.744364	0.797407	CG15708	-	protein_coding_gene	2R	16240936	16241934	N
FBgn0029993	2	0.744364	0.790276	CG1571	-	protein_coding_gene	X	8075877	8078240	N
FBgn0034122	2	0.744364	0.776069	CG15711	-	protein_coding_gene	2R	16363551	16365895	N
FBgn0030440	2	0.744364	0.790023	CG15719	-	protein_coding_gene	X	13003955	13004879	N
FBgn0030309	2	0.744364	0.664554	CG1572	-	protein_coding_gene	X	11555050	11558654	N
FBgn0030438	2	0.744364	0.697665	CG15721	-	protein_coding_gene	X	12970711	12973967	N
FBgn0030409	2	0.744364	0.793884	CG15728	-	protein_coding_gene	X	12624292	12628445	N
FBgn0030374	2	0.744364	0.792523	CG15734	-	protein_coding_gene	X	12086469	12087025	N
FBgn0030462	2	0.744364	0.788729	CG15742	-	protein_coding_gene	X	13257392	13258495	N
FBgn0029817	2	0.744364	0.79494	CG15764	-	protein_coding_gene	X	5869095	5870266	N
FBgn0029809	2	0.744364	0.792031	CG15767	-	protein_coding_gene	X	5789487	5790919	N
FBgn0029766	2	0.744364	0.555112	CG15784	-	protein_coding_gene	X	5429571	5432526	N
FBgn0034904	2	0.744364	0.778943	CG15800	-	protein_coding_gene	2R	23790614	23791227	N
FBgn0031910	2	0.744364	0.56517	CG15818	-	protein_coding_gene	2L	7410909	7412229	N
FBgn0031292	2	0.744364	0.766573	CG15824	-	protein_coding_gene	2L	877172	885141	N
FBgn0035003	2	0.744364	0.793615	CG15873	-	protein_coding_gene	2R	24429578	24430699	N
FBgn0035569	2	0.744364	0.781699	CG15876	-	protein_coding_gene	3L	4694205	4694845	N
FBgn0035316	2	0.744364	0.792158	CG15878	-	protein_coding_gene	3L	2210873	2212503	N
FBgn0030983	2	0.744364	0.749307	CG15882	-	protein_coding_gene	X	19123755	19124388	N
FBgn0029859	2	0.744364	0.796358	CG15892	-	protein_coding_gene	X	6293104	6294343	N
FBgn0034129	2	0.744364	0.792913	CG15925	-	protein_coding_gene	2R	16445986	16447512	N
FBgn0031101	2	0.744364	0.799297	CG1631	-	protein_coding_gene	X	20327444	20328680	N
FBgn0039855	2	0.744364	0.784636	CG1638	-	protein_coding_gene	3R	31590581	31592316	N
FBgn0033446	2	0.744364	0.606116	CG1648	-	protein_coding_gene	2R	9810974	9820053	N
FBgn0034459	2	0.744364	0.785467	CG16716	-	protein_coding_gene	2R	19593790	19596866	N
FBgn0036029	2	0.744364	0.79657	CG16719	-	protein_coding_gene	3L	9685171	9686250	N
FBgn0038719	2	0.744364	0.707528	CG16727	-	protein_coding_gene	3R	19613381	19615784	N
FBgn0030482	2	0.744364	0.564902	CG1673	-	protein_coding_gene	X	13396899	13401224	N
FBgn0037668	2	0.744364	0.769374	CG16736	-	protein_coding_gene	3R	9256689	9257716	N
FBgn0034505	2	0.744364	0.794416	CG16739	-	protein_coding_gene	2R	20341993	20342749	N
FBgn0042198	2	0.744364	0.801722	CG16741	-	protein_coding_gene	2R	20347041	20347589	N
FBgn0035348	2	0.744364	0.784837	CG16758	-	protein_coding_gene	3L	2499372	2503606	N
FBgn0031176	2	0.744364	0.549852	CG1678	-	protein_coding_gene	X	21402339	21402772	N
FBgn0029661	2	0.744364	0.795883	CG16781	-	protein_coding_gene	X	3462474	3464044	N
FBgn0029659	2	0.744364	0.794691	CG16782	-	protein_coding_gene	X	3459016	3460240	N
FBgn0032495	2	0.744364	0.755632	CG16820	-	protein_coding_gene	2L	13246232	13250189	N
FBgn0032503	2	0.744364	0.798595	CG16825	-	protein_coding_gene	2L	13304788	13307807	N
FBgn0032505	2	0.744364	0.677783	CG16826	-	protein_coding_gene	2L	13347773	13349020	N
FBgn0035009	2	0.744364	0.794495	CG16837	-	protein_coding_gene	2R	24475386	24476032	N
FBgn0028942	2	0.744364	0.793845	CG16852	-	protein_coding_gene	2L	13540751	13541646	N
FBgn0028941	2	0.744364	0.798937	CG16853	-	protein_coding_gene	2L	13542268	13543633	N
FBgn0032533	2	0.744364	0.788557	CG16888	-	protein_coding_gene	2L	13812700	13813256	N
FBgn0034483	2	0.744364	0.794764	CG16894	-	protein_coding_gene	2R	20211585	20212619	N
FBgn0033442	2	0.744364	0.784174	CG1690	-	protein_coding_gene	2R	9756293	9758068	N
FBgn0037763	2	0.744364	0.741641	CG16904	-	protein_coding_gene	3R	9815928	9816979	N
FBgn0040732	2	0.744364	0.610755	CG16926	-	protein_coding_gene	2R	19500295	19501418	N
FBgn0032519	2	0.744364	0.78394	CG16957	-	protein_coding_gene	2L	13395360	13396184	N
FBgn0032385	2	0.744364	0.80127	CG16964	-	protein_coding_gene	2L	11947941	11948803	N
FBgn0032387	2	0.744364	0.564629	CG16965	-	protein_coding_gene	2L	11981591	11984380	N
FBgn0033443	2	0.744364	0.632908	CG1698	-	protein_coding_gene	2R	9793326	9798006	N
FBgn0062517	2	0.744364	0.794432	CG16984	-	protein_coding_gene	3L	2595781	2596998	N
FBgn0031082	2	0.744364	0.799417	CG17003	-	protein_coding_gene	X	20000968	20002096	N
FBgn0032109	2	0.744364	0.783934	CG17005	-	protein_coding_gene	2L	9327744	9330332	N
FBgn0033167	2	0.744364	0.786199	CG1701	-	protein_coding_gene	2R	7408371	7409385	N
FBgn0032424	2	0.744364	0.795679	CG17010	-	protein_coding_gene	2L	12356441	12357906	N
FBgn0039972	2	0.744364	0.75662	CG17018	-	protein_coding_gene	2L	22308755	22368796	N
FBgn0036553	2	0.744364	0.704233	CG17027	-	protein_coding_gene	3L	15980100	15981888	N
FBgn0036551	2	0.744364	0.734272	CG17029	-	protein_coding_gene	3L	15976870	15978435	N
FBgn0035584	2	0.744364	0.794785	CG17030	-	protein_coding_gene	3L	4980003	4980769	N
FBgn0039070	2	0.744364	0.796589	CG17083	-	protein_coding_gene	3R	23286093	23288051	N
FBgn0265264	2	0.744364	0.760122	CG17097	-	protein_coding_gene	2L	10646415	10650152	N
FBgn0032276	2	0.744364	0.783302	CG17098	-	protein_coding_gene	2L	10651613	10654499	N
FBgn0040496	2	0.744364	0.763359	CG17104	-	protein_coding_gene	2L	10677198	10679707	N
FBgn0032281	2	0.744364	0.556719	CG17107	-	protein_coding_gene	2L	10681902	10682528	N
FBgn0032285	2	0.744364	0.709172	CG17108	-	protein_coding_gene	2L	10692940	10694103	N
FBgn0039048	2	0.744364	0.737122	CG17111	-	protein_coding_gene	3R	23062713	23067259	N
FBgn0032291	2	0.744364	0.794195	CG17118	-	protein_coding_gene	2L	10730255	10731356	N
FBgn0036962	2	0.744364	0.787864	CG17122	-	protein_coding_gene	3L	20273389	20275335	N
FBgn0032297	2	0.744364	0.724285	CG17124	-	protein_coding_gene	2L	10744075	10756325	N
FBgn0035581	2	0.744364	0.767071	CG17150	-	protein_coding_gene	3L	4861269	4895749	N
FBgn0036246	2	0.744364	0.799613	CG17154	-	protein_coding_gene	3L	12088626	12089225	N
FBgn0036440	2	0.744364	0.714658	CG17177	-	protein_coding_gene	3L	14697313	14701678	N
FBgn0039369	2	0.744364	0.800333	CG17195	-	protein_coding_gene	3R	25776276	25777198	N
FBgn0039368	2	0.744364	0.799901	CG17196	-	protein_coding_gene	3R	25775288	25776237	N
FBgn0038775	2	0.744364	0.801947	CG17199	-	protein_coding_gene	3R	20208201	20209791	N
FBgn0032419	2	0.744364	0.787215	CG17217	-	protein_coding_gene	2L	12170550	12171232	N
FBgn0031168	2	0.744364	0.788668	CG1722	-	protein_coding_gene	X	21249976	21251148	N
FBgn0031489	2	0.744364	0.681501	CG17224	-	protein_coding_gene	2L	3016441	3018308	N
FBgn0031410	2	0.744364	0.793263	CG17237	-	protein_coding_gene	2L	2288503	2289416	N
FBgn0031164	2	0.744364	0.792278	CG1724	-	protein_coding_gene	X	21202499	21203341	N
FBgn0250841	2	0.744364	0.766494	CG17242	-	protein_coding_gene	2L	2268106	2269140	N
FBgn0039031	2	0.744364	0.541995	CG17244	-	protein_coding_gene	3R	22977270	22978164	N
FBgn0031496	2	0.744364	0.777116	CG17258	-	protein_coding_gene	2L	3032210	3035348	N
FBgn0031501	2	0.744364	0.786888	CG17261	-	protein_coding_gene	2L	3042551	3043593	N
FBgn0034202	2	0.744364	0.779187	CG17287	-	protein_coding_gene	2R	17156534	17158316	N
FBgn0036345	2	0.744364	0.803408	CG17300	-	protein_coding_gene	3L	13086387	13087289	N
FBgn0032713	2	0.744364	0.746656	CG17323	-	protein_coding_gene	2L	18823548	18826716	N
FBgn0028896	2	0.744364	0.771366	CG17329	-	protein_coding_gene	2L	16291284	16291948	N
FBgn0032771	2	0.744364	0.791743	CG17349	-	protein_coding_gene	2L	19370445	19372711	N
FBgn0035880	2	0.744364	0.671376	CG17352	-	protein_coding_gene	3L	8352355	8356296	N
FBgn0031861	2	0.744364	0.791931	CG17375	-	protein_coding_gene	2L	6804324	6805792	N
FBgn0042189	2	0.744364	0.793797	CG17376	-	protein_coding_gene	2L	6799946	6800894	N
FBgn0031859	2	0.744364	0.801578	CG17377	-	protein_coding_gene	2L	6801358	6802840	N
FBgn0031858	2	0.744364	0.806378	CG17378	-	protein_coding_gene	2L	6774041	6778444	N
FBgn0039077	2	0.744364	0.730641	CG17380	-	protein_coding_gene	3R	23402611	23403683	N
FBgn0037276	2	0.744364	0.773969	CG17387	-	protein_coding_gene	3R	4781120	4784722	N
FBgn0040028	2	0.744364	0.783592	CG17450	-	protein_coding_gene	X	21605884	21608920	N
FBgn0032869	2	0.744364	0.782942	CG17470	-	protein_coding_gene	2L	20642306	20643244	N
FBgn0032868	2	0.744364	0.776829	CG17472	-	protein_coding_gene	2L	20634515	20635167	N
FBgn0032774	2	0.744364	0.725331	CG17549	-	protein_coding_gene	2L	19387050	19390075	N
FBgn0038450	2	0.744364	0.590496	CG17560	-	protein_coding_gene	3R	16617950	16619878	N
FBgn0038449	2	0.744364	0.693732	CG17562	-	protein_coding_gene	3R	16615309	16617154	N
FBgn0032768	2	0.744364	0.800195	CG17564	-	protein_coding_gene	2L	19298345	19299933	N
FBgn0250842	2	0.744364	0.779602	CG17575	-	protein_coding_gene	2R	12845544	12846596	N
FBgn0040755	2	0.744364	0.785346	CG17580	-	protein_coding_gene	2R	12806614	12807811	N
FBgn0037004	2	0.744364	0.75161	CG17637	-	protein_coding_gene	3L	20504186	20505700	N
FBgn0264494	2	0.744364	0.709202	CG17646	-	protein_coding_gene	2L	1732524	1750612	N
FBgn0031364	2	0.744364	0.796896	CG17648	-	protein_coding_gene	2L	1752308	1752848	N
FBgn0034883	2	0.744364	0.743722	CG17664	-	protein_coding_gene	2R	23603722	23616754	N
FBgn0036311	2	0.744364	0.788162	CG17666	-	protein_coding_gene	3L	12781325	12784377	N
FBgn0034352	2	0.744364	0.787036	CG17669	-	protein_coding_gene	2R	18452737	18454462	N
FBgn0036348	2	0.744364	0.755351	CG17687	-	protein_coding_gene	3L	13349165	13354940	N
FBgn0029877	2	0.744364	0.797034	CG17717	-	protein_coding_gene	X	6589290	6590646	N
FBgn0035730	2	0.744364	0.795993	CG17744	-	protein_coding_gene	3L	7025801	7026794	N
FBgn0038718	2	0.744364	0.584222	CG17752	-	protein_coding_gene	3R	19610225	19612437	N
FBgn0029751	2	0.744364	0.774882	CG17764	-	protein_coding_gene	X	5306261	5307417	N
FBgn0038915	2	0.744364	0.794955	CG17819	-	protein_coding_gene	3R	21884728	21885550	N
FBgn0034383	2	0.744364	0.774324	CG17821	-	protein_coding_gene	2R	18743806	18744996	N
FBgn0036454	2	0.744364	0.72048	CG17839	-	protein_coding_gene	3L	14805136	14882224	N
FBgn0038919	2	0.744364	0.789041	CG17843	-	protein_coding_gene	3R	21913747	21915546	N
FBgn0037431	2	0.744364	0.784376	CG17917	-	protein_coding_gene	3R	6341968	6342873	N
FBgn0037433	2	0.744364	0.761658	CG17919	-	protein_coding_gene	3R	6344029	6345087	N
FBgn0037500	2	0.744364	0.769092	CG17944	-	protein_coding_gene	3R	7361368	7362123	N
FBgn0039498	2	0.744364	0.792641	CG17991	-	protein_coding_gene	3R	27241267	27242330	N
FBgn0061356	2	0.744364	0.647116	CG18003	-	protein_coding_gene	2R	10883547	10884936	N
FBgn0031171	2	0.744364	0.769109	CG1801	-	protein_coding_gene	X	21307586	21317522	N
FBgn0023550	2	0.744364	0.741345	CG18031	-	protein_coding_gene	X	2201820	2203866	N
FBgn0028856	2	0.744364	0.797083	CG18063	-	protein_coding_gene	2L	15957858	15959431	N
FBgn0028872	2	0.744364	0.702067	CG18095	-	protein_coding_gene	2L	14029262	14031539	N
FBgn0028901	2	0.744364	0.754073	CG18109	-	protein_coding_gene	2L	15784085	15790146	N
FBgn0034898	2	0.744364	0.793418	CG18128	-	protein_coding_gene	2R	23718798	23719936	N
FBgn0030359	2	0.744364	0.793569	CG18130	-	protein_coding_gene	X	11990118	11992768	N
FBgn0031343	2	0.744364	0.776325	CG18131	-	protein_coding_gene	2L	1498455	1500608	N
FBgn0031345	2	0.744364	0.790179	CG18132	-	protein_coding_gene	2L	1516795	1517478	N
FBgn0029945	2	0.744364	0.788929	CG18155	-	protein_coding_gene	X	7329046	7331255	N
FBgn0035265	2	0.744364	0.740788	CG18173	-	protein_coding_gene	3L	1735853	1738106	N
FBgn0036832	2	0.744364	0.790503	CG18223	-	protein_coding_gene	3L	18919224	18920319	N
FBgn0036796	2	0.744364	0.788876	CG18231	-	protein_coding_gene	3L	18607462	18609512	N
FBgn0036795	2	0.744364	0.783938	CG18233	-	protein_coding_gene	3L	18605472	18607349	N
FBgn0265268	2	0.744364	0.774177	CG18234	-	protein_coding_gene	3L	18603425	18605415	N
FBgn0031724	2	0.744364	0.789501	CG18266	-	protein_coding_gene	2L	5596833	5598636	N
FBgn0037520	2	0.744364	0.763446	CG18268	-	protein_coding_gene	3R	7802831	7804432	N
FBgn0037003	2	0.744364	0.753797	CG18281	-	protein_coding_gene	3L	20499836	20501500	N
FBgn0043825	2	0.744364	0.770979	CG18284	-	protein_coding_gene	2L	10643971	10645891	N
FBgn0032265	2	0.744364	0.759381	CG18301	-	protein_coding_gene	2L	10531821	10533647	N
FBgn0033610	2	0.744364	0.793875	CG18335	-	protein_coding_gene	2R	11289688	11291096	N
FBgn0040763	2	0.744364	0.794392	CG18336	-	protein_coding_gene	2R	11293776	11294586	N
FBgn0031127	2	0.744364	0.779857	CG1835	-	protein_coding_gene	X	20661917	20669669	N
FBgn0033864	2	0.744364	0.780911	CG18368	-	protein_coding_gene	2R	13667736	13671594	N
FBgn0033893	2	0.744364	0.790166	CG18371	-	protein_coding_gene	2R	14028620	14029096	N
FBgn0035568	2	0.744364	0.799206	CG18418	-	protein_coding_gene	3L	4688929	4690070	N
FBgn0033458	2	0.744364	0.689894	CG18446	-	protein_coding_gene	2R	9871470	9873646	N
FBgn0033285	2	0.744364	0.796072	CG18449	-	protein_coding_gene	2R	8367163	8367927	N
FBgn0039463	2	0.744364	0.794681	CG18472	-	protein_coding_gene	3R	26947868	26949682	N
FBgn0037683	2	0.744364	0.729076	CG18473	-	protein_coding_gene	3R	9363305	9364838	N
FBgn0028864	2	0.744364	0.682987	CG18477	-	protein_coding_gene	2L	15661041	15662753	N
FBgn0028518	2	0.744364	0.663965	CG18480	-	protein_coding_gene	2L	15630002	15634987	N
FBgn0038701	2	0.744364	0.637205	CG18493	-	protein_coding_gene	3R	19390270	19392132	N
FBgn0028527	2	0.744364	0.75532	CG18507	-	protein_coding_gene	2L	13665525	13672967	N
FBgn0028900	2	0.744364	0.778766	CG18518	-	protein_coding_gene	2L	15834569	15835658	N
FBgn0037973	2	0.744364	0.63124	CG18547	-	protein_coding_gene	3R	11978574	11980390	N
FBgn0033888	2	0.744364	0.795665	CG18568	-	protein_coding_gene	2R	13971325	13972834	N
FBgn0031929	2	0.744364	0.486199	CG18585	-	protein_coding_gene	2L	7689311	7691061	N
FBgn0035642	2	0.744364	0.753802	CG18586	-	protein_coding_gene	3L	5873311	5875466	N
FBgn0036091	2	0.744364	0.781631	CG18628	-	protein_coding_gene	3L	10639740	10640136	N
FBgn0031426	2	0.744364	0.750319	CG18641	-	protein_coding_gene	2L	2410624	2415322	N
FBgn0040963	2	0.744364	0.798636	CG18662	-	protein_coding_gene	2L	8980659	8981432	N
FBgn0040967	2	0.744364	0.786436	CG18666	-	protein_coding_gene	2L	11034795	11035308	N
FBgn0040628	2	0.744364	0.776668	CG18672	-	protein_coding_gene	3R	31260247	31261667	N
FBgn0040629	2	0.744364	0.728357	CG18673	-	protein_coding_gene	3R	31262598	31263878	N
FBgn0040696	2	0.744364	0.790519	CG18675	-	protein_coding_gene	3L	4173884	4192968	N
FBgn0042131	2	0.744364	0.782108	CG18808	-	protein_coding_gene	3L	4806053	4807406	N
FBgn0042133	2	0.744364	0.798831	CG18810	-	protein_coding_gene	2L	20648912	20650079	N
FBgn0042179	2	0.744364	0.79671	CG18869	-	protein_coding_gene	3L	4059770	4061923	N
FBgn0039585	2	0.744364	0.692896	CG1894	-	protein_coding_gene	3R	28484557	28486062	N
FBgn0030377	2	0.744364	0.784892	CG1924	-	protein_coding_gene	X	12176440	12178626	N
FBgn0029940	2	0.744364	0.799848	CG1958	-	protein_coding_gene	X	7266904	7267883	N
FBgn0026563	2	0.744364	0.771375	CG1979	-	protein_coding_gene	3R	7054586	7058671	N
FBgn0037464	2	0.744364	0.786682	CG1988	-	protein_coding_gene	3R	7062175	7064370	N
FBgn0030485	2	0.744364	0.767379	CG1998	-	protein_coding_gene	X	13409369	13413074	N
FBgn0029947	2	0.744364	0.79787	CG1999	-	protein_coding_gene	X	7358796	7360058	N
FBgn0037376	2	0.744364	0.547499	CG2051	-	protein_coding_gene	3R	5787337	5789384	N
FBgn0039887	2	0.744364	0.790643	CG2053	-	protein_coding_gene	3R	32038330	32039753	N
FBgn0027608	2	0.744364	0.78739	CG2082	-	protein_coding_gene	3R	5758680	5781076	N
FBgn0037365	2	0.744364	0.779326	CG2104	-	protein_coding_gene	3R	5690891	5693286	N
FBgn0035384	2	0.744364	0.799396	CG2113	-	protein_coding_gene	3L	2995172	2996155	N
FBgn0033286	2	0.744364	0.798394	CG2127	-	protein_coding_gene	2R	8368344	8370038	N
FBgn0033190	2	0.744364	0.794912	CG2137	-	protein_coding_gene	2R	7535919	7538297	N
FBgn0030441	2	0.744364	0.796723	CG2209	-	protein_coding_gene	X	13022198	13022949	N
FBgn0029990	2	0.744364	0.421324	CG2233	-	protein_coding_gene	X	8035741	8037517	N
FBgn0029994	2	0.744364	0.74542	CG2254	-	protein_coding_gene	X	8078350	8081605	N
FBgn0039792	2	0.744364	0.788368	CG2267	-	protein_coding_gene	3R	30627241	30629028	N
FBgn0033279	2	0.744364	0.790332	CG2291	-	protein_coding_gene	2R	8260607	8261463	N
FBgn0037455	2	0.744364	0.792298	CG2336	-	protein_coding_gene	3R	6580784	6582271	N
FBgn0032969	2	0.744364	0.790854	CG2528	-	protein_coding_gene	2L	21981480	21992933	N
FBgn0030319	2	0.744364	0.786048	CG2533	-	protein_coding_gene	X	11603243	11604194	N
FBgn0030386	2	0.744364	0.800563	CG2574	-	protein_coding_gene	X	12408861	12409825	N
FBgn0030384	2	0.744364	0.803291	CG2577	-	protein_coding_gene	X	12373118	12374448	N
FBgn0037512	2	0.744364	0.796997	CG2616	-	protein_coding_gene	3R	7722417	7724715	N
FBgn0025838	2	0.744364	0.795507	CG2652	-	protein_coding_gene	X	2681987	2682932	N
FBgn0037323	2	0.744364	0.749871	CG2663	-	protein_coding_gene	3R	5400594	5404135	N
FBgn0024995	2	0.744364	0.752889	CG2680	-	protein_coding_gene	X	2706151	2707427	N
FBgn0024991	2	0.744364	0.717662	CG2694	-	protein_coding_gene	X	2714079	2717654	N
FBgn0035090	2	0.744364	0.513911	CG2736	-	protein_coding_gene	2R	24973431	24975341	N
FBgn0030376	2	0.744364	0.771616	CG2750	-	protein_coding_gene	X	12107200	12113357	N
FBgn0031533	2	0.744364	0.65186	CG2772	-	protein_coding_gene	2L	3445992	3447589	N
FBgn0037534	2	0.744364	0.765077	CG2781	-	protein_coding_gene	3R	7981817	7995852	N
FBgn0040391	2	0.744364	0.783743	CG2854	-	protein_coding_gene	X	2327128	2328941	N
FBgn0029728	2	0.744364	0.749553	CG2861	-	protein_coding_gene	X	4797231	4804862	N
FBgn0029725	2	0.744364	0.796926	CG2871	-	protein_coding_gene	X	4775984	4777375	N
FBgn0030207	2	0.744364	0.770989	CG2887	-	protein_coding_gene	X	10477260	10478493	N
FBgn0029679	2	0.744364	0.772832	CG2901	-	protein_coding_gene	X	3828197	3831546	N
FBgn0028491	2	0.744364	0.742668	CG2930	-	protein_coding_gene	X	3868973	3880379	N
FBgn0031585	2	0.744364	0.793754	CG2955	-	protein_coding_gene	2L	4149279	4151203	N
FBgn0031462	2	0.744364	0.784828	CG2964	-	protein_coding_gene	2L	2812437	2814429	N
FBgn0031468	2	0.744364	0.665658	CG2975	-	protein_coding_gene	2L	2840124	2842638	N
FBgn0031472	2	0.744364	0.745918	CG2983	-	protein_coding_gene	2L	2847632	2848997	N
FBgn0030170	2	0.744364	0.751387	CG2990	-	protein_coding_gene	X	10010481	10014279	N
FBgn0050008	2	0.744364	0.743047	CG30008	-	protein_coding_gene	2R	9889878	9891141	N
FBgn0050015	2	0.744364	0.76428	CG30015	-	protein_coding_gene	2R	10839102	10874771	N
FBgn0050026	2	0.744364	0.634836	CG30026	-	protein_coding_gene	2R	11408576	11409449	N
FBgn0050037	2	0.744364	0.781149	CG30037	-	protein_coding_gene	2R	11979094	11980538	N
FBgn0050039	2	0.744364	0.798974	CG30039	-	protein_coding_gene	2R	12050977	12051755	N
FBgn0050047	2	0.744364	0.689347	CG30047	-	protein_coding_gene	2R	12351793	12355413	N
FBgn0050048	2	0.744364	0.783504	CG30048	-	protein_coding_gene	2R	12394907	12399142	N
FBgn0050056	2	0.744364	0.797498	CG30056	-	protein_coding_gene	2R	12562060	12562655	N
FBgn0265272	2	0.744364	0.779898	CG30060	-	protein_coding_gene	2R	13422978	13423647	N
FBgn0050065	2	0.744364	0.792977	CG30065	-	protein_coding_gene	2R	13433028	13433760	N
FBgn0050099	2	0.744364	0.762613	CG30099	-	protein_coding_gene	2R	16288208	16288969	N
FBgn0050103	2	0.744364	0.786696	CG30103	-	protein_coding_gene	2R	17493695	17495998	N
FBgn0050110	2	0.744364	0.777966	CG30110	-	protein_coding_gene	2R	17880194	17882245	N
FBgn0050156	2	0.744364	0.786459	CG30156	-	protein_coding_gene	2R	6981446	6985712	N
FBgn0050160	2	0.744364	0.635397	CG30160	-	protein_coding_gene	2R	7005157	7006136	N
FBgn0050161	2	0.744364	0.778067	CG30161	-	protein_coding_gene	2R	24663532	24664377	N
FBgn0050177	2	0.744364	0.784505	CG30177	-	protein_coding_gene	2R	23801542	23803070	N
FBgn0050178	2	0.744364	0.79475	CG30178	-	protein_coding_gene	2R	23986615	23987308	N
FBgn0050184	2	0.744364	0.768739	CG30184	-	protein_coding_gene	2R	23563973	23564780	N
FBgn0050192	2	0.744364	0.808738	CG30192	-	protein_coding_gene	2R	23138589	23139085	N
FBgn0050197	2	0.744364	0.740024	CG30197	-	protein_coding_gene	2R	14514030	14514992	N
FBgn0050222	2	0.744364	0.797014	CG30222	-	protein_coding_gene	2R	21583492	21585368	N
FBgn0050268	2	0.744364	0.776973	CG30268	-	protein_coding_gene	2R	22712701	22717247	N
FBgn0050269	2	0.744364	0.701109	CG30269	-	protein_coding_gene	2R	22667939	22668848	N
FBgn0061435	2	0.744364	0.799303	CG30270	-	protein_coding_gene	2R	22784304	22784932	N
FBgn0050271	2	0.744364	0.790243	CG30271	-	protein_coding_gene	2R	22816474	22822111	N
FBgn0050275	2	0.744364	0.778671	CG30275	-	protein_coding_gene	2R	22707794	22712724	N
FBgn0050278	2	0.744364	0.791788	CG30278	-	protein_coding_gene	2R	22217285	22218500	N
FBgn0050284	2	0.744364	0.78989	CG30284	-	protein_coding_gene	2R	21650820	21651999	N
FBgn0050324	2	0.744364	0.792284	CG30324	-	protein_coding_gene	2R	16287586	16288233	N
FBgn0050325	2	0.744364	0.784671	CG30325	-	protein_coding_gene	2R	17877543	17880012	N
FBgn0050334	2	0.744364	0.779388	CG30334	-	protein_coding_gene	2R	12440633	12441320	N
FBgn0050350	2	0.744364	0.79509	CG30350	-	protein_coding_gene	2R	8826391	8827755	N
FBgn0050355	2	0.744364	0.805049	CG30355	-	protein_coding_gene	2R	8679146	8679953	N
FBgn0050356	2	0.744364	0.79115	CG30356	-	protein_coding_gene	2R	8728964	8729501	N
FBgn0050369	2	0.744364	0.798942	CG30369	-	protein_coding_gene	2R	8259286	8259784	N
FBgn0050371	2	0.744364	0.71821	CG30371	-	protein_coding_gene	2R	8267643	8269334	N
FBgn0050376	2	0.744364	0.799548	CG30376	-	protein_coding_gene	2R	8263486	8264426	N
FBgn0050377	2	0.744364	0.767505	CG30377	-	protein_coding_gene	2R	7890025	7915032	N
FBgn0050378	2	0.744364	0.796862	CG30378	-	protein_coding_gene	2R	7950339	7951492	N
FBgn0050384	2	0.744364	0.784641	CG30384	-	protein_coding_gene	2R	7182997	7185298	N
FBgn0050385	2	0.744364	0.763756	CG30385	-	protein_coding_gene	2R	7181326	7183020	N
FBgn0050391	2	0.744364	0.794255	CG30391	-	protein_coding_gene	2R	21264805	21266342	N
FBgn0050393	2	0.744364	0.79861	CG30393	-	protein_coding_gene	2R	21266364	21267579	N
FBgn0050395	2	0.744364	0.761361	CG30395	-	protein_coding_gene	2R	21765489	21770196	N
FBgn0050398	2	0.744364	0.783227	CG30398	-	protein_coding_gene	2R	21717804	21718832	N
FBgn0050412	2	0.744364	0.797169	CG30412	-	protein_coding_gene	2R	23318189	23319348	N
FBgn0050416	2	0.744364	0.78187	CG30416	-	protein_coding_gene	2R	23321481	23323399	N
FBgn0043792	2	0.744364	0.763067	CG30427	-	protein_coding_gene	2R	24928747	24937477	N
FBgn0050429	2	0.744364	0.785315	CG30429	-	protein_coding_gene	2R	25246467	25247584	N
FBgn0050430	2	0.744364	0.790609	CG30430	-	protein_coding_gene	2R	25129432	25129985	N
FBgn0050432	2	0.744364	0.791475	CG30432	-	protein_coding_gene	2R	6197387	6198266	N
FBgn0050447	2	0.744364	0.785419	CG30447	-	protein_coding_gene	2R	19947196	19948080	N
FBgn0050456	2	0.744364	0.663771	CG30456	-	protein_coding_gene	2R	17100241	17107542	N
FBgn0050460	2	0.744364	0.784405	CG30460	-	protein_coding_gene	2R	17065971	17087633	N
FBgn0050472	2	0.744364	0.769739	CG30472	-	protein_coding_gene	2R	15423185	15424139	N
FBgn0050484	2	0.744364	0.758632	CG30484	-	protein_coding_gene	2R	13846393	13849832	N
FBgn0050485	2	0.744364	0.779754	CG30485	-	protein_coding_gene	2R	13849882	13852983	N
FBgn0050487	2	0.744364	0.742983	CG30487	-	protein_coding_gene	2R	12937616	12938343	N
FBgn0025612	2	0.744364	0.797433	CG3062	-	protein_coding_gene	X	4641269	4644868	N
FBgn0034816	2	0.744364	0.760621	CG3085	-	protein_coding_gene	2R	23074823	23076857	N
FBgn0036015	2	0.744364	0.53929	CG3088	-	protein_coding_gene	3L	9600490	9601325	N
FBgn0034835	2	0.744364	0.796012	CG3092	-	protein_coding_gene	2R	23232626	23233927	N
FBgn0029804	2	0.744364	0.750458	CG3097	-	protein_coding_gene	X	5765855	5770780	N
FBgn0051007	2	0.744364	0.792874	CG31007	-	protein_coding_gene	3R	30991700	30992457	N
FBgn0051008	2	0.744364	0.798868	CG31008	-	protein_coding_gene	3R	30989478	30990006	N
FBgn0051010	2	0.744364	0.780665	CG31010	-	protein_coding_gene	3R	30704762	30706121	N
FBgn0051016	2	0.744364	0.768583	CG31016	-	protein_coding_gene	3R	30606189	30610456	N
FBgn0051021	2	0.744364	0.750534	CG31021	-	protein_coding_gene	3R	30602206	30604041	N
FBgn0051029	2	0.744364	0.793775	CG31029	-	protein_coding_gene	3R	30129279	30132395	N
FBgn0051030	2	0.744364	0.735104	CG31030	-	protein_coding_gene	3R	30164692	30166419	N
FBgn0051050	2	0.744364	0.80087	CG31050	-	protein_coding_gene	3R	28649909	28650480	N
FBgn0051055	2	0.744364	0.79033	CG31055	-	protein_coding_gene	3R	27685632	27688134	N
FBgn0051068	2	0.744364	0.786218	CG31068	-	protein_coding_gene	3R	27233698	27236360	N
FBgn0051077	2	0.744364	0.563957	CG31077	-	protein_coding_gene	3R	26999752	27002961	N
FBgn0051087	2	0.744364	0.515716	CG31087	-	protein_coding_gene	3R	25311027	25313833	N
FBgn0051088	2	0.744364	0.785446	CG31088	-	protein_coding_gene	3R	15950201	15951088	N
FBgn0051093	2	0.744364	0.793634	CG31093	-	protein_coding_gene	3R	25789819	25790471	N
FBgn0051099	2	0.744364	0.795958	CG31099	-	protein_coding_gene	3R	25309429	25310943	N
FBgn0051104	2	0.744364	0.636395	CG31104	-	protein_coding_gene	3R	25285473	25286974	N
FBgn0051106	2	0.744364	0.718563	CG31106	-	protein_coding_gene	3R	25216297	25218708	N
FBgn0051115	2	0.744364	0.796363	CG31115	-	protein_coding_gene	3R	25036944	25037982	N
FBgn0051128	2	0.744364	0.806045	CG31128	-	protein_coding_gene	3R	24469397	24470310	N
FBgn0051139	2	0.744364	0.796946	CG31139	-	protein_coding_gene	3R	22747690	22749056	N
FBgn0051141	2	0.744364	0.806871	CG31141	-	protein_coding_gene	3R	23923300	23924319	N
FBgn0051148	2	0.744364	0.519625	CG31148	-	protein_coding_gene	3R	23700621	23702605	N
FBgn0051161	2	0.744364	0.793556	CG31161	-	protein_coding_gene	3R	22616511	22618300	N
FBgn0064912	2	0.744364	0.794671	CG31178	-	protein_coding_gene	3R	21873739	21874922	N
FBgn0051198	2	0.744364	0.675176	CG31198	-	protein_coding_gene	3R	21754324	21757758	N
FBgn0051204	2	0.744364	0.797719	CG31204	-	protein_coding_gene	3R	31391894	31393527	N
FBgn0051206	2	0.744364	0.792955	CG31206	-	protein_coding_gene	3R	20106936	20107963	N
FBgn0034957	2	0.744364	0.78517	CG3121	-	protein_coding_gene	2R	24017421	24019896	N
FBgn0051213	2	0.744364	0.747353	CG31213	-	protein_coding_gene	3R	19972898	19979569	N
FBgn0051226	2	0.744364	0.770957	CG31226	-	protein_coding_gene	3R	18851305	18851798	N
FBgn0051230	2	0.744364	0.781002	CG31230	-	protein_coding_gene	3R	18671679	18672094	N
FBgn0051231	2	0.744364	0.781342	CG31231	-	protein_coding_gene	3R	18665361	18667733	N
FBgn0034840	2	0.744364	0.796194	CG3124	-	protein_coding_gene	2R	23282743	23284113	N
FBgn0051244	2	0.744364	0.795173	CG31244	-	protein_coding_gene	3R	19397430	19398567	N
FBgn0051245	2	0.744364	0.786796	CG31245	-	protein_coding_gene	3R	19376195	19377225	N
FBgn0051272	2	0.744364	0.716111	CG31272	-	protein_coding_gene	3R	10756296	10759398	N
FBgn0063261	2	0.744364	0.798885	CG31275	-	protein_coding_gene	3R	16750741	16751334	N
FBgn0051286	2	0.744364	0.793892	CG31286	-	protein_coding_gene	3R	6641232	6643346	N
FBgn0051287	2	0.744364	0.78823	CG31287	-	protein_coding_gene	3R	16203371	16204961	N
FBgn0051288	2	0.744364	0.730256	CG31288	-	protein_coding_gene	3R	25297960	25299557	N
FBgn0051294	2	0.744364	0.792696	CG31294	-	protein_coding_gene	3R	15715505	15716585	N
FBgn0051296	2	0.744364	0.754361	CG31296	-	protein_coding_gene	3R	15530072	15531473	N
FBgn0051300	2	0.744364	0.678266	CG31300	-	protein_coding_gene	3R	25283620	25285224	N
FBgn0051313	2	0.744364	0.71122	CG31313	-	protein_coding_gene	3R	14566432	14567429	N
FBgn0051326	2	0.744364	0.672776	CG31326	-	protein_coding_gene	3R	14218136	14220205	N
FBgn0051327	2	0.744364	0.786163	CG31327	-	protein_coding_gene	3R	14157560	14160278	N
FBgn0051343	2	0.744364	0.622607	CG31343	-	protein_coding_gene	3R	21745266	21749003	N
FBgn0051347	2	0.744364	0.796388	CG31347	-	protein_coding_gene	3R	12691733	12692597	N
FBgn0051391	2	0.744364	0.785908	CG31391	-	protein_coding_gene	3R	10703372	10705075	N
FBgn0051404	2	0.744364	0.775444	CG31404	-	protein_coding_gene	3R	19375043	19376023	N
FBgn0051406	2	0.744364	0.782381	CG31406	-	protein_coding_gene	3R	10348761	10350010	N
FBgn0051407	2	0.744364	0.792257	CG31407	-	protein_coding_gene	3R	10022845	10025150	N
FBgn0051413	2	0.744364	0.789516	CG31413	-	protein_coding_gene	3R	23702761	23704542	N
FBgn0051415	2	0.744364	0.79606	CG31415	-	protein_coding_gene	3R	9743517	9744662	N
FBgn0051418	2	0.744364	0.785989	CG31418	-	protein_coding_gene	3R	17283795	17284511	N
FBgn0051419	2	0.744364	0.789694	CG31419	-	protein_coding_gene	3R	17284648	17285421	N
FBgn0051445	2	0.744364	0.779014	CG31445	-	protein_coding_gene	3R	29240580	29244827	N
FBgn0051459	2	0.744364	0.800482	CG31459	-	protein_coding_gene	3R	19840845	19842040	N
FBgn0051463	2	0.744364	0.49445	CG31463	-	protein_coding_gene	3R	8292335	8293609	N
FBgn0051465	2	0.744364	0.778449	CG31465	-	protein_coding_gene	3R	21880810	21883990	N
FBgn0047351	2	0.744364	0.794428	CG31468	-	protein_coding_gene	3R	23699328	23700354	N
FBgn0051473	2	0.744364	0.798666	CG31473	-	protein_coding_gene	3R	7811814	7813009	N
FBgn0051482	2	0.744364	0.80369	CG31482	-	protein_coding_gene	3R	6601242	6602201	N
FBgn0051493	2	0.744364	0.785801	CG31493	-	protein_coding_gene	3R	7131560	7132695	N
FBgn0051496	2	0.744364	0.762689	CG31496	-	protein_coding_gene	3R	7345069	7346354	N
FBgn0051522	2	0.744364	0.729635	CG31522	-	protein_coding_gene	3R	4441415	4462883	N
FBgn0051524	2	0.744364	0.784769	CG31524	-	protein_coding_gene	3R	30512325	30514355	N
FBgn0051525	2	0.744364	0.796924	CG31525	-	protein_coding_gene	3R	4427030	4428200	N
FBgn0051526	2	0.744364	0.764038	CG31526	-	protein_coding_gene	3R	4533248	4533940	N
FBgn0051528	2	0.744364	0.794797	CG31528	-	protein_coding_gene	3R	4416438	4417665	N
FBgn0051533	2	0.744364	0.782607	CG31533	-	protein_coding_gene	3R	14154728	14157431	N
FBgn0051538	2	0.744364	0.801492	CG31538	-	protein_coding_gene	3R	5275678	5277835	N
FBgn0051546	2	0.744364	0.794967	CG31546	-	protein_coding_gene	3R	5634626	5635624	N
FBgn0051547	2	0.744364	0.741745	CG31547	-	protein_coding_gene	3R	5489505	5502702	N
FBgn0051601	2	0.744364	0.779374	CG31601	-	protein_coding_gene	2L	22040727	22043877	N
FBgn0051609	2	0.744364	0.775688	CG31609	-	protein_coding_gene	2L	9097563	9098175	N
FBgn0051624	2	0.744364	0.796156	CG31624	-	protein_coding_gene	2L	21199045	21200375	N
FBgn0051627	2	0.744364	0.785718	CG31627	-	protein_coding_gene	2L	21173222	21174179	N
FBgn0051639	2	0.744364	0.754393	CG31639	-	protein_coding_gene	2L	6153840	6155141	N
FBgn0051644	2	0.744364	0.795162	CG31644	-	protein_coding_gene	2L	5817890	5818443	N
FBgn0051659	2	0.744364	0.783723	CG31659	-	protein_coding_gene	2L	1358925	1359790	N
FBgn0051661	2	0.744364	0.609586	CG31661	-	protein_coding_gene	2L	1497243	1498583	N
FBgn0051677	2	0.744364	0.786863	CG31677	-	protein_coding_gene	2L	20603535	20604196	N
FBgn0029896	2	0.744364	0.705563	CG3168	-	protein_coding_gene	X	6720004	6739986	N
FBgn0051680	2	0.744364	0.791688	CG31680	-	protein_coding_gene	2L	20640121	20640718	N
FBgn0051693	2	0.744364	0.791451	CG31693	-	protein_coding_gene	2L	22015190	22017334	N
FBgn0051697	2	0.744364	0.79019	CG31697	-	protein_coding_gene	2L	19535448	19536104	N
FBgn0051702	2	0.744364	0.785085	CG31702	-	protein_coding_gene	2L	22071144	22072902	N
FBgn0051703	2	0.744364	0.784769	CG31703	-	protein_coding_gene	2L	22102626	22104401	N
FBgn0051704	2	0.744364	0.766607	CG31704	-	protein_coding_gene	2L	11840691	11841204	N
FBgn0051709	2	0.744364	0.798863	CG31709	-	protein_coding_gene	2L	9578120	9579638	N
FBgn0051730	2	0.744364	0.795317	CG31730	-	protein_coding_gene	2L	13259064	13259743	N
FBgn0051735	2	0.744364	0.801249	CG31735	-	protein_coding_gene	2L	15895454	15897071	N
FBgn0051740	2	0.744364	0.799296	CG31740	-	protein_coding_gene	2L	18008953	18009694	N
FBgn0051752	2	0.744364	0.782303	CG31752	-	protein_coding_gene	2L	18839628	18841310	N
FBgn0051769	2	0.744364	0.65092	CG31769	-	protein_coding_gene	2L	14109597	14110739	N
FBgn0051773	2	0.744364	0.785377	CG31773	-	protein_coding_gene	2L	3911796	3914288	N
FBgn0051776	2	0.744364	0.74195	CG31776	-	protein_coding_gene	2L	3470182	3472364	N
FBgn0051784	2	0.744364	0.786729	CG31784	-	protein_coding_gene	2L	17123307	17125961	N
FBgn0051787	2	0.744364	0.809814	CG31787	-	protein_coding_gene	2L	18284845	18285720	N
FBgn0051788	2	0.744364	0.795089	CG31788	-	protein_coding_gene	2L	18257494	18257978	N
FBgn0051797	2	0.744364	0.778163	CG31797	-	protein_coding_gene	2L	19259432	19262240	N
FBgn0051798	2	0.744364	0.791701	CG31798	-	protein_coding_gene	2L	19394160	19396190	N
FBgn0051802	2	0.744364	0.791975	CG31802	-	protein_coding_gene	2L	18208415	18209237	N
FBgn0051803	2	0.744364	0.796069	CG31803	-	protein_coding_gene	2L	17411649	17412633	N
FBgn0051804	2	0.744364	0.747901	CG31804	-	protein_coding_gene	2L	17363496	17364351	N
FBgn0051805	2	0.744364	0.78782	CG31805	-	protein_coding_gene	2L	16898175	16900473	N
FBgn0062978	2	0.744364	0.742846	CG31808	-	protein_coding_gene	2L	16704286	16716195	N
FBgn0051816	2	0.744364	0.798357	CG31816	-	protein_coding_gene	2L	16542546	16543263	N
FBgn0028899	2	0.744364	0.763122	CG31817	-	protein_coding_gene	2L	16330560	16337885	N
FBgn0028893	2	0.744364	0.805358	CG31819	-	protein_coding_gene	2L	16211459	16213304	N
FBgn0051820	2	0.744364	0.796401	CG31820	-	protein_coding_gene	2L	16005789	16006279	N
FBgn0051835	2	0.744364	0.79878	CG31835	-	protein_coding_gene	2L	14735843	14737067	N
FBgn0051848	2	0.744364	0.755936	CG31848	-	protein_coding_gene	2L	13264996	13265876	N
FBgn0051851	2	0.744364	0.780403	CG31851	-	protein_coding_gene	2L	13257477	13258644	N
FBgn0051861	2	0.744364	0.797753	CG31861	-	protein_coding_gene	2L	12161767	12162605	N
FBgn0051867	2	0.744364	0.794838	CG31867	-	protein_coding_gene	2L	11144579	11145417	N
FBgn0051870	2	0.744364	0.79457	CG31870	-	protein_coding_gene	2L	10790222	10791450	N
FBgn0051872	2	0.744364	0.758411	CG31872	-	protein_coding_gene	2L	10639931	10643539	N
FBgn0051874	2	0.744364	0.797245	CG31874	-	protein_coding_gene	2L	10189820	10191496	N
FBgn0051882	2	0.744364	0.787745	CG31882	-	protein_coding_gene	2L	9624452	9625285	N
FBgn0032122	2	0.744364	0.770143	CG31883	-	protein_coding_gene	2L	9528515	9529648	N
FBgn0051907	2	0.744364	0.796501	CG31907	-	protein_coding_gene	2L	7059214	7060851	N
FBgn0051909	2	0.744364	0.78309	CG31909	-	protein_coding_gene	2L	7257512	7258198	N
FBgn0051910	2	0.744364	0.791046	CG31910	-	protein_coding_gene	2L	6744663	6745622	N
FBgn0051913	2	0.744364	0.789996	CG31913	-	protein_coding_gene	2L	5784031	5784893	N
FBgn0051921	2	0.744364	0.788528	CG31921	-	protein_coding_gene	2L	329910	332335	N
FBgn0051924	2	0.744364	0.807755	CG31924	-	protein_coding_gene	2L	1354101	1354919	N
FBgn0051928	2	0.744364	0.6849	CG31928	-	protein_coding_gene	2L	1492295	1493859	N
FBgn0051933	2	0.744364	0.785538	CG31933	-	protein_coding_gene	2L	1821256	1823331	N
FBgn0051948	2	0.744364	0.798084	CG31948	-	protein_coding_gene	2L	2415359	2416720	N
FBgn0051949	2	0.744364	0.796402	CG31949	-	protein_coding_gene	2L	2300103	2300888	N
FBgn0051952	2	0.744364	0.785626	CG31952	-	protein_coding_gene	2L	3416693	3418068	N
FBgn0051960	2	0.744364	0.790363	CG31960	-	protein_coding_gene	2L	3784947	3785622	N
FBgn0051974	2	0.744364	0.720736	CG31974	-	protein_coding_gene	2L	141077	143091	N
FBgn0051988	2	0.744364	0.797978	CG31988	-	protein_coding_gene	2L	21201493	21202802	N
FBgn0038210	2	0.744364	0.797624	CG3199	-	protein_coding_gene	3R	14162709	14163625	N
FBgn0051997	2	0.744364	0.716576	CG31997	-	protein_coding_gene	4	154654	156060	N
FBgn0051999	2	0.744364	0.685575	CG31999	-	protein_coding_gene	4	215009	227748	N
FBgn0052023	2	0.744364	0.724018	CG32023	-	protein_coding_gene	3L	8803602	8804182	N
FBgn0052026	2	0.744364	0.789192	CG32026	-	protein_coding_gene	3L	8836462	8838843	N
FBgn0052054	2	0.744364	0.642179	CG32054	-	protein_coding_gene	3L	10092768	10094738	N
FBgn0052061	2	0.744364	0.805775	CG32061	-	protein_coding_gene	3L	10463816	10464635	N
FBgn0052073	2	0.744364	0.746893	CG32073	-	protein_coding_gene	3L	11107008	11107582	N
FBgn0052081	2	0.744364	0.792719	CG32081	-	protein_coding_gene	3L	11027579	11029444	N
FBgn0052085	2	0.744364	0.77108	CG32085	-	protein_coding_gene	3L	11650517	11680344	N
FBgn0052086	2	0.744364	0.762857	CG32086	-	protein_coding_gene	3L	11582401	11584064	N
FBgn0052087	2	0.744364	0.799489	CG32087	-	protein_coding_gene	3L	11732144	11733610	N
FBgn0052106	2	0.744364	0.76668	CG32106	-	protein_coding_gene	3L	12773951	12778716	N
FBgn0052117	2	0.744364	0.793695	CG32117	-	protein_coding_gene	3L	12902925	12903711	N
FBgn0052119	2	0.744364	0.783661	CG32119	-	protein_coding_gene	3L	13246864	13248702	N
FBgn0031545	2	0.744364	0.782214	CG3213	-	protein_coding_gene	2L	3517273	3519651	N
FBgn0052141	2	0.744364	0.791271	CG32141	-	protein_coding_gene	3L	14203323	14204294	N
FBgn0047338	2	0.744364	0.798598	CG32148	-	protein_coding_gene	3L	15023492	15024009	N
FBgn0034825	2	0.744364	0.802159	CG3215	-	protein_coding_gene	2R	23128604	23130189	N
FBgn0052161	2	0.744364	0.790823	CG32161	-	protein_coding_gene	3L	16846227	16847000	N
FBgn0052181	2	0.744364	0.780222	CG32181	-	protein_coding_gene	3L	17759697	17762904	N
FBgn0052192	2	0.744364	0.792796	CG32192	-	protein_coding_gene	3L	18040317	18041738	N
FBgn0052199	2	0.744364	0.776679	CG32199	-	protein_coding_gene	3L	18611900	18614004	N
FBgn0052201	2	0.744364	0.78398	CG32201	-	protein_coding_gene	3L	18609620	18611862	N
FBgn0052219	2	0.744364	0.788871	CG32219	-	protein_coding_gene	3L	19950023	19951135	N
FBgn0036014	2	0.744364	0.794441	CG3222	-	protein_coding_gene	3L	9598988	9600341	N
FBgn0052225	2	0.744364	0.728721	CG32225	-	protein_coding_gene	3L	20304310	20306283	N
FBgn0052228	2	0.744364	0.783601	CG32228	-	protein_coding_gene	3L	20265814	20268800	N
FBgn0052232	2	0.744364	0.782606	CG32232	-	protein_coding_gene	3L	4993950	4996877	N
FBgn0046793	2	0.744364	0.798269	CG32236	-	protein_coding_gene	3L	4665927	4667389	N
FBgn0052238	2	0.744364	0.794875	CG32238	-	protein_coding_gene	3L	4648276	4650305	N
FBgn0052240	2	0.744364	0.796563	CG32240	-	protein_coding_gene	3L	4380864	4381629	N
FBgn0052263	2	0.744364	0.775675	CG32263	-	protein_coding_gene	3L	3810312	3811114	N
FBgn0052280	2	0.744364	0.75254	CG32280	-	protein_coding_gene	3L	3165181	3169080	N
FBgn0260480	2	0.744364	0.787097	CG32295	-	protein_coding_gene	3L	2525799	2526973	N
FBgn0052301	2	0.744364	0.778174	CG32301	-	protein_coding_gene	3L	2244478	2248614	N
FBgn0052305	2	0.744364	0.768121	CG32305	-	protein_coding_gene	3L	2248635	2252729	N
FBgn0052313	2	0.744364	0.779317	CG32313	-	protein_coding_gene	3L	1544828	1545743	N
FBgn0052369	2	0.744364	0.680046	CG32369	-	protein_coding_gene	3L	7777105	7809825	N
FBgn0052371	2	0.744364	0.796823	CG32371	-	protein_coding_gene	3L	7767269	7768352	N
FBgn0031540	2	0.744364	0.75783	CG3238	-	protein_coding_gene	2L	3467342	3470004	N
FBgn0052392	2	0.744364	0.807972	CG32392	-	protein_coding_gene	3L	6756629	6763246	N
FBgn0052396	2	0.744364	0.785179	CG32396	-	protein_coding_gene	3L	6530729	6532429	N
FBgn0052407	2	0.744364	0.734986	CG32407	-	protein_coding_gene	3L	5922055	5923567	N
FBgn0052436	2	0.744364	0.775651	CG32436	-	protein_coding_gene	3L	21344033	21355049	N
FBgn0052437	2	0.744364	0.78177	CG32437	-	protein_coding_gene	3L	21357683	21359867	N
FBgn0052440	2	0.744364	0.781355	CG32440	-	protein_coding_gene	3L	21360179	21361229	N
FBgn0043783	2	0.744364	0.733253	CG32444	-	protein_coding_gene	3L	21636947	21639060	N
FBgn0052445	2	0.744364	0.79269	CG32445	-	protein_coding_gene	3L	21639359	21640710	N
FBgn0052450	2	0.744364	0.793145	CG32450	-	protein_coding_gene	3L	22329778	22330657	N
FBgn0260481	2	0.744364	0.781388	CG32454	-	protein_coding_gene	3L	22729766	22731600	N
FBgn0052457	2	0.744364	0.786082	CG32457	-	protein_coding_gene	3L	22987642	22988262	N
FBgn0052459	2	0.744364	0.779359	CG32459	-	protein_coding_gene	3L	22854583	22856059	N
FBgn0052461	2	0.744364	0.779458	CG32461	-	protein_coding_gene	3L	22954421	22955302	N
FBgn0052462	2	0.744364	0.798842	CG32462	-	protein_coding_gene	3L	22852270	22853512	N
FBgn0052487	2	0.744364	0.793738	CG32487	-	protein_coding_gene	3L	3016150	3017256	N
FBgn0052488	2	0.744364	0.786435	CG32488	-	protein_coding_gene	3L	3014761	3016069	N
FBgn0052548	2	0.744364	0.791788	CG32548	-	protein_coding_gene	X	18435719	18440581	N
FBgn0052568	2	0.744364	0.790983	CG32568	-	protein_coding_gene	X	16740906	16742918	N
FBgn0052572	2	0.744364	0.777847	CG32572	-	protein_coding_gene	X	16721183	16726948	N
FBgn0052588	2	0.744364	0.788226	CG32588	-	protein_coding_gene	X	15205807	15206636	N
FBgn0052591	2	0.744364	0.786659	CG32591	-	protein_coding_gene	X	14927202	14928944	N
FBgn0052642	2	0.744364	0.580329	CG32642	-	protein_coding_gene	X	12959220	12960790	N
FBgn0052643	2	0.744364	0.803153	CG32643	-	protein_coding_gene	X	12984524	12985071	N
FBgn0052650	2	0.744364	0.788461	CG32650	-	protein_coding_gene	X	12897503	12898669	N
FBgn0052651	2	0.744364	0.7748	CG32651	-	protein_coding_gene	X	12404616	12408477	N
FBgn0052655	2	0.744364	0.79773	CG32655	-	protein_coding_gene	X	12234562	12235877	N
FBgn0052681	2	0.744364	0.762737	CG32681	-	protein_coding_gene	X	10376651	10381352	N
FBgn0052686	2	0.744364	0.773005	CG32686	-	protein_coding_gene	X	10371717	10375316	N
FBgn0052687	2	0.744364	0.691598	CG32687	-	protein_coding_gene	X	10482028	10487205	N
FBgn0033093	2	0.744364	0.751442	CG3270	-	protein_coding_gene	2R	6693430	6695187	N
FBgn0267253	2	0.744364	0.776488	CG32700	-	protein_coding_gene	X	9502826	9550838	N
FBgn0052713	2	0.744364	0.777447	CG32713	-	protein_coding_gene	X	8456837	8457632	N
FBgn0052718	2	0.744364	0.770301	CG32718	-	protein_coding_gene	X	7778205	7779370	N
FBgn0052719	2	0.744364	0.766353	CG32719	-	protein_coding_gene	X	7508651	7547992	N
FBgn0052720	2	0.744364	0.785435	CG32720	-	protein_coding_gene	X	7535625	7536959	N
FBgn0265265	2	0.744364	0.790997	CG32727	-	protein_coding_gene	X	7407208	7407854	N
FBgn0052806	2	0.744364	0.79265	CG32806	-	protein_coding_gene	X	1789566	1790418	N
FBgn0052819	2	0.744364	0.775668	CG32819	-	protein_coding_gene	X	21617889	21621104	N
FBgn0052820	2	0.744364	0.782353	CG32820	-	protein_coding_gene	X	21611797	21615239	N
FBgn0052832	2	0.744364	0.802109	CG32832	-	protein_coding_gene	2L	16878326	16879290	N
FBgn0052833	2	0.744364	0.79037	CG32833	-	protein_coding_gene	2R	22984273	22985334	N
FBgn0052845	2	0.744364	0.773458	CG32845	-	protein_coding_gene	3L	272210	273391	N
FBgn0052846	2	0.744364	0.784001	CG32846	-	protein_coding_gene	3L	2950174	2951618	N
FBgn0052847	2	0.744364	0.782982	CG32847	-	protein_coding_gene	3L	15121572	15122301	N
FBgn0031522	2	0.744364	0.721581	CG3285	-	protein_coding_gene	2L	3330928	3332876	N
FBgn0034711	2	0.744364	0.655484	CG3290	-	protein_coding_gene	2R	22206005	22207987	N
FBgn0052945	2	0.744364	0.801755	CG32945	-	protein_coding_gene	3R	4577939	4578644	N
FBgn0052971	2	0.744364	0.760996	CG32971	-	protein_coding_gene	2L	14274821	14278002	N
FBgn0052985	2	0.744364	0.776652	CG32985	-	protein_coding_gene	2L	8962533	8964620	N
FBgn0052986	2	0.744364	0.796561	CG32986	-	protein_coding_gene	2L	8862776	8863743	N
FBgn0052988	2	0.744364	0.796196	CG32988	-	protein_coding_gene	2L	8864864	8865692	N
FBgn0038878	2	0.744364	0.707603	CG3301	-	protein_coding_gene	3R	21274243	21276249	N
FBgn0053017	2	0.744364	0.774055	CG33017	-	protein_coding_gene	2R	16272114	16277655	N
FBgn0036016	2	0.744364	0.798391	CG3306	-	protein_coding_gene	3L	9601523	9602548	N
FBgn0053060	2	0.744364	0.80156	CG33060	-	protein_coding_gene	3L	16331040	16331767	N
FBgn0053061	2	0.744364	0.795068	CG33061	-	protein_coding_gene	3L	16329795	16331227	N
FBgn0053080	2	0.744364	0.730091	CG33080	-	protein_coding_gene	X	5708559	5717778	N
FBgn0053110	2	0.744364	0.748286	CG33110	-	protein_coding_gene	3R	22570188	22580392	N
FBgn0053125	2	0.744364	0.765518	CG33125	-	protein_coding_gene	2L	2648360	2652414	N
FBgn0053127	2	0.744364	0.651049	CG33127	-	protein_coding_gene	2L	322101	323091	N
FBgn0053136	2	0.744364	0.793835	CG33136	-	protein_coding_gene	2R	18664449	18665792	N
FBgn0053140	2	0.744364	0.777386	CG33140	-	protein_coding_gene	2R	7178390	7180730	N
FBgn0053189	2	0.744364	0.796159	CG33189	-	protein_coding_gene	3R	8780113	8780789	N
FBgn0053191	2	0.744364	0.796009	CG33191	-	protein_coding_gene	3R	8778379	8779923	N
FBgn0053225	2	0.744364	0.786936	CG33225	-	protein_coding_gene	2R	21590275	21591584	N
FBgn0029750	2	0.744364	0.774725	CG3323	-	protein_coding_gene	X	5302988	5305691	N
FBgn0053233	2	0.744364	0.790934	CG33233	-	protein_coding_gene	3L	2659639	2661501	N
FBgn0053234	2	0.744364	0.795985	CG33234	-	protein_coding_gene	3L	2661622	2663622	N
FBgn0030307	2	0.744364	0.773177	CG33235	-	protein_coding_gene	X	11486546	11491573	N
FBgn0053252	2	0.744364	0.778892	CG33252	-	protein_coding_gene	X	16896215	16897187	N
FBgn0053258	2	0.744364	0.740269	CG33258	-	protein_coding_gene	3L	16082551	16083638	N
FBgn0053278	2	0.744364	0.78745	CG33278	-	protein_coding_gene	3L	7450853	7452159	N
FBgn0034985	2	0.744364	0.715791	CG3328	-	protein_coding_gene	2R	24162489	24173660	N
FBgn0053281	2	0.744364	0.717035	CG33281	-	protein_coding_gene	2L	3324237	3326637	N
FBgn0053282	2	0.744364	0.68367	CG33282	-	protein_coding_gene	2L	3327903	3329792	N
FBgn0053284	2	0.744364	0.789494	CG33284	-	protein_coding_gene	3L	21123753	21124884	N
FBgn0053285	2	0.744364	0.784641	CG33285	-	protein_coding_gene	3L	21088223	21088989	N
FBgn0053286	2	0.744364	0.762475	CG33286	-	protein_coding_gene	3L	20970812	20974700	N
FBgn0053287	2	0.744364	0.783148	CG33287	-	protein_coding_gene	3L	20966766	20970663	N
FBgn0053290	2	0.744364	0.75951	CG33290	-	protein_coding_gene	3L	21542359	21543012	N
FBgn0053293	2	0.744364	0.803475	CG33293	-	protein_coding_gene	3R	5240014	5240735	N
FBgn0039511	2	0.744364	0.796723	CG3330	-	protein_coding_gene	3R	27329693	27330882	N
FBgn0053301	2	0.744364	0.669266	CG33301	-	protein_coding_gene	2L	10049580	10051201	N
FBgn0053306	2	0.744364	0.498444	CG33306	-	protein_coding_gene	2L	13842888	13843742	N
FBgn0053307	2	0.744364	0.454761	CG33307	-	protein_coding_gene	2L	13839262	13841520	N
FBgn0250834	2	0.744364	0.79344	CG33308	-	protein_coding_gene	2L	14802334	14803293	N
FBgn0053309	2	0.744364	0.795397	CG33309	-	protein_coding_gene	2L	14810761	14812599	N
FBgn0031514	2	0.744364	0.657514	CG3332	-	protein_coding_gene	2L	3275800	3280534	N
FBgn0053322	2	0.744364	0.789316	CG33322	-	protein_coding_gene	2L	20814337	20816240	N
FBgn0053325	2	0.744364	0.761305	CG33325	-	protein_coding_gene	3R	8678954	8680034	N
FBgn0053333	2	0.744364	0.761814	CG33333	-	protein_coding_gene	3R	17417467	17418042	N
FBgn0053340	2	0.744364	0.80249	CG33340	-	protein_coding_gene	3R	24363138	24364289	N
FBgn0053346	2	0.744364	0.504386	CG33346	-	protein_coding_gene	3R	28669233	28670452	N
FBgn0031240	2	0.744364	0.797618	CG3345	-	protein_coding_gene	2L	269088	271626	N
FBgn0031513	2	0.744364	0.785655	CG3347	-	protein_coding_gene	2L	3269437	3271806	N
FBgn0053489	2	0.744364	0.791161	CG33489	-	protein_coding_gene	3L	11574764	11577044	N
FBgn0053490	2	0.744364	0.78037	CG33490	-	protein_coding_gene	3L	11572797	11574663	N
FBgn0053511	2	0.744364	0.628626	CG33511	-	protein_coding_gene	2L	21081127	21082494	N
FBgn0053514	2	0.744364	0.650761	CG33514	-	protein_coding_gene	3L	4365434	4366671	N
FBgn0250819	2	0.744364	0.739747	CG33521	-	protein_coding_gene	4	1185768	1192985	N
FBgn0250824	2	0.744364	0.791759	CG33655	-	protein_coding_gene	2R	21317793	21320017	N
FBgn0053664	2	0.744364	0.800337	CG33664	-	protein_coding_gene	X	6384220	6384899	N
FBgn0053665	2	0.744364	0.798482	CG33665	-	protein_coding_gene	X	6478138	6478849	N
FBgn0053666	2	0.744364	0.799844	CG33666	-	protein_coding_gene	X	6476243	6476967	N
FBgn0053667	2	0.744364	0.798882	CG33667	-	protein_coding_gene	X	6471673	6472378	N
FBgn0053668	2	0.744364	0.803732	CG33668	-	protein_coding_gene	X	6418760	6419434	N
FBgn0053669	2	0.744364	0.797826	CG33669	-	protein_coding_gene	X	6399455	6400100	N
FBgn0053704	2	0.744364	0.795667	CG33704	-	protein_coding_gene	2R	20950102	20951094	N
FBgn0053970	2	0.744364	0.729683	CG33970	-	protein_coding_gene	3R	26318355	26362588	N
FBgn0054002	2	0.744364	0.765341	CG34002	-	protein_coding_gene	3L	17858474	17860482	N
FBgn0054012	2	0.744364	0.783672	CG34012	-	protein_coding_gene	3L	11108820	11109505	N
FBgn0054021	2	0.744364	0.800215	CG34021	-	protein_coding_gene	2R	12336890	12337718	N
FBgn0054026	2	0.744364	0.642545	CG34026	-	protein_coding_gene	X	9533818	9534625	N
FBgn0054027	2	0.744364	0.743109	CG34027	-	protein_coding_gene	3R	25103670	25109032	N
FBgn0054029	2	0.744364	0.778788	CG34029	-	protein_coding_gene	2R	21970767	21971285	N
FBgn0054033	2	0.744364	0.78245	CG34033	-	protein_coding_gene	2R	9820563	9821186	N
FBgn0054034	2	0.744364	0.7775	CG34034	-	protein_coding_gene	3R	21738345	21739110	N
FBgn0054040	2	0.744364	0.560013	CG34040	-	protein_coding_gene	2R	21832501	21833551	N
FBgn0054041	2	0.744364	0.774119	CG34041	-	protein_coding_gene	3R	30508023	30510146	N
FBgn0054043	2	0.744364	0.697526	CG34043	-	protein_coding_gene	2L	10278951	10280872	N
FBgn0054051	2	0.744364	0.777559	CG34051	-	protein_coding_gene	2L	19960069	19961030	N
FBgn0083943	2	0.744364	0.799666	CG34107	-	protein_coding_gene	3R	10224909	10225587	N
FBgn0083960	2	0.744364	0.76207	CG34124	-	protein_coding_gene	2L	4958411	4965430	N
FBgn0083965	2	0.744364	0.783376	CG34129	-	protein_coding_gene	3R	26190234	26191205	N
FBgn0083966	2	0.744364	0.790711	CG34130	-	protein_coding_gene	3R	26189004	26189977	N
FBgn0250826	2	0.744364	0.785663	CG34160	-	protein_coding_gene	2L	10579753	10580324	N
FBgn0085190	2	0.744364	0.804769	CG34161	-	protein_coding_gene	2L	10580957	10581702	N
FBgn0085196	2	0.744364	0.798816	CG34167	-	protein_coding_gene	2L	16002981	16003641	N
FBgn0085197	2	0.744364	0.796244	CG34168	-	protein_coding_gene	2L	16134714	16135272	N
FBgn0085199	2	0.744364	0.802832	CG34170	-	protein_coding_gene	2L	17311468	17311820	N
FBgn0085201	2	0.744364	0.713378	CG34172	-	protein_coding_gene	2L	2192525	2197912	N
FBgn0085202	2	0.744364	0.780538	CG34173	-	protein_coding_gene	2L	22053834	22054302	N
FBgn0085204	2	0.744364	0.79346	CG34175	-	protein_coding_gene	2L	3398023	3398684	N
FBgn0085205	2	0.744364	0.636874	CG34176	-	protein_coding_gene	2L	4004080	4004480	N
FBgn0085210	2	0.744364	0.785173	CG34181	-	protein_coding_gene	2L	9367640	9368434	N
FBgn0085217	2	0.744364	0.784197	CG34188	-	protein_coding_gene	2R	15427091	15428023	N
FBgn0085227	2	0.744364	0.665557	CG34198	-	protein_coding_gene	2R	19682446	19682977	N
FBgn0085233	2	0.744364	0.7888	CG34204	-	protein_coding_gene	2R	21796395	21796941	N
FBgn0085239	2	0.744364	0.805389	CG34210	-	protein_coding_gene	2R	23351518	23352144	N
FBgn0085241	2	0.744364	0.570356	CG34212	-	protein_coding_gene	2R	6049874	6050286	N
FBgn0085244	2	0.744364	0.715429	CG34215	-	protein_coding_gene	2R	6831296	6831793	N
FBgn0250822	2	0.744364	0.789598	CG34222	-	protein_coding_gene	2R	10319844	10320500	N
FBgn0085261	2	0.744364	0.457641	CG34232	-	protein_coding_gene	2R	12164909	12165812	N
FBgn0085265	2	0.744364	0.500325	CG34236	-	protein_coding_gene	2R	13604495	13605655	N
FBgn0085267	2	0.744364	0.76239	CG34238	-	protein_coding_gene	3L	10626499	10627439	N
FBgn0250825	2	0.744364	0.786073	CG34241	-	protein_coding_gene	3L	12127979	12128461	N
FBgn0085274	2	0.744364	0.756023	CG34245	-	protein_coding_gene	3L	14893734	14894416	N
FBgn0085285	2	0.744364	0.743965	CG34256	-	protein_coding_gene	3L	18988736	18989815	N
FBgn0085287	2	0.744364	0.786942	CG34258	-	protein_coding_gene	3L	19951235	19951968	N
FBgn0085293	2	0.744364	0.795129	CG34264	-	protein_coding_gene	3L	317084	317789	N
FBgn0085303	2	0.744364	0.799412	CG34274	-	protein_coding_gene	3R	15731746	15732694	N
FBgn0085308	2	0.744364	0.767343	CG34279	-	protein_coding_gene	3R	17402362	17403288	N
FBgn0085313	2	0.744364	0.721895	CG34284	-	protein_coding_gene	3R	18902338	18902933	N
FBgn0085315	2	0.744364	0.809107	CG34286	-	protein_coding_gene	3R	19715186	19715927	N
FBgn0085316	2	0.744364	0.79241	CG34287	-	protein_coding_gene	3R	5853332	5854282	N
FBgn0085321	2	0.744364	0.783251	CG34292	-	protein_coding_gene	3R	27062216	27063059	N
FBgn0085327	2	0.744364	0.792157	CG34298	-	protein_coding_gene	3R	29999795	30000403	N
FBgn0085328	2	0.744364	0.787068	CG34299	-	protein_coding_gene	3R	30249583	30250661	N
FBgn0031875	2	0.744364	0.759268	CG3430	-	protein_coding_gene	2L	6957008	6959104	N
FBgn0085329	2	0.744364	0.782894	CG34300	-	protein_coding_gene	3R	30305808	30306640	N
FBgn0085337	2	0.744364	0.775268	CG34308	-	protein_coding_gene	3R	13089242	13090081	N
FBgn0085345	2	0.744364	0.64123	CG34316	-	protein_coding_gene	3R	15230585	15231686	N
FBgn0085353	2	0.744364	0.63342	CG34324	-	protein_coding_gene	X	13456534	13457663	N
FBgn0085354	2	0.744364	0.788089	CG34325	-	protein_coding_gene	X	16714449	16721411	N
FBgn0085359	2	0.744364	0.594595	CG34330	-	protein_coding_gene	X	19068275	19068973	N
FBgn0085360	2	0.744364	0.615296	CG34331	-	protein_coding_gene	X	20122453	20125271	N
FBgn0085412	2	0.744364	0.700106	CG34383	-	protein_coding_gene	3R	13715207	13764667	N
FBgn0085454	2	0.744364	0.790214	CG34425	-	protein_coding_gene	3R	4504612	4506365	N
FBgn0085460	2	0.744364	0.780832	CG34431	-	protein_coding_gene	2R	7944838	7946982	N
FBgn0085461	2	0.744364	0.790225	CG34432	-	protein_coding_gene	3R	30649151	30649873	N
FBgn0085462	2	0.744364	0.78954	CG34433	-	protein_coding_gene	3R	30649961	30650858	N
FBgn0250904	2	0.744364	0.773129	CG34434	-	protein_coding_gene	X	5614554	5616370	N
FBgn0085464	2	0.744364	0.797276	CG34435	-	protein_coding_gene	X	5613325	5614467	N
FBgn0085476	2	0.744364	0.770028	CG34447	-	protein_coding_gene	2L	2418422	2420013	N
FBgn0085479	2	0.744364	0.798326	CG34450	-	protein_coding_gene	X	9329016	9330487	N
FBgn0085486	2	0.744364	0.794147	CG34457	-	protein_coding_gene	2R	16670326	16671836	N
FBgn0085488	2	0.744364	0.778209	CG34459	-	protein_coding_gene	2R	16824664	16826648	N
FBgn0024984	2	0.744364	0.753405	CG3457	-	protein_coding_gene	X	2187820	2188919	N
FBgn0028913	2	0.744364	0.797098	CG3473	-	protein_coding_gene	2L	14563015	14563726	N
FBgn0035005	2	0.744364	0.797764	CG3483	-	protein_coding_gene	2R	24445500	24446839	N
FBgn0028887	2	0.744364	0.74786	CG3491	-	protein_coding_gene	2L	14924590	14930565	N
FBgn0035007	2	0.744364	0.790702	CG3492	-	protein_coding_gene	2R	24472712	24474226	N
FBgn0035008	2	0.744364	0.797601	CG3494	-	protein_coding_gene	2R	24474299	24475261	N
FBgn0031559	2	0.744364	0.666056	CG3513	-	protein_coding_gene	2L	3692699	3693182	N
FBgn0031431	2	0.744364	0.781232	CG3515	-	protein_coding_gene	2L	2551145	2552825	N
FBgn0038706	2	0.744364	0.792493	CG3517	-	protein_coding_gene	3R	19423779	19425199	N
FBgn0040355	2	0.744364	0.754855	CG3526	-	protein_coding_gene	X	2890768	2894232	N
FBgn0031430	2	0.744364	0.80226	CG3528	-	protein_coding_gene	2L	2517102	2518037	N
FBgn0031279	2	0.744364	0.781038	CG3544	-	protein_coding_gene	2L	784336	788776	N
FBgn0031423	2	0.744364	0.794333	CG3557	-	protein_coding_gene	2L	2384761	2385792	N
FBgn0035034	2	0.744364	0.802883	CG3565	-	protein_coding_gene	2R	24602472	24603488	N
FBgn0038697	2	0.744364	0.784832	CG3581	-	protein_coding_gene	3R	19373757	19374789	N
FBgn0031417	2	0.744364	0.480921	CG3597	-	protein_coding_gene	2L	2370152	2371524	N
FBgn0031562	2	0.744364	0.650358	CG3604	-	protein_coding_gene	2L	3697242	3697872	N
FBgn0031418	2	0.744364	0.722175	CG3609	-	protein_coding_gene	2L	2372455	2374627	N
FBgn0038266	2	0.744364	0.785807	CG3610	-	protein_coding_gene	3R	14845043	14846737	N
FBgn0035069	2	0.744364	0.777124	CG3611	-	protein_coding_gene	2R	24798798	24800776	N
FBgn0031245	2	0.744364	0.773306	CG3625	-	protein_coding_gene	2L	283385	291795	N
FBgn0035042	2	0.744364	0.780217	CG3640	-	protein_coding_gene	2R	24639688	24640756	N
FBgn0027521	2	0.744364	0.743041	CG3679	-	protein_coding_gene	X	16303870	16307377	N
FBgn0034097	2	0.744364	0.799314	CG3687	-	protein_coding_gene	2R	16236715	16237479	N
FBgn0040350	2	0.744364	0.713692	CG3690	-	protein_coding_gene	X	948585	951900	N
FBgn0037023	2	0.744364	0.783208	CG3698	-	protein_coding_gene	3L	20797241	20798375	N
FBgn0040349	2	0.744364	0.696342	CG3699	-	protein_coding_gene	X	946662	947500	N
FBgn0040345	2	0.744364	0.783216	CG3708	-	protein_coding_gene	X	928798	930098	N
FBgn0038700	2	0.744364	0.635549	CG3734	-	protein_coding_gene	3R	19387861	19389866	N
FBgn0038702	2	0.744364	0.71594	CG3739	-	protein_coding_gene	3R	19393360	19395188	N
FBgn0032110	2	0.744364	0.787621	CG3748	-	protein_coding_gene	2L	9342832	9344777	N
FBgn0030425	2	0.744364	0.570755	CG3775	-	protein_coding_gene	X	12801661	12804232	N
FBgn0025378	2	0.744364	0.781697	CG3795	-	protein_coding_gene	X	1708806	1710182	N
FBgn0037995	2	0.744364	0.792616	CG3809	-	protein_coding_gene	3R	12197941	12199473	N
FBgn0035091	2	0.744364	0.695748	CG3829	-	protein_coding_gene	2R	24986044	24990489	N
FBgn0023507	2	0.744364	0.699563	CG3835	-	protein_coding_gene	X	2141489	2144937	N
FBgn0032131	2	0.744364	0.773122	CG3841	-	protein_coding_gene	2L	9589476	9591783	N
FBgn0034871	2	0.744364	0.716368	CG3906	-	protein_coding_gene	2R	23511286	23512225	N
FBgn0034739	2	0.744364	0.782196	CG3927	-	protein_coding_gene	2R	22594677	22596348	N
FBgn0038008	2	0.744364	0.779033	CG3942	-	protein_coding_gene	3R	12254187	12256592	N
FBgn0033793	2	0.744364	0.780862	CG3955	-	protein_coding_gene	2R	13127915	13129052	N
FBgn0036821	2	0.744364	0.718907	CG3961	-	protein_coding_gene	3L	18878250	18890483	N
FBgn0031574	2	0.744364	0.774758	CG3964	-	protein_coding_gene	2L	3862668	3867507	N
FBgn0035988	2	0.744364	0.801606	CG3982	-	protein_coding_gene	3L	9415755	9417388	N
FBgn0038292	2	0.744364	0.617878	CG3987	-	protein_coding_gene	3R	15139958	15141715	N
FBgn0037801	2	0.744364	0.399201	CG3999	-	protein_coding_gene	3R	10251518	10255268	N
FBgn0038469	2	0.744364	0.541888	CG4009	-	protein_coding_gene	3R	17033588	17036045	N
FBgn0034885	2	0.744364	0.724921	CG4019	-	protein_coding_gene	2R	23607592	23614710	N
FBgn0034659	2	0.744364	0.776019	CG4021	-	protein_coding_gene	2R	21773295	21774876	N
FBgn0069973	2	0.744364	0.539455	CG40485	-	protein_coding_gene	X	22960609	22962360	N
FBgn0038011	2	0.744364	0.510898	CG4066	-	protein_coding_gene	3R	12311353	12313119	N
FBgn0037827	2	0.744364	0.786918	CG4073	-	protein_coding_gene	3R	10714798	10715901	N
FBgn0085521	2	0.744364	0.780299	CG40813	-	protein_coding_gene	X	22143102	22143816	N
FBgn0069938	2	0.744364	0.79173	CG41106	-	protein_coding_gene	X	22945321	22946339	N
FBgn0085692	2	0.744364	0.798916	CG41561	-	protein_coding_gene		7386	8551	N
FBgn0085693	2	0.744364	0.788075	CG41562	-	protein_coding_gene	X	22251626	22252340	N
FBgn0028892	2	0.744364	0.793038	CG4161	-	protein_coding_gene	2L	15433309	15435304	N
FBgn0250844	2	0.744364	0.788785	CG4218	-	protein_coding_gene	2L	14547498	14549109	N
FBgn0250754	2	0.744364	0.666693	CG42232	-	protein_coding_gene	3R	16458280	16469663	N
FBgn0250757	2	0.744364	0.712686	CG42235	-	protein_coding_gene	3R	25907022	25921046	N
FBgn0259101	2	0.744364	0.692835	CG42249	-	protein_coding_gene	X	11096273	11108148	N
FBgn0259148	2	0.744364	0.783204	CG42263	-	protein_coding_gene	3L	19954547	19955799	N
FBgn0259151	2	0.744364	0.769722	CG42266	-	protein_coding_gene	2L	16337989	16340368	N
FBgn0259183	2	0.744364	0.785855	CG42287	-	protein_coding_gene	2R	14090325	14090972	N
FBgn0259184	2	0.744364	0.798003	CG42288	-	protein_coding_gene	2R	14091031	14091814	N
FBgn0259196	2	0.744364	0.746538	CG42300	-	protein_coding_gene	X	15555253	15556045	N
FBgn0259219	2	0.744364	0.743777	CG42319	-	protein_coding_gene	2R	13260101	13266336	N
FBgn0259224	2	0.744364	0.70653	CG42324	-	protein_coding_gene	3L	3472447	3510895	N
FBgn0259244	2	0.744364	0.609532	CG42342	-	protein_coding_gene	3R	16502770	16571363	N
FBgn0259701	2	0.744364	0.797965	CG42355	-	protein_coding_gene	3L	2037371	2038224	N
FBgn0259715	2	0.744364	0.586771	CG42369	-	protein_coding_gene	2L	6395853	6397249	N
FBgn0259729	2	0.744364	0.797645	CG42383	-	protein_coding_gene	2R	24423926	24425102	N
FBgn0259739	2	0.744364	0.79246	CG42393	-	protein_coding_gene	3L	18042733	18044214	N
FBgn0259917	2	0.744364	0.808039	CG42446	-	protein_coding_gene	3R	16358144	16360108	N
FBgn0259953	2	0.744364	0.770685	CG42463	-	protein_coding_gene	2L	3668691	3669134	N
FBgn0259961	2	0.744364	0.790847	CG42471	-	protein_coding_gene	2L	11753640	11754022	N
FBgn0259971	2	0.744364	0.78021	CG42481	-	protein_coding_gene	3L	13298797	13299023	N
FBgn0260007	2	0.744364	0.774295	CG42493	-	protein_coding_gene	2R	11778526	11779235	N
FBgn0260396	2	0.744364	0.569718	CG42521	-	protein_coding_gene	3L	10623066	10623576	N
FBgn0260428	2	0.744364	0.79772	CG42523	-	protein_coding_gene	2L	4762895	4763951	N
FBgn0260434	2	0.744364	0.793324	CG42529	-	protein_coding_gene	3L	19728994	19730402	N
FBgn0260436	2	0.744364	0.755861	CG42531	-	protein_coding_gene	2R	11864161	11864941	N
FBgn0260643	2	0.744364	0.785771	CG42535	-	protein_coding_gene	3L	10630034	10630935	N
FBgn0260644	2	0.744364	0.762464	CG42536	-	protein_coding_gene	3L	10629083	10630069	N
FBgn0260758	2	0.744364	0.791728	CG42556	-	protein_coding_gene	2L	16889908	16891239	N
FBgn0260766	2	0.744364	0.778607	CG42564	-	protein_coding_gene	3R	6374475	6377348	N
FBgn0260776	2	0.744364	0.780883	CG42570	-	protein_coding_gene	3L	15717819	15720073	N
FBgn0260777	2	0.744364	0.762826	CG42571	-	protein_coding_gene	3L	15716453	15717749	N
FBgn0260953	2	0.744364	0.796081	CG42585	-	protein_coding_gene	2L	14739914	14741138	N
FBgn0260967	2	0.744364	0.750121	CG42590	-	protein_coding_gene	3L	8068413	8069267	N
FBgn0260969	2	0.744364	0.779864	CG42592	-	protein_coding_gene	3R	29835610	29836288	N
FBgn0260996	2	0.744364	0.804285	CG42597	-	protein_coding_gene	2L	22064604	22065343	N
FBgn0261502	2	0.744364	0.747355	CG42650	-	protein_coding_gene	3R	7391413	7392280	N
FBgn0261531	2	0.744364	0.792176	CG42659	-	protein_coding_gene	2L	18007360	18007842	N
FBgn0261561	2	0.744364	0.799783	CG42675	-	protein_coding_gene	3R	5813609	5818820	N
FBgn0261568	2	0.744364	0.774338	CG42682	-	protein_coding_gene	2L	14842358	14843108	N
FBgn0261571	2	0.744364	0.764127	CG42685	-	protein_coding_gene	2L	14724617	14730177	N
FBgn0265263	2	0.744364	0.79606	CG42688	-	protein_coding_gene	2L	19181965	19182810	N
FBgn0261580	2	0.744364	0.791022	CG42690	-	protein_coding_gene	2R	19944958	19945689	N
FBgn0261581	2	0.744364	0.790468	CG42691	-	protein_coding_gene	2R	19945731	19946749	N
FBgn0261582	2	0.744364	0.787195	CG42692	-	protein_coding_gene	2L	14008101	14008820	N
FBgn0261587	2	0.744364	0.761003	CG42697	-	protein_coding_gene	2R	18611645	18612730	N
FBgn0031407	2	0.744364	0.79807	CG4270	-	protein_coding_gene	2L	2263442	2264241	N
FBgn0261614	2	0.744364	0.70683	CG42703	-	protein_coding_gene	2R	23101232	23101777	N
FBgn0031409	2	0.744364	0.786922	CG4271	-	protein_coding_gene	2L	2285163	2285926	N
FBgn0261627	2	0.744364	0.794876	CG42710	-	protein_coding_gene	2L	8781799	8782500	N
FBgn0261686	2	0.744364	0.788769	CG42733	-	protein_coding_gene	2R	10356171	10356800	N
FBgn0261806	2	0.744364	0.791637	CG42752	-	protein_coding_gene	2L	18739320	18740110	N
FBgn0261807	2	0.744364	0.799275	CG42753	-	protein_coding_gene	2R	19635279	19635941	N
FBgn0261816	2	0.744364	0.766564	CG42758	-	protein_coding_gene	3L	14567440	14568133	N
FBgn0261832	2	0.744364	0.776101	CG42764	-	protein_coding_gene	3L	20464714	20466041	N
FBgn0261834	2	0.744364	0.74203	CG42766	-	protein_coding_gene	X	15976868	15977660	N
FBgn0261846	2	0.744364	0.754403	CG42778	-	protein_coding_gene	3R	13528597	13529356	N
FBgn0261853	2	0.744364	0.738595	CG42782	-	protein_coding_gene	2R	12419114	12419395	N
FBgn0261860	2	0.744364	0.778922	CG42789	-	protein_coding_gene	3R	26783609	26784208	N
FBgn0261861	2	0.744364	0.770642	CG42790	-	protein_coding_gene	3R	26784338	26785753	N
FBgn0261989	2	0.744364	0.668025	CG42807	-	protein_coding_gene	2R	13570595	13572759	N
FBgn0261990	2	0.744364	0.726507	CG42808	-	protein_coding_gene	2R	13573618	13574257	N
FBgn0261992	2	0.744364	0.772373	CG42810	-	protein_coding_gene	2L	13459681	13460183	N
FBgn0261996	2	0.744364	0.77181	CG42814	-	protein_coding_gene	3R	27228673	27229468	N
FBgn0261998	2	0.744364	0.766749	CG42816	-	protein_coding_gene	3L	17792088	17797594	N
FBgn0262000	2	0.744364	0.758895	CG42818	-	protein_coding_gene	2L	16241939	16245559	N
FBgn0262002	2	0.744364	0.778465	CG42820	-	protein_coding_gene	2L	8389881	8392398	N
FBgn0262006	2	0.744364	0.723429	CG42824	-	protein_coding_gene	3R	17406048	17406511	N
FBgn0262007	2	0.744364	0.504786	CG42825	-	protein_coding_gene	3L	10095754	10098115	N
FBgn0262009	2	0.744364	0.773564	CG42827	-	protein_coding_gene	3R	23372924	23373600	N
FBgn0262010	2	0.744364	0.75021	CG42828	-	protein_coding_gene	3R	23373703	23374245	N
FBgn0262017	2	0.744364	0.799066	CG42830	-	protein_coding_gene	2L	17811953	17812672	N
FBgn0262020	2	0.744364	0.705187	CG42831	-	protein_coding_gene	3L	10814819	10816084	N
FBgn0262030	2	0.744364	0.798982	CG42841	-	protein_coding_gene	3L	2003109	2005651	N
FBgn0262036	2	0.744364	0.800331	CG42847	-	protein_coding_gene	2L	9427870	9428740	N
FBgn0262098	2	0.744364	0.798507	CG42851	-	protein_coding_gene	2R	24809325	24810107	N
FBgn0262099	2	0.744364	0.772606	CG42852	-	protein_coding_gene	3L	16755489	16755720	N
FBgn0262100	2	0.744364	0.79668	CG42853	-	protein_coding_gene	3L	18120932	18121989	N
FBgn0262102	2	0.744364	0.791209	CG42855	-	protein_coding_gene	2R	18687372	18688641	N
FBgn0034601	2	0.744364	0.792998	CG4286	-	protein_coding_gene	2R	21177754	21178636	N
FBgn0262144	2	0.744364	0.761747	CG42870	-	protein_coding_gene	3R	21736933	21737364	N
FBgn0030747	2	0.744364	0.669182	CG4301	-	protein_coding_gene	X	16405509	16414651	N
FBgn0027073	2	0.744364	0.574216	CG4302	-	protein_coding_gene	2R	21212880	21214972	N
FBgn0262351	2	0.744364	0.805112	CG43049	-	protein_coding_gene	3L	18925090	18926108	N
FBgn0262352	2	0.744364	0.76801	CG43050	-	protein_coding_gene	2L	13119294	13120767	N
FBgn0262354	2	0.744364	0.78335	CG43052	-	protein_coding_gene	2L	14352077	14352619	N
FBgn0262357	2	0.744364	0.371339	CG43055	-	protein_coding_gene	2L	4411155	4411824	N
FBgn0262359	2	0.744364	0.774623	CG43057	-	protein_coding_gene	2L	8243323	8244003	N
FBgn0262360	2	0.744364	0.787005	CG43058	-	protein_coding_gene	2R	13600645	13601099	N
FBgn0262361	2	0.744364	0.796479	CG43059	-	protein_coding_gene	3L	8318542	8318966	N
FBgn0036787	2	0.744364	0.737191	CG4306	-	protein_coding_gene	3L	18461957	18463163	N
FBgn0262363	2	0.744364	0.733872	CG43061	-	protein_coding_gene	3R	8049673	8050059	N
FBgn0262364	2	0.744364	0.752699	CG43062	-	protein_coding_gene	3R	11750333	11750916	N
FBgn0262365	2	0.744364	0.772222	CG43063	-	protein_coding_gene	3R	13086224	13086761	N
FBgn0262478	2	0.744364	0.777356	CG43068	-	protein_coding_gene	2R	15185158	15185952	N
FBgn0262479	2	0.744364	0.760209	CG43069	-	protein_coding_gene	2R	18862862	18863277	N
FBgn0262482	2	0.744364	0.766668	CG43072	-	protein_coding_gene	3L	21065852	21066238	N
FBgn0262485	2	0.744364	0.790511	CG43075	-	protein_coding_gene	X	15220271	15221176	N
FBgn0262486	2	0.744364	0.798799	CG43076	-	protein_coding_gene	X	15222657	15223582	N
FBgn0262487	2	0.744364	0.754257	CG43077	-	protein_coding_gene	X	17067304	17068523	N
FBgn0262535	2	0.744364	0.800507	CG43089	-	protein_coding_gene	3L	3714027	3714717	N
FBgn0262544	2	0.744364	0.789074	CG43098	-	protein_coding_gene	3L	3659068	3659724	N
FBgn0262547	2	0.744364	0.773418	CG43101	-	protein_coding_gene	2R	15013047	15013522	N
FBgn0262566	2	0.744364	0.785975	CG43106	-	protein_coding_gene	2R	25138627	25139627	N
FBgn0262568	2	0.744364	0.799155	CG43108	-	protein_coding_gene	2R	17257156	17257886	N
FBgn0262571	2	0.744364	0.789719	CG43111	-	protein_coding_gene	2R	19552071	19552672	N
FBgn0262575	2	0.744364	0.791558	CG43115	-	protein_coding_gene	X	6065729	6066416	N
FBgn0262581	2	0.744364	0.795531	CG43121	-	protein_coding_gene	3L	14671935	14672437	N
FBgn0262583	2	0.744364	0.758739	CG43123	-	protein_coding_gene	2R	7402757	7403870	N
FBgn0262592	2	0.744364	0.798133	CG43127	-	protein_coding_gene	3L	10624728	10625599	N
FBgn0262610	2	0.744364	0.786886	CG43136	-	protein_coding_gene	X	5853761	5854464	N
FBgn0262611	2	0.744364	0.750921	CG43137	-	protein_coding_gene	X	5864550	5865151	N
FBgn0262612	2	0.744364	0.774732	CG43138	-	protein_coding_gene	X	7528304	7528796	N
FBgn0262621	2	0.744364	0.776374	CG43145	-	protein_coding_gene	2L	3701826	3702248	N
FBgn0262623	2	0.744364	0.777362	CG43147	-	protein_coding_gene	3L	13299841	13300152	N
FBgn0262787	2	0.744364	0.784088	CG43168	-	protein_coding_gene	3L	6275787	6277035	N
FBgn0262788	2	0.744364	0.800312	CG43169	-	protein_coding_gene	3L	8888145	8888633	N
FBgn0262794	2	0.744364	0.687756	CG43175	-	protein_coding_gene	3R	17630717	17645262	N
FBgn0030455	2	0.744364	0.764132	CG4318	-	protein_coding_gene	X	13153461	13154924	N
FBgn0262812	2	0.744364	0.79723	CG43183	-	protein_coding_gene	2R	8592195	8592969	N
FBgn0262814	2	0.744364	0.776383	CG43185	-	protein_coding_gene	2L	5884888	5885491	N
FBgn0262839	2	0.744364	0.78911	CG43203	-	protein_coding_gene	3R	19354051	19354884	N
FBgn0262842	2	0.744364	0.799249	CG43206	-	protein_coding_gene	3L	16566750	16567300	N
FBgn0262845	2	0.744364	0.798316	CG43209	-	protein_coding_gene	2R	23601981	23602456	N
FBgn0262858	2	0.744364	0.794425	CG43222	-	protein_coding_gene	3R	24634625	24635165	N
FBgn0262876	2	0.744364	0.758072	CG43231	-	protein_coding_gene	2L	17704681	17706142	N
FBgn0262878	2	0.744364	0.785827	CG43233	-	protein_coding_gene	2L	20472793	20473385	N
FBgn0262882	2	0.744364	0.785767	CG43237	-	protein_coding_gene	2R	17205208	17205743	N
FBgn0262891	2	0.744364	0.772992	CG43246	-	protein_coding_gene	3L	14536634	14537272	N
FBgn0262894	2	0.744364	0.786023	CG43249	-	protein_coding_gene	3L	16304282	16304662	N
FBgn0262896	2	0.744364	0.776446	CG43251	-	protein_coding_gene	3L	20758883	20759192	N
FBgn0262899	2	0.744364	0.78817	CG43254	-	protein_coding_gene	3R	7738965	7739563	N
FBgn0262948	2	0.744364	0.761792	CG43267	-	protein_coding_gene	2R	7404035	7404441	N
FBgn0262960	2	0.744364	0.757491	CG43271	-	protein_coding_gene	2L	17914365	17915023	N
FBgn0262961	2	0.744364	0.789738	CG43272	-	protein_coding_gene	2R	17255241	17255737	N
FBgn0262966	2	0.744364	0.790677	CG43277	-	protein_coding_gene	2R	19637559	19638041	N
FBgn0034745	2	0.744364	0.774096	CG4329	-	protein_coding_gene	2R	22609334	22613376	N
FBgn0262982	2	0.744364	0.764555	CG43290	-	protein_coding_gene	3R	7348849	7349552	N
FBgn0262984	2	0.744364	0.781935	CG43292	-	protein_coding_gene	3L	7475570	7476247	N
FBgn0262985	2	0.744364	0.767991	CG43293	-	protein_coding_gene	3L	6185189	6185853	N
FBgn0262999	2	0.744364	0.768827	CG43307	-	protein_coding_gene	2L	5811574	5811925	N
FBgn0263022	2	0.744364	0.776533	CG43317	-	protein_coding_gene	3R	15833462	15834425	N
FBgn0263024	2	0.744364	0.758154	CG43319	-	protein_coding_gene	3R	27694318	27694541	N
FBgn0263026	2	0.744364	0.7985	CG43321	-	protein_coding_gene	2L	7012262	7012803	N
FBgn0263034	2	0.744364	0.795844	CG43329	-	protein_coding_gene	3L	22504487	22505218	N
FBgn0263036	2	0.744364	0.78165	CG43331	-	protein_coding_gene	3L	22502978	22503830	N
FBgn0263078	2	0.744364	0.783182	CG43339	-	protein_coding_gene	2L	18671604	18673285	N
FBgn0263081	2	0.744364	0.52443	CG43349	-	protein_coding_gene	2L	1200205	1200663	N
FBgn0263082	2	0.744364	0.740799	CG43350	-	protein_coding_gene	2L	9349546	9349963	N
FBgn0263086	2	0.744364	0.730936	CG43354	-	protein_coding_gene	2L	18309187	18309446	N
FBgn0263114	2	0.744364	0.776654	CG43371	-	protein_coding_gene	2R	17034045	17034609	N
FBgn0263249	2	0.744364	0.782233	CG43392	-	protein_coding_gene	3L	22029453	22029770	N
FBgn0263250	2	0.744364	0.670412	CG43393	-	protein_coding_gene	2R	22089423	22090691	N
FBgn0263256	2	0.744364	0.586649	CG43394	-	protein_coding_gene	2L	8145758	8158786	N
FBgn0263403	2	0.744364	0.718762	CG43449	-	protein_coding_gene	3R	11088420	11089356	N
FBgn0263404	2	0.744364	0.795412	CG43450	-	protein_coding_gene	3R	12195294	12195574	N
FBgn0034663	2	0.744364	0.613978	CG4363	-	protein_coding_gene	2R	21834230	21835047	N
FBgn0263647	2	0.744364	0.798508	CG43638	-	protein_coding_gene	3L	12044579	12045356	N
FBgn0263748	2	0.744364	0.330173	CG43673	-	protein_coding_gene	X	15779146	15780214	N
FBgn0263762	2	0.744364	0.668327	CG43679	-	protein_coding_gene	3L	15050856	15051425	N
FBgn0263774	2	0.744364	0.772926	CG43691	-	protein_coding_gene	2R	13389495	13393361	N
FBgn0263841	2	0.744364	0.781261	CG43702	-	protein_coding_gene	3L	21298675	21299063	N
FBgn0031295	2	0.744364	0.786868	CG4375	-	protein_coding_gene	2L	1026105	1026897	N
FBgn0264081	2	0.744364	0.79438	CG43750	-	protein_coding_gene	2L	2389578	2390689	N
FBgn0264086	2	0.744364	0.790435	CG43755	-	protein_coding_gene	2L	325522	329761	N
FBgn0264260	2	0.744364	0.783645	CG43760	-	protein_coding_gene	2L	15776442	15776852	N
FBgn0034664	2	0.744364	0.667821	CG4377	-	protein_coding_gene	2R	21835448	21836357	N
FBgn0264309	2	0.744364	0.784959	CG43784	-	protein_coding_gene	X	19957548	19958342	N
FBgn0264329	2	0.744364	0.783187	CG43788	-	protein_coding_gene	2R	16937597	16938011	N
FBgn0264340	2	0.744364	0.798406	CG43796	-	protein_coding_gene	2L	8482374	8483005	N
FBgn0264344	2	0.744364	0.775848	CG43800	-	protein_coding_gene	2L	7232165	7232813	N
FBgn0264472	2	0.744364	0.784225	CG43880	-	protein_coding_gene	3L	7945713	7946322	N
FBgn0264516	2	0.744364	0.750281	CG43915	-	protein_coding_gene	3L	3972899	3973784	N
FBgn0264543	2	0.744364	0.803494	CG43922	-	protein_coding_gene	2L	6308377	6308751	N
FBgn0264544	2	0.744364	0.792552	CG43923	-	protein_coding_gene	2L	15675582	15676102	N
FBgn0264545	2	0.744364	0.772408	CG43924	-	protein_coding_gene	2L	15710579	15711099	N
FBgn0264552	2	0.744364	0.785655	CG43931	-	protein_coding_gene	3L	20897557	20898501	N
FBgn0264563	2	0.744364	0.79415	CG43935	-	protein_coding_gene	3R	27065436	27065807	N
FBgn0264696	2	0.744364	0.560206	CG43965	-	protein_coding_gene	3L	8725520	8725774	N
FBgn0264725	2	0.744364	0.762383	CG43993	-	protein_coding_gene	3L	12032557	12032999	N
FBgn0264738	2	0.744364	0.75524	CG43996	-	protein_coding_gene	X	17022304	17023370	N
FBgn0264747	2	0.744364	0.753065	CG44005	-	protein_coding_gene	3L	18070300	18072123	N
FBgn0264776	2	0.744364	0.469816	CG44014	-	protein_coding_gene	3R	15507940	15508886	N
FBgn0264897	2	0.744364	0.792614	CG44088	-	protein_coding_gene	3R	4774516	4775053	N
FBgn0031296	2	0.744364	0.674567	CG4415	-	protein_coding_gene	2L	1037246	1038685	N
FBgn0265185	2	0.744364	0.661137	CG44250	-	protein_coding_gene	2R	12950404	12952293	N
FBgn0265186	2	0.744364	0.622065	CG44251	-	protein_coding_gene	2R	12948348	12952293	N
FBgn0265187	2	0.744364	0.761879	CG44252	-	protein_coding_gene	2R	23055474	23061549	N
FBgn0265257	2	0.744364	0.796167	CG44271	-	protein_coding_gene	2L	6747421	6747914	N
FBgn0265342	2	0.744364	0.788872	CG44296	-	protein_coding_gene	2R	10050348	10050874	N
FBgn0265373	2	0.744364	0.782627	CG44314	-	protein_coding_gene	2R	12052944	12056547	N
FBgn0039071	2	0.744364	0.795192	CG4434	-	protein_coding_gene	3R	23288217	23290189	N
FBgn0032115	2	0.744364	0.795364	CG4438	-	protein_coding_gene	2L	9396999	9397988	N
FBgn0265576	2	0.744364	0.79127	CG44403	-	protein_coding_gene	2R	17616499	17617895	N
FBgn0265625	2	0.744364	0.785667	CG44433	-	protein_coding_gene	2R	18684230	18686775	N
FBgn0035982	2	0.744364	0.772542	CG4461	-	protein_coding_gene	3L	9375430	9376293	N
FBgn0038752	2	0.744364	0.710616	CG4462	-	protein_coding_gene	3R	19921744	19925371	N
FBgn0035969	2	0.744364	0.645042	CG4476	-	protein_coding_gene	3L	9211880	9215256	N
FBgn0035971	2	0.744364	0.789132	CG4477	-	protein_coding_gene	3L	9250225	9251338	N
FBgn0032553	2	0.744364	0.792985	CG4480	-	protein_coding_gene	2L	14870371	14872022	N
FBgn0266363	2	0.744364	0.788861	CG45011	-	protein_coding_gene	2L	11834086	11834497	N
FBgn0266417	2	0.744364	0.735186	CG45057	-	protein_coding_gene	3L	16354746	16361890	N
FBgn0266436	2	0.744364	0.800799	CG45066	-	protein_coding_gene	3L	3110128	3111227	N
FBgn0038355	2	0.744364	0.792271	CG4520	-	protein_coding_gene	3R	15744654	15746411	N
FBgn0266962	2	0.744364	0.779355	CG45413	-	protein_coding_gene	3L	6931023	6931950	N
FBgn0038373	2	0.744364	0.800101	CG4546	-	protein_coding_gene	3R	15846534	15848436	N
FBgn0267043	2	0.744364	0.782685	CG45487	-	protein_coding_gene	X	19914482	19915281	N
FBgn0267044	2	0.744364	0.783796	CG45488	-	protein_coding_gene	X	19919641	19920435	N
FBgn0267045	2	0.744364	0.786746	CG45489	-	protein_coding_gene	X	19928416	19929178	N
FBgn0267046	2	0.744364	0.790041	CG45490	-	protein_coding_gene	X	19933541	19934294	N
FBgn0267047	2	0.744364	0.79235	CG45491	-	protein_coding_gene	X	19938232	19938994	N
FBgn0267048	2	0.744364	0.778093	CG45492	-	protein_coding_gene	X	19943357	19944147	N
FBgn0267049	2	0.744364	0.783003	CG45493	-	protein_coding_gene	X	19948079	19948873	N
FBgn0267050	2	0.744364	0.784407	CG45494	-	protein_coding_gene	X	19952814	19953608	N
FBgn0267106	2	0.744364	0.67635	CG45546	-	protein_coding_gene	3R	29369338	29369777	N
FBgn0267163	2	0.744364	0.785983	CG45603	-	protein_coding_gene	X	12274635	12275155	N
FBgn0037844	2	0.744364	0.749108	CG4570	-	protein_coding_gene	3R	10856807	10858066	N
FBgn0029924	2	0.744364	0.745357	CG4586	-	protein_coding_gene	X	6969918	6972265	N
FBgn0029932	2	0.744364	0.724676	CG4607	-	protein_coding_gene	X	7069413	7072689	N
FBgn0032590	2	0.744364	0.790754	CG4631	-	protein_coding_gene	2L	16607370	16610037	N
FBgn0030429	2	0.744364	0.787952	CG4661	-	protein_coding_gene	X	12855688	12857722	N
FBgn0029838	2	0.744364	0.683164	CG4666	-	protein_coding_gene	X	6076072	6077786	N
FBgn0035598	2	0.744364	0.793236	CG4669	-	protein_coding_gene	3L	5234483	5236631	N
FBgn0069913	2	0.744364	0.789154	CG4681	-	protein_coding_gene	2R	24578247	24579827	N
FBgn0028870	2	0.744364	0.798161	CG4691	-	protein_coding_gene	2L	14760767	14761924	N
FBgn0028868	2	0.744364	0.795035	CG4701	-	protein_coding_gene	2L	14765908	14767225	N
FBgn0039029	2	0.744364	0.794113	CG4704	-	protein_coding_gene	3R	22844093	22846302	N
FBgn0037862	2	0.744364	0.78763	CG4706	-	protein_coding_gene	3R	11137177	11139742	N
FBgn0033818	2	0.744364	0.781362	CG4712	-	protein_coding_gene	2R	13248894	13251724	N
FBgn0033819	2	0.744364	0.786678	CG4714	-	protein_coding_gene	2R	13251852	13254337	N
FBgn0033820	2	0.744364	0.547593	CG4716	-	protein_coding_gene	2R	13256587	13257446	N
FBgn0039024	2	0.744364	0.67446	CG4721	-	protein_coding_gene	3R	22763960	22766172	N
FBgn0033834	2	0.744364	0.775748	CG4744	-	protein_coding_gene	2R	13394615	13399368	N
FBgn0035043	2	0.744364	0.682861	CG4781	-	protein_coding_gene	2R	24640683	24642239	N
FBgn0038756	2	0.744364	0.613219	CG4783	-	protein_coding_gene	3R	19948443	19948907	N
FBgn0037994	2	0.744364	0.792436	CG4810	-	protein_coding_gene	3R	12192703	12195011	N
FBgn0039568	2	0.744364	0.750936	CG4815	-	protein_coding_gene	3R	27989699	27990751	N
FBgn0031220	2	0.744364	0.719623	CG4822	-	protein_coding_gene	2L	116970	121754	N
FBgn0032187	2	0.744364	0.708786	CG4839	-	protein_coding_gene	2L	10144776	10156407	N
FBgn0034229	2	0.744364	0.773974	CG4847	-	protein_coding_gene	2R	17511513	17513855	N
FBgn0028520	2	0.744364	0.788663	CG4891	-	protein_coding_gene	2L	16094997	16095944	N
FBgn0028884	2	0.744364	0.807318	CG4892	-	protein_coding_gene	2L	16133508	16134412	N
FBgn0039010	2	0.744364	0.782583	CG4907	-	protein_coding_gene	3R	22707786	22710762	N
FBgn0030814	2	0.744364	0.788678	CG4955	-	protein_coding_gene	X	17081447	17083356	N
FBgn0039370	2	0.744364	0.789112	CG4956	-	protein_coding_gene	3R	25777268	25778305	N
FBgn0039371	2	0.744364	0.786104	CG4960	-	protein_coding_gene	3R	25786329	25787298	N
FBgn0032364	2	0.744364	0.783242	CG4970	-	protein_coding_gene	2L	11517391	11519783	N
FBgn0032371	2	0.744364	0.79328	CG4983	-	protein_coding_gene	2L	11652448	11654164	N
FBgn0032372	2	0.744364	0.79585	CG4988	-	protein_coding_gene	2L	11694804	11696107	N
FBgn0030817	2	0.744364	0.750241	CG4991	-	protein_coding_gene	X	17091854	17104562	N
FBgn0032219	2	0.744364	0.803764	CG4995	-	protein_coding_gene	2L	10322476	10324990	N
FBgn0034275	2	0.744364	0.685381	CG5002	-	protein_coding_gene	2R	17750293	17753214	N
FBgn0040723	2	0.744364	0.660675	CG5011	-	protein_coding_gene	2L	1200671	1201220	N
FBgn0039373	2	0.744364	0.798368	CG5024	-	protein_coding_gene	3R	25811096	25811775	N
FBgn0032636	2	0.744364	0.787635	CG5043	-	protein_coding_gene	2L	17433862	17435800	N
FBgn0036437	2	0.744364	0.795812	CG5048	-	protein_coding_gene	3L	14684768	14685842	N
FBgn0032637	2	0.744364	0.799403	CG5050	-	protein_coding_gene	2L	17452924	17458775	N
FBgn0037007	2	0.744364	0.622121	CG5059	-	protein_coding_gene	3L	20514598	20519393	N
FBgn0029747	2	0.744364	0.786577	CG5062	-	protein_coding_gene	X	5180182	5182369	N
FBgn0034145	2	0.744364	0.735095	CG5065	-	protein_coding_gene	2R	16607654	16624894	N
FBgn0039347	2	0.744364	0.79624	CG5071	-	protein_coding_gene	3R	25618414	25620679	N
FBgn0034144	2	0.744364	0.798764	CG5089	-	protein_coding_gene	2R	16598748	16600411	N
FBgn0032235	2	0.744364	0.637313	CG5096	-	protein_coding_gene	2L	10382263	10384723	N
FBgn0036784	2	0.744364	0.793276	CG5103	-	protein_coding_gene	3L	18292125	18294262	N
FBgn0039342	2	0.744364	0.458757	CG5107	-	protein_coding_gene	3R	25505191	25505931	N
FBgn0039343	2	0.744364	0.781656	CG5111	-	protein_coding_gene	3R	25506275	25508279	N
FBgn0032471	2	0.744364	0.775323	CG5122	-	protein_coding_gene	2L	13130591	13134804	N
FBgn0031323	2	0.744364	0.804353	CG5139	-	protein_coding_gene	2L	1198465	1199266	N
FBgn0030828	2	0.744364	0.767666	CG5162	-	protein_coding_gene	X	17215304	17217365	N
FBgn0031907	2	0.744364	0.655243	CG5171	-	protein_coding_gene	2L	7401335	7404526	N
FBgn0036994	2	0.744364	0.757222	CG5199	-	protein_coding_gene	3L	20450532	20452864	N
FBgn0032473	2	0.744364	0.762283	CG5204	-	protein_coding_gene	2L	13160527	13163153	N
FBgn0038345	2	0.744364	0.804189	CG5213	-	protein_coding_gene	3R	15494602	15495620	N
FBgn0038694	2	0.744364	0.794497	CG5217	-	protein_coding_gene	3R	19247052	19248136	N
FBgn0036565	2	0.744364	0.747994	CG5235	-	protein_coding_gene	3L	16087627	16090392	N
FBgn0038691	2	0.744364	0.774145	CG5250	-	protein_coding_gene	3R	19228217	19229276	N
FBgn0040383	2	0.744364	0.701901	CG5254	-	protein_coding_gene	X	750347	758719	N
FBgn0038486	2	0.744364	0.776753	CG5265	-	protein_coding_gene	3R	17138999	17141168	N
FBgn0034154	2	0.744364	0.777686	CG5267	-	protein_coding_gene	2R	16755101	16755823	N
FBgn0038986	2	0.744364	0.748826	CG5278	-	protein_coding_gene	3R	22558342	22562572	N
FBgn0035952	2	0.744364	0.791216	CG5280	-	protein_coding_gene	3L	8989069	8990228	N
FBgn0038983	2	0.744364	0.731897	CG5326	-	protein_coding_gene	3R	22532174	22539919	N
FBgn0034363	2	0.744364	0.799228	CG5327	-	protein_coding_gene	2R	18615988	18618317	N
FBgn0037916	2	0.744364	0.771192	CG5342	-	protein_coding_gene	3R	11578826	11581476	N
FBgn0030578	2	0.744364	0.79073	CG5347	-	protein_coding_gene	X	14776774	14777983	N
FBgn0034156	2	0.744364	0.783811	CG5348	-	protein_coding_gene	2R	16766804	16769238	N
FBgn0032218	2	0.744364	0.727912	CG5381	-	protein_coding_gene	2L	10317497	10323102	N
FBgn0038944	2	0.744364	0.795716	CG5388	-	protein_coding_gene	3R	22334257	22340307	N
FBgn0032213	2	0.744364	0.68187	CG5390	-	protein_coding_gene	2L	10304069	10306594	N
FBgn0031327	2	0.744364	0.657584	CG5397	-	protein_coding_gene	2L	1240036	1243018	N
FBgn0034882	2	0.744364	0.803244	CG5398	-	protein_coding_gene	2R	23602585	23603641	N
FBgn0039521	2	0.744364	0.769772	CG5402	-	protein_coding_gene	3R	27502090	27502956	N
FBgn0039425	2	0.744364	0.790373	CG5432	-	protein_coding_gene	3R	26414088	26416192	N
FBgn0032431	2	0.744364	0.788181	CG5435	-	protein_coding_gene	2L	12429827	12430892	N
FBgn0031331	2	0.744364	0.784735	CG5440	-	protein_coding_gene	2L	1334128	1335514	N
FBgn0032478	2	0.744364	0.796265	CG5458	-	protein_coding_gene	2L	13183450	13184875	N
FBgn0038386	2	0.744364	0.795638	CG5478	-	protein_coding_gene	3R	15932700	15933734	N
FBgn0034364	2	0.744364	0.568801	CG5493	-	protein_coding_gene	2R	18616692	18619328	N
FBgn0038054	2	0.744364	0.768955	CG5509	-	protein_coding_gene	3R	12452464	12453196	N
FBgn0038052	2	0.744364	0.799524	CG5538	-	protein_coding_gene	3R	12447653	12449046	N
FBgn0034907	2	0.744364	0.793551	CG5539	-	protein_coding_gene	2R	23804811	23806144	N
FBgn0031332	2	0.744364	0.800312	CG5556	-	protein_coding_gene	2L	1351728	1352868	N
FBgn0031333	2	0.744364	0.791425	CG5561	-	protein_coding_gene	2L	1352970	1354109	N
FBgn0031335	2	0.744364	0.793351	CG5565	-	protein_coding_gene	2L	1354911	1355924	N
FBgn0035641	2	0.744364	0.746472	CG5568	-	protein_coding_gene	3L	5871501	5873518	N
FBgn0034920	2	0.744364	0.746976	CG5597	-	protein_coding_gene	2R	23886973	23888777	N
FBgn0039529	2	0.744364	0.787208	CG5612	-	protein_coding_gene	3R	27623359	27626011	N
FBgn0038359	2	0.744364	0.797628	CG5614	-	protein_coding_gene	3R	15779805	15781092	N
FBgn0038357	2	0.744364	0.79152	CG5623	-	protein_coding_gene	3R	15766246	15767438	N
FBgn0035943	2	0.744364	0.752837	CG5653	-	protein_coding_gene	3L	8964912	8966374	N
FBgn0030620	2	0.744364	0.791135	CG5662	-	protein_coding_gene	X	15210386	15211467	N
FBgn0032658	2	0.744364	0.785482	CG5681	-	protein_coding_gene	2L	17986399	17988619	N
FBgn0035293	2	0.744364	0.741547	CG5687	-	protein_coding_gene	3L	1933633	1939103	N
FBgn0040989	2	0.744364	0.780484	CG5693	-	protein_coding_gene	2L	18006627	18007216	N
FBgn0038846	2	0.744364	0.737771	CG5697	-	protein_coding_gene	3R	21015949	21017120	N
FBgn0032192	2	0.744364	0.724714	CG5731	-	protein_coding_gene	2L	10207085	10209744	N
FBgn0032664	2	0.744364	0.798568	CG5755	-	protein_coding_gene	2L	18096568	18098120	N
FBgn0039190	2	0.744364	0.797824	CG5762	-	protein_coding_gene	3R	24360705	24361683	N
FBgn0032448	2	0.744364	0.799499	CG5781	-	protein_coding_gene	2L	12696426	12697323	N
FBgn0032677	2	0.744364	0.792863	CG5790	-	protein_coding_gene	2L	18294840	18297347	N
FBgn0034717	2	0.744364	0.686954	CG5819	-	protein_coding_gene	2R	22293400	22296955	N
FBgn0032167	2	0.744364	0.562775	CG5853	-	protein_coding_gene	2L	9940773	9947648	N
FBgn0027586	2	0.744364	0.723422	CG5867	-	protein_coding_gene	2L	13236494	13239297	N
FBgn0036217	2	0.744364	0.798676	CG5906	-	protein_coding_gene	3L	11870457	11871305	N
FBgn0032494	2	0.744364	0.756487	CG5945	-	protein_coding_gene	2L	13239989	13241773	N
FBgn0036997	2	0.744364	0.694441	CG5955	-	protein_coding_gene	3L	20466944	20469592	N
FBgn0032588	2	0.744364	0.794696	CG5968	-	protein_coding_gene	2L	16549181	16549959	N
FBgn0031914	2	0.744364	0.717047	CG5973	-	protein_coding_gene	2L	7437492	7445882	N
FBgn0039501	2	0.744364	0.800078	CG5987	-	protein_coding_gene	3R	27248234	27251007	N
FBgn0039421	2	0.744364	0.790167	CG6036	-	protein_coding_gene	3R	26344290	26345473	N
FBgn0029826	2	0.744364	0.679206	CG6041	-	protein_coding_gene	X	5948160	5950208	N
FBgn0034725	2	0.744364	0.692153	CG6044	-	protein_coding_gene	2R	22404177	22408540	N
FBgn0039491	2	0.744364	0.778041	CG6059	-	protein_coding_gene	3R	27121618	27124688	N
FBgn0029828	2	0.744364	0.610136	CG6067	-	protein_coding_gene	X	5955629	5958283	N
FBgn0036186	2	0.744364	0.759282	CG6071	-	protein_coding_gene	3L	11642906	11646033	N
FBgn0039486	2	0.744364	0.659259	CG6074	-	protein_coding_gene	3R	27102988	27106184	N
FBgn0036183	2	0.744364	0.796586	CG6083	-	protein_coding_gene	3L	11624528	11626125	N
FBgn0038337	2	0.744364	0.734316	CG6125	-	protein_coding_gene	3R	15402598	15407070	N
FBgn0032268	2	0.744364	0.7982	CG6138	-	protein_coding_gene	2L	10567255	10568012	N
FBgn0036162	2	0.744364	0.792149	CG6140	-	protein_coding_gene	3L	11463570	11465864	N
FBgn0036158	2	0.744364	0.782795	CG6149	-	protein_coding_gene	3L	11434695	11435476	N
FBgn0036154	2	0.744364	0.77921	CG6168	-	protein_coding_gene	3L	11319642	11321719	N
FBgn0038725	2	0.744364	0.786711	CG6184	-	protein_coding_gene	3R	19652369	19657866	N
FBgn0033862	2	0.744364	0.784869	CG6209	-	protein_coding_gene	2R	13661495	13663598	N
FBgn0033865	2	0.744364	0.756092	CG6220	-	protein_coding_gene	2R	13691707	13693369	N
FBgn0038072	2	0.744364	0.753335	CG6225	-	protein_coding_gene	3R	12654577	12660860	N
FBgn0038720	2	0.744364	0.706947	CG6231	-	protein_coding_gene	3R	19616024	19632718	N
FBgn0038708	2	0.744364	0.79734	CG6255	-	protein_coding_gene	3R	19461879	19463066	N
FBgn0034121	2	0.744364	0.789743	CG6262	-	protein_coding_gene	2R	16359730	16363524	N
FBgn0039476	2	0.744364	0.313865	CG6271	-	protein_coding_gene	3R	27024968	27026109	N
FBgn0039475	2	0.744364	0.338339	CG6277	-	protein_coding_gene	3R	27022071	27023217	N
FBgn0036125	2	0.744364	0.783128	CG6279	-	protein_coding_gene	3L	11093371	11096245	N
FBgn0039474	2	0.744364	0.594112	CG6283	-	protein_coding_gene	3R	27020238	27021378	N
FBgn0039471	2	0.744364	0.333537	CG6295	-	protein_coding_gene	3R	27005899	27007055	N
FBgn0038730	2	0.744364	0.582471	CG6300	-	protein_coding_gene	3R	19771382	19773225	N
FBgn0032624	2	0.744364	0.796722	CG6304	-	protein_coding_gene	2L	17011476	17014700	N
FBgn0038921	2	0.744364	0.792284	CG6332	-	protein_coding_gene	3R	22014697	22016212	N
FBgn0036731	2	0.744364	0.788773	CG6333	-	protein_coding_gene	3L	17480129	17486230	N
FBgn0033873	2	0.744364	0.707812	CG6337	-	protein_coding_gene	2R	13833575	13835096	N
FBgn0033875	2	0.744364	0.607055	CG6357	-	protein_coding_gene	2R	13840053	13841743	N
FBgn0032632	2	0.744364	0.7964	CG6380	-	protein_coding_gene	2L	17291075	17292202	N
FBgn0036106	2	0.744364	0.72057	CG6409	-	protein_coding_gene	3L	10880699	10882386	N
FBgn0032287	2	0.744364	0.53056	CG6415	-	protein_coding_gene	2L	10703621	10704930	N
FBgn0039449	2	0.744364	0.461703	CG6425	-	protein_coding_gene	3R	26715165	26717389	N
FBgn0034162	2	0.744364	0.702292	CG6426	-	protein_coding_gene	2R	16869402	16871851	N
FBgn0039184	2	0.744364	0.679243	CG6432	-	protein_coding_gene	3R	24336922	24340645	N
FBgn0031920	2	0.744364	0.795229	CG6441	-	protein_coding_gene	2L	7474704	7476952	N
FBgn0037818	2	0.744364	0.753218	CG6465	-	protein_coding_gene	3R	10675560	10677251	N
FBgn0030933	2	0.744364	0.781315	CG6470	-	protein_coding_gene	X	18512829	18514867	N
FBgn0036710	2	0.744364	0.537786	CG6479	-	protein_coding_gene	3L	17337172	17339262	N
FBgn0030936	2	0.744364	0.794088	CG6481	-	protein_coding_gene	X	18521074	18522445	N
FBgn0034247	2	0.744364	0.637845	CG6484	-	protein_coding_gene	2R	17582007	17584012	N
FBgn0027550	2	0.744364	0.653762	CG6495	-	protein_coding_gene	2L	10761116	10764971	N
FBgn0036704	2	0.744364	0.794365	CG6497	-	protein_coding_gene	3L	17252377	17253937	N
FBgn0040606	2	0.744364	0.55918	CG6503	-	protein_coding_gene	3R	26424698	26425105	N
FBgn0036085	2	0.744364	0.796176	CG6527	-	protein_coding_gene	3L	10557023	10559082	N
FBgn0038909	2	0.744364	0.794672	CG6569	-	protein_coding_gene	3R	21866172	21867919	N
FBgn0035924	2	0.744364	0.796426	CG6576	-	protein_coding_gene	3L	8755989	8757167	N
FBgn0035673	2	0.744364	0.718821	CG6602	-	protein_coding_gene	3L	6072139	6073539	N
FBgn0032369	2	0.744364	0.772992	CG6614	-	protein_coding_gene	2L	11644619	11648839	N
FBgn0036072	2	0.744364	0.764857	CG6628	-	protein_coding_gene	3L	10165809	10167023	N
FBgn0037860	2	0.744364	0.795078	CG6629	-	protein_coding_gene	3R	11114671	11115706	N
FBgn0036687	2	0.744364	0.78898	CG6652	-	protein_coding_gene	3L	17020348	17022856	N
FBgn0038912	2	0.744364	0.726653	CG6656	-	protein_coding_gene	3R	21875293	21877788	N
FBgn0039030	2	0.744364	0.650292	CG6660	-	protein_coding_gene	3R	22923352	22924525	N
FBgn0036403	2	0.744364	0.786403	CG6661	-	protein_coding_gene	3L	14034776	14036751	N
FBgn0038918	2	0.744364	0.783313	CG6690	-	protein_coding_gene	3R	21911816	21913591	N
FBgn0039052	2	0.744364	0.727322	CG6733	-	protein_coding_gene	3R	23097728	23099191	N
FBgn0036031	2	0.744364	0.798488	CG6761	-	protein_coding_gene	3L	9700517	9703595	N
FBgn0037915	2	0.744364	0.787885	CG6790	-	protein_coding_gene	3R	11575901	11578745	N
FBgn0037934	2	0.744364	0.617981	CG6830	-	protein_coding_gene	3R	11680972	11684342	N
FBgn0037935	2	0.744364	0.561124	CG6834	-	protein_coding_gene	3R	11684672	11688133	N
FBgn0030951	2	0.744364	0.80244	CG6873	-	protein_coding_gene	X	18739216	18739895	N
FBgn0036490	2	0.744364	0.79717	CG6888	-	protein_coding_gene	3L	15207844	15208586	N
FBgn0030955	2	0.744364	0.592426	CG6891	-	protein_coding_gene	X	18775228	18781345	N
FBgn0036807	2	0.744364	0.782722	CG6893	-	protein_coding_gene	3L	18694187	18695648	N
FBgn0037936	2	0.744364	0.699929	CG6908	-	protein_coding_gene	3R	11688381	11690051	N
FBgn0036262	2	0.744364	0.570132	CG6910	-	protein_coding_gene	3L	12184984	12187860	N
FBgn0029733	2	0.744364	0.761892	CG6927	-	protein_coding_gene	X	4906900	4908821	N
FBgn0036236	2	0.744364	0.79186	CG6931	-	protein_coding_gene	3L	11990736	11992000	N
FBgn0037956	2	0.744364	0.697813	CG6959	-	protein_coding_gene	3R	11822702	11869460	N
FBgn0034187	2	0.744364	0.752909	CG6967	-	protein_coding_gene	2R	17062775	17066546	N
FBgn0037962	2	0.744364	0.79806	CG6971	-	protein_coding_gene	3R	11892306	11893297	N
FBgn0039228	2	0.744364	0.78643	CG6980	-	protein_coding_gene	3R	24807621	24808677	N
FBgn0029722	2	0.744364	0.793395	CG7024	-	protein_coding_gene	X	4705309	4707504	N
FBgn0038957	2	0.744364	0.799451	CG7059	-	protein_coding_gene	3R	22389780	22392349	N
FBgn0038952	2	0.744364	0.789027	CG7069	-	protein_coding_gene	3R	22372835	22375579	N
FBgn0038938	2	0.744364	0.735544	CG7084	-	protein_coding_gene	3R	22298805	22304420	N
FBgn0032650	2	0.744364	0.799847	CG7094	-	protein_coding_gene	2L	17554354	17555765	N
FBgn0038598	2	0.744364	0.797899	CG7131	-	protein_coding_gene	3R	18286620	18288777	N
FBgn0037147	2	0.744364	0.791832	CG7140	-	protein_coding_gene	3L	22026230	22028325	N
FBgn0031946	2	0.744364	0.790803	CG7164	-	protein_coding_gene	2L	7781465	7782760	N
FBgn0037086	2	0.744364	0.794188	CG7202	-	protein_coding_gene	3L	21491399	21492773	N
FBgn0038575	2	0.744364	0.186414	CG7208	-	protein_coding_gene	3R	18183656	18185715	N
FBgn0031723	2	0.744364	0.794202	CG7251	-	protein_coding_gene	2L	5587115	5588414	N
FBgn0036214	2	0.744364	0.785766	CG7264	-	protein_coding_gene	3L	11829030	11830844	N
FBgn0031372	2	0.744364	0.785914	CG7295	-	protein_coding_gene	2L	1869803	1871032	N
FBgn0032314	2	0.744364	0.787381	CG7309	-	protein_coding_gene	2L	10906270	10908893	N
FBgn0028848	2	0.744364	0.785928	CG7311	-	protein_coding_gene	2L	13708215	13710583	N
FBgn0032271	2	0.744364	0.778234	CG7329	-	protein_coding_gene	2L	10629352	10638471	N
FBgn0036780	2	0.744364	0.749829	CG7330	-	protein_coding_gene	3L	18148923	18153807	N
FBgn0036941	2	0.744364	0.797835	CG7335	-	protein_coding_gene	3L	20132032	20133268	N
FBgn0038258	2	0.744364	0.770575	CG7362	-	protein_coding_gene	3R	14751748	14754460	N
FBgn0035855	2	0.744364	0.801369	CG7366	-	protein_coding_gene	3L	8201078	8202417	N
FBgn0036522	2	0.744364	0.747106	CG7372	-	protein_coding_gene	3L	15619901	15624130	N
FBgn0030976	2	0.744364	0.747144	CG7378	-	protein_coding_gene	X	18900410	18911843	N
FBgn0035852	2	0.744364	0.789673	CG7387	-	protein_coding_gene	3L	8191522	8193116	N
FBgn0035817	2	0.744364	0.766503	CG7409	-	protein_coding_gene	3L	7754409	7755168	N
FBgn0030982	2	0.744364	0.780712	CG7423	-	protein_coding_gene	X	19082609	19083290	N
FBgn0037146	2	0.744364	0.686912	CG7470	-	protein_coding_gene	3L	21972002	21984606	N
FBgn0035842	2	0.744364	0.770475	CG7504	-	protein_coding_gene	3L	8131429	8137498	N
FBgn0035567	2	0.744364	0.799431	CG7514	-	protein_coding_gene	3L	4687587	4688774	N
FBgn0036738	2	0.744364	0.315112	CG7542	-	protein_coding_gene	3L	17549826	17550980	N
FBgn0036161	2	0.744364	0.795182	CG7551	-	protein_coding_gene	3L	11458490	11459625	N
FBgn0036159	2	0.744364	0.794196	CG7557	-	protein_coding_gene	3L	11445161	11446579	N
FBgn0036528	2	0.744364	0.777158	CG7579	-	protein_coding_gene	3L	15681633	15683445	N
FBgn0036727	2	0.744364	0.753145	CG7589	-	protein_coding_gene	3L	17470127	17474517	N
FBgn0037101	2	0.744364	0.795321	CG7634	-	protein_coding_gene	3L	21565426	21567785	N
FBgn0028935	2	0.744364	0.7905	CG7653	-	protein_coding_gene	2L	15876938	15880156	N
FBgn0038610	2	0.744364	0.708525	CG7675	-	protein_coding_gene	3R	18378124	18381178	N
FBgn0036703	2	0.744364	0.793997	CG7707	-	protein_coding_gene	3L	17243436	17244746	N
FBgn0035800	2	0.744364	0.78128	CG7716	-	protein_coding_gene	3L	7588608	7590998	N
FBgn0036689	2	0.744364	0.621163	CG7730	-	protein_coding_gene	3L	17027515	17029814	N
FBgn0031690	2	0.744364	0.780072	CG7742	-	protein_coding_gene	2L	5212395	5215081	N
FBgn0034447	2	0.744364	0.765105	CG7744	-	protein_coding_gene	2R	19452504	19455527	N
FBgn0034105	2	0.744364	0.795577	CG7755	-	protein_coding_gene	2R	16281630	16282946	N
FBgn0036415	2	0.744364	0.800951	CG7768	-	protein_coding_gene	3L	14218204	14218974	N
FBgn0032025	2	0.744364	0.763212	CG7778	-	protein_coding_gene	2L	8346620	8351112	N
FBgn0038565	2	0.744364	0.785948	CG7794	-	protein_coding_gene	3R	18023707	18025378	N
FBgn0036496	2	0.744364	0.77403	CG7804	-	protein_coding_gene	3L	15472197	15474110	N
FBgn0034133	2	0.744364	0.783425	CG7813	-	protein_coding_gene	2R	16496889	16499429	N
FBgn0034127	2	0.744364	0.793934	CG7848	-	protein_coding_gene	2R	16433852	16435954	N
FBgn0033056	2	0.744364	0.780829	CG7856	-	protein_coding_gene	2R	6057357	6059558	N
FBgn0030653	2	0.744364	0.782455	CG7860	-	protein_coding_gene	X	15568993	15570369	N
FBgn0033047	2	0.744364	0.738052	CG7882	-	protein_coding_gene	2R	5957621	5960183	N
FBgn0038248	2	0.744364	0.778271	CG7886	-	protein_coding_gene	3R	14626676	14642563	N
FBgn0038887	2	0.744364	0.783628	CG7907	-	protein_coding_gene	3R	21403735	21406690	N
FBgn0037547	2	0.744364	0.767597	CG7910	-	protein_coding_gene	3R	8087252	8089526	N
FBgn0028534	2	0.744364	0.621814	CG7916	-	protein_coding_gene	2L	13846752	13847799	N
FBgn0028533	2	0.744364	0.554419	CG7953	-	protein_coding_gene	2L	13847925	13849223	N
FBgn0028532	2	0.744364	0.526619	CG7968	-	protein_coding_gene	2L	13849400	13850329	N
FBgn0031004	2	0.744364	0.674241	CG7992	-	protein_coding_gene	X	19245158	19247250	N
FBgn0035857	2	0.744364	0.795336	CG8006	-	protein_coding_gene	3L	8211890	8213622	N
FBgn0033387	2	0.744364	0.747138	CG8008	-	protein_coding_gene	2R	9157907	9161436	N
FBgn0031010	2	0.744364	0.711319	CG8028	-	protein_coding_gene	X	19277176	19280349	N
FBgn0031012	2	0.744364	0.737634	CG8051	-	protein_coding_gene	X	19301330	19307925	N
FBgn0036075	2	0.744364	0.798192	CG8065	-	protein_coding_gene	3L	10215665	10216980	N
FBgn0036070	2	0.744364	0.796349	CG8072	-	protein_coding_gene	3L	10151827	10152984	N
FBgn0033999	2	0.744364	0.710587	CG8093	-	protein_coding_gene	2R	15214060	15215686	N
FBgn0030661	2	0.744364	0.787513	CG8105	-	protein_coding_gene	X	15587733	15589365	N
FBgn0037616	2	0.744364	0.794744	CG8136	-	protein_coding_gene	3R	8721371	8723051	N
FBgn0038122	2	0.744364	0.800105	CG8138	-	protein_coding_gene	3R	13181304	13182154	N
FBgn0038125	2	0.744364	0.797487	CG8141	-	protein_coding_gene	3R	13191599	13192509	N
FBgn0030864	2	0.744364	0.742372	CG8173	-	protein_coding_gene	X	17707401	17709653	N
FBgn0034021	2	0.744364	0.776921	CG8180	-	protein_coding_gene	2R	15472175	15482834	N
FBgn0033369	2	0.744364	0.79735	CG8197	-	protein_coding_gene	2R	9060461	9061924	N
FBgn0035693	2	0.744364	0.774444	CG8219	-	protein_coding_gene	3L	6200473	6203776	N
FBgn0037626	2	0.744364	0.79506	CG8236	-	protein_coding_gene	3R	8769394	8771150	N
FBgn0033031	2	0.744364	0.806638	CG8245	-	protein_coding_gene	2R	5668383	5669986	N
FBgn0033344	2	0.744364	0.795894	CG8252	-	protein_coding_gene	2R	8909432	8910349	N
FBgn0030684	2	0.744364	0.757558	CG8260	-	protein_coding_gene	X	15756318	15757767	N
FBgn0032004	2	0.744364	0.791329	CG8292	-	protein_coding_gene	2L	8216851	8218017	N
FBgn0034142	2	0.744364	0.731088	CG8306	-	protein_coding_gene	2R	16589518	16594646	N
FBgn0034140	2	0.744364	0.56242	CG8317	-	protein_coding_gene	2R	16574579	16576586	N
FBgn0036022	2	0.744364	0.391064	CG8329	-	protein_coding_gene	3L	9638112	9639021	N
FBgn0033069	2	0.744364	0.781528	CG8335	-	protein_coding_gene	2R	6200853	6201956	N
FBgn0040502	2	0.744364	0.557502	CG8343	-	protein_coding_gene	2R	6179726	6180356	N
FBgn0032003	2	0.744364	0.801116	CG8349	-	protein_coding_gene	2L	8215915	8216901	N
FBgn0040532	2	0.744364	0.752604	CG8369	-	protein_coding_gene	3R	8822008	8822838	N
FBgn0035708	2	0.744364	0.774016	CG8398	-	protein_coding_gene	3L	6609325	6619113	N
FBgn0033687	2	0.744364	0.787447	CG8407	-	protein_coding_gene	2R	12153071	12154263	N
FBgn0033913	2	0.744364	0.700462	CG8468	-	protein_coding_gene	2R	14219898	14230620	N
FBgn0038127	2	0.744364	0.793851	CG8476	-	protein_coding_gene	3R	13219644	13220578	N
[truncated: 1,655 more rows]
