# Supplementary material for: Microenvironmental Gene Expression Plasticity Among Individual Drosophila melanogaster
Source: G3 (Bethesda). 2016 Oct 20;6(12):4197–210. doi: 10.1534/g3.116.035444 (PMC5144987; doi:10.1534/g3.116.035444)
Supplement: Supplemental Material [file supp_g3.116.035444_TableS9.xlsx]

## Sheet: Table S9
Biological Process	Module	No. genes in genome	No. genes DE by G×R×S	Expected No.	Fold enrichment	P-value
tissue development	1	1119	32	8.34	3.84	4.02e-08
myofibril assembly	1	40	8	0.3	> 5	2.43e-06
actin cytoskeleton organization	1	219	14	1.63	> 5	3.04e-06
actin filament-based process	1	236	14	1.76	> 5	7.81e-06
mesoderm development	1	96	10	0.72	> 5	9.06e-06
striated muscle cell development	1	54	8	0.4	> 5	2.46e-05
muscle cell development	1	54	8	0.4	> 5	2.46e-05
anatomical structure morphogenesis	1	1641	34	12.23	2.78	3.8e-05
actomyosin structure organization	1	66	8	0.49	> 5	0.000114
epithelium development	1	1004	25	7.48	3.34	0.00018
tissue morphogenesis	1	656	20	4.89	4.09	0.000199
anatomical structure development	1	2973	46	22.15	2.08	0.000334
muscle cell differentiation	1	110	9	0.82	> 5	0.000434
morphogenesis of an epithelium	1	642	19	4.78	3.97	0.000699
muscle structure development	1	240	12	1.79	> 5	0.000703
establishment of tissue polarity	1	91	8	0.68	> 5	0.00128
establishment of planar polarity	1	91	8	0.68	> 5	0.00128
striated muscle cell differentiation	1	95	8	0.71	> 5	0.00176
developmental process	1	3281	47	24.45	1.92	0.00239
morphogenesis of a polarized epithelium	1	103	8	0.77	> 5	0.0032
sarcomere organization	1	29	5	0.22	> 5	0.00797
tube development	1	766	19	5.71	3.33	0.00955
development of primary sexual characteristics	1	56	6	0.42	> 5	0.012
gonad development	1	56	6	0.42	> 5	0.012
reproductive system development	1	88	7	0.66	> 5	0.0131
reproductive structure development	1	88	7	0.66	> 5	0.0131
genitalia development	1	34	5	0.25	> 5	0.0171
organ development	1	1230	24	9.16	2.62	0.0258
organ morphogenesis	1	761	18	5.67	3.17	0.0341
single-organism developmental process	1	3257	44	24.27	1.81	0.0353
sex differentiation	1	103	7	0.77	> 5	0.0359
male genitalia development	1	19	4	0.14	> 5	0.0376
tube morphogenesis	1	556	15	4.14	3.62	0.0439
reproduction	2	1277	342	225.08	1.52	2.95e-11
multicellular organism reproduction	2	1146	300	201.99	1.49	2.13e-08
insemination	2	23	21	4.05	> 5	6.09e-06
sperm competition	2	21	20	3.7	> 5	7.23e-06
copulation	2	29	23	5.11	4.5	1.46e-05
regulation of female receptivity, post-mating	2	22	16	3.88	4.13	0.00862
regulation of female receptivity	2	33	19	5.82	3.27	0.0298
behavior	3	549	17	2.93	> 5	9.79e-06
modulation of synaptic transmission	3	83	8	0.44	> 5	4.6e-05
single organism signaling	3	1290	24	6.88	3.49	7.42e-05
cell communication	3	1399	25	7.46	3.35	7.58e-05
signaling	3	1292	24	6.89	3.48	7.64e-05
response to chemical	3	879	19	4.69	4.05	0.000318
taxis	3	325	12	1.73	> 5	0.000408
chemotaxis	3	267	11	1.42	> 5	0.000483
mating behavior	3	124	8	0.66	> 5	0.00096
multi-organism reproductive behavior	3	133	8	0.71	> 5	0.00162
reproductive behavior	3	136	8	0.73	> 5	0.00191
multi-organism behavior	3	187	9	1	> 5	0.00194
mating	3	137	8	0.73	> 5	0.00202
locomotory behavior	3	188	9	1	> 5	0.00203
synaptic transmission	3	194	9	1.03	> 5	0.00263
cation transport	3	254	10	1.35	> 5	0.00275
ion transport	3	390	12	2.08	> 5	0.00277
metal ion transport	3	146	8	0.78	> 5	0.00323
negative regulation of synaptic transmission	3	15	4	0.08	> 5	0.00393
single-organism behavior	3	407	12	2.17	> 5	0.00431
biological regulation	3	3431	37	18.3	2.02	0.00602
male mating behavior	3	73	6	0.39	> 5	0.00767
multicellular organismal reproductive behavior	3	117	7	0.62	> 5	0.00882
response to stimulus	3	2358	29	12.57	2.31	0.0124
regulation of multicellular organismal process	3	625	14	3.33	4.2	0.0131
adult locomotory behavior	3	81	6	0.43	> 5	0.0138
courtship behavior	3	81	6	0.43	> 5	0.0138
single-organism transport	3	1374	21	7.33	2.87	0.0172
male courtship behavior, veined wing generated song production	3	22	4	0.12	> 5	0.0177
axon guidance	3	246	9	1.31	> 5	0.0179
single-organism process	3	6411	53	34.19	1.55	0.0188
multi-multicellular organism process	3	132	7	0.7	> 5	0.0193
male courtship behavior, veined wing vibration	3	23	4	0.12	> 5	0.021
neuron projection guidance	3	254	9	1.35	> 5	0.0231
male courtship behavior, veined wing extension	3	24	4	0.13	> 5	0.0248
neuron development	3	665	14	3.55	3.95	0.0264
regulation of nervous system development	3	260	9	1.39	> 5	0.0277
transport	3	1546	22	8.24	2.67	0.0303
inorganic cation transmembrane transport	3	94	6	0.5	> 5	0.032
cation transmembrane transport	3	94	6	0.5	> 5	0.032
neuromuscular synaptic transmission	3	55	5	0.29	> 5	0.0333
generation of neurons	3	884	16	4.71	3.39	0.0369
regulation of biological quality	3	991	17	5.28	3.22	0.0378
inorganic ion transmembrane transport	3	98	6	0.52	> 5	0.0404
negative regulation of neuromuscular synaptic transmission	3	9	3	0.05	> 5	0.0454
single organism signaling	4	1290	59	20.82	2.83	3.56e-10
signaling	4	1292	59	20.86	2.83	3.81e-10
cell communication	4	1399	59	22.58	2.61	1.06e-08
cell-cell signaling	4	424	30	6.84	4.38	4.48e-08
biological regulation	4	3431	97	55.39	1.75	2.34e-06
synaptic transmission	4	194	18	3.13	> 5	1.12e-05
regulation of biological quality	4	991	41	16	2.56	7.03e-05
regulation of neurotransmitter levels	4	111	13	1.79	> 5	0.000122
single-organism behavior	4	407	24	6.57	3.65	0.000169
taxis	4	325	21	5.25	4	0.000268
single-organism process	4	6411	142	103.49	1.37	0.000372
cognition	4	145	14	2.34	> 5	0.000384
learning or memory	4	145	14	2.34	> 5	0.000384
synaptic vesicle exocytosis	4	52	9	0.84	> 5	0.000624
response to stimulus	4	2358	69	38.07	1.81	0.000704
single-organism cellular process	4	4961	117	80.09	1.46	0.000809
signal transduction	4	935	37	15.09	2.45	0.00112
regulation of biological process	4	3154	84	50.92	1.65	0.00113
response to abiotic stimulus	4	373	21	6.02	3.49	0.00246
behavior	4	549	26	8.86	2.93	0.00301
response to external stimulus	4	858	34	13.85	2.45	0.00342
modulation of synaptic transmission	4	83	10	1.34	> 5	0.00349
neurotransmitter transport	4	127	12	2.05	> 5	0.00379
response to light stimulus	4	131	12	2.11	> 5	0.00519
associative learning	4	69	9	1.11	> 5	0.00629
neuron recognition	4	113	11	1.82	> 5	0.00789
exocytosis	4	71	9	1.15	> 5	0.00791
G-protein coupled receptor signaling pathway	4	191	14	3.08	4.54	0.00951
regulation of cellular process	4	2901	76	46.83	1.62	0.0109
memory	4	96	10	1.55	> 5	0.0125
cell recognition	4	119	11	1.92	> 5	0.0128
locomotion	4	567	25	9.15	2.73	0.0169
neuron differentiation	4	767	30	12.38	2.42	0.0199
single-multicellular organism process	4	3282	82	52.98	1.55	0.0238
learning	4	82	9	1.32	> 5	0.0248
neurotransmitter secretion	4	104	10	1.68	> 5	0.0248
establishment of synaptic vesicle localization	4	104	10	1.68	> 5	0.0248
synaptic vesicle transport	4	104	10	1.68	> 5	0.0248
establishment of vesicle localization	4	105	10	1.7	> 5	0.0269
synaptic vesicle localization	4	106	10	1.71	> 5	0.0292
signal release	4	106	10	1.71	> 5	0.0292
vesicle localization	4	108	10	1.74	> 5	0.0342
organic acid transport	4	65	8	1.05	> 5	0.0348
carboxylic acid transport	4	65	8	1.05	> 5	0.0348
response to radiation	4	159	12	2.57	4.68	0.0358
amino acid transport	4	48	7	0.77	> 5	0.0418
nervous system development	4	1550	47	25.02	1.88	0.0421
generation of neurons	4	884	32	14.27	2.24	0.0453
striated muscle cell development	5	54	5	0.15	> 5	0.00114
muscle cell development	5	54	5	0.15	> 5	0.00114
actomyosin structure organization	5	66	5	0.18	> 5	0.00305
muscle tissue development	5	28	4	0.08	> 5	0.00325
myofibril assembly	5	40	4	0.11	> 5	0.0132
cytoskeleton organization	5	628	10	1.74	> 5	0.0158
striated muscle cell differentiation	5	95	5	0.26	> 5	0.0178
muscle cell differentiation	5	110	5	0.31	> 5	0.0359
skeletal muscle tissue development	5	17	3	0.05	> 5	0.0416
skeletal muscle organ development	5	56	4	0.16	> 5	0.0492
myofibril assembly	6	40	4	0.07	> 5	0.00197
striated muscle cell development	6	54	4	0.09	> 5	0.00643
muscle cell development	6	54	4	0.09	> 5	0.00643
actomyosin structure organization	6	66	4	0.12	> 5	0.0141
molting cycle process	6	21	3	0.04	> 5	0.019
chitin-based cuticle attachment to epithelium	6	3	2	0.01	> 5	0.0352
sarcomere organization	6	29	3	0.05	> 5	0.0495
vitellogenesis	7	8	3	0.01	> 5	0.000116
sexual reproduction	7	969	7	0.85	> 5	0.0136
multi-organism reproductive process	7	979	7	0.86	> 5	0.0146
female gamete generation	7	616	6	0.54	> 5	0.0161
reproductive process	7	1043	7	0.91	> 5	0.0223
cytoplasm organization	7	60	3	0.05	> 5	0.0478
ion transport	8	390	11	1.03	> 5	8.29e-06
synaptic transmission, cholinergic	8	9	4	0.02	> 5	2.88e-05
cation transport	8	254	8	0.67	> 5	0.000711
response to insecticide	8	25	4	0.07	> 5	0.00166
synaptic transmission	8	194	7	0.51	> 5	0.00178
behavior	8	549	10	1.44	> 5	0.00278
response to toxic substance	8	34	4	0.09	> 5	0.0056
sleep	8	42	4	0.11	> 5	0.0128
single-organism behavior	8	407	8	1.07	> 5	0.0233
transport	8	1546	14	4.07	3.44	0.0486
