# Supplementary material for: Microenvironmental Gene Expression Plasticity Among Individual Drosophila melanogaster
Source: G3 (Bethesda). 2016 Oct 20;6(12):4197–210. doi: 10.1534/g3.116.035444 (PMC5144987; doi:10.1534/g3.116.035444)
Supplement: Supplemental Material [file supp_g3.116.035444_TableS10.xlsx]

## Sheet: Table S10
Flybase ID	Feature type	Chromosome arm	Gene symbol	Gene name	DGRP-229						DGRP-320						DGRP-352						DGRP-370						DGRP-563						DRP-630						DGRP-703						DGRP-761
					Female			Male			Female			Male			Female			Male			Female			Male			Female			Male			Female			Male			Female			Male			Female
					Rep 1	Rep 2	Rep 3	Rep 1	Rep 2	Rep 3	Rep 1	Rep 2	Rep 3	Rep 1	Rep 2	Rep 3	Rep 1	Rep 2	Rep 3	Rep 1	Rep 2	Rep 3	Rep 1	Rep 2	Rep 3	Rep 1	Rep 2	Rep 3	Rep 1	Rep 2	Rep 3	Rep 1	Rep 2	Rep 3	Rep 1	Rep 2	Rep 3	Rep 1	Rep 2	Rep 3	Rep 1	Rep 2	Rep 3	Rep 1	Rep 2	Rep 3	Rep 1	Rep 2	Rep 3
FBgn0000003	non_protein_coding_gene	3R	7SLRNA:CR32864	Signal recognition particle 7SL RNA CR32864	45.305	109.136	41.4444	48.0333	102.788	113.698	34.1578	95.9166	70.0681	48.4314	99.8428	153.868	49.2117	65.0645	54.2193	41.4292	103.06	118.501	46.4423	134.892	118.43	58.6476	96.6773	79.9187	47.1037	127.343	43.7981	116.193	96.5476		69.393	93.6686	46.9973	47.3141	95.329	75.0919	38.1669	149.977	45.7293	41.9948	177.791	127.349	117.247	124.339	97.3979
FBgn0000008	protein_coding_gene	2R	a	arc	13.3108	18.2933	15.1454	27.8431	39.1701	22.0115	11.9273	13.941	11.1461	22.8479	41.8902	34.8229	11.9385	7.33541	11.4723	18.9599	42.2512	48.4908	7.33398	28.5191	26.3813	17.3791	31.8903	26.8904	13.0468	27.224	15.2829	17.2287	41.5257		9.22482	11.0906	8.83547	15.8792	33.1702	35.769	5.37761	19.7697	9.62692	19.5811	26.1391	13.0796	19.421	25.0126	14.9187
FBgn0000014	protein_coding_gene	3R	abd-A	abdominal A	29.9467	15.666	55.915	8.22021	28.0665	30.9953	28.692	30.4415	55.023	13.3215	48.3767	36.1477	28.3442	30.9833	101.582	10.1347	28.4139	26.6059	28.171	131.266	202.67	14.5547	36.0143	41.3364	64.8968	38.3595	67.7001	29.4233	52.0516		46.9626	78.5581	41.6604	9.8394	43.2731	35.0232	25.6184	58.8697	59.064	11.7231	15.9127	30.6735	25.7988	79.1754	49.6671
FBgn0000015	protein_coding_gene	3R	Abd-B	Abdominal B	31.6138	73.5503	40.7953	9.71257	27.6761	32.8174	22.172	45.9908	60.1753	17.0283	27.0282	37.8787	45.1173	22.2167	116.417	15.4061	28.4064	43.6668	28.9627	126.397	182.105	6.77769	17.2677	36.2754	53.5887	37.6371	66.219	18.9778	37.9562		55.515	118.318	45.5867	20.6128	27.394	28.1652	45.5378	46.9026	56.1249	17.0315	22.0513	36.302	36.0996	50.714	69.1253
FBgn0000017	protein_coding_gene	3L	Abl	Abl tyrosine kinase	6.22736	6.98358	12.7958	2.73809	30.7901	20.9385	9.02533	21.9427	11.6943	8.71825	36.8386	25.4943	7.24559	5.42272	8.83179	10.5072	45.7769	28.2405	10.0755	35.5462	27.1883	8.52081	27.1849	37.555	13.8164	38.5181	29.5959	11.4575	35.4763		4.79344	26.692	13.8872	7.37605	35.389	46.3021	4.22514	30.065	8.27369	5.76012	24.6922	27.5839	11.9823	24.1596	13.6543
FBgn0000018	protein_coding_gene	2L	abo	abnormal oocyte	17.1543	13.0311	16.3309	14.2985	29.5987	51.3916	9.11394	14.8136	5.99005	12.2471	44.0656	23.4625	15.8599	7.06517	15.2405	23.9922	59.2657	37.1725	14.6703	28.2143	24.5909	35.5285	30.7598	43.6732	12.0107	29.8702	38.5001	15.6672	60.1942		11.7716	38.3525	25.9334	22.8793	30.3103	31.4088	8.58435	32.2586	8.81488	11.746	18.9682	23.3543	23.4396	37.9406	23.7589
FBgn0000022	protein_coding_gene	X	ac	achaete																											282.843	282.843			264.575									282.843
FBgn0000024	protein_coding_gene	3R	Ace	Acetylcholine esterase	29.4221	11.8066	41.0124	12.1531	29.7479	50.1621	24.9134	30.4912	55.3159	14.9387	27.7422	51.7171	32.3414	8.05071	108.7	8.47267	48.4866	38.1934	28.8864	107.729	119.02	7.78772	35.1565	52.6183	42.9407	45.6366	83.7827	13.5502	38.2406		27.4399	111.761	43.2407	8.24384	36.9008	52.3764	15.9918	51.7536	38.1944	13.9565	27.5795	44.9042	35.3215	99.9346	109.552
FBgn0000028	protein_coding_gene	X	acj6	abnormal chemosensory jump 6	49.1497	51.1127	57.9622	12.322	28.5879	14.5626	51.4817	49.0208	42.7705	9.8127	34.1255	31.958	59.6114	52.7661	23.2646	32.1351	41.8539	45.6705	48.5723	123.926	114.689	11.483	30.9577	29.2913	33.8147	42.0112	95.2035	22.2612	33.3272		44.5256	51.1914	45.1647	15.904	43.4755	48.0256	36.5477	51.6109	56.1497	17.8484	22.7355	17.6885	70.2854	130.326	109.314
FBgn0000032	protein_coding_gene	3R	Acph-1	Acid phosphatase 1	11.4444	9.56515	12.6718	16.2047	29.2253	33.9559	9.78477	20.9621	13.7456	5.14197	30.8787	32.9553	12.202	6.4389	14.6662	17.518	27.7659	22.6732	11.4326	34.5099	31.8507	21.5007	22.4122	24.7651	14.3987	23.2355	46.5866	20.7396	41.6203		8.32514	31.4608	32.9043	25.505	31.2481	20.183	10.4822	22.55	11.1308	12.6405	23.5004	26.3214	15.9736	30.4432	13.9357
FBgn0000036	protein_coding_gene	3R	nAChRalpha1	nicotinic Acetylcholine Receptor alpha1	43.1745	13.3218	23.7016	7.89332	26.7425	16.6566	32.1794	46.576	29.6097	12.5397	40.6879	20.4151	35.0962	14.5364	66.3022	14.7867	46.4953	13.3269	20.8813	113.517	141.438	15.9343	29.2594	37.3729	54.9194	64.0331	75.3266	14.6883	40.6215		57.6264	83.7447	53.6605	21.2773	22.6398	22.1419	41.1405	69.4518	43.1765	17.2032	28.7558	33.7325	38.0088	86.8812	70.2802
FBgn0000037	protein_coding_gene	2R	mAChR-A	muscarinic Acetylcholine Receptor, A-type	39.8082	14.8585	45.9086	11.9088	29.538	18.1051	35.3889	34.1943	57.1143	12.1322	20.5097	47.1958	50.0402	20.3148	48.8049	18.3245	49.7917	28.5233	27.2562	108.869	129.214	13.1551	22.5794	44.5033	63.2436	47.8638	116.142	9.54418	29.9315		58.2522	133.852	48.6972	5.87857	36.9341	26.8177	19.6159	49.1437	36.0457	20.0262	15.1222	28.3412	44.8292	87.8859	109.88
FBgn0000038	protein_coding_gene	3L	nAChRbeta1	nicotinic Acetylcholine Receptor beta1	36.5604	21.0506	26.5732	16.6122	13.0315	12.0114	26.2929	34.6022	44.7797	21.0717	17.6061	20.201	35.8475	14.159	56.1631	9.72022	40.1252	24.2155	25.8565	104.793	155.098	21.8979	15.2846	45.9004	42.9712	33.3574	74.2689	14.4956	26.9933		52.1224	98.225	51.2517	14.4646	19.4909	50.1827	26.7286	39.483	25.6914	21.7589	14.2438	23.7085	37.2709	77.9435	51.3725
FBgn0000039	protein_coding_gene	3R	nAChRalpha2	nicotinic Acetylcholine Receptor alpha2	69.6088	38.4356	54.4554	18.343	38.5887	29.0977	41.3534	46.6053	55.1524	29.0624	33.9506	47.7168	55.0248	32.1658	71.6579	19.8068	43.4967	30.4138	31.0505	145.036	118.577	25.0266	14.5708	68.8161	44.7317	33.0072	109.664	23.2064	48.9963		61.6317	102.978	36.014	24.2432	50.9187	27.281	38.912	74.0457	46.5544	25.4895	31.949	37.3232	53.2136	88.1397	120.295
FBgn0000042	protein_coding_gene	X	Act5C	Actin 5C	6.1968	7.51009	7.63303	11.9231	17.2612	19.7453	6.56448	9.83465	6.92041	14.0572	10.6564	29.7237	4.7572	2.8423	5.93314	8.58077	9.55369	20.4463	4.30266	5.99217	8.68313	6.81365	4.17264	17.0938	6.80403	13.2999	8.90964	12.5599	15.3817		5.36776	21.6128	24.7649	15.9094	19.1962	35.9313	5.77022	16.2836	3.62551	10.8298	11.8517	36.3368	6.2647	8.93219	5.09294
FBgn0000043	protein_coding_gene	2R	Act42A	Actin 42A	4.02167	5.5727	5.90015	6.81884	13.2891	30.8108	5.10183	9.02872	14.2785	9.69075	18.357	23.5103	10.3764	3.57584	8.81234	26.813	29.8564	34.1545	8.13685	19.1817	10.338	10.1454	12.6464	26.4363	29.1826	16.7791	19.6388	17.9722	17.6283		15.5746	18.3434	17.57	12.4142	21.2964	19.2509	4.35156	5.90101	4.98651	7.97824	9.4449	25.3175	12.83	16.8437	7.94792
FBgn0000044	protein_coding_gene	2R	Act57B	Actin 57B	38.5801	11.862	57.8382	9.40109	12.8438	23.1625	32.5609	36.6682	88.2707	19.3188	12.7795	32.9684	32.2456	15.8317	114.496	23.8166	15.8374	30.8126	39.8871	111.432	187.036	4.42876	17.5103	20.4313	74.6156	45.8786	74.7738	35.1926	54.4938		41.6823	69.505	32.5452	27.4204	5.56557	57.4891	20.5307	18.9725	75.862	16.4816	15.9	29.074	57.5287	58.2774	71.4333
FBgn0000045	protein_coding_gene	3L	Act79B	Actin 79B	34.5411	10.8475	28.0959	24.6389	23.8938	17.6175	38.3216	36.7157	70.7387	29.5773	21.7865	36.4411	51.8421	24.0703	107.114	41.637	24.3438	31.6746	56.8922	86.3835	150.365	14.8394	25.3946	32.3138	122.178	57.8385	102.906	53.9925	87.1859		59.6749	96.3914	44.9633	45.1987	21.2956	63.7052	34.3255	18.8256	48.3509	29.186	15.3004	9.23148	71.2871	65.081	56.4345
FBgn0000046	protein_coding_gene	3R	Act87E	Actin 87E	34.2579	8.33113	38.686	8.1801	13.1813	13.0156	30.8596	34.652	79.1516	9.51136	11.4137	28.9594	32.7649	18.0283	77.3633	17.1641	14.5494	16.6265	44.3759	87.6229	145.177	10.7303	11.8552	13.5256	81.3589	47.6626	83.117	26.7205	38.223		44.4449	97.9701	33.5066	19.571	5.79536	41.5676	20.8533	29.5415	54.3693	13.7113	13.433	7.56638	64.6902	67.6054	58.4791
FBgn0000047	protein_coding_gene	3R	Act88F	Actin 88F	34.6	28.4343	48.8968	23.5914	35.5008	28.9105	62.3411	101.877	69.9315	33.7511	41.7261	26.1176	68.3192	70.6677	76.6594	45.3497	48.6833	50.0663	97.1299	72.3967	176.464	10.6294	30.68	36.3732	77.4861	58.941	125.423	65.2674	107.911		64.2581	139.54	66.7782	111.049	32.3119	112.336	66.6376	47.26	70.4799	23.3618	17.2379	43.1465	100.286	104.459	117.076
FBgn0000052	protein_coding_gene	2L	ade2	adenosine 2	11.1081	9.64985	7.46041	10.0553	18.8405	31.5086	4.4375	11.6791	11.0021	20.0068	22.0462	53.0051	7.47754	7.62264	7.93348	29.1938	21.9166	47.8474	12.051	26.308	18.6089	18.049	10.1446	37.497	6.15539	14.8617	17.1648	18.8692	38.0496		6.72961	23.8996	35.5784	13.2243	32.7597	19.3205	8.12383	12.9169	5.36224	24.456	31.0433	27.2174	9.08594	15.1953	20.9965
FBgn0000053	protein_coding_gene	2L	ade3	adenosine 3	18.5702	10.723	17.221	39.3363	32.8073	43.3369	12.4681	18.3578	15.5627	23.1875	34.3722	54.349	24.3622	11.3378	28.8679	44.8132	43.4055	59.5848	16.1422	21.9736	43.5365	19.9224	32.7234	53.9807	13.1632	7.96127	24.6622	36.9022	26.2016		12.8979	54.5585	20.4229	15.455	36.5701	29.1086	11.297	26.3845	8.02971	25.8293	33.7817	39.3511	22.5187	27.8207	26.7417
FBgn0000054	protein_coding_gene	2R	Adf1	Adh transcription factor 1	5.85433	4.60629	9.1176	9.82417	16.0113	28.2268	7.48163	9.93791	8.09257	10.6374	25.7287	17.9342	8.54419	7.13102	17.5432	7.47255	21.8242	32.8267	11.3555	26.597	30.0945	14.3314	15.8316	35.9816	14.608	13.4241	27.3914	18.2102	31.064		6.35516	22.4974	6.67725	8.21629	21.0955	32.301	6.48244	10.6044	6.48354	7.59964	24.3988	16.5893	12.1494	11.3513	18.9701
FBgn0000055	protein_coding_gene	2L	Adh	Alcohol dehydrogenase	79.9129	84.301	57.583	24.3648	21.7397	93.7153	39.6015	55.8584	55.3094	28.6666	42.5836	58.6464	54.3022	14.8041	39.6408	18.9182	70.7239	46.2611	37.8784	160.217	195.191	24.6461	40.648	63.9743	45.3447	90.365	108.041	44.7141	76.0018		39.3305	95.2061	79.5671	25.6753	50.8605	13.2265	50.5115	63.6889	36.4834	34.7462	29.519	23.8607	47.4679	61.7602	137.812
FBgn0000057	protein_coding_gene	2R	adp	adipose	11.141	7.3288	8.47574	7.73604	16.1625	13.7653	6.11515	8.78453	8.68885	10.812	8.50261	24.364	11.6958	7.59978	3.84691	14.8244	26.6172	28.0777	12.0818	13.5015	8.00999	7.77574	15.5024	22.1643	7.46182	15.705	23.8662	10.7952	22.8116		7.84141	17.8443	14.9532	16.1432	30.4352	18.7738	6.04683	7.26283	6.76552	10.6103	16.2168	27.2975	14.2102	26.1264	16.1505
FBgn0000061	protein_coding_gene	2L	al	aristaless	114.351	81.5615	154.983	84.6972	45.3902	109.752	78.5296	87.3496	117.131	51.7464	110.398	116.687	136.761	67.9454	198.864	102.313	126.686	79.3009	139.424	157.438	116.007	68.4469	105.326	118.314	57.5041	103.55	69.0278	56.7519	91.3456		178.781	225.298	51.6849	75.4563	158.185	78.2957	240.136	98.2269	112.316	30.6483	78.5508	87.2356	110.598	107.665	224.267
FBgn0000063	protein_coding_gene	3R	Mps1	Monopolar spindle 1	14.067	10.0856	10.333	21.9439	23.5682	34.3928	14.0207	14.9333	17.7084	18.9897	22.6816	39.0351	13.8592	9.10298	20.3873	33.7049	43.1029	58.3305	13.8643	40.4684	40.6161	19.4303	25.37	65.0211	24.0258	32.2151	60.0038	17.0643	65.5782		10.0707	33.4816	48.5129	21.187	21.3629	29.698	11.1476	11.89	12.3538	15.6854	19.1592	27.7352	22.1791	40.917	19.9702
FBgn0000064	protein_coding_gene	3R	Ald	Aldolase	13.484	11.0159	34.8506	7.64278	8.45326	8.06361	13.089	11.4959	24.2363	7.31401	9.75306	20.576	16.4203	18.1622	37.4596	12.3771	7.89666	21.1885	14.3999	72.9597	104.147	3.88478	8.72573	8.96496	15.3332	11.4157	61.4276	9.09243	16.4172		11.8905	20.8516	20.4846	5.73106	8.8824	32.2095	8.34808	14.1057	11.4169	9.10089	5.38928	9.45649	17.8998	18.3215	24.2285
FBgn0000071	protein_coding_gene	3R	Ama	Amalgam		224.972	160.075	93.1078	89.4291	164.605	211.542	183.068		106.684	147.612	115.336	269.117	185.189	282.843	85.9432		148.415	143.173		282.843	128.618	156.128	219.837	282.843	185.211	218.854	100.143	217.567			195.557	92.169	212.669	193.373	95.5373	282.843			136.617	101.014	185.415		147.969	211.064
FBgn0000075	protein_coding_gene	2L	amd	alpha methyl dopa-resistant	92.2561	66.0295	103.485	31.617	81.0679	68.5749	114.874	125.004	116.43	51.3825	104.231	55.2675	61.3901	55.9283	64.2492	52.5774	103.455	67.7494	138.892	40.7629	35.8108	51.6905	66.9688	81.5056	189.174	84.9569	58.1945	25.3109	91.0432		97.8315	83.532	72.1879	27.4697	82.6944	31.8909	108.478	101.487	63.7036	21.0699	54.9574	82.4487	95.3561	109.23	99.5266
FBgn0000077	protein_coding_gene	X	amx	almondex	13.6056	7.95362	16.7209	19.0415	29.6784	36.3926	9.96918	23.8899	18.9314	21.6146	50.5656	49.9708	14.3609	12.1123	17.1998	31.4729	51.6988	41.2807	9.18648	23.5351	20.9494	41.4495	49.3559	53.386	17.992	25.6644	43.1342	40.0723	77.8841		17.093	46.1813	34.04	15.741	67.3338	52.771	9.12611	33.346	13.6616	31.0677	46.2755	43.4306	15.2786	51.2395	29.4841
FBgn0000078	protein_coding_gene	2R	Amy-d	Amylase distal	53.3728	27.0491	52.5622	17.9538	18.3592	39.1151	33.3535	40.1195	64.7092	27.2841	29.6364	92.3593	34.4827	67.6944	58.3322	42.0109	30.9614	71.0418	46.7917	176.894	167.928	16.1908	24.7363	33.1846	64.7452	37.8694	101.146	44.3179	32.1087		104.348	163.041	45.1848	42.0151	53.6113	63.5275	51.645	37.3047	101.718	54.6539	20.8862	22.0854	47.1511	42.1239	61.659
FBgn0000079	protein_coding_gene	2R	Amy-p	Amylase proximal	48.6211	21.8096	67.1908	19.5336	18.3662	38.2568	34.4036	31.7521	59.9958	24.1914	28.3817	78.7505	30.9227	66.0592	62.1475	41.079	26.3591	65.4066	42.817	175.193	159.285	14.1389	24.6698	38.713	61.3794	39.0683	103.079	42.0196	38.2393		116.921	155.013	47.618	40.6689	55.1119	65.6501	45.8476	34.7815	111.676	53.5876	19.7648	29.7402	44.5365	51.5794	63.4491
FBgn0000083	protein_coding_gene	3R	AnxB9	Annexin B9	14.5733	5.06314	4.67416	5.86445	17.8915	10.8667	9.64037	14.4335	13.971	12.806	17.0157	50.9992	9.25696	12.0745	23.2122	17.1577	27.1351	23.6386	14.6853	53.6318	57.3712	7.41973	23.2932	28.2463	52.5476	36.9782	53.4649	15.7541	47.0266		8.85072	18.9172	15.0093	29.0489	25.4606	31.3415	10.9606	21.1749	15.3466	10.5267	9.43939	14.4319	18.7733	22.3365	12.4831
FBgn0000084	protein_coding_gene	X	AnxB10	Annexin B10	11.3958	9.11959	15.0014	10.4339	22.24	25.7162	12.3222	15.4037	16.5349	7.86289	23.7236	46.3173	15.7006	8.62421	21.6082	19.1586	25.6863	18.9434	15.6198	40.7576	36.8258	10.8781	34.6103	52.2132	17.5834	23.1592	23.3376	20.2401	47.4833		15.5704	25.906	24.0127	22.4289	35.5889	33.3844	16.4864	18.3887	13.6449	15.473	17.7528	19.0111	11.7344	26.9254	17.9732
FBgn0000092	protein_coding_gene	X	CG2650	-	149.348	202.185	224.048	65.7554	125.848	153.345	67.5971	98.8794	119.541	48.0447	128.637	126.042	93.8138	69.6019	112.146	55.686	158.242	59.8367	104.477	159.004	238.854	100.708	111.822	153.774	95.7305	112.076	151.47	32.1005	84.9103		157.203	212.145	113.786	68.4324	186.055	125.682	82.6948	139.226	139.302	46.9986	77.9521	54.0786	264.575	264.575	144.513
FBgn0000094	protein_coding_gene	3R	Anp	Andropin	152.78	239.756	180.057	41.7375	78.486	78.524	177.373	282.843	158.095	40.1842	119.173	41.8833	121.304	219.548	282.843	39.7366	51.9837	66.3691	183.608	282.843	225.814	14.41	77.9762	77.3107	186.13		199.603	42.5102	76.6236		179.979	282.843	173.625	16.5256	73.8275	80.9821	143.144	282.843	182.192	24.6464	36.1702	48.4588	205.71	216.084	238.909
FBgn0000097	protein_coding_gene	2L	aop	anterior open	6.06461	7.96145	17.8862	12.4786	29.7283	47.299	8.75183	11.9285	12.5826	9.36279	41.3153	37.5071	5.69098	5.11628	10.6133	8.07168	41.4081	40.9402	6.44813	26.0498	17.6993	17.7903	28.8808	59.704	10.6418	32.4154	19.5015	18.0677	35.051		10.2301	11.7717	9.71339	17.4329	34.3526	35.9303	5.02791	22.0957	8.99888	14.8738	26.8479	36.632	13.338	16.5723	14.1176
FBgn0000099					37.1333	30.2973	32.8536	18.4202	20.9131	13.2688	22.9276	23.7498	36.4541	9.90329	11.4668	39.3602	44.9616	26.3566	65.2515	12.3639	38.5197	19.5938	47.8041	106.142	180.967	11.7095	12.2972	26.3736	28.3458	18.6909	85.1596	11.8247	22.6422		38.6127	51.0164	23.4251	9.83055	23.206	22.9447	26.2703	38.0999	44.8572	15.4619	14.9421	27.3553	33.5847	76.342	72.2626
FBgn0000100	protein_coding_gene	3L	RpLP0	Ribosomal protein LP0	16.3937	15.5252	15.0466	9.94402	29.6666	22.1906	16.0973	22.0856	23.0312	14.0756	23.9578	16.2482	30.1841	11.9209	20.8724	17.2289	42.459	34.9517	33.1433	31.183	33.3892	8.46148	40.5806	38.4163	34.1212	35.2866	24.1964	14.4543	46.8816		16.3726	22.001	17.1325	14.5353	36.0613	41.2388	19.3325	21.6107	14.1246	13.7998	17.6913	23.4991	30.2324	29.8096	11.9555
FBgn0000108	protein_coding_gene	X	Appl	beta amyloid protein precursor-like	28.6756	7.91205	43.5252	11.9784	13.8998	41.38	23.0019	22.3316	42.7501	15.4545	19.9379	56.5291	23.7628	12.1136	73.9486	10.5731	50.879	30.1245	27.6852	107.565	105.602	9.23968	24.4763	50.716	42.6509	43.4143	94.9512	12.4132	22.6164		38.7453	99.6323	48.5315	9.75499	23.5556	40.933	18.8284	43.9191	31.6776	14.2621	6.21362	41.1489	32.4075	82.4625	96.9138
FBgn0000109	protein_coding_gene	3L	Aprt	Adenine phosphoribosyltransferase	10.4475	26.3472	17.3869	19.696	61.8905	52.0102	17.4523	13.0261	19.2667	15.5653	64.4385	52.5793	29.2106	21.6508	16.9896	19.4929	64.2258	61.6482	24.7147	52.9255	24.6195	33.6425	67.5996	78.9159	7.99775	26.8094	29.6907	22.6005	77.8697		19.6616	54.7297	20.8082	33.8296	74.8602	63.0652	16.9857	30.9111	15.2743	24.4512	25.7876	55.7973	19.6645	44.117	20.8684
FBgn0000114	protein_coding_gene	2L	aret	arrest	12.6268	5.68129	12.1964	7.93694	9.13573	20.2759	7.22058	8.59243	8.86423	5.21505	16.5106	37.539	9.5331	4.80412	9.92704	29.0479	21.3493	25.1296	11.7221	37.8022	41.2263	5.66936	14.3485	17.2883	17.0162	12.9105	27.9203	13.1531	22.4287		6.88797	19.7966	34.0797	21.4335	14.0365	56.2659	4.34386	8.40687	7.61878	12.2035	11.7711	14.1133	9.04618	14.7174	6.00424
FBgn0000115	protein_coding_gene	3L	Arl1	ADP ribosylation factor-like 1	5.95035	8.29182	8.5044	9.77998	24.5459	25.141	9.83057	12.2321	6.69654	13.6356	35.5881	14.4452	6.12372	6.44832	7.4308	12.7923	33.2345	43.9811	5.51782	17.1914	9.98123	7.607	30.992	34.0553	10.2937	16.9487	12.8944	13.4803	28.449		4.90372	19.8489	16.8784	7.42611	39.6238	23.6029	6.9872	17.3975	12.0001	11.2321	14.3307	18.2449	7.98232	22.7017	25.6565
FBgn0000116	protein_coding_gene	3L	Argk	Arginine kinase	7.33854	4.52598	29.0822	8.40905	15.8133	6.28261	15.8117	12.5678	21.8116	11.1333	15.8733	25.607	8.32691	9.21984	21.4931	21.5311	23.3255	20.2184	18.5565	75.0235	98.9405	5.61291	25.0791	7.29289	27.4064	20.0043	62.7284	18.0952	37.3624		24.3383	27.1584	21.4074	17.3315	19.4111	25.6542	6.02136	7.92361	14.3723	16.3642	10.9908	9.54709	24.7318	22.7683	32.0603
FBgn0000117	protein_coding_gene	X	arm	armadillo	9.54522	3.14379	7.20029	6.68687	6.07696	33.1977	6.79809	9.9444	10.5038	6.04118	9.66174	26.52	7.20616	4.71232	10.7044	7.64209	12.3793	17.7501	6.87031	17.4637	22.6002	8.53176	8.60523	19.9785	12.0391	11.0834	18.763	9.37467	10.5984		5.87634	19.3883	5.14669	8.34913	10.0716	30.587	5.97434	7.5448	7.72756	7.95648	7.05995	22.0551	11.9023	12.5246	11.9294
FBgn0000119	protein_coding_gene	2R	arr	arrow	13.3947	12.7738	14.1127	10.0528	22.5908	35.392	15.2126	16.307	12.8595	9.77388	39.4267	24.7023	11.4282	8.66845	9.92941	17.2607	25.3432	14.87	13.2641	25.7945	11.9819	9.15163	23.2584	22.7443	13.4129	20.5727	17.5449	12.8836	29.7044		10.269	15.7174	29.0001	9.02315	26.2959	30.0531	7.06074	26.0456	10.607	11.2961	14.2745	25.014	14.9026	25.1996	13.556
FBgn0000120	protein_coding_gene	2L	Arr1	Arrestin 1	24.1152	13.6616	53.3237	8.78345	26.464	56.7848	13.0657	17.6129	64.5923	9.0616	32.7348	152.558	22.3178	12.0802	87.5526	25.2161	46.7963	53.7249	36.0932	122.019	82.7674	9.07615	26.8781	41.7399	37.0838	24.3018	92.8054	8.21906	32.7651		21.4137	70.9107	42.5223	15.2573	29.9179	50.3013	17.4451	28.1473	28.3736	12.3104	19.5365	46.8308	33.7266	38.2895	139.803
FBgn0000121	protein_coding_gene	3L	Arr2	Arrestin 2	24.1126	10.8293	59.6679	8.84276	40.8837	70.8246	16.008	26.5343	95.2775	9.11444	46.1408	192.429	20.2012	10.8104	101.329	25.1006	55.1532	72.7507	32.9071	122.21	86.4899	14.449	38.3591	61.9397	38.2372	31.4805	96.9732	14.5046	43.0873		32.8796	63.5578	47.5805	19.2501	46.4753	55.4641	15.4175	33.3543	44.8322	14.7867	19.5792	84.4985	41.9171	37.9805	158.291
FBgn0000137	protein_coding_gene	X	ase	asense	282.843	145.544	244.949	103.315			282.843	189.115	192.905	170.783	282.843		282.843			94.2027	233.98	222.639	282.843			128.858					282.843	166.228	282.843					162.801	125.498	282.843	282.843	282.843	264.575	282.843		224.082	264.575	170.913
FBgn0000139	protein_coding_gene	3R	ash2	absent, small, or homeotic discs 2	12.2508	7.03597	17.4293	18.4206	28.3279	32.5878	7.22987	5.10995	17.6209	14.5284	36.01	55.6646	13.728	14.7935	10.3369	7.38142	43.104	29.7468	11.3247	24.5494	21.6963	7.21486	33.5726	31.5586	9.97636	18.0236	11.3468	16.5348	41.998		9.6159	15.5047	23.4942	9.76875	32.4676	24.466	11.8887	11.7989	7.47339	16.4143	34.9849	20.6725	15.0734	11.1744	5.55813
FBgn0000140	protein_coding_gene	3R	asp	abnormal spindle	12.7225	5.0121	10.3574	30.9285	15.2744	16.1438	18.5316	12.3267	10.4516	22.6915	15.1122	37.1421	11.2007	6.72532	15.6848	36.1039	31.0729	45.8294	10.2205	40.5944	39.9228	10.8645	16.651	15.146	20.3716	27.7387	56.5793	19.8709	30.9363		7.09627	35.7948	43.5947	32.0162	21.3152	32.3876	6.60478	11.942	7.05077	19.904	19.9141	19.8675	20.62	24.6333	5.80364
FBgn0000146	protein_coding_gene	2L	aub	aubergine	12.9447	9.83912	7.85427	70.863	82.4986	103.991	9.7448	10.049	13.9109	39.0705	39.1849	43.1651	6.81663	8.20314	19.4177	48.0996	49.9434	86.7135	10.7353	40.4852	41.4779	14.3971	37.2585	32.6934	9.10015	14.8408	27.1799	33.0973	56.3539		14.6806	22.6846	40.7752	28.3392	29.563	29.3174	7.55405	8.41216	6.57064	42.2074	42.0649	49.5133	14.2637	23.2312	14.9331
FBgn0000147	protein_coding_gene	3R	aurA	aurora A	14.3333	9.8941	14.3976	13.8052	26.8778	43.257	17.7207	10.3901	15.6483	7.78071	23.9325	48.6887	9.0205	8.92253	16.5253	41.4689	66.6859	78.4224	9.14499	42.38	43.4358	12.8764	32.2302	49.6829	16.4002	24.6725	56.9452	28.499	30.4618		13.0916	26.8416	45.3652	30.7894	43.4758	32.7083	6.29958	16.0112	13.6665	11.4848	8.04938	37.7587	20.6092	44.4684	19.7811
FBgn0000150	protein_coding_gene	3R	awd	abnormal wing discs	10.7173	13.0213	18.8075	18.9396	32.3957	50.8817	16.1731	15.7217	8.24326	21.2652	41.2985	30.718	15.5677	6.05527	12.4383	14.1365	61.4712	42.3644	18.3194	18.8562	19.2349	11.1677	57.6495	67.6428	10.6814	31.3061	22.0502	9.58513	77.0377		17.9365	25.9222	11.9049	21.9013	57.7204	38.0884	16.0781	21.6285	17.9217	17.5938	24.3332	35.4849	15.2298	39.389	19.8944
FBgn0000152	protein_coding_gene	X	Axs	Abnormal X segregation	17.5104	15.0347	17.2418	14.2403	38.3165	37.4998	14.2872	10.4087	10.5863	15.8331	20.4872	48.5955	15.0914	14.7289	12.2272	25.5247	26.124	23.8319	9.51237	14.6539	15.8133	16.0686	26.1913	50.8124	7.21668	16.6542	14.2719	21.5237	39.7944		17.3801	8.94097	17.0475	12.3203	20.7668	16.5166	9.33336	19.2478	12.4227	10.9745	21.4059	25.7759	12.501	18.189	14.2944
FBgn0000153	protein_coding_gene	2L	b	black	29.6676	17.6528	31.9811	10.4121	15.7714	27.3477	31.3794	49.4607	47.0422	20.619	28.1946	39.2189	33.9438	31.9734	34.0887	24.4361	34.7516	19.7987	70.8288	136.1	171.176	14.6165	19.0063	31.6287	55.0508	54.3608	63.0444	15.2453	35.7881		41.884	67.5077	41.812	27.3501	18.4287	20.1805	19.3378	72.1991	55.7417	24.8167	23.1878	20.732	41.2688	55.37	54.1187
FBgn0000157	protein_coding_gene	2R	Dll	Distal-less	39.0839	27.5193	56.212	15.9599	34.1696	48.8242	37.1094	55.8242	64.1751	21.8047	40.3702	35.9473	42.015	31.6304	52.7641	23.2368	43.5592	32.9888	46.2404	144.455	96.6004	20.1451	28.8275	48.4454	86.3973	56.3413	88.7353	22.7687	26.2855		64.5352	53.4144	56.9277	23.9744	38.9549	38.4254	33.0731	48.7349	67.7007	24.7191	19.8482	33.2756	38.8542	74.2058	65.6715
FBgn0000158	protein_coding_gene	3R	bam	bag of marbles	27.9921	21.9983	26.3264	104.075	79.1364	120.898	9.21677	15.0224	12.1146	59.1845	79.984	68.4496	15.6499	16.9234	28.8573	42.0811	90.1923	141.772	24.8188	43.0099	40.8799	53.9009	50.9177	48.778	24.011	18.1191	67.3031	51.3534	90.9854		29.8671	51.4824	40.8058	66.1361	98.0956	67.0173	15.0171	19.2051	23.47	24.7041	95.1171	56.4874	28.799	48.8493	33.3897
FBgn0000163	protein_coding_gene	X	baz	bazooka	5.00348	7.09637	7.85536	4.62076	37.8057	36.3322	7.45342	20.5095	7.27188	7.28255	32.0847	36.5718	8.43986	6.5626	8.03664	16.0837	40.2631	28.8845	5.51465	17.9534	6.05308	10.4288	32.0897	38.3651	6.67172	28.0827	7.27816	11.2807	32.4745		6.6678	23.4093	12.5065	9.2362	31.0837	39.4133	5.84446	24.4526	11.0947	6.49237	21.1909	38.6608	7.99162	22.172	24.8337
FBgn0000166	protein_coding_gene	3R	bcd	bicoid	15.5052	6.03762	6.88063	180.409	138.376	134.381	13.2065	17.289	24.7933	122.822	99.9595	78.0074	13.4049	8.34264	15.4039	118.989	103.157	79.4793	13.1623	41.5311	44.3195	75.7564	108.577	104.128	25.4086	18.5389	59.6022	118.679	109.82		14.2792	31.4139	62.9351	102.373	87.4249	123.891	4.59401	15.7172	10.9367	129.167	65.0514	76.0824	24.0568	33.1145	22.5861
FBgn0000173	protein_coding_gene	X	ben	bendless	8.72698	10.6314	16.3315	10.8974	33.8429	29.6546	6.06141	10.2195	5.25822	12.1955	19.9638	26.8031	4.96243	7.9966	9.94265	12.1232	29.9728	18.7013	4.48462	12.0077	17.2732	11.4685	20.1919	43.6327	4.74573	16.7691	17.2798	10.6946	41.0258		8.32831	20.6039	24.6871	6.78674	34.3996	30.7851	5.64715	10.6291	8.89461	7.10541	18.2062	19.2597	6.75888	16.6207	15.2311
FBgn0000179	protein_coding_gene	X	bi	bifid	43.6852	20.7407	48.619	14.5448	38.2842	44.0597	25.9581	41.6805	84.1278	20.6657	49.3733	35.7675	44.1478	36.2054	64.046	17.5706	61.4386	50.2638	31.2263	125.607	167.328	21.2442	37.5624	42.4463	39.6747	34.8205	73.1463	17.4913	46.2146		32.1474	153.409	62.2748	13.1353	43.0948	21.8827	39.2983	68.0906	43.086	20.7449	31.3589	40.5182	50.1537	133.602	58.7862
FBgn0000180	protein_coding_gene	2L	bib	big brain	53.6563	38.6483	77.6404	25.3354	87.2036	37.5328	32.5469	47.591	45.9815	19.4065	24.9152	47.876	44.1185	64.0647	68.8011	33.6302	32.9145	51.6237	49.5581	32.837	103.971	15.7629	20.6736	46.1276	53.7007	81.9612	59.2044	18.376	30.488		54.3782	78.4198	48.5643	17.6166	60.1101	35.1018	49.9787	39.5468	44.3351	26.8528	28.6443	20.4694	32.3554	38.6695	79.0827
FBgn0000181	protein_coding_gene	2R	bic	bicaudal	8.60497	6.48176	7.44925	11.5458	20.4292	21.4696	15.3198	8.22224	2.93839	11.3619	15.1848	13.4106	1.66801	3.41674	10.5056	10.1288	25.3087	18.7018	12.094	14.8076	16.7659	10.9917	19.8403	19.5621	4.79613	18.7631	12.6923	11.9468	26.9664		6.98137	14.1347	16.3375	5.82861	22.8021	28.0178	9.21079	14.5759	9.7921	11.5797	4.8385	25.4799	12.2314	27.049	12.3377
FBgn0000182	protein_coding_gene	2L	BicC	Bicaudal C		192.764		73.0874	135.138	126.82	186.971	196.689	282.843	56.7139	165.123	116.997		153.672	282.843	100.872	152.214	282.843	180.019	112.069	282.843	38.0316	83.3698	97.0325	192.802			62.7873	117.231		264.575	185.379	109.109	84.0424	174.544	105.243	187.136		172.095	78.4861	89.6307	195.451			263.907
FBgn0000183	protein_coding_gene	2L	BicD	Bicaudal D	10.7667	4.29366	4.46215	7.01057	15.71	29.1689	9.8848	11.6592	9.23588	7.40321	23.0779	41.6731	8.38535	8.27891	11.6044	14.7675	29.0784	12.7453	11.5925	21.9003	22.9448	13.3438	22.4812	29.0744	14.7164	14.7324	27.9528	13.6615	27.522		5.53881	13.2615	11.0479	7.41315	20.6778	29.8252	6.64324	9.15771	8.64605	10.3322	20.2198	37.9117	13.5157	14.2613	9.22837
FBgn0000206	protein_coding_gene	3R	boss	bride of sevenless	22.9354	26.1749	70.2354	19.7086	16.6744	58.1447	16.0758	27.274	75.1034	23.6408	30.8544	96.5939	21.5946	24.0327	86.5851	21.9163	42.3666	49.0012	33.5573	124.721	126.248	9.30983	9.70466	65.9793	47.5738	47.5188	88.6369	15.3073	22.3063		29.5217	83.1296	44.8773	14.0441	31.2356	52.3738	18.9163	34.702	15.0671	12.2181	24.9977	41.0424	46.8179	40.6691	133.152
FBgn0000210					39.4815	11.1381	50.7756	6.24155	46.7005	20.2983	29.0243	30.7781	29.6893	12.8032	52.4555	39.1246	38.5115	14.5849	50.3664	19.8325	68.3743	31.3552	30.1866	77.6727	28.5847	10.178	34.0908	61.5185	41.7533	30.1449	61.5069	10.4597	48.8537		15.4193	47.644	12.9642	15.2574	41.9727	53.7412	31.8753	49.2871	29.3774	10.9453	22.8245	32.2865	32.0814	67.2272	63.1458
FBgn0000212	protein_coding_gene	3L	brm	brahma	10.9899	5.11007	14.1166	12.8853	24.9127	37.3232	9.77767	20.5209	10.5095	9.07631	36.7093	25.9502	14.4652	5.50355	17.3159	15.0326	48.5465	32.5086	11.7266	32.8619	25.9874	8.84069	26.8053	32.2983	19.9889	39.6983	39.0946	9.51237	28.9387		8.82885	28.6116	11.2719	11.3452	33.5034	33.3741	4.58145	26.9128	4.65338	12.5217	17.6203	43.8539	19.8363	27.2561	12.416
FBgn0000216	protein_coding_gene	3L	Brd	Bearded							282.843																		282.843									282.843		282.843				282.843					282.843
FBgn0000221	protein_coding_gene	X	brn	brainiac	18.678	6.24819	14.0097	21.8699	54.3494	58.1191	16.334	23.9778	19.2745	22.7166	64.9492	53.4473	17.7673	11.0733	34.6778	15.7588	87.1736	62.6116	11.724	14.797	35.1722	25.4256	40.9786	73.7345	7.60658	33.2993	28.1452	32.3091	49.2306		13.6725	29.3769	35.7891	41.0693	45.4739	24.0907	14.0891	22.5543	18.5167	21.0773	26.484	44.0381	28.7492	34.0726	11.7592
FBgn0000228	protein_coding_gene	2L	Bsg25D	Blastoderm-specific gene 25D	5.92534	7.73951	15.2608	10.1049	25.6256	37.2911	7.87658	10.0937	8.79099	11.9622	33.0861	29.2798	7.93508	2.31173	11.9687	13.2242	36.8605	24.4501	10.5136	28.7606	25.6852	7.59607	26.0298	34.8031	12.6637	27.7195	31.458	15.3613	34.835		11.1747	11.7277	29.2716	14.8528	39.3251	27.9124	3.10115	24.3924	7.17479	6.7383	26.9856	32.0331	7.97103	14.3294	17.9701
FBgn0000229	protein_coding_gene	2L	bsk	basket	16.6391	14.7644	13.9215	13.3327	20.8791	20.139	13.7481	15.1359	14.8506	10.1234	21.2908	31.8033	22.2945	17.0089	30.3473	9.33152	37.739	26.488	11.8405	66.1232	56.6037	14.2336	23.6864	15.0773	23.1273	31.7558	50.1527	10.1258	31.4607		15.5344	30.2629	31.6801	11.9941	37.7618	18.2911	11.4952	13.9501	12.3796	12.9538	22.3236	16.3989	28.1102	36.2555	27.879
FBgn0000233	protein_coding_gene	X	btd	buttonhead	51.5235	66.0843	78.3768	61.8053	77.7434	126.575	33.8059	62.0538	51.3476	62.0474	48.2946	70.5905	90.0217	46.8027	90.0337	49.956	110.366	73.0476	90.838	143.074	162.982	41.0537	80.6673	85.9482	46.59	133.618	63.2343	27.7792	72.4185		99.9513	97.3867	70.4252	47.0809	111.558	42.6641	34.7029	115.793	86.9001	52.8267	58.049	56.9383	51.528	68.72	100.774
FBgn0000239	protein_coding_gene	2L	bur	burgundy	5.30909	5.24712	3.82145	7.40372	14.735	10.7	10.4003	9.29885	10.3599	5.96902	11.9393	11.084	9.70977	6.52218	9.24994	11.013	15.4176	16.7055	9.74984	27.6254	25.3634	7.55352	13.849	14.1552	11.7737	14.2049	24.2115	7.77781	10.3876		6.69081	18.558	19.5227	11.7323	19.3234	24.9726	7.33166	7.7398	5.90148	7.41415	10.405	12.5232	15.1136	10.7699	4.1401
FBgn0000241	protein_coding_gene	2R	bw	brown	43.3921	31.8333	56.7161	13.8276	35.4098	55.4634	38.5657	42.1685	31.7849	20.7657	41.4463	55.5936	29.4227	29.3852	65.6385	20.0892	83.4121	86.0565	50.2464	137.584	215.969	24.3952	45.8439	99.9171	82.2436	64.9375	100.509	18.9072	57.8663		44.5674	64.0601	44.7401	24.0391	31.2806	46.4435	43.746	91.5771	74.5917	15.9784	29.7338	45.6714	68.63	120.59	98.8568
FBgn0000244	protein_coding_gene	3R	by	blistery	18.2849	9.42838	33.1239	11.337	10.63	26.9062	15.4424	17.7774	37.092	7.52578	17.4753	25.019	14.7863	8.06543	44.4536	14.9768	15.2173	27.8913	20.9936	99.9622	126.329	6.80883	16.8167	26.345	35.0671	24.1311	58.3723	14.4548	10.4324		24.8828	49.3122	25.6055	7.53798	13.1478	14.4194	14.5329	18.6138	38.8422	9.20634	7.89558	19.3998	22.0431	23.3667	65.1565
FBgn0000246	protein_coding_gene	3R	c(3)G	crossover suppressor on 3 of Gowen	46.5234	31.8086	62.8747	25.2634	33.4189	48.4611	10.2316	22.9662	35.2423	25.2643	70.7311	61.4443	18.8931	13.6842	21.1766	28.4905	62.0258	64.3388	22.4674	40.7424	40.6311	38.3529	40.3491	52.021	13.7822	19.254	19.1493	22.6271	53.6318		20.3651	28.9933	26.0314	19.8314	73.7844	38.162	24.2575	18.1971	19.7195	46.1972	31.9085	60.2456	19.9933	21.3067	22.5547
FBgn0000247	protein_coding_gene	3R	ca	claret	9.15202	5.43726	9.36388	8.92326	23.5279	21.4096	8.20324	11.9438	10.4999	11.6039	19.0741	9.17083	3.12811	5.81662	12.0107	7.7886	28.6362	17.866	10.7347	16.5396	13.2994	8.32558	15.4545	23.5703	9.31755	26.7254	23.4158	6.94297	26.2712		6.57203	20.9596	10.0469	8.03293	24.2589	27.1947	5.07508	20.1319	3.15951	5.5358	7.01417	13.5543	10.2068	13.4543	10.9872
FBgn0000250	protein_coding_gene	2L	cact	cactus	10.4421	5.29859	10.3946	11.5922	11.7695	20.6029	9.99438	8.9553	12.4792	8.23688	12.672	12.3089	11.9425	5.9852	14.1547	13.2784	12.3421	22.7729	10.7584	23.6915	20.8944	6.79959	5.01857	27.6542	15.9436	13.0828	36.0155	17.9095	13.5972		8.87088	19.6366	7.35582	8.29461	11.8908	15.7503	5.39272	9.07123	7.6532	10.9757	19.0548	14.9198	14.3363	26.7314	9.30637
FBgn0000251	protein_coding_gene	2L	cad	caudal	7.30544	7.56816	5.57162	17.6488	12.2186	16.4586	12.7729	9.17542	14.5985	16.0742	19.3068	36.863	13.2565	6.58015	11.7763	18.5592	31.2224	30.5262	11.9264	28.0494	23.9703	8.00235	12.7666	23.7663	12.2418	14.011	38.3918	22.1605	21.9036		5.87725	22.6078	32.507	19.017	29.4798	19.6598	4.46409	8.29369	5.12008	8.6531	20.9216	13.4533	12.1471	16.0153	8.83826
FBgn0000253	protein_coding_gene	2R	Cam	Calmodulin	17.6475	10.0593	12.7224	5.81309	12.6351	18.8727	9.86108	7.22366	8.20239	7.19078	9.49549	19.7048	9.80935	12.7548	11.5082	8.687	20.0854	11.5056	6.68197	32.4722	34.7664	8.23733	10.815	20.8931	8.43632	9.71508	31.4189	11.6778	13.9464		5.83039	9.43533	30.7602	6.82579	13.7814	12.641	12.8816	5.63924	10.3269	12.657	10.7245	15.3505	7.34155	17.6968	9.63479
FBgn0000256	protein_coding_gene	2L	capu	cappuccino	6.66783	14.9364	11.7158	9.83294	9.45994	27.6987	5.17779	10.5683	18.6313	8.69838	14.5294	33.6267	2.85219	11.1655	13.3994	28.1681	17.3519	24.5167	12.5733	14.2684	10.4786	5.72502	10.3236	13.84	9.33719	28.2015	33.6776	15.1082	23.6268		9.52891	15.0632	14.319	10.392	11.9283	61.4835	5.4384	19.4496	4.85049	16.2834	4.23499	22.4809	10.7784	22.5602	24.1742
FBgn0000257	protein_coding_gene	X	car	carnation	11.7714	9.464	13.2412	13.1413	31.8057	30.876	10.6243	7.23407	11.0591	12.0294	32.6229	22.5549	12.6204	9.40475	12.4049	12.0458	15.7827	12.2589	10.4182	21.643	26.3181	9.04897	20.2639	24.4992	13.6094	22.1014	23.3695	16.7644	21.8921		4.91534	21.9253	25.4527	9.27972	18.8319	21.8294	7.67933	10.9671	20.9446	11.2379	23.8222	23.9951	19.2903	20.7069	18.3678
FBgn0000259	protein_coding_gene	X	CkIIbeta	Casein kinase II beta subunit	6.57148	8.7605	9.21401	7.8706	20.4191	14.5436	5.16662	7.53633	10.7604	7.93887	9.04937	20.922	5.39173	7.69933	8.7578	3.89254	13.7498	14.8323	8.04382	21.0994	23.7474	7.3437	28.0641	33.6712	7.12205	18.5943	20.2754	9.98286	26.1892		12.4928	17.156	12.7073	6.50969	19.0489	21.7606	8.15592	12.4273	12.0609	8.1894	15.9561	18.5164	5.39121	7.80829	7.15085
FBgn0000261	protein_coding_gene	3L	Cat	Catalase	24.4208	11.1146	70.7611	19.5205	8.08096	25.1117	19.7357	13.2957	47.0555	6.45636	13.8808	26.6949	28.0062	13.7185	65.3433	18.1446	26.4658	27.3392	32.8028	120.804	153.816	6.80666	8.43209	12.3645	40.935	23.6404	60.4059	13.0847	21.4507		18.9737	33.4954	18.3099	14.7907	14.4571	23.8127	12.2231	13.0651	48.7074	9.39787	10.853	20.0484	28.798	23.2282	58.5819
FBgn0000273	protein_coding_gene	2L	Pka-C1	cAMP-dependent protein kinase 1	6.86973	5.94571	7.30942	9.12887	20.9743	24.5769	3.66143	5.94309	9.0302	9.61078	23.0868	15.8672	7.10571	6.09605	5.98112	14.2629	28.2634	19.2317	11.5806	12.9233	20.4539	6.01366	25.9993	44.0305	3.18595	19.5479	10.0835	12.3461	25.8816		12.0386	15.1842	33.7221	13.3781	15.733	19.91	8.25152	15.4845	11.3708	12.4964	12.0726	15.3146	9.21692	31.1333	14.1318
FBgn0000274	protein_coding_gene	3R	Pka-C2	cAMP-dependent protein kinase 2	27.171	81.1996	40.0781	10.7878	19.2997	44.8613	97.3384	54.246	31.2272	12.2499	23.2425	50.733	34.2212	73.084	44.9095	33.837	47.8242	48.9534	83.4467	67.2034	55.8243	6.36275	21.8702	37.4345	89.5528	126.385	37.9731	26.8259	31.1251		32.2439	66.7814	47.8598	21.8155	24.6667	41.5745	37.1503	32.9827	47.4733	17.9717	22.8541	34.0912	28.2489	84.5796	56.923
FBgn0000276	protein_coding_gene	3R	CecA1	Cecropin A1	142.178	186.785	244.949	55.3703	99.5226	102.516	237.927	163.21	125.472	56.4063	42.6333	236.201	173.393	77.1134	55.242	62.7517	67.7304	80.1905	124.449	152.706	185.261	22.3908	52.3241	93.5217	145.1	225.791	282.843	31.7353	66.5205		64.7505	115.509	172.515	32.5746	52.1986	76.8453	53.7668	171.822	72.3998	42.4502	28.9736	39.3072	137.092	201.923	190.557
FBgn0000277	protein_coding_gene	3R	CecA2	Cecropin A2	282.843	138.155	244.949	144.65	120.372	264.575	282.843		186.529	247.128		282.843	206.051	86.5556		126.994	282.843	250.634	113.196	192.315	212.605	34.5369	91.7025	120.073	224.272			198.717	204.701		188.797	147.934		115.663	194.537	132.464	42.0555		153.049	107.715	187.704	139.69	264.575		198.146
FBgn0000278	protein_coding_gene	3R	CecB	Cecropin B		282.843			264.575		282.843			264.575		282.843	192.928	150.666	199.147	282.843	282.843	149.386					190.736	244.949	164.644			259.807	205.512			282.843		282.843		143.251	57.5363	188.047	170.795	82.2562	176.366	282.843
FBgn0000279	protein_coding_gene	3R	CecC	Cecropin C	102.637	32.0756	82.2531	48.6817	116.068	135.116	127.106	282.843	165.013	153.442		278.746	173.011	61.4683	113.629	183.45	153.756	104.203	117.554	282.843	260.688	105.632	161.436	209.647	149.86	125.944	119.845	218.971	105.901		208.451	221.847	200.758	118.107	170.79	253.508	85.1143	167.103	264.575	83.8132	171.711	169.184	148.535	222.915	274.892
FBgn0000283	protein_coding_gene	3R	Cp190	Centrosomal protein 190kD	8.92539	6.16251	10.1704	16.9235	5.99828	14.5699	10.5132	11.6746	14.8531	14.1749	10.9964	20.3788	12.4653	4.36051	13.1025	5.26067	21.8104	9.09677	14.9992	30.2292	32.0689	9.63119	17.7371	22.2084	17.3071	20.5756	37.464	11.8355	14.5938		9.27346	25.4458	24.3155	7.79986	17.4178	31.4129	4.38702	8.26756	4.93159	7.8131	8.85634	15.8408	17.245	20.5544	5.95386
FBgn0000286	protein_coding_gene	2L	Cf2	Chorion factor 2	7.1493	6.86697	16.7053	7.05192	28.4989	21.7496	8.76186	15.9829	19.6672	6.71632	29.9904	22.3125	10.6062	4.03152	12.4192	23.528	21.6348	26.2769	12.5903	25.7748	11.4384	8.90112	32.8285	42.992	16.4216	47.1102	18.1326	10.2653	33.3373		7.80473	31.3515	14.7662	9.28783	34.4555	36.5648	2.90193	34.4668	17.481	6.14443	9.06965	19.7233	9.5189	22.8998	23.0035
FBgn0000287	protein_coding_gene	2L	salr	spalt-related	44.1231	35.4718	59.7249	12.7959	24.6558	44.8296	28.7008	51.7416	74.8887	16.0862	30.1628	63.002	58.6275	28.4626	45.1316	25.3985	24.4581	23.0943	72.0427	155.2	109.505	27.5659	29.7395	33.4952	36.2828	46.0407	71.5466	18.5522	11.6817		46.1126	91.3858	50.1508	19.6921	18.7611	53.8051	37.2327	43.9034	49.9398	15.5522	6.90992	20.2899	46.9266	60.0528	89.6492
FBgn0000289	protein_coding_gene	2R	cg	combgap	8.58222	5.47364	12.8608	8.35508	16.9791	22.8523	11.759	8.27037	14.0522	8.09574	13.8428	15.4522	5.43491	4.05285	12.7398	7.8571	23.0319	14.1897	10.5087	26.6263	29.0778	3.01598	21.322	27.538	10.7101	22.1231	25.4051	11.6236	20.0398		8.87428	16.6309	15.8776	9.97819	19.1359	20.4495	3.21118	11.009	3.89626	4.48704	8.05397	13.0456	9.64655	15.7354	9.10566
FBgn0000299	protein_coding_gene	2L	Cg25C	Collagen type IV	47.7734	16.297	39.8596	12.2754	19.0383	31.8891	27.7915	28.2822	37.0351	19.0506	36.0838	55.2759	36.2818	14.4554	80.8234	21.6692	24.97	45.0676	30.5684	44.8523	92.5655	11.2953	15.8775	33.0055	111.188	60.1475	92.6288	85.1841	100.137		17.9214	38.6968	15.0758	78.3277	41.3883	53.5001	28.3208	29.849	56.709	18.309	41.3912	51.7251	36.751	47.6764	53.2007
FBgn0000303	protein_coding_gene	3R	ChAT	Choline acetyltransferase	30.8871	27.3272	37.8314	14.2514	24.2015	43.8574	30.1019	53.7854	49.6754	16.3857	30.6546	77.0507	45.4913	17.5029	78.8119	14.3238	42.4306	21.2821	36.5629	121.441	140.511	19.9099	26.892	54.5496	37.8579	46.182	92.1032	16.9978	20.6115		48.2036	75.1378	64.4673	9.4955	10.7243	43.5441	31.139	37.2753	40.7659	13.322	20.7812	46.7512	36.6691	75.657	71.4581
FBgn0000307	protein_coding_gene	2L	chif	chiffon	4.44041	6.5061	9.50693	15.2621	27.0033	30.253	11.233	19.4175	8.50518	13.8728	25.1185	37.0063	15.5123	6.7848	12.0606	10.5995	48.5522	22.1931	14.606	34.2957	28.2674	7.48561	29.2105	41.1913	18.2303	37.0648	36.511	9.65375	39.049		10.0003	31.1765	26.8271	15.4439	40.2648	35.6552	7.62669	21.6268	5.26614	15.0565	22.4751	38.2257	15.9185	21.8022	8.36465
FBgn0000308	protein_coding_gene	2L	chic	chickadee	10.9086	9.71487	12.3121	6.48869	12.1347	23.3884	14.2045	8.8907	11.2791	9.77759	14.8343	13.9426	6.35365	8.52824	12.0537	8.26901	22.5074	17.5235	8.88993	18.1447	18.2796	10.3291	13.8576	21.8791	10.3281	8.73393	23.9567	8.11551	21.0935		4.02809	10.2441	17.2192	12.2448	38.3093	17.8829	7.74887	8.14416	13.6623	10.9976	6.61353	15.9741	7.64191	12.1329	8.87526
FBgn0000313					27.0884	9.47084	52.0389	20.7662	6.6446	68.7284	25.4858	18.156	77.5194	9.92405	15.4592	102.212	27.0539	8.65395	70.2631	16.3318	44.1547	50.4534	30.2999	93.8214	107.429	16.5903	9.32916	81.9686	46.9922	28.1099	94.7499	20.6639	17.99		22.9793	92.4592	48.9403	10.5823	14.7687	75.6957	12.7472	30.9994	50.6619	12.6166	21.326	70.6552	47.1277	61.8673	148.906
FBgn0000316	protein_coding_gene	X	cin	cinnamon	6.98186	11.5193	15.5881	14.0262	10.8735	42.6998	4.95743	12.5005	17.4968	18.7313	23.5713	39.6501	9.86089	9.59621	12.5896	21.149	29.7472	31.7595	10.2079	25.8281	28.7136	10.7799	24.4527	42.0812	8.78852	19.189	30.6815	14.7497	31.2602		8.72417	30.3661	22.5212	14.6453	41.1451	22.697	8.99695	21.4247	7.84163	10.8304	12.3595	19.1798	11.316	15.7607	22.2143
FBgn0000317	protein_coding_gene	2L	ck	crinkled	7.84045	13.792	14.5811	3.72606	17.623	27.4786	12.8562	10.1284	9.10865	10.3265	30.8319	38.1143	11.193	8.80307	12.541	16.38	44.7627	34.9225	14.5675	26.8903	23.807	21.2284	11.1502	49.5227	12.7619	18.6957	37.3785	11.8434	25.8762		10.8654	15.7581	15.5866	15.3427	43.6231	27.3636	9.41689	10.477	10.4794	10.141	14.8414	36.5116	17.52	23.4625	19.6965
FBgn0000318	protein_coding_gene	2L	cl	clot	14.9559	12.3984	17.0389	14.1565	22.3862	35.9931	9.5633	11.2355	18.8678	5.07763	42.1387	19.8329	15.5612	5.10365	12.431	13.8831	50.7187	39.1017	20.1298	29.9163	17.3951	10.2804	28.3364	64.995	11.5337	27.4281	19.0785	9.34169	44.0929		10.4407	19.7882	26.9103	13.9804	41.147	28.1975	10.4594	18.6035	10.842	11.8726	16.296	40.2019	17.4216	30.5612	22.0583
FBgn0000319	protein_coding_gene	X	Chc	Clathrin heavy chain	7.76092	6.26519	1.75524	5.81739	17.3152	27.0822	11.0992	7.72249	9.25719	4.15445	10.2753	31.9435	8.62454	4.70461	17.4463	7.15585	26.5979	22.932	11.2106	11.3599	10.7692	3.1528	18.6176	24.5112	17.0833	11.5063	11.3	7.13995	12.0396		7.06016	14.4327	9.89295	6.62064	18.6039	27.6884	7.42409	14.2285	7.99465	10.1709	13.5463	31.9016	10.3724	19.6118	17.8537
FBgn0000320	protein_coding_gene	2L	eya	eyes absent	32.822	20.2728	26.2712	7.56795	22.7119	37.3986	21.3287	28.7491	36.972	11.2201	8.20855	21.1918	32.7898	25.3002	34.3673	26.288	32.872	38.3776	27.8417	22.0984	37.027	16.8363	21.9384	21.4927	46.6984	22.0652	60.6812	16.8128	23.636		19.9673	51.6659	29.053	26.2486	17.3924	17.6975	20.7978	43.074	45.573	10.5661	22.5472	17.169	30.7185	54.1422	77.911
FBgn0000326	protein_coding_gene	2R	clt	cricklet	10.3326	12.4507	14.7783	18.9019	32.2216	44.5334	13.5497	23.5427	21.3998	16.8577	34.6329	31.0532	8.84798	6.11611	18.0719	16.0593	31.0254	44.7038	7.31806	21.4673	26.2232	24.4908	25.432	51.4107	11.2681	19.1844	24.8655	31.5047	55.9665		13.4324	18.3163	9.3151	26.2507	31.5389	35.7276	7.18899	15.5932	13.9175	17.9089	31.0002	27.8289	25.1964	22.7307	22.9026
FBgn0000330	protein_coding_gene	X	cm	carmine	10.7922	10.86	10.8442	7.31555	32.7959	40.8012	12.4718	9.29143	18.6229	9.65172	34.2227	35.0193	11.9588	8.42742	12.1207	14.6195	33.3453	35.5432	9.36992	22.0115	18.6628	19.6793	39.9027	31.9243	8.94863	13.8971	28.3832	20.1514	42.4449		9.52267	31.5957	16.6489	20.773	39.1441	34.0145	7.48981	13.8465	15.699	13.2299	27.6488	33.6541	13.3278	29.3916	23.8018
FBgn0000337	protein_coding_gene	2R	cn	cinnabar	142.346	160.026	88.0635	45.2415	150.807	264.575	89.7665	138.143	63.029	154.284	208.806	188.622	107.166	153.346	159.289	89.9396	226.147	136.423	123.505	154.858	220.682	108.603	188.682	244.949	110.76	187.42	148.04	114.011	194.779		170.857	113.421	170.8	136.404	171.622	171.938	146.227	110.06		84.1539	151.542	105.808	117.712	134.863	144.579
FBgn0000339	protein_coding_gene	2L	cni	cornichon	12.2461	5.82536	15.425	9.01164	36.3045	28.2847	5.43719	15.2125	14.7905	12.9622	29.9831	30.0077	13.7933	9.64918	11.1738	13.2395	50.4846	33.3892	11.8687	27.0167	16.7733	12.4595	10.534	40.8956	16.1971	25.9113	26.6314	13.3485	44.7518		10.6281	19.8813	14.7871	15.4015	57.6798	29.5603	9.64541	10.203	6.09296	6.64166	6.66372	29.2634	11.4518	14.7457	21.7274
FBgn0000346	protein_coding_gene	X	comt	comatose	18.8309	22.375	23.1363	9.39106	11.124	21.1114	22.1479	26.6106	27.8533	16.0291	14.8345	52.2724	17.1357	11.7092	33.2378	10.8323	28.1839	12.9711	29.5683	74.696	74.4039	9.99436	11.456	11.7109	37.9891	35.074	69.6853	14.3928	19.0347		28.3642	50.7062	49.5886	8.63029	23.6575	18.7748	22.6061	23.3872	25.4633	11.5771	17.2792	20.4904	23.8332	39.6351	45.1228
FBgn0000351	protein_coding_gene	2L	cort	cortex	11.3165	6.97628	8.61975	140.821	77.6232	168.327	12.0787	3.40467	15.9418	77.7968	113.811	81.8068	10.9532	9.51898	19.099	78.2181	63.6542	122.223	5.06039	40.5245	42.8345	39.2477	116.905	96.8902	13.6292	15.3982	55.5188	66.6081	133.795		13.4506	28.296	48.1973	80.2961	151.359	129.436	11.0752	9.36721	10.6967	39.1215	31.464	94.584	15.0678	35.1485	11.9644
FBgn0000352	protein_coding_gene	2R	cos	costa	11.9156	4.56082	9.7027	23.479	41.4631	34.7043	12.4111	12.4105	13.3709	12.629	22.2266	22.5216	9.37724	6.04663	13.6966	8.40892	29.3453	22.1182	14.9577	34.1666	34.7483	14.3176	15.2852	21.7829	19.2964	24.7898	45.8022	21.2843	16.5569		11.9291	25.3518	30.0479	20.4274	30.7787	24.0763	6.40946	12.4167	9.5409	17.3472	52.4978	17.2018	14.2722	33.2567	10.2332
FBgn0000355	protein_coding_gene	3L	Cp15	Chorion protein 15	94.7276	54.4479	98.9706	107.716	26.8655	195.847	80.3079	53.3626	117.106	197.901	44.7954	63.7584	107.214	43.6235	57.7054	203.445	52.0089	57.7853	188.297	92.4862	77.6073	95.1705	133.189	54.9734	152.096	108.955	119.968	165.023	114.718		73.8043	68.0929	44.2013	149.799	106.879	75.7846	85.0034	66.1383	144.279	173.417	107.546	59.1428	100.716	81.5837	96.2115
FBgn0000356	protein_coding_gene	3L	Cp16	Chorion protein 16	99.8467	27.7523	43.2653	242.763	160.274	227.177	84.0913	70.442	80.7949	182.815	113.801	197.318	120.053	66.9295	54.3252	172.212	174.955	169.824	190.431	84.9935	74.5585	175.647	115.388	163.026	159.545	107.334	105.749	171.492	111.876		124.188	99.1383	127.186	217.984	104.231	125.203	89.6988	84.4343	94.5344	268.235	184.874	193.115	129.794	93.2222	89.9002
FBgn0000357	protein_coding_gene	3L	Cp18	Chorion protein 18	133.253	43.6125	69.026	206.786	72.3059	200.912	91.8801	81.6219	103.1	188.765	76.1569	91.1655	102.071	84.1241	60.7231	182.576	113.132	60.3449	182.981	74.2835	69.4135	90.5198	41.3731	66.0145	142.394	119.446	133.265	167.268	72.8091		123.544	114.049	48.6245	180.125	106.711	129.419	115.613	96.1343	114.044	242.432	53.7747	41.1985	169.487	88.3584	110.559
FBgn0000358	protein_coding_gene	3L	Cp19	Chorion protein 19	92.2764	48.0312	46.7456	251.493	64.9728	199.463	78.5001	83.3223	94.6241	170.945	104.793	106.625	113.12	53.4905	52.2874	157.119	191.389	141.302	185.314	93.6337	68.9591	185.74	71.6775	110.885	157.149	85.1595	104.669	159.69	61.3829		117.64	94.9639	47.0998	163.919	121.065	85.9386	61.0994	79.2961	81.0128	238.62	108.187	157.294	101.588	105.189	90.3489
FBgn0000359	protein_coding_gene	X	Cp36	Chorion protein 36	98.4627	83.5629	71.1072	238.634	60.3355	234	50.3952	87.2505	61.4033	175.143	79.6528	106.684	72.8762	33.3734	41.7405	128.817	85.912	79.5788	128.486	78.5603	78.7855	138.371	98.1544	140.702	219.336	87.6486	96.0863	144.515	69.6383		86.6095	76.8436	94.9421	199.708	93.3193	88.8351	69.7157	102.866	67.1662	262.035	127.322	104.692	88.0822	53.6816	89.978
FBgn0000360	protein_coding_gene	X	Cp38	Chorion protein 38	98.5239	83.7384	66.0948	239.994	46.3781	249.444	51.5408	96.6682	58.8403	176.215	30.5927	90.6961	69.4541	33.988	40.536	144.768	92.5007	98.5643	117.807	84.2028	92.5551	142.693	70.1651	136.608	209.164	92.1716	99.278	149.789	33.9699		85.1864	78.7315	90.1084	198.055	101.238	91.9168	60.1521	99.9375	66.6059	254.642	129.11	104.88	93.2466	50.2775	86.1487
FBgn0000370	protein_coding_gene	2L	crc	cryptocephal	17.7591	5.26153	14.526	7.66363	14.1837	14.0462	10.8419	8.20329	16.5392	6.35451	12.6887	11.7504	11.5701	7.45464	24.3493	12.1607	13.5277	19.5827	12.6949	57.4926	64.7049	2.89615	9.80039	22.1431	24.4007	16.8225	34.9757	9.58485	21.0407		7.70157	16.0996	18.3905	6.18413	11.8714	19.281	7.46239	7.10447	22.7371	5.86041	3.86047	7.98784	14.7314	17.9629	9.07465
FBgn0000376	protein_coding_gene	X	crm	cramped	10.5837	6.17221	10.6844	18.7412	11.7421	43.4194	13.495	7.86274	16.0126	29.1227	26.0262	34.286	8.81778	4.83163	20.0602	24.0291	25.9495	22.8992	11.4285	34.3399	37.8976	7.21165	40.4655	34.8721	17.5555	29.0965	47.3882	29.3276	26.6103		11.2213	26.3003	30.8058	19.0221	33.3257	31.1744	6.68696	20.6556	4.64461	21.8182	18.9793	34.0276	12.3806	25.0042	15.7541
FBgn0000377	protein_coding_gene	X	crn	crooked neck	6.86029	11.1486	8.48098	14.6297	42.1512	29.2494	10.5624	5.44521	13.72	11.0153	40.1946	32.9871	9.18816	8.49752	9.01388	11.1239	40.423	19.3329	9.95289	22.676	19.3492	14.3566	37.4048	46.1973	7.33416	10.6236	14.5477	13.2195	42.4141		9.49508	19.7896	13.2237	18.4452	31.9188	30.0056	8.37163	7.66864	7.83058	14.862	23.2065	33.2535	12.1809	28.0206	13.9863
FBgn0000382	protein_coding_gene	X	csw	corkscrew	9.14406	6.41484	12.9642	8.20022	25.9172	43.7697	7.967	10.7862	13.9393	6.69894	24.8426	28.7744	6.9707	4.05784	5.29708	8.60069	38.1255	33.4869	8.75805	15.111	9.69566	6.70768	31.9203	41.9755	5.55614	21.1454	10.6588	7.04634	26.6022		6.85091	22.6848	15.3574	9.25157	27.8911	30.432	3.15337	19.8384	4.11471	4.36766	23.3802	24.9156	3.64044	24.1483	21.3868
FBgn0000384	protein_coding_gene	2L	cta	concertina	15.8394	9.6388	15.5825	14.6083	26.5844	24.5243	12.0173	15.2457	19.5654	18.3184	22.7118	29.1496	9.07661	10.8182	13.1124	11.6432	28.6308	30.8338	16.3839	33.6837	24.3853	7.45484	22.304	31.0969	14.6427	18.0442	39.8919	11.2872	30.344		15.2535	31.881	20.4991	10.2303	29.2712	18.8458	14.047	18.0573	12.9978	6.95281	9.48809	24.289	19.6616	28.936	20.6082
FBgn0000394	protein_coding_gene	X	cv	crossveinless	15.4312	16.012	18.6631	27.5613	46.818	26.2953	11.8622	21.7364	23.7348	18.8782	42.0178	60.3916	12.1354	12.4823	12.2429	12.7696	34.7798	52.1197	16.1564	36.0124	30.4996	20.1282	16.8621	36.8243	17.1532	18.1545	38.2799	24.2476	47.5941		12.4108	19.0737	14.2416	20.5749	41.6697	27.2536	10.5747	28.4357	9.92345	23.0614	18.7538	43.8701	8.47721	24.5212	8.79411
FBgn0000395	protein_coding_gene	2R	cv-2	crossveinless 2	55.3893	19.2281	33.4187	33.3441	39.2971	33.8651	19.0131	22.4679	32.1693	17.7537	19.855	49.6846	39.3702	18.76	88.2829	15.2867	29.8182	29.2936	24.5298	103.804	150.293	13.5703	17.0352	18.8461	56.4069	41.4403	80.6194	19.7764	29.4819		35.2728	103.891	43.3407	15.4159	29.9614	26.5351	20.569	26.2596	58.614	12.3168	13.0372	37.3867	46.6858	53.2922	59.7144
FBgn0000404	protein_coding_gene	3L	CycA	Cyclin A	13.2393	5.34525	10.6919	80.1813	33.7831	71.6671	9.01573	9.33325	15.7717	57.6464	17.2132	34.1059	9.23877	6.52887	11.502	40.6548	40.6549	48.2495	9.45905	40.6618	41.1039	11.0613	5.06673	30.3025	17.811	15.6109	52.343	46.5751	36.3156		8.02563	28.016	45.6191	42.2688	36.5883	26.6972	4.97304	13.3494	6.03112	30.5739	23.7225	41.4794	16.6875	22.9429	16.1523
FBgn0000405	protein_coding_gene	2R	CycB	Cyclin B	9.56237	4.21058	5.7342	80.7951	22.2799	83.6676	7.71616	13.1693	11.6885	63.1103	21.1184	33.5649	7.80534	4.54004	9.62334	53.7965	40.8199	39.7047	9.53033	40.4328	39.4878	16.8136	8.96717	26.6492	19.2399	22.8387	51.3401	54.4486	22.5649		11.8987	27.942	51.351	56.5875	31.811	35.5983	4.65569	8.63092	12.3354	29.0211	29.6301	20.8452	15.1321	22.6085	11.0445
FBgn0000406	protein_coding_gene	2L	Cyt-b5-r	Cytochrome b5-related	28.6952	15.1334	48.9545	22.5712	12.6601	44.9357	22.7847	14.227	35.5877	35.09	26.0294	61.5096	30.5171	18.2939	64.0123	44.4265	37.9351	69.199	41.0912	136.535	157.775	12.3761	17.2866	40.7158	30.6045	36.6515	97.5285	43.7138	42.6778		16.3511	45.8444	36.8553	36.8662	22.8987	55.491	23.2786	13.4045	60.6489	30.9025	26.873	42.3242	26.0684	56.8931	49.9992
FBgn0000409	protein_coding_gene	2L	Cyt-c-p	Cytochrome c proximal	12.9579	7.65612	13.0498	9.56737	25.8456	16.4795	21.0136	15.6335	18.9474	16.0337	29.0857	14.3333	10.0349	15.6405	14.1646	16.8101	33.28	31.2442	16.037	27.7465	41.398	10.5789	31.3726	35.5061	12.499	24.5465	43.4456	20.0088	59.2118		7.3048	33.6838	27.976	29.7947	30.486	43.447	12.026	15.6069	10.9503	19.5695	9.52384	11.4257	26.3233	24.1718	14.2496
FBgn0000411	protein_coding_gene	3L	D	Dichaete	41.9618	51.2006	54.1733	15.4554	28.9316	35.716	33.9116	50.5336	54.7847	7.96121	21.6989	24.2897	93.4584	42.7203	72.5132	25.2401	16.6483	34.701	49.2762	154.406	131.264	9.09907	40.8479	12.8994	38.2102	74.2583	103.546	18.536	62.1011		54.5687	77.148	76.663	20.2451	19.049	32.7521	52.617	125.518	48.92	20.9359	23.3609	29.717	66.1385	51.6113	83.0354
FBgn0000412	protein_coding_gene	3R	D1	D1 chromosomal protein	7.96431	7.59708	4.53446	10.7398	20.8354	36.7125	8.23317	8.15428	12.9853	12.5194	22.1429	14.6299	11.1899	6.15224	19.5441	14.4131	24.9997	33.1886	7.15064	27.2121	30.8778	7.91054	15.7623	22.9685	8.74499	13.7665	23.4146	11.9077	26.2526		4.41777	26.9702	7.04258	16.481	21.1187	33.3882	6.59495	4.04927	7.1191	10.8103	14.3747	20.1761	10.8442	23.5373	14.8668
FBgn0000413					6.20899	8.11329	10.3481	12.149	18.7772	16.752	10.0253	11.9837	17.6818	5.14787	17.5952	8.38726	6.90695	4.59186	16.3328	6.64885	30.0019	24.3938	8.59016	29.3417	30.2026	13.2284	22.6764	26.9161	15.7927	21.3088	31.1579	5.46768	28.0796		10.5788	20.5356	15.4351	9.51354	14.4054	24.8848	4.36796	17.3928	2.3362	6.91894	9.82466	11.3707	14.7526	23.4893	12.2092
FBgn0000414	protein_coding_gene	3L	Dab	Disabled	8.36179	6.91135	14.6193	6.23649	17.5152	37.7787	10.2715	11.1833	11.9501	6.69673	23.9645	38.1664	6.2893	6.74334	12.2736	9.27825	40.7269	28.1037	12.562	23.0429	7.75737	8.83616	28.8146	48.0023	13.505	32.9275	22.0313	6.66071	23.3275		8.48004	18.6263	15.6014	8.17248	31.6716	36.6146	4.7457	22.5909	5.29504	8.67679	7.7556	34.774	11.1297	19.8015	18.0282
FBgn0000416	protein_coding_gene	3R	Sap-r	Saposin-related	10.1643	4.98936	11.7204	18.3061	10.3518	41.3767	9.27861	7.96601	12.8078	6.73746	9.37756	30.8862	11.3028	3.11334	19.5222	18.5214	13.6678	30.0235	9.21841	39.3136	40.1292	9.79503	11.1287	22.3396	24.9094	12.8723	30.775	16.2034	12.1584		10.4418	16.251	11.5682	9.88025	10.6924	26.1342	9.85496	4.58582	15.9768	11.937	12.4793	41.7403	13.1429	18.0907	21.316
FBgn0000422	protein_coding_gene	2L	Ddc	Dopa decarboxylase	37.4425	34.8424	44.1147	20.0003	21.6748	29.4332	21.789	26.2378	46.0564	13.7577	19.1733	81.3764	53.1471	14.7004	79.901	13.3067	24.7029	33.4342	22.4509	129.689	133.131	16.9537	12.7582	14.6417	59.6278	26.6511	86.896	12.688	28.4026		43.3007	81.9148	48.4792	6.41082	22.2522	35.8426	25.2835	40.7872	28.8526	10.624	9.70173	27.1662	30.3448	44.3408	50.9086
FBgn0000426	protein_coding_gene	2R	SmF	Small ribonucleoprotein particle protein SmF	10.0492	9.07741	11.7166	23.1551	46.9617	26.2405	14.0884	6.30138	17.4485	24.2377	78.2475	28.6855	12.042	7.46833	21.6622	36.0854	57.7221	48.9831	8.4767	42.1836	39.9939	31.1003	39.9067	61.567	15.2558	17.9692	30.3149	25.9777	32.6376		15.1585	33.2902	16.3905	29.5427	80.0437	29.6249	10.9069	24.4718	7.08008	18.8192	58.0192	38.2806	9.57193	28.9881	19.0462
FBgn0000427	protein_coding_gene	X	2015-12-01	defective chorion 1	144.865	160.786	129.894	156.901	45.8622	113.73	86.5531	68.8738	80.8858	90.3065	62.0081	62.2811	54.0859	30.3662	76.0286	72.2573	58.617	43.7228	119.267	72.4147	63.0056	26.1912	111.455	47.4363	168.847	34.3437	69.5944	106.008	38.8413		56.7626	55.0704	125.904	174.508	39.0457	74.9375	67.8774	31.3862	84.7583	212.815	68.8798	48.6556	38.661	49.2012	58.9475
FBgn0000439	protein_coding_gene	3R	Dfd	Deformed	56.9715	36.722	42.0316	13.6531	35.9564	56.9579	25.7967	105.609	65.1652	44.2563	58.8225	75.052	58.4495	30.9749	79.1037	40.6463	73.7731	48.5262	89.0181	153.16	79.7991	56.256	45.075	80.31	66.3013	47.8882	92.4239	32.1507	83.6119		48.8246	80.2228	46.4233	28.4104	31.1527	30.9919	88.8433	57.5176	24.052	42.237	78.0643	59.7379	43.1559	56.3501	124.916
FBgn0000442	protein_coding_gene	2L	Pkg21D	cGMP-dependent protein kinase 21D	46.5696	18.4314	53.5847	19.8183	18.7597	46.4946	19.0988	53.6081	66.5824	16.5252	43.444	13.1897	36.356	13.7207	101.176	39.0056	43.7902	28.1435	36.0045	129.637	222.796	22.1066	26.1561	33.5382	60.9104	44.4149	83.4977	19.5507	37.0674		33.4831	50.9511	46.5633	24.2985	37.2336	16.6289	23.5712	47.4771	64.1657	19.2641	23.5138	24.2336	33.2789	83.5673	72.1036
FBgn0000447	protein_coding_gene	3R	Dhod	Dihydroorotate dehydrogenase	11.0386	12.7971	4.91783	11.6936	23.7011	31.3421	3.45591	10.639	14.2548	7.24475	23.9192	28.2276	12.4393	6.20343	9.94104	29.4762	26.9688	46.3516	12.4912	16.7298	11.7254	8.42348	15.9297	33.5643	9.76146	15.3082	25.9136	23.2951	31.1302		13.1654	20.6616	20.7717	12.2028	20.2214	28.9747	9.15975	12.2079	6.55	13.6291	16.9309	24.4088	6.24155	19.0861	14.2725
FBgn0000448	protein_coding_gene	2R	Hr46	Hormone receptor-like in 46	75.8015	30.1048	41.2805	22.9217	35.7794	57.944	49.8476	37.4145	51.3645	28.2128	56.9945	32.8046	44.167	35.8409	94.1361	23.0095	55.5298	35.3245	43.6848	97.7651	128.598	23.5198	46.371	38.1397	67.7343	55.6229	83.9505	18.0882	47.9342		38.4162	49.6637	30.5187	24.7175	37.0142	16.6558	41.4024	38.7017	39.1831	23.6369	19.7403	25.9868	36.9271	86.3084	51.6707
FBgn0000449	protein_coding_gene	3L	dib	disembodied	65.5066	68.7097	60.6506	134.153	172.047	264.575	52.6955	96.521	105.101	134.662	248.584	190.401	82.5455	63.0829	121.191	139.417	282.843		79.6171	94.3901	120.689	180.261		244.949	68.0726	165.873	110.827	148.197	282.843		67.8887	127.264	58.9925	185.257	264.575	142.484	109.141	157.59	106.532	110.47	171.687	282.843	93.2858	91.4878	282.843
FBgn0000451	protein_coding_gene	3L	ect	ectodermal	21.9207	50.0729	56.2608	61.6279	43.0362	59.0276	30.3051	43.0008	82.4254	45.0824	37.0906	65.8108	63.7645	56.9151	65.9414	30.0463	49.6682	34.7768	41.0739	105.168	128.913	27.4901	30.71	75.7105	59.5279	38.6592	84.1678	28.1359	34.882		25.2579	67.9438	59.5575	24.1792	25.7108	49.3618	52.7928	92.5473	89.6592	41.4749	27.7712	46.5259	52.2567	39.8046	96.5831
FBgn0000454	protein_coding_gene	3R	Dip-B	Dipeptidase B	6.55401	7.18909	6.38429	8.96506	6.77526	16.8442	21.1324	28.5707	29.626	14.5208	13.1654	16.1396	34.575	9.67912	20.3447	8.44301	19.6492	12.1089	15.5761	12.086	15.1635	9.59599	15.5293	22.4564	34.2512	16.7407	41.5752	11.5769	13.4281		11.79	16.6611	46.2348	12.5203	11.0095	28.5455	10.0189	8.06622	7.73649	9.89793	6.62868	16.6795	20.7771	17.6487	8.55136
FBgn0000455	protein_coding_gene	3R	Dip-C	Dipeptidase C	7.29479	14.1217	15.6219	7.74808	17.5551	22.2218	11.3028	11.0418	19.1684	6.84125	28.4901	14.1941	11.3194	19.8143	10.1906	14.6212	26.8449	33.9795	12.3638	72.0195	83.7906	13.1745	45.2557	61.3059	23.5664	18.6774	33.1583	16.9194	33.9924		37.8126	31.3461	45.0767	57.5374	37.7895	22.511	7.31305	9.35113	11.3763	13.058	13.4612	20.224	9.96835	13.634	10.7317
FBgn0000459	protein_coding_gene	X	disco	disconnected	44.9763	33.5776	36.4689	19.0453	43.5389	57.744	28.3109	43.8768	54.6817	11.1924	25.9573	45.8157	55.8307	9.95136	31.0186	23.232	27.948	25.5091	30.0858	182.228	177.787	18.5903	26.2392	62.8804	31.616	72.9257	84.5573	21.8817	49.778		25.6864	80.4624	33.5	24.1333	54.9501	37.4299	37.7553	74.6125	53.325	13.6282	29.6343	34.0556	22.1201	77.3979	84.9978
FBgn0000463	protein_coding_gene	3R	Dl	Delta	6.93679	8.71469	13.4715	47.1784	36.92	52.2883	10.6433	10.4691	10.7063	31.6911	36.8813	31.1569	5.89556	7.39841	12.747	30.2325	26.9806	27.3623	12.506	37.1519	35.6835	28.9673	20.6522	25.3618	15.054	25.9181	31.6713	28.4919	45.2182		13.1626	22.3133	19.4238	34.2744	29.3446	36.3196	8.67413	23.0356	9.81547	15.4037	25.726	25.4912	20.2864	21.5977	7.42826
FBgn0000464	protein_coding_gene	2L	Lar	Leukocyte-antigen-related-like	7.27815	7.43146	6.87132	5.74317	25.6838	37.9826	12.7077	15.6286	13.2139	12.4771	27.6052	38.7554	3.06153	4.46095	9.21724	6.99057	45.37	22.4244	7.74328	19.9508	5.95203	10.522	29.9266	51.4463	8.96353	28.2611	9.42238	10.8051	31.9495		7.96097	23.6932	17.8702	13.3784	29.2652	45.4279	4.05949	28.036	8.3774	8.66995	7.59619	33.3033	8.4549	33.3531	23.4822
FBgn0000473	protein_coding_gene	2R	Cyp6a2	Cytochrome P450-6a2	27.4148	23.3181	46.9403	8.20302	21.0632	65.1259	25.7913	34.1045	40.8577	17.2972	28.6972	92.5601	25.4047	33.0039	51.8326	33.0881	44.3334	34.7765	246.261	129.655	155.991	12.1138	17.0605	42.7245	60.0527	41.4972	95.8262	41.2552	32.507		38.3424	137.286	62.1223	28.6618	19.4989	48.6804	34.8204	77.7481	57.2978	16.5967	20.2356	37.829	68.5724	64.4594	112.379
FBgn0000477	protein_coding_gene	3R	DNaseII	Deoxyribonuclease II	35.2193	19.1014	78.2436	28.6343	40.0216	52.7266	34.0328	28.0427	67.3866	28.8395	58.1558	66.5525	33.382	17.4207	80.3984	40.6563	64.732	56.8129	55.1583	107.316	162.813	27.5784	25.7474	49.6259	35.7759	41.8565	86.3987	23.835	64.0035		50.3669	34.2169	50.8385	91.2847	79.2781	49.4116	21.6666	53.3112	54.649	50.9071	27.8763	36.0875	21.9882	43.3121	51.1783
FBgn0000479	protein_coding_gene	X	dnc	dunce	9.68811	7.21535	17.3853	5.35411	15.529	9.38273	6.95375	15.7404	16.5242	11.5741	20.1909	9.81402	9.00165	8.44039	9.04397	11.3022	26.4396	15.7573	9.71434	32.2445	54.5282	10.5259	12.5072	20.2334	6.11353	20.2743	30.2259	10.9521	24.3084		10.681	27.0931	37.8575	15.2758	12.8026	12.3199	7.20404	22.4824	8.06234	16.7786	11.1918	19.5889	6.42308	24.9363	15.0879
FBgn0000482	protein_coding_gene	X	dor	deep orange	14.0469	13.3764	10.3029	19.1116	28.6196	28.1794	6.88372	9.96064	5.49563	12.2378	32.8186	56.5569	10.409	5.79495	8.68114	11.3856	39.8723	19.5543	6.59682	16.5993	19.8907	7.84692	19.272	35.1671	14.6506	25.459	30.2639	14.3964	36.9189		10.4628	6.85092	22.4519	12.9903	16.1154	10.9895	8.90606	15.747	7.87784	19.1227	23.5584	26.8646	16.8149	17.0183	18.2701
FBgn0000489	protein_coding_gene	3L	Pka-C3	cAMP-dependent protein kinase 3	49.259	15.9173	31.6883	7.77208	7.00415	19.131	21.7342	19.4484	40.2924	9.33627	5.63456	9.52051	36.3888	17.6857	38.4274	8.25538	8.6358	9.41233	24.653	85.883	112.887	10.2804	11.779	10.1526	33.7616	24.789	52.5401	13.1379	12.6827		23.2412	57.3756	22.7555	11.2111	14.9461	33.6096	26.1372	20.9917	25.7581	12.4902	7.7271	12.6388	24.192	52.5343	64.1398
FBgn0000490	protein_coding_gene	2L	dpp	decapentaplegic	22.3489	9.78709	60.3382	5.92587	26.5744	18.2561	25.8074	37.9286	51.4953	5.97538	24.0032	27.5394	32.748	24.2393	50.4166	18.3101	42.7942	36.0699	45.4138	114.383	135.954	13.9476	32.9074	52.5889	58.5215	29.4766	73.2715	19.9479	20.7031		44.3492	99.5428	31.2702	5.66769	44.1724	39.2305	33.287	60.8638	62.6549	12.3607	26.0049	26.0957	45.7923	55.096	84.9637
FBgn0000492	protein_coding_gene	3R	Dr	Drop	31.4734	38.7784	60.3632	12.0706	29.1024	62.6933	25.0422	29.0018	59.5758	20.8479	21.9699	36.402	51.4623	28.3929	47.0349	25.0224	45.2544	46.7516	39.5231	140.787	159.672	9.85484	25.0083	45.0656	26.292	39.5483	88.271	27.8219	34.6578		28.507	69.5918	42.8905	29.3047	37.9299	26.9304	23.1259	48.1819	66.3391	20.6471	17.012	31.4358	30.8647	63.2261	97.3171
FBgn0000497	protein_coding_gene	2L	ds	dachsous	40.9817	23.5096	33.29	19.795	50.43	50.79	29.7646	50.5208	51.4038	19.5737	23.2186	19.0073	27.7483	26.6972	57.7868	16.7722	43.9663	45.5076	53.532	112.31	156.81	13.8078	49.4937	41.7822	57.8317	62.6845	86.5845	25.8475	28.898		51.2478	74.8293	58.8476	17.5862	55.5254	60.4239	27.1465	52.7174	46.6667	12.6161	54.1415	34.3654	36.4044	89.5493	95.8008
FBgn0000499	protein_coding_gene	X	dsh	dishevelled	8.82796	8.69354	7.12318	7.65829	17.5245	37.9124	9.08321	12.1796	4.60683	15.0141	18.2718	33.4565	9.75901	5.05014	26.2168	14.689	34.2941	30.3252	9.48435	29.2541	29.9731	3.77623	7.77255	21.9549	13.9964	17.5643	30.5506	8.14036	25.0272		11.4299	19.4958	15.9911	11.2395	11.8805	30.5682	4.57591	13.1209	9.1692	11.3736	9.80895	27.6984	18.4095	30.6012	7.94438
FBgn0000500	protein_coding_gene	3R	Dsk	Drosulfakinin	48.2943	52.0052	71.114	15.0935	63.0427	94.2589	54.2998	64.985	99.9851	12.7056	52.6293	73.1962	73.7527	28.3928	119.563	26.4471	112.905	60.0262	37.1701	80.2765	94.5817	29.6584	55.3057	80.7116	72.3119	86.3746	112.064	21.2125	87.7853		50.3212	102.695	57.6471	44.6124	117.756	89.3304	44.6142	60.6175	54.7672	16.8122	51.4119	67.1146	37.5428	71.6119	93.924
FBgn0000504	protein_coding_gene	3R	dsx	doublesex	27.7336	15.0714	28.346	10.7387	31.54	40.3494	28.628	45.4534	28.9304	17.4739	35.658	32.6527	59.2661	27.4742	47.0441	17.4846	48.1427	36.465	29.2563	143.561	194.659	11.3668	39.1133	62.9001	40.1439	40.1827	74.6455	16.1081	43.3812		39.4474	71.1083	31.8825	13.1287	36.8702	49.6509	14.7447	58.7782	54.4149	22.2755	29.8964	30.7199	31.9965	83.341	77.7088
FBgn0000520	protein_coding_gene	X	dwg	deformed wings	12.7961	7.82549	16.9996	41.3351	44.9156	13.4308	9.39572	11.1881	18.9087	22.5686	37.0059	50.7248	15.7258	12.6937	27.7024	23.9026	27.0065	37.4549	11.9171	28.489	29.6248	29.4484	43.7225	68.4616	18.108	14.5706	33.5655	20.2837	81.683		14.2264	38.9916	26.8313	9.69998	28.3241	14.8018	6.63108	20.0287	15.605	23.9901	43.4838	25.6037	18.8319	36.4904	22.2977
FBgn0000524	protein_coding_gene	X	dx	deltex	10.3355	7.76062	14.9745	38.4687	24.2108	50.5056	13.2176	10.9824	14.6158	32.6846	14.734	24.5514	7.58862	5.73553	17.9891	28.9495	48.306	19.1088	14.2416	32.2654	35.7364	13.1174	26.0831	53.9284	21.3816	21.4123	47.0099	18.9886	22.3308		14.7399	22.6245	35.8915	30.3065	26.038	33.8905	5.31222	11.5361	12.3436	29.9801	23.2228	22.9469	17.1438	23.5921	7.82725
FBgn0000527	protein_coding_gene	3R	e	ebony	79.73	46.2443	41.7436	18.0665	48.7923	45.4332	56.0037	52.2239	73.4414	19.5427	43.3848	92.2041	41.9342	41.2949	160.158	25.4636	34.4966	37.8856	113.644	129.451	246.996	17.9757	23.361	28.6938	62.6748	63.3839	130.885	49.7297	64.4615		65.5167	99.4533	75.0502	28.0901	42.2117	61.7568	75.7477	61.3243	37.7313	29.0373	14.72	34.574	93.9455	98.5296	121.369
FBgn0000529	protein_coding_gene	2L	bsh	brain-specific homeobox	135.73	139.555	110.339	21.0892	153.832	85.8481	89.5084	212.137	282.843	36.1236	143.151	117.347	140.862	83.9854	282.843	31.4159	80.0014	108.077	160.961	246.055	198.929	61.9377	72.4173	90.2555	117.511	122.764	102.659	64.1871	111.767		264.575	185.396	101.778	58.5128	126.556	129.978	157.741	123.887	128.177	73.1783	103.15	108.439	93.4597	93.0779	195.314
FBgn0000533	protein_coding_gene	3R	ea	easter	13.3526	7.53926	10.0265	38.8218	19.5128	90.4384	16.3604	6.7752	15.9837	22.3303	43.5285	41.2962	10.6758	8.68016	15.3031	24.0785	49.9328	35.6747	6.45795	26.8231	30.7466	24.1775	28.2123	77.3594	13.1365	19.3169	26.1665	18.0554	43.6096		14.5043	17.5905	31.0431	27.9959	35.3088	41.0328	7.62056	20.1257	18.8267	27.5696	8.77204	63.3704	15.2579	47.7131	19.001
FBgn0000535	protein_coding_gene	X	eag	ether a go-go	43.3479	8.09666	35.5516	12.2545	25.1436	47.499	25.8087	32.0871	27.608	15.0037	33.5976	52.2486	24.8426	13.7989	38.1254	6.73142	56.7914	24.276	23.493	100.459	124.468	15.1074	37.4941	47.7674	43.6692	23.2645	73.9361	11.0359	44.3681		42.0996	96.2165	46.4339	12.2242	35.6429	48.4919	25.9926	36.8271	40.2788	14.8759	21.4679	31.0237	33.6997	98.8405	72.0736
FBgn0000536	protein_coding_gene	X	eas	easily shocked	7.72816	9.0176	10.7809	12.4543	9.25974	11.4453	8.71928	9.1141	10.3241	8.15839	17.7576	19.9422	17.5811	6.66804	11.8237	12.458	13.7248	23.4341	11.0869	48.2343	82.8923	10.2508	16.8649	16.8772	16.1068	16.6342	34.0761	9.08444	20.9646		14.5676	29.1414	27.5535	7.55222	15.1137	18.5476	5.61668	4.65291	8.88417	11.6521	16.3302	9.18577	9.57748	17.4779	12.5633
FBgn0000541	protein_coding_gene	3L	E(bx)	Enhancer of bithorax	7.99739	8.54085	12.4851	8.03946	16.1084	21.4104	14.9854	11.4481	11.2335	5.81261	21.0213	16.9634	14.3338	6.91378	11.3333	10.6944	32.2829	33.6852	18.9818	31.4791	32.9435	7.27476	21.3362	29.4642	17.6333	32.3199	40.5962	6.40986	34.1628		11.5517	20.1572	20.9164	14.8828	27.8778	41.5425	9.76062	14.8697	9.26604	9.51924	8.51954	16.8214	19.5189	20.2607	9.33676
FBgn0000542	protein_coding_gene	X	ec	echinus	44.17	24.8117	40.2776	15.6044	45.2458	48.3458	27.5191	28.1292	34.4934	17.5044	45.3947	34.8694	40.6559	10.6141	28.6937	21.0471	73.0773	41.4077	30.225	48.646	57.8493	20.8194	28.6196	46.0341	65.6097	42.3368	47.3326	19.6271	49.6482		22.3399	57.6796	69.0696	15.2239	34.3243	66.1124	28.541	41.8727	33.6425	14.8632	34.4118	34.1437	45.0774	51.6072	55.5145
FBgn0000543	protein_coding_gene	3L	ecd	ecdysoneless	9.11218	12.2013	5.215	14.7079	21.0357	32.6622	8.09041	7.87125	9.52456	17.6464	30.4866	41.7761	11.0646	12.9876	7.81841	18.4243	24.3586	9.53062	8.45284	13.1457	23.8968	12.2517	19.8339	39.6715	11.8095	10.9891	34.0361	12.5708	38.8075		11.3078	18.5762	15.2193	11.3525	26.2257	22.232	8.40128	15.8477	10.812	12.4296	28.2577	14.5412	12.9471	23.808	4.13995
FBgn0000546	protein_coding_gene	2R	EcR	Ecdysone receptor	6.70644	7.09581	7.97756	10.0743	38.4561	59.5525	7.59632	13.4245	10.5898	10.5282	39.9306	47.7594	10.8601	5.16976	8.73549	13.2176	54.1982	40.3153	17.5664	24.9067	21.2647	15.9949	48.1754	63.146	13.7686	30.8973	15.5895	17.3307	45.521		9.12195	15.698	13.6022	13.8617	44.4553	55.6091	4.97195	27.5026	7.78521	12.2184	39.7476	61.2866	12.4141	29.6	18.3565
FBgn0000547	protein_coding_gene	2L	ed	echinoid	10.4395	6.44968	6.18184	5.46977	20.0742	24.6757	8.26463	10.7918	7.87986	13.0436	27.0097	21.9317	7.91185	8.09974	11.8183	16.1021	33.5392	26.8213	12.5848	26.3775	25.1047	9.67184	27.2804	36.1812	16.8448	28.5167	24.8192	16.0815	19.5498		7.53251	13.9506	27.7901	12.1834	31.9007	35.6419	4.54006	18.8175	3.82536	9.08651	23.3194	30.2188	22.2453	16.451	7.75867
FBgn0000551	protein_coding_gene	3L	Edg78E	Ecdysone-dependent gene 78E		185.563		44.2852	201.952	84.429	121.497	223	121.732	57.1333	91.9241	82.4103	170.171	138.948	191.418	105.645	78.3784	61.0347	189.201	282.843	142.501	44.7469	90.3023	71.1639	185.484	213.479	252.341	74.0268	103.414		172.459	187.356	116.37	110.883	77.3415	111.46	222.423	159.408	264.575	55.9444	49.183	191.31	140.486	264.575	211.064
FBgn0000552	protein_coding_gene	3R	Edg84A	Ecdysone-dependent gene 84A						264.575				264.575		282.843		282.843		192.382	282.843			282.843		264.575	244.949	244.949			282.843		218.031					282.843	264.575					282.843		282.843			282.843
FBgn0000556	protein_coding_gene	2R	Ef1alpha48D	Elongation factor 1alpha48D	9.81529	9.68095	7.49536	5.73907	8.82279	9.48003	6.64875	6.90296	10.4756	13.4972	10.8971	12.6314	11.5522	5.4132	17.766	17.4788	16.4127	25.8195	13.2539	20.7364	26.1797	5.71935	8.48041	17.4994	6.51053	6.93903	16.3886	15.9338	15.3637		8.32433	10.344	20.08	10.7477	12.4528	27.4827	10.2594	4.50448	11.003	15.3931	14.3704	14.3389	8.75291	5.29136	11.8941
FBgn0000557	protein_coding_gene	3R	Ef1alpha100E	Elongation factor 1alpha100E	25.2711	15.4098	32.0233	11.7887	15.247	30.3076	23.9434	22.5289	42.959	9.3687	16.326	36.6131	25.4531	12.6111	68.1795	15.7085	20.165	28.2912	28.8089	114.956	112.991	6.57961	15.3798	32.706	46.3257	34.1868	87.6179	11.1347	17.6833		40.3972	77.0392	33.0564	9.70981	12.7942	31.9608	17.2045	25.2641	48.3367	13.5917	8.76382	33.5407	41.5705	45.7439	83.2805
FBgn0000559	protein_coding_gene	2L	EF2	Elongation factor 2	8.22705	8.89624	11.1627	2.82824	6.99551	12.0138	4.27725	5.45829	13.3253	9.17946	9.12822	15.5357	8.73995	3.83069	13.0675	14.7898	9.25759	24.0753	13.0626	16.0854	15.4337	2.65337	5.6821	18.3013	6.51845	9.75507	20.7621	11.2893	11.381		6.5496	10.7816	12.9537	5.48418	8.81694	21.8263	6.3517	10.6506	8.43846	11.5865	14.3098	15.7493	7.40961	9.98056	12.1415
FBgn0000560	protein_coding_gene	3L	eg	eagle	114.267	114.65	244.949	25.4219	50.3364	61.3212	105.593	207.748	101.346	39.3986	76.284	47.1337	167.703	85.8401	106.495	47.3646	64.4191	57.9483	88.8954	92.083	239.743	20.5591	49.2407	34.1797	144.392	185.164	102.119	27.6047	59.4259		105.611	248.577	128.488	34.3107	68.8592	34.5792	105.511	108.675	264.575	28.5579	33.7822	46.978	210.889	144.699	140.128
FBgn0000562	protein_coding_gene	2R	egl	egalitarian	7.71471	5.37178	7.20023	3.83481	17.6926	37.9103	8.1532	10.59	4.32746	7.67294	15.7244	23.7575	12.3484	5.21781	8.45142	17.1219	21.1893	16.4786	8.54292	14.832	15.3639	10.4326	26.2238	34.1176	13.9093	27.5035	17.6219	16.9158	8.30468		4.61717	14.3047	12.7502	7.00005	20.9243	38.6532	4.90697	11.7219	5.34744	7.9141	11.053	38.2226	12.7861	13.3493	10.9848
FBgn0000564	protein_coding_gene	3R	Eh	Eclosion hormone	282.843	282.843	244.949	89.0807	221.522	230.961	282.843		282.843		282.843	282.843	282.843			192.382	185.819	133.016						145.387				211.423	282.843				152.405	200.318		153.627							170.914
FBgn0000565	protein_coding_gene	3L	Eip71CD	Ecdysone-induced protein 28/29kD	13.4552	13.7666	22.8075	25.6562	40.6531	25.0562	14.9185	20.3201	15.363	22.4906	40.0415	22.0423	15.8201	13.5094	13.9381	18.1352	33.807	31.0943	20.3085	48.3408	35.6386	13.9789	18.5537	41.2003	13.5747	36.8406	21.177	18.7495	50.143		20.3295	39.6469	8.34435	37.25	53.2104	20.2678	9.24215	22.3303	16.1168	36.407	28.6728	27.9082	9.3273	34.8542	22.1144
FBgn0000566	protein_coding_gene	2R	Eip55E	Eip55E	8.03208	7.71757	7.45742	17.2165	24.0863	24.4131	5.09961	6.10114	13.11	17.9794	18.4251	16.2192	9.88226	6.29377	11.3292	24.0462	25.9815	30.2795	12.7792	15.0358	6.83076	6.90866	32.746	49.1071	5.34385	17.3037	23.7925	15.8146	29.4877		9.44169	26.112	12.5741	13.1166	30.9532	29.2987	7.1401	11.1355	5.71711	11.0262	10.5119	28.9329	7.62301	23.8718	18.1989
FBgn0000567	protein_coding_gene	3L	Eip74EF	Ecdysone-induced protein 74EF	36.7926	31.2665	41.5082	10.4343	37.1878	38.1286	34.6574	35.2803	55.3486	14.9738	39.1992	25.4898	42.2052	10.652	39.2853	20.3437	53.5803	42.3933	31.1497	62.7121	108.866	6.01624	45.0055	52.3667	77.7609	45.8313	37.5525	11.2135	46.9573		46.687	76.4546	53.9469	12.9666	40.16	49.5041	23.7589	46.0599	47.6934	10.3046	36.6033	38.7615	68.422	98.8775	74.9674
FBgn0000568	protein_coding_gene	3L	Eip75B	Ecdysone-induced protein 75B	15.3365	11.6981	31.5298	8.46026	35.1517	47.4468	9.59032	27.7242	22.8999	12.6519	37.6847	35.6251	9.46061	10.8499	25.0205	14.3869	49.7682	40.4124	15.3684	56.4775	69.3011	8.08606	41.7753	49.5007	24.7418	31.3971	37.7613	13.7247	43.6751		12.431	53.5206	9.90102	8.01928	40.203	47.254	12.0694	37.5095	17.8797	9.35895	32.8158	44.7159	10.7036	46.9558	38.0817
FBgn0000575	protein_coding_gene	3L	emc	extra macrochaetae	25.1055	5.95583	20.727	13.4247	23.5388	27.6239	10.0963	11.171	16.771	7.49998	9.93392	37.5182	11.7171	11.0652	28.4224	15.0389	20.9556	20.7914	7.86129	31.8928	39.9992	12.558	14.8657	39.1076	15.7139	11.2281	33.5703	15.0362	18.3521		9.2454	18.9687	13.485	7.27575	20.51	22.7696	14.5159	13.944	12.6785	10.1576	13.5981	10.1215	15.5942	17.5589	16.8278
FBgn0000576	protein_coding_gene	3R	ems	empty spiracles	63.8396	51.7436	58.122	18.4429	70.5983	125.101	47.4153	85.336	52.4883	26.177	50.1946	65.9969	78.2299	60.6355	75.7247	24.3813	60.847	71.3898	62.4878	163.29	140.708	61.1958	51.2984	140.201	85.891	80.1262	93.4153	29.2342	89.4095		100.686	142.244	68.2438	48.2165	72.3249	44.7704	31.307	86.5415	68.0045	29.7252	43.2053	31.3389	54.8172	81.9992	86.5483
FBgn0000577	protein_coding_gene	2R	en	engrailed	60.2344	102.265	67.588	24.7033	36.3124	27.0244	59.8351	68.7773	67.276	28.4584	40.8688	47.6265	82.5049	68.7636	101.458	12.7976	42.8594	28.6285	93.9366	108.827	159.128	21.3169	13.6789	26.287	64.6385	81.6999	123.892	22.156	37.4431		88.393	58.9197	41.0495	22.8855	40.0744	25.3521	52.9822	68.3	94.3607	21.422	20.6066	24.8298	84.8331	107.626	108.676
FBgn0000578	protein_coding_gene	2R	ena	enabled	7.66663	5.08778	17.602	11.1167	27.6475	27.2422	7.7339	8.76221	22.432	12.309	26.2643	33.1155	10.2536	8.01577	8.47613	14.3468	27.788	18.1066	15.6489	23.0708	24.2479	15.6244	12.5106	38.3875	6.49174	27.8462	10.9155	14.0924	25.8912		8.64412	21.3566	8.30936	7.974	21.4872	38.0031	5.14152	19.509	10.821	7.6784	15.267	23.1826	12.6149	19.101	11.4753
FBgn0000579	protein_coding_gene	2L	Eno	Enolase	12.1064	8.03213	6.95919	3.81935	15.1403	5.44118	5.18994	4.32852	8.88225	7.49725	12.0702	7.90456	11.4061	9.54732	5.11452	13.3664	21.3395	20.8275	8.45483	13.7539	20.2708	3.39888	12.5299	9.38573	10.2782	10.6235	5.56356	8.49436	31.7408		9.64665	13.9219	9.61231	12.2073	6.99068	21.2119	10.3768	4.95361	7.24841	9.6602	7.48247	4.73707	12.6986	15.9625	11.4978
FBgn0000581	protein_coding_gene	2R	E(Pc)	Enhancer of Polycomb	5.87595	6.48234	13.3685	10.0494	31.3383	23.0137	9.62956	25.5614	14.8463	7.88535	30.2991	10.8485	10.0173	6.0756	9.43641	6.06006	43.0535	31.0659	8.84452	43.8234	30.3986	4.84702	34.9576	33.2325	14.7839	44.5013	30.3843	11.2927	46.0655		7.77617	35.8583	22.9293	11.9524	39.2573	43.5642	4.285	33.6369	7.64117	7.82311	17.7264	19.3719	13.3755	25.2795	19.7862
FBgn0000588	protein_coding_gene	2L	esc	extra sexcombs	18.3068	6.61923	12.2023	27.8078	52.4544	26.3172	14.7316	13.7819	16.4567	28.2577	42.2955	29.4941	17.46	11.0197	25.2892	32.7495	70.0211	36.3805	8.15475	37.1223	35.766	31.5336	39.0206	63.0984	19.5941	21.6671	51.4054	19.8417	57.7313		12.8171	21.6715	30.0331	38.1611	57.0457	55.0813	11.0626	10.2602	17.5578	12.9564	29.4371	34.541	20.9528	25.5598	13.8942
FBgn0000591	protein_coding_gene	3R	E(spl)m8-HLH	Enhancer of split m8, helix-loop-helix		282.843				264.575	282.843	210.103	143.78			282.843			221.254	282.843		282.843														282.843	264.575			193.3	282.843			282.843	264.575	282.843
FBgn0000592	protein_coding_gene	3L	Est-6	Esterase 6	54.0649	82.1867	75.0092	25.2791	24.4742	66.9538	38.5711	33.7278	54.4546	16.1586	28.4941	33.7591	40.068	32.2084	88.0458	31.6893	31.1121	42.7319	63.7606	163.981	184.427	16.5966	23.3091	38.6389	45.3656	43.3628	97.7954	35.0763	35.0108		41.4077	66.4531	21.0334	14.3772	40.3914	50.7124	22.5759	27.1373	82.5054	26.0741	22.2673	40.401	38.007	37.9185	200.684
FBgn0000594	protein_coding_gene	3L	Est-P	Esterase P	282.843	194.721	244.949	84.097	120.213	138.24	104.07	202.501	140.145	70.9221	115.641	95.6922				143.581		121.063	185.185		225.814	108.269	173.725	244.949	71.5094	136.788	104.815	80.8472	133.52		264.575			147.838	264.575	282.843	66.3857	67.8978	140.012	85.2126	60.7683	95.4938	171.048
FBgn0000606	protein_coding_gene	2R	eve	even skipped	192.162	209.764		66.807	46.6724	69.3413	185.357	185.245	157.494	74.2728	162.939	106.571	148.65	108.319	238.495	50.3426	85.3592	115.04	150.939	222.548	148.943	63.326	43.7443	244.949	192.802		206.795	150.886	159.436		209.503	282.843	62.5713	122.428	174.365	95.5245	118.023	83.2117	75.8976	78.8862	140.615	118.938		110.099	214.061
FBgn0000611	protein_coding_gene	X	exd	extradenticle	8.43949	5.17151	12.9928	10.2086	4.88493	31.36	9.20493	9.17645	13.6662	10.4915	14.7087	32.847	8.32008	3.48665	8.38417	15.6745	22.9135	23.7038	16.469	16.6835	7.98503	9.40527	16.725	16.0356	8.91121	13.268	16.584	17.3253	21.4139		13.0994	20.1621	4.8712	11.5883	19.4647	29.518	12.2211	8.581	6.43647	12.8824	7.87726	48.5119	14.6312	18.0598	6.84685
FBgn0000615	protein_coding_gene	2R	exu	exuperantia	12.1252	15.9915	7.77042	8.53237	15.452	31.7925	15.7837	11.0454	13.14	9.27835	17.4787	39.4208	15.5216	7.53161	14.0726	33.4902	28.5	37.455	19.2334	41.3752	41.6394	8.69189	4.74896	26.2261	16.4845	17.1984	54.4696	19.807	19.0258		11.7872	33.5016	50.716	17.1438	13.6458	52.088	12.8107	12.9903	17.1443	13.365	9.81781	20.7901	16.3126	22.9596	18.8655
FBgn0000617	protein_coding_gene	X	e(y)1	enhancer of yellow 1	6.06764	9.17647	8.01519	20.2399	17.9698	23.0344	6.72132	14.8387	11.7411	16.3031	62.077	17.876	5.89699	7.82906	11.9087	16.8025	31.0517	32.8103	12.0326	21.2928	29.5009	12.9618	26.1924	26.2483	9.30846	10.9883	19.5226	18.4131	23.1505		11.4824	22.2629	29.0463	32.5793	31.9216	39.9715	12.4509	13.684	7.71088	16.5134	29.9664	17.7942	9.78066	35.0845	18.5668
FBgn0000618	protein_coding_gene	X	e(y)2	enhancer of yellow 2	17.7997	13.4654	31.9534	26.7443	49.3694	42.0734	17.8961	24.6215	26.44	28.8645	60.377	54.7299	15.2157	18.9737	27.4474	31.038	38.8734	44.0121	8.82808	39.4808	25.1398	30.777	60.9721	86.0205	10.5435	38.5463	33.0581	35.6633	131.859		19.9531	34.1996	16.4403	24.3454	76.2639	41.0557	19.3651	45.9701	7.71076	27.5054	37.5752	72.5388	13.6718	55.0507	37.9964
FBgn0000625	protein_coding_gene	3L	eyg	eyegone	62.2689	37.348	39.4717	19.7706	64.4631	89.7439	24.5875	71.9352	54.4834	34.4158	46.9363	41.0417	76.6784	59.0894	63.7962	15.7592	18.7286	22.6264	58.6323	177.271	142.684	17.5758	44.9261	35.6246	74.441	55.698	116.428	22.6927	37.4481		51.7004	102.379	55.5023	30.1952	47.0241	22.3835	86.5876	77.1794	78.504	20.9542	53.0611	32.9495	76.3368	57.1374	142.914
FBgn0000629	protein_coding_gene	3L	E(z)	Enhancer of zeste	10.7045	4.22758	14.4041	4.89577	21.9968	21.3794	10.8998	11.2984	16.0135	8.82347	40.4147	27.5725	12.3059	10.4103	22.33	13.6336	46.2865	30.3258	8.66889	36.5543	29.0093	11.9082	25.598	43.5634	14.0541	11.4905	36.1849	12.325	52.3746		3.39414	30.7296	20.9717	17.8846	35.7153	28.0025	9.36448	13.5414	10.4257	12.859	34.4681	29.1185	16.2233	37.5694	18.0351
FBgn0000633	protein_coding_gene	2R	fas	faint sausage	35.0631	33.4398	27.2885	13.4299	32.9396	39.7137	19.8008	39.9392	38.4961	22.8268	40.0938	49.5401	55.3344	26.2087	52.762	17.3977	51.7773	42.923	29.6001	84.7732	134.429	14.6764	30.9033	49.6885	40.848	58.3677	120.219	14.4613	41.3264		55.4724	76.0236	58.9214	11.383	35.8223	32.694	43.2704	49.6637	36.0226	12.7187	20.7018	32.9371	64.5164	47.2929	148.818
FBgn0000635	protein_coding_gene	X	Fas2	Fasciclin 2	13.4996	9.51417	36.3379	8.32954	19.3088	38.4087	21.0152	24.3999	37.6089	9.52301	26.8746	19.9684	27.0706	9.25015	71.2957	14.7385	26.4486	22.3384	22.5514	95.777	145.591	12.8731	26.8739	45.418	54.7512	37.1193	76.7687	10.8569	20.4191		27.9553	37.2603	42.1223	12.8626	21.441	32.3429	14.122	25.6169	52.4326	8.04907	10.5266	27.3233	19.2576	51.6934	48.1648
FBgn0000636	protein_coding_gene	2L	Fas3	Fasciclin 3	33.7824	10.4065	41.0945	13.1613	12.3207	33.348	23.3939	18.6513	42.2143	11.6166	21.7015	17.033	34.8657	15.7384	43.1494	11.5039	23.3041	22.0453	26.6344	51.9439	98.2423	9.73191	23.9551	34.9587	67.5061	27.0459	69.4523	21.2677	19.756		31.7047	41.116	46.4995	16.6578	30.6552	30.3826	26.216	18.9639	60.8927	5.21361	23.9751	29.9342	34.9362	51.7207	52.69
FBgn0000639	protein_coding_gene	3L	Fbp1	Fat body protein 1	192.616	218.81		124.86	248.578	204.037	74.874	84.6016	172.232	141.148	159.522	277.941		282.843	185.191	156.798	282.843	193.687	282.843	282.843	144.661	264.575	244.949	98.9524	216.319	274.116	134.64	239.692	208.407		170.876	282.843	138.978	199.632	243.807	129.484			101.054	177.471	192.033	186.715	216.941	245.457	98.1803
FBgn0000640	protein_coding_gene	2L	Fbp2	Fat body protein 2				264.575	172.106	153.382	282.843	195.702	185.968	264.575	145.983	263.27	253.315	282.843	282.843	83.3505	139.169	160.187	282.843		282.843	83.6764	106.226	101.491	234.633	277.957	138.675	259.85	195.746			195.435	113.963	97.3321	264.575	166.328	282.843	189.642	128.931	94.0801	264.575	282.843	264.575	264.575	200.889
FBgn0000644	protein_coding_gene	X	Fcp3C	Follicle cell protein 3C	134.805	205.976	177.848	78.952	92.819	138.974	128.134	142.482	128.544	75.9656	86.4455	110.487	90.7627	67.4977	153.351	41.1831	179.618	100.374	135.675	91.7351	73.0606	54.8003	92.8871	87.2237	177.179	101.977	100.111	70.3156	134.909		106.772	93.0594	149.104	68.0845	134.309	132.692	162.583	110.697	80.8213	59.2328	174.549	161.357	70.1003	128.438	79.4176
FBgn0000658	protein_coding_gene	2R	fj	four-jointed	60.928	16.3127	68.4715	21.222	57.23	65.6976	29.7464	47.8958	50.8552	38.6652	40.0247	48.1504	120.411	34.2879	138.736	29.4112	63.6883	47.7439	50.1128	114.049	189.047	24.2224	31.3288	81.7221	64.3988	48.7336	94.7504	43.4587	71.9006		71.8162	132.227	76.5196	36.5593	49.4983	69.8999	32.0588	64.1094	40.8874	30.6995	36.8568	33.9825	38.6676	70.9599	129.891
FBgn0000659	protein_coding_gene	3R	fkh	fork head	32.083	18.5616	41.3	6.89259	35.6412	48.2633	27.1289	29.8419	46.0946	9.04645	40.4584	17.5107	30.6567	21.9498	58.1103	11.9221	40.4399	25.9475	30.8972	129.343	170.569	17.1695	46.8142	48.1255	70.463	62.8233	103.007	17.1454	38.1074		54.0842	105.262	35.8768	11.3787	37.1065	41.9479	24.0837	53.1887	62.4086	6.39311	20.6202	43.3463	39.1794	53.6045	73.4518
FBgn0000662	protein_coding_gene	2R	fl(2)d	female lethal d	5.36978	4.72279	11.8348	11.9047	14.448	18.5007	7.76694	11.1284	6.24349	14.1673	22.176	39.9301	10.6795	6.77102	12.6647	14.3759	31.2375	21.0357	17.0395	24.0484	21.9949	9.32798	25.0643	41.2502	11.9301	18.4866	19.5114	11.9295	16.0831		5.93817	20.0169	9.55267	13.1996	26.4978	26.0021	6.56138	9.68099	7.59701	6.16953	14.2673	22.2466	13.5773	14.6328	6.91337
FBgn0000667	protein_coding_gene	X	Actn	alpha actinin	5.12455	3.31571	5.82103	14.6534	11.4062	14.7657	8.04861	10.7809	16.3707	20.3382	18.2715	15.2385	4.57278	7.11474	17.3881	24.9583	25.2024	23.5626	7.40863	23.2339	49.3181	7.87367	9.83454	19.1988	9.70896	16.4344	41.4235	29.7855	28.8883		13.8786	39.6148	31.0126	20.5574	17.6775	53.459	4.95973	16.3398	7.76656	13.4696	7.52558	16.5667	23.5508	41.8041	20.7621
FBgn0000709	protein_coding_gene	X	fliI	flightless I	5.74286	10.9988	6.0306	18.6587	30.3413	17.688	7.16825	9.02997	9.25711	10.0855	25.3239	21.2566	7.87264	3.56278	7.00317	14.5648	29.622	16.1819	8.30277	21.7654	21.459	16.4845	18.4574	17.4203	8.93007	15.554	34.3564	12.8094	24.988		4.24216	11.8005	22.5652	13.4651	25.0601	28.5385	3.49181	14.5656	14.6723	7.9965	18.1899	20.6495	7.7312	14.0093	8.45203
FBgn0000711	protein_coding_gene	X	flw	flapwing	7.12651	4.53546	10.0401	6.66832	12.9305	14.6693	6.21757	4.22765	12.0318	8.82804	10.734	15.9207	5.38589	3.83748	5.2196	12.1568	22.4648	11.8294	11.9556	16.5819	20.86	10.073	15.0179	8.62294	7.58878	9.65588	19.047	9.20992	10.0586		6.88413	12.5522	25.0992	8.99404	21.9696	16.9909	6.19113	13.6628	9.31607	11.1536	16.904	22.6574	8.0532	9.90995	8.1745
FBgn0000715	protein_coding_gene	2R	FMRFa	FMRFamide	77.056	56.802	68.7548	50.7943	58.3977	64.3484	60.0337	33.8855	52.4174	30.2314	68.7772	138.836	49.2369	38.148	79.6395	28.3453	27.7579	56.3509	42.7876	119.424	129.003	19.1304	38.9563	60.6777	86.3118	67.4977	136.311	38.4044	107.69		43.1517	135.43	65.1382	36.5501	80.1411	37.0531	53.4444	86.7671	79.4078	46.5878	20.8367	65.3933	41.6442	78.4755	176.51
FBgn0000719	protein_coding_gene	X	fog	folded gastrulation	7.15327	7.92188	12.9769	7.89822	35.4369	49.4839	8.27215	10.1581	15.5233	17.8293	54.323	35.2327	7.71205	2.75596	9.76609	19.6236	45.8463	19.5165	12.0215	26.6038	29.2709	14.5794	36.7711	61.0735	7.50216	23.5881	18.437	15.8377	36.4347		7.06698	15.005	26.5655	9.87418	38.0056	28.8707	3.25952	22.4701	9.77793	19.5795	22.3153	44.6654	34.8071	36.1495	28.4329
FBgn0000721	protein_coding_gene	2L	for	foraging	8.19766	3.5645	6.94521	6.79658	9.3449	30.52	7.32936	9.79297	8.07756	19.1783	11.925	13.1696	6.39101	14.2651	16.7481	20.4858	23.8147	41.3364	7.202	11.911	8.66265	8.07597	21.1944	41.7248	13.2313	23.4638	28.0422	10.3602	19.7684		5.97952	13.5084	14.5811	10.6821	24.322	31.6063	4.31775	13.024	4.22797	14.6473	9.37181	33.8376	11.1911	13.4611	6.22997
FBgn0000723	protein_coding_gene	3R	FER	FER ortholog (H. sapiens)	25.1575	7.85389	17.4083	7.02986	10.2731	8.6248	19.7706	24.9059	31.052	8.31544	19.5386	34.8537	27.9737	15.6275	58.568	15.7911	18.5582	18.2812	32.9297	103.274	152.754	14.3649	21.6097	28.3995	50.1121	39.8347	55.3819	11.0625	25.743		30.4899	78.7124	33.0468	17.0466	19.2405	36.5949	23.4688	35.5079	49.8477	9.75173	10.872	20.1777	35.2727	35.562	51.1022
FBgn0000808	protein_coding_gene	X	gd	gastrulation-defective	23.9554	18.2994	9.59104	75.3691	185.01	130.541	16.5145	21.446	36.8652	126.513	173.636	193.422	13.2588	14.0823	25.5172	108.679	179.185	94.5723	14.7301	41.5201	43.6987	80.3902	154.987	111.578	16.4691	27.5313	38.5238	40.0977	94.6006		19.5572	28.5971	56.3594	121.302	116.48	71.3067	15.7592	15.5912	9.88077	60.8556	69.445	94.0345	22.2712	34.1895	21.52
FBgn0000810	protein_coding_gene	X	fs(1)K10	female sterile (1) K10	8.84828	1.98034	13.6055	9.01646	21.9927	34.3045	5.72837	9.28789	15.8882	12.6791	26.9529	21.1601	12.7713	8.25846	9.74656	10.7845	27.1323	22.1637	15.7531	30.2519	33.4323	19.8171	13.7913	34.4396	8.43176	22.5493	18.4792	12.9004	40.7874		8.95574	25.6457	26.2321	6.92139	33.9212	25.7154	8.76053	13.4063	11.7542	18.0264	9.3771	25.9766	11.0835	20.8291	21.9834
FBgn0000826	protein_coding_gene	X	png	pan gu	18.2494	12.2826	21.9796	116.743	127.563	163.878	18.2925	10.6379	18.9888	94.6155	94.5652	75.2377	14.7482	13.1025	24.6679	135.377	77.1935	65.6895	8.3712	42.7166	45.8761	84.1483	113.973	100.186	25.0131	10.9935	66.2278	118.981	148.758		17.8903	32.7806	65.6247	90.8715	103.132	101.209	11.663	17.2985	19.6286	71.8811	40.1873	90.6245	25.1326	38.0026	20.9843
FBgn0000927	protein_coding_gene	X	fs(1)Ya	female sterile (1) Young arrest	8.08731	9.03529	9.29974	187.877	77.3901	126.834	13.9169	7.00131	12.4511	106.488	65.0178	93.8702	14.3221	8.90952	15.5724	106.674	164.803	63.0532	6.64407	41.5954	42.1104	37.4468	55.6252	89.3995	17.3008	11.2335	48.9189	118.455	112.787		12.6535	25.1122	45.9412	98.7084	79.9763	83.4211	9.68818	11.4216	13.213	135.746	92.3001	131.715	17.4934	34.5372	12.564
FBgn0000928	protein_coding_gene	X	fs(1)Yb	female sterile (1) Yb	67.0861	37.7527	52.0412	32.8458	43.5242	53.2579	36.9161	59.482	51.6914	27.9151	57.2056	37.2288	37.6495	51.1357	54.2403	49.1419	84.6497	101.007	64.6666	75.2009	45.5485	22.9065	42.523	35.697	64.7006	62.4187	102.662	47.3025	66.2429		54.0822	69.0442	39.7699	53.8665	55.0562	76.1194	47.4068	81.2262	69.8529	34.4272	40.3802	56.5084	46.0443	69.9916	74.4042
FBgn0000964	protein_coding_gene	2L	tj	traffic jam	60.8806	14.6637	62.0634	27.1913	51.3763	85.4277	31.8254	30.8943	49.6585	66.6664	86.466	75.7512	37.0626	15.4214	64.9023	40.6989	61.6849	39.467	31.8649	39.8764	52.1268	20.3801	46.8217	60.7833	57.8177	32.8509	63.7272	38.4694	46.4922		18.4444	31.2044	35.751	41.8754	95.1887	48.7683	33.0383	35.4107	48.1738	44.6836	56.8168	89.9079	38.5666	57.3334	98.9208
FBgn0000996	protein_coding_gene	2R	dup	double parked	13.4243	5.93046	9.49573	92.5466	38.8765	57.5139	14.0045	11.2141	14.6444	60.5339	30.1881	35.7894	12.1729	4.56391	18.622	51.4931	47.909	41.6933	10.1981	40.1952	40.4508	13.0882	13.2046	48.5547	23.8252	22.4516	59.8387	50.8334	40.4648		14.3715	28.6485	42.9346	31.0439	49.3229	53.6684	6.78235	7.02919	7.03221	40.231	32.0451	20.5425	23.6879	32.3451	8.56319
FBgn0001075	protein_coding_gene	2L	ft	fat	35.1647	50.052	31.9736	22.7973	48.596	37.3946	39.8022	66.7663	50.9219	11.7826	24.9022	30.3706	55.2615	43.6748	55.9606	25.4939	52.4807	59.1338	64.3621	138.174	196.739	10.2151	35.1006	38.441	75.3578	54.2798	81.1807	33.7425	50.5622		65.1836	104.329	85.6019	14.6704	14.373	31.0496	48.7799	76.8598	28.3027	16.0592	9.28594	18.7473	62.1799	130.415	95.3699
FBgn0001077	protein_coding_gene	3R	ftz	fushi tarazu	157.551	217.636	134.566	34.3836	124.357	66.8826	282.843		282.843	30.9682	75.6353	68.3769		188.155		56.8168	75.7914	121.094	282.843		282.843	26.367	82.5027	43.0894			159.003	51.2228	161.871			282.843	93.8829	41.299	101.857	59.3607	195.627			38.7504	19.9488	62.2742	264.575		186.188
FBgn0001078	protein_coding_gene	3L	ftz-f1	ftz transcription factor 1	7.43773	3.73332	16.9854	10.402	35.5463	45.4346	5.53318	12.2303	13.4726	13.5667	38.6833	42.0473	6.39577	5.56193	9.5915	11.7878	50.4364	21.5066	12.7475	32.6325	31.0217	9.78267	49.7121	46.4909	10.3953	32.7967	28.5537	17.3863	49.4237		4.25437	15.1616	25.5918	12.8731	42.3686	47.6906	3.92335	22.0879	8.80978	9.84361	34.297	41.2767	7.31101	16.3654	14.8714
FBgn0001079	protein_coding_gene	X	fu	fused	12.6322	11.8216	13.1191	34.9151	18.4099	39.2963	10.6158	13.2538	15.4651	17.5002	23.4338	19.6762	13.1581	9.62906	16.0617	19.4467	20.6501	26.2253	9.04332	28.2927	36.4165	40.4957	39.4851	60.051	16.8942	15.3673	51.7016	29.7919	67.4382		11.8084	16.3102	13.2155	12.2678	47.3634	32.9923	4.93607	12.975	10.1518	22.2408	26.3969	47.3184	19.7824	39.8115	12.8237
FBgn0001083	protein_coding_gene	X	fw	furrowed	69.4184	55.9194	69.4425	32.458	61.3505	37.4859	54.3204	38.1994	60.7718	24.5646	23.1986	45.0732	47.3261	32.1953	91.3609	23.273	33.9963	47.7846	100.201	142.905	154.373	30.7607	51.2615	40.7917	100.962	29.7047	85.3251	43.6583	55.7317		51.012	58.0374	70.9706	12.5657	54.2258	60.3691	67.7369	74.8921	105.197	25.7105	48.3585	56.1102	41.0244	66.2315	87.594
FBgn0001084	protein_coding_gene	2L	fy	fuzzy	18.0697	18.5359	17.4214	34.5438	67.4238	64.187	13.9437	30.5757	19.1753	23.4807	66.0398	35.002	15.9664	11.6298	28.6178	42.3276	72.231	65.3159	14.953	40.3183	41.6862	16.7405	48.7898	33.8196	28.3671	34.9293	55.2125	24.8982	133.977		13.334	34.1337	37.473	41.9438	70.4038	33.6793	10.2263	10.0713	15.8919	37.8205	24.9926	56.045	28.6521	50.8306	16.3022
FBgn0001085	protein_coding_gene	3L	fz	frizzled	21.225	8.55687	6.44559	35.3023	50.6682	36.8022	14.0789	14.0379	26.036	31.4347	46.3943	41.7095	11.3614	10.7394	9.43631	28.437	53.9429	26.5352	14.9123	34.9429	31.8068	8.58494	40.2864	75.1302	17.8644	22.04	47.3457	20.5269	52.5381		12.6393	27.0442	39.8511	22.6617	33.8332	39.3508	10.8487	11.1563	13.6543	24.2296	33.4664	36.3253	20.5463	19.1585	13.9985
FBgn0001086	protein_coding_gene	2L	fzy	fizzy	12.498	7.84098	11.584	41.2303	24.2998	33.8553	16.3354	10.988	16.2595	10.0826	30.9773	41.9383	14.9199	9.99075	19.8114	36.9993	56.2701	63.5662	15.3003	41.8414	41.8679	17.4069	11.9094	32.0422	20.891	16.8682	63.6604	23.7543	25.7185		13.6902	33.5896	31.3512	19.4558	39.0358	25.7329	8.666	10.6795	11.6968	14.8101	27.36	36.2382	23.5822	45.5753	14.8878
FBgn0001087	protein_coding_gene	X	g	garnet	10.5396	5.08312	7.74231	7.69813	15.4417	17.4963	8.4082	10.8626	11.9903	13.7936	18.9951	35.0515	13.2111	7.67123	15.2181	3.58217	31.0898	20.1687	15.2828	23.2112	26.0185	12.77	23.0503	42.7466	13.9693	16.8238	26.5742	13.3212	18.0925		6.8974	19.4598	11.7661	11.3723	26.1471	37.7727	7.18255	11.9067	5.35609	7.14699	17.8125	16.0416	15.6317	17.3638	9.31594
FBgn0001089	protein_coding_gene	2L	Gal	beta galactosidase	48.6364	44.2818	98.5685	32.1541	32.3476	27.6633	26.6801	50.3506	53.8735	31.5624	35.7169	26.2497	30.3242	38.9393	85.6542	16.5043	48.117	52.3646	36.8034	158.833	215.828	26.1092	40.1822	36.2627	71.3088	52.6378	89.0264	29.1349	29.8606		55.2404	59.7265	71.6842	48.0364	27.1337	59.8936	16.3116	62.8982	88.5362	34.4834	16.4093	45.8838	45.3957	63.0756	94.2928
FBgn0001090	protein_coding_gene	X	bnb	bangles and beads	55.7882	13.8022	49.9152	9.26409	13.4668	53.4623	31.7948	28.1004	42.1256	12.761	13.7384	30.4104	38.9238	23.8973	49.3383	9.59163	31.2571	25.7919	30.0446	80.3147	115.402	7.73204	16.3617	43.7578	90.7946	44.258	65.7896	10.7605	24.9197		37.375	93.1344	56.2578	15.3641	32.8248	59.3825	27.539	36.5798	30.5825	12.7004	7.60994	42.449	37.2351	67.5476	71.5717
FBgn0001091	protein_coding_gene	2R	Gapdh1	Glyceraldehyde 3 phosphate dehydrogenase 1	7.5532	12.0397	5.4319	7.98832	30.1107	15.1968	14.4419	14.257	9.68796	15.4968	31.4893	11.2829	10.5178	15.2709	7.23774	22.9451	42.1536	33.8735	13.342	39.9931	47.8091	6.5139	40.7785	21.3967	3.9028	24.5292	21.8052	17.9618	62.8665		10.4287	19.9045	22.6111	24.0072	27.8236	41.4193	8.00435	17.3956	9.10868	20.4821	14.2949	9.67813	12.7709	30.4705	8.38579
FBgn0001092	protein_coding_gene	X	Gapdh2	Glyceraldehyde 3 phosphate dehydrogenase 2	10.4141	5.18394	6.29922	5.75826	21.7525	18.6818	7.38626	9.73289	5.5044	11.5409	18.3449	14.7606	5.72653	4.62514	7.48509	16.4592	31.505	28.2485	3.3185	11.9085	8.36778	5.87297	23.7834	18.5004	12.3271	16.2958	12.8902	12.4615	39.4581		7.16339	23.0091	10.5151	16.0943	18.8363	31.8665	6.0617	15.5678	8.75331	13.7561	8.34945	9.87473	10.6893	26.5629	13.8324
FBgn0001098	protein_coding_gene	3R	Gdh	Glutamate dehydrogenase	4.27858	6.95677	16.8459	11.7014	9.6935	24.9763	6.56781	10.3158	15.9794	10.4499	15.3457	13.9935	10.3024	11.2453	14.2333	18.7432	26.0719	25.5261	9.01302	25.5113	37.2121	6.28029	6.42943	21.8169	6.5434	20.7051	30.9545	19.9932	17.0596		10.7933	20.6709	8.881	13.1218	16.4713	41.7744	6.32386	20.4951	9.99993	13.4953	11.6989	24.3127	9.30784	24.2152	16.8628
FBgn0001099	protein_coding_gene	3L	gdl	gonadal	81.7156	70.4453	51.8418	15.7618	44.8388	61.8519	27.4348	60.519	55.4435	18.125	23.3652	61.6432	28.604	39.9768	48.5624	49.5669	71.0766	80.57	51.7026	44.3356	62.7712	27.6615	35.4275	90.3718	26.9117	78.0008	58.3663	23.7587	55.0986		34.184	54.0392	57.9514	8.22595	64.2543	45.6175	61.3666	91.0518	41.7198	22.0835	29.3372	46.6262	71.9921	48.7604	101.114
FBgn0001104	protein_coding_gene	3L	Galphai	G protein alpha i subunit	10.2936	8.99497	10.2889	34.5703	19.4028	21.6025	8.8794	9.96426	10.1211	33.8613	26.9442	43.4018	12.4135	8.38698	15.6079	19.4091	37.2445	20.5031	9.76505	30.0489	29.5863	18.9831	15.8156	35.6351	12.8751	13.7563	33.3365	25.4769	55.9476		9.05324	26.1207	14.1713	10.0109	23.393	19.7309	4.63271	9.29548	9.08828	22.716	31.8437	38.9632	15.7032	28.5865	11.8436
FBgn0001105	protein_coding_gene	X	Gbeta13F	G protein beta-subunit 13F	9.27984	2.99705	15.9814	6.47381	15.6977	27.1468	5.07204	4.10506	7.43724	5.34293	14.5464	19.4417	2.38863	4.48464	8.79213	7.19924	18.3487	22.0694	3.16782	17.0904	24.2703	3.30652	13.7394	28.4278	8.23393	6.77138	19.1424	6.62067	25.2805		5.1501	10.4196	19.2695	5.03259	16.4518	22.5885	5.82026	4.26526	5.95444	8.06126	9.96628	21.9942	7.65826	13.7449	9.21467
FBgn0001108	protein_coding_gene	3L	Gl	Glued	6.74909	5.02862	7.13741	7.26943	17.5513	13.1803	6.39741	7.34522	10.477	11.5495	29.1751	28.7694	6.80515	6.15124	5.76714	11.2155	27.3335	17.3217	3.86604	18.9904	26.2704	11.8447	14.6169	20.3026	11.1732	10.0092	33.0553	15.0311	9.06187		4.72434	17.8362	11.8441	6.04804	24.803	24.6749	5.76886	6.50105	13.2733	6.83625	20.7892	19.1361	13.3561	14.7403	6.45613
FBgn0001112	protein_coding_gene	3R	Gld	Glucose dehydrogenase	42.105	72.0044	42.6577	22.9602	25.9866	66.6586	34.8738	59.3249	46.9683	19.6006	20.1199	46.3124	62.3288	108.644	70.9208	27.1702	28.6435	47.5528	73.922	99.9678	154.356	16.7922	20.2842	27.3505	70.1607	100.76	110.224	57.1364	57.0515		55.9392	186.282	64.8739	16.3214	33.0883	32.3595	36.0155	36.909	40.9289	19.6792	17.349	59.9576	27.8924	104.936	80.3003
FBgn0001114	protein_coding_gene	2L	Glt	Glutactin	47.6837	34.418	63.7355	38.7783	29.3294	53.7391	47.2399	24.1082	50.4097	26.2129	30.5959	64.5817	38.3007	18.0379	92.0394	45.5984	41.725	67.2056	55.1817	156.796	184.003	14.3986	20.5936	36.4624	35.9028	36.1354	83.8023	46.5289	39.3117		18.3141	39.9107	30.8265	66.9243	48.1348	42.6811	21.9271	19.1679	57.3185	31.244	51.4991	52.7773	23.8681	85.1137	49.631
FBgn0001120	protein_coding_gene	3L	gnu	giant nuclei	10.7681	10.7612	17.8308	205.426	102.904	184.909	13.6842	15.718	14.6821	108.998	202.126	118.212	7.63737	7.59326	18.6144	136.593	197.769	74.0988	8.83234	42.9902	42.892	56.0645	87.653	141.644	16.6499	18.7906	50.3636	128.327	146.95		16.851	27.9534	49.4897	147.048	161.271	90.6968	8.72603	12.6321	13.558	120.961	92.8699	58.8254	11.5747	32.1824	18.1902
FBgn0001122	protein_coding_gene	2R	Galphao	G protein alpha o subunit	8.63184	9.9882	11.0754	9.18979	13.5948	21.7155	7.34165	8.89328	13.023	12.1377	15.6506	32.7952	12.3495	10.0534	6.29492	9.57582	31.7985	11.9727	13.4946	21.9627	16.6539	7.18958	17.2553	36.6082	3.99802	14.9445	21.1719	16.5579	32.2984		5.09398	10.1086	25.0396	7.64616	20.9943	26.5281	5.30692	10.427	9.8233	12.4796	14.934	30.4114	9.74545	17.3366	13.6283
FBgn0001123	protein_coding_gene	2R	Galphas	G protein alpha s subunit	28.7609	24.3241	42.0688	13.2093	22.5701	20.575	16.3949	18.9729	31.1315	8.20587	25.2782	35.0115	36.2469	14.6882	81.592	10.5738	17.5599	18.2844	19.6967	103.424	139.4	8.17179	22.4159	33.7501	45.5512	38.452	70.5712	14.4006	24.2962		28.9895	49.3602	35.4909	10.345	25.387	16.9722	23.2561	27.3207	35.1398	12.616	19.8646	19.5921	33.2272	50.1243	51.0495
FBgn0001124	protein_coding_gene	2R	Got1	Glutamate oxaloacetate transaminase 1	14.0625	7.653	16.1438	4.29741	14.4946	20.2748	6.00251	6.67343	7.81952	8.59312	6.82268	13.1024	9.15943	5.99464	11.8872	6.87759	22.5688	17.0651	15.0058	44.422	48.792	9.00333	15.6524	32.9621	9.79527	14.5083	30.2828	12.0443	18.1386		8.34647	17.4731	25.1923	11.8444	15.0202	24.0488	13.2061	8.64013	14.4649	7.69603	8.16587	17.4974	13.0985	12.1543	13.0272
FBgn0001125	protein_coding_gene	2L	Got2	Glutamate oxaloacetate transaminase 2	11.0891	9.92219	10.4975	8.0051	18.7301	16.1322	4.99193	9.58562	10.3819	19.2913	14.8819	14.3307	8.04977	13.0305	6.38453	16.2501	31.7414	16.8834	12.8685	14.4434	19.4119	9.47926	15.6359	18.9475	8.99321	13.5627	30.4974	14.5215	40.7275		8.71088	13.0771	16.9966	9.92268	47.6676	17.1214	9.16509	7.20757	9.65045	20.4883	15.2708	16.7481	12.5116	20.3377	14.6796
FBgn0001128	protein_coding_gene	2L	Gpdh	Glycerol 3 phosphate dehydrogenase	7.46745	4.95886	7.24402	10.3161	11.5748	16.464	9.29879	8.98583	13.8906	11.4174	13.6986	22.2832	14.9612	11.2548	24.0527	19.7354	17.9647	32.1978	9.60186	97.4364	122.567	3.86425	8.66368	8.1327	19.5212	21.2078	55.7042	20.2229	48.4252		11.9092	27.5594	26.4958	20.3177	13.74	53.6148	2.67574	6.66395	8.69557	14.4614	6.32237	23.2238	10.5921	23.6939	4.24681
FBgn0001133	protein_coding_gene	2R	grau	grauzone	17.0137	10.7211	22.1295	16.5032	47.6792	36.0614	11.6494	12.7331	11.3955	12.4706	28.383	56.6653	10.0325	11.4084	13.6551	17.1365	17.6242	32.0049	9.00165	25.5349	19.7397	12.1393	54.0153	26.947	12.5921	15.4629	23.0858	24.6762	34.2004		8.93422	23.3365	18.6108	13.7244	30.9997	19.1408	7.14413	15.9235	11.1136	13.0376	27.1084	30.4895	14.9801	30.6077	22.5822
FBgn0001134	protein_coding_gene	3L	Grd	Glycine receptor	185.251	95.0437	95.6644	36.239	58.3273	77.9985	125.512	166.623	124.039	38.13	89.9758	125.939	86.618	133.529	143.284	40.8757	127.893	77.5931	122.642	114.218	186.406	43.5625	60.5726	84.6054	92.6161	145.335	144.332	52.0203	94.733		143.389	170.025	115.776	88.4582	98.7778	58.7996	106.806	109.432	170.795	51.4698	60.4746	73.1394	67.1546	134.647	124.61
FBgn0001137	protein_coding_gene	2L	grk	gurken	13.849	7.2939	10.9939	14.9385	19.3579	11.8353	12.947	11.2735	22.8618	11.7807	44.0687	41.9724	14.274	6.06298	18.7925	21.883	29.9768	39.3841	15.9005	15.1145	24.9199	13.8504	37.9008	53.9696	23.2579	23.6755	37.1043	17.468	37.2413		15.0365	52.7545	15.2122	26.0598	28.2856	24.0725	15.0371	13.3677	19.6764	12.8804	11.8062	25.3313	22.6104	36.397	44.0623
FBgn0001138	protein_coding_gene	3R	grn	grain	84.614	26.3512	92.7151	25.2489	43.287	45.1635	33.8701	54.8329	47.5685	26.4808	38.6445	38.9163	63.7706	15.1016	64.664	21.7677	82.0362	47.2663	48.3769	150.684	231.516	29.2106	53.3111	54.9444	78.609	74.6727	127.475	36.2499	59.055		49.4571	65.2241	29.4876	29.7605	48.3363	38.9104	44.621	86.2995	62.5825	35.8449	35.0947	47.503	71.6946	105.357	65.1717
FBgn0001139	protein_coding_gene	3R	gro	groucho	6.86905	3.15747	10.9289	16.0128	14.2911	22.9539	10.1308	11.596	9.60349	11.1459	18.5447	9.68603	9.0156	4.45517	12.5402	7.83818	14.7346	13.2207	4.7239	27.6012	27.441	5.94618	12.9219	12.4848	12.4398	19.1018	33.481	12.228	16.5589		9.12192	18.4989	7.73859	8.02205	13.6478	22.1381	4.8612	12.0168	4.66135	7.87308	8.9632	9.50791	15.8858	24.7632	8.98
FBgn0001142	protein_coding_gene	2L	Gs1	Glutamine synthetase 1	14.6112	9.35283	9.71293	9.7858	21.968	34.7018	7.24941	14.8995	15.5518	11.7619	32.9809	49.3165	8.64139	13.8129	13.5337	22.8978	31.2776	33.0973	16.6116	20.1241	6.43903	7.37194	15.1248	16.266	17.1446	21.0278	30.2221	18.502	36.1238		8.11981	32.5162	19.6354	7.15453	18.6888	41.7353	11.2955	23.4308	9.38837	20.262	29.0762	31.3437	10.4316	34.5578	17.4178
FBgn0001145	protein_coding_gene	X	Gs2	Glutamine synthetase 2	48.6454	11.7932	51.2085	8.51673	13.0435	20.5486	24.5048	22.2148	44.7404	12.5303	14.6777	19.9665	42.7602	19.6312	46.0861	11.7004	23.39	24.082	40.6232	174.587	205.833	8.41842	10.2601	14.0879	74.3573	30.0855	88.6801	18.4691	17.997		30.2813	29.914	35.4955	14.745	10.4644	29.2372	25.8297	13.4876	48.0181	17.1331	8.60929	13.4135	31.862	44.3135	49.4896
FBgn0001147	protein_coding_gene	2R	gsb-n	gooseberry-neuro	168.028	92.8349	244.949	26.6753	19.69	63.2586	68.2188	218.423	190.864	23.6793	39.587	41.5233	154.021	104.228	167.086	21.0928	34.4373	37.602	165.681	151.797	257.972	14.6494	11.4768	21.6863		131.762	137.832	28.5124	41.4172		110.549	169.156	95.4533	18.5778	32.617	19.5009	110.322	189.419	164.932	24.7513	47.5745	38.882	131.038	125.665	256.413
FBgn0001148	protein_coding_gene	2R	gsb	gooseberry	154.985	189.319	244.949	43.121	114.46	64.9553	124.068	186.014		39.1148	69.2608	50.3754	209.02	187.351		41.0177	55.1444	42.0624	177.634	204.128	282.843	37.6533	29.0006	77.9468	215.967	209.256	282.843	48.6065	60.714			282.843	123.983	49.0191	49.404	24.7197	282.843		264.575	43.6692	45.8043	74.9265	133.269		282.843
FBgn0001149	protein_coding_gene	3R	GstD1	Glutathione S transferase D1	12.7495	5.16013	7.22852	14.1859	12.334	19.3314	14.3952	8.10666	9.68872	11.9048	22.5613	20.3519	9.86838	6.32548	9.42933	13.9289	38.9531	33.5092	11.1659	17.3604	10.3773	9.16781	21.1905	38.8981	11.8442	19.8849	18.489	25.091	35.0312		59.6722	42.8465	54.4645	66.5724	14.8496	37.8368	9.07387	20.0422	11.241	19.5962	9.6404	19.8243	13.4093	37.0564	22.4862
FBgn0001150	protein_coding_gene	X	gt	giant	49.6129	38.4527	33.5068	28.3157	48.6352	90.0194	38.9116	58.4187	54.1595	43.7875	72.4313	46.2984	63.8205	65.7599	54.1425	41.7082	83.9929	58.3118	69.7526	71.8315	88.4656	29.2048	68.649	76.6854	63.9934	44.5602	116.386	33.2923	67.9788		73.4293	154.549	86.3719	41.0542	55.4758	84.8859	75.5851	65.4186	59.6983	41.7937	46.6304	67.3945	61.7543	200.866	82.7078
FBgn0001168	protein_coding_gene	3L	h	hairy	22.3994	19.9358	52.3513	10.3458	14.9925	18.1591	23.5677	20.9214	53.3488	12.8782	8.89633	19.5195	19.7514	17.8604	40.2651	14.5678	14.9402	27.9187	26.7109	136.111	164.068	9.94172	13.0089	38.6218	40.4756	26.9223	84.2484	23.2301	19.47		20.8771	62.7006	43.0376	11.2342	16.6607	26.5474	10.3443	21.5898	49.8901	15.4917	14.5984	9.06773	30.1462	48.2581	59.8699
FBgn0001169	protein_coding_gene	3R	H	Hairless	6.34817	5.42219	11.6537	25.1588	30.312	26.2427	9.5968	20.554	10.1013	15.0779	27.4052	17.0419	9.92609	5.1685	18.2268	10.9102	37.0455	22.3463	13.5409	41.4479	32.1933	14.4607	36.3563	33.2591	19.101	46.6122	41.7593	12.9902	39.5318		9.18421	35.8591	26.0464	14.2798	34.5902	34.8765	4.95746	34.4093	8.26391	14.9848	14.5449	16	19.1468	30.6144	12.9822
FBgn0001170	protein_coding_gene	2L	H2.0	Homeodomain protein 2.0	72.9119	141.952	244.949	50.6463	129.022	136.302	104.888	115.704	151.252	94.0463	100.21	132.321	139.961	169.878		49.1935	185.516	128.002	75.1706	122.482	167.703	70.6486	118.765	106.296	165.323	165.01	153.929	84.8697	159.885		189.06	181.596	94.8552	126.379	127.98	153.405	282.843		264.575	99.9419	60.0401	122.327	187.369	181.466	203.365
FBgn0001174	protein_coding_gene	2L	halo	halo		282.843	244.949		264.575					264.575	282.843	227.196				208.619	282.843			282.843	242.896	264.575	244.949	158.609	207.777			188.747					170.827	211.413	264.575	185.459	210.486		264.575	210.089		282.843	180.185		282.843
FBgn0001179	protein_coding_gene	3L	hay	haywire	13.1873	4.84655	7.3483	17.7131	15.868	31.1195	6.72659	7.88004	12.7386	10.9858	19.3295	40.261	9.64238	6.92829	15.0974	23.8217	18.5071	14.4568	11.6681	28.9818	29.6092	24.262	14.775	42.5569	10.2505	16.3377	35.2241	18.2245	28.244		10.2752	29.8536	17.4191	12.2814	19.6224	32.3756	6.9631	11.1816	9.59533	16.6686	22.8151	30.587	15.223	19.889	9.05629
FBgn0001180	protein_coding_gene	3R	hb	hunchback	10.6259	6.72458	18.9698	65.2729	23.8654	23.5472	13.1426	13.6226	20.3034	39.9772	34.5854	28.905	8.67717	6.29759	17.7057	34.4596	47.3812	32.6014	12.4029	39.8612	38.0163	32.4242	39.8983	69.1292	23.4251	29.1881	57.6568	35.1402	39.7959		14.9658	26.8078	45.0553	32.5303	53.8493	50.8345	5.23965	19.1901	8.6745	41.5545	16.4645	81.279	18.9074	29.7829	11.1708
FBgn0001185	protein_coding_gene	2L	her	hermaphrodite	15.1152	6.19245	11.1373	13.7061	23.2468	34.3875	12.7108	8.90653	12.5568	14.6766	53.5669	24.7889	11.2991	15.7235	15.7798	18.2449	20.0056	16.9997	12.898	10.6469	12.6984	12.0702	41.2705	48.3745	14.483	18.6489	20.8597	25.5139	17.0405		9.85971	22.113	18.0614	15.5834	24.348	12.9169	12.5748	17.4428	11.6527	10.2903	27.7163	50.3605	16.0193	24.6663	22.6863
FBgn0001186	protein_coding_gene	X	Hex-A	Hexokinase A	12.375	6.51477	13.0601	7.10206	12.1397	14.2401	6.00246	7.19319	12.5669	4.16732	13.8152	20.0808	3.20942	7.42046	9.10842	9.83836	12.7605	19.5297	7.11151	24.9955	33.2501	8.96646	13.4899	7.90183	7.99939	11.1852	30.3452	13.5681	14.9037		4.52868	18.1219	15.3121	11.0881	14.3898	20.94	6.81836	6.15404	11.1283	9.24823	19.6839	15.032	19.0039	26.4519	18.8769
FBgn0001187	protein_coding_gene	2R	Hex-C	Hexokinase C	25.0872	19.4271	48.3716	23.616	36.5111	27.4506	28.0327	21.7887	50.7596	28.1861	30.8313	41.4941	46.2127	14.3705	72.9589	25.2477	40.2304	51.6561	30.138	144.001	213.927	14.511	27.5831	23.7659	32.056	35.6544	90.9515	24.3687	40.2646		21.6221	31.3727	30.5659	21.6226	19.3684	47.6856	20.7054	24.2946	93.5755	17.3096	22.8787	25.0472	28.5335	39.6353	47.9119
FBgn0001189	protein_coding_gene	X	hfw	halfway	8.8797	5.02295	13.4189	8.69867	23.5054	16.2104	7.55005	12.8174	15.0974	7.55921	26.1917	24.2895	6.44961	6.9188	12.3915	9.91314	15.0391	24.0028	9.81749	22.5988	17.0064	8.72005	15.9373	42.6505	10.0807	13.4712	15.4662	13.6884	34.7109		10.9619	15.1582	18.3473	16.9969	30.5812	13.151	5.37469	15.5704	15.468	12.3525	16.0372	16.0493	5.70806	15.3236	10.7577
FBgn0001197	protein_coding_gene	3R	His2Av	Histone H2A variant	8.23342	5.92919	9.24116	29.4076	18.8272	41.4608	8.65879	8.78854	12.6138	26.2024	26.196	31.6335	9.98295	3.85427	13.3055	17.086	45.0513	36.8689	4.28994	37.5216	37.4232	7.84384	21.3671	34.161	14.4212	16.1679	33.5558	28.3786	21.5122		11.6617	30.7746	19.5165	21.4668	44.5323	29.5218	4.87035	14.9335	8.11252	9.12333	10.7778	36.0111	12.253	34.82	20.0735
FBgn0001202	protein_coding_gene	2L	hook	hook	6.20222	12.7595	9.07533	10.2182	19.3295	24.0792	5.89693	8.84905	14.6289	17.8092	16.6481	56.435	8.84193	7.51267	12.4384	8.11681	27.1001	28.3467	13.1656	7.68937	16.0541	11.1643	19.9962	24.7627	9.29992	9.38292	12.7852	14.4969	19.735		5.3473	18.1591	7.77437	16.552	14.2321	15.277	9.71808	14.1353	13.8739	10.7162	23.1521	16.4519	10.8413	10.3737	17.222
FBgn0001206	protein_coding_gene	X	Hmr	Hybrid male rescue	17.8537	5.58525	9.14864	25.7112	37.0711	29.7311	21.5686	18.4185	15.7123	23.7041	21.8317	27.2764	16.7917	9.00925	25.2599	20.1198	32.0227	18.6708	13.8017	39.0187	38.7642	12.7808	36.4276	28.5715	26.4958	39.144	57.4493	23.3009	40.3014		15.5246	33.6271	20.0356	18.7403	40.4242	30.0694	7.22594	13.392	5.25534	16.7127	21.0592	15.8909	31.1772	44.3938	6.48146
FBgn0001208	protein_coding_gene	3L	Hn	Henna	30.499	19.6825	37.4237	23.4645	10.9722	24.2917	16.1399	20.0617	33.5535	25.6937	21.8069	75.1613	36.3912	25.4789	62.4157	47.4899	49.5668	65.7229	50.1648	167.828	196.914	11.6333	26.1685	37.0321	36.4041	29.8986	93.101	39.8228	31.59		7.8712	58.7346	27.8617	31.2567	40.4639	41.2175	21.7607	17.7922	56.3793	26.1251	24.1108	44.4407	36.4492	41.7281	67.1141
FBgn0001215	protein_coding_gene	3R	Hrb98DE	Heterogeneous nuclear ribonucleoprotein at 98DE	11.9226	10.2365	6.74765	7.77567	5.42723	15.1991	5.438	12.2132	6.14358	9.34323	7.49251	28.9917	11.7184	6.75056	6.39643	24.2269	17.1024	33.0935	13.4466	28.9265	25.1761	4.7125	10.7384	19.3988	8.159	29.5072	18.5702	7.78855	21.8211		7.37537	19.0773	20.9774	12.5718	5.7139	41.9833	7.20373	13.5249	5.5727	11.762	8.87938	17.9577	12.5729	15.0303	6.65886
FBgn0001216	protein_coding_gene	3L	Hsc70-1	Heat shock protein cognate 1	23.678	16.2277	17.4488	6.34905	16.814	26.0285	28.9211	41.1641	24.8638	8.12662	14.9461	26.7465	30.8547	26.838	47.9696	13.7015	21.2952	19.1181	67.9349	107.251	151.624	5.39567	9.74343	29.1349	55.4627	39.4305	80.9685	16.9878	22.4405		26.5554	79.8465	35.3042	8.77512	20.8504	31.8252	18.802	27.5624	51.6621	6.36861	8.46012	23.7612	49.0591	61.826	55.389
FBgn0001217	protein_coding_gene	3R	Hsc70-2	Heat shock protein cognate 2	24.9525	51.1101	8.26345	9.71831	19.3709	38.0857	136.996	99.0026	76.614	9.79636	20.5324	46.974	43.1656	146.378	70.5588	36.8447	31.3501	50.2368	156.179	55.79	138.92	7.17298	13.4185	46.2506	163.962	54.1508	61.9663	21.5334	18.8771		38.1333	83.9087	81.4402	17.3395	22.661	67.3384	76.9297	108.679	113.967	13.6825	12.6078	31.2663	27.4106	55.8522	39.2168
FBgn0001218	protein_coding_gene	X	Hsc70-3	Heat shock 70-kDa protein cognate 3	10.0589	4.11018	10.602	13.1744	15.3398	7.83486	5.36555	3.28082	5.12381	11.5135	12.9508	15.4548	10.1741	4.76896	8.02459	16.6124	7.75377	18.4872	6.33044	8.92756	10.5036	6.24759	13.445	28.7132	9.99186	17.0659	17.1992	13.1228	17.9582		5.6185	18.1319	13.368	18.7702	4.23737	9.81366	7.19769	11.8959	3.50771	14.7839	20.0398	14.8242	14.9565	11.0204	10.1962
FBgn0001220	protein_coding_gene	2R	Hsc70-5	Heat shock protein cognate 5	8.09825	6.74162	7.09852	7.93338	13.5719	15.5205	6.10772	4.31114	9.76404	7.17609	11.8701	17.9112	5.74077	4.02509	14.2091	16.4389	16.1428	21.5966	9.09475	18.4016	11.894	7.04285	7.94014	17.3396	4.21155	7.28116	15.3002	11.9227	6.26442		6.3999	17.4207	12.0129	9.89619	11.6273	27.4623	3.11225	6.57467	5.56405	6.89272	11.2781	11.8713	4.89382	8.88499	7.12852
FBgn0001222	protein_coding_gene	2R	Hsf	Heat shock factor	11.3139	6.5265	8.35955	8.45017	6.95793	17.3203	10.3728	11.2924	11.7424	13.2416	6.47148	32.7143	10.1812	5.38213	13.7894	8.74815	20.0943	13.8006	12.1926	29.2945	28.6968	10.747	12.955	28.0537	15.8716	14.6029	41.4837	8.71656	19.7608		9.27241	28.0554	18.9757	15.7161	18.5917	15.0596	6.98745	12.2567	11.3524	9.84741	9.98676	12.7342	18.1693	26.929	11.3813
FBgn0001224	protein_coding_gene	3L	Hsp23	Heat shock protein 23	25.8594	31.2662	12.017	22.0412	27.2848	54.2011	27.8426	55.3238	25.8105	14.3861	52.7413	156.131	28.2298	39.7902	51.7472	27.4211	49.3298	48.27	38.23	39.1811	35.1395	7.43515	51.3175	52.1705	83.5992	137.107	88.6429	17.3747	57.7512		52.1829	92.5987	122.815	15.3092	51.8391	47.9961	18.9941	24.9026	38.0542	11.8654	12.5911	36.9042	29.2349	38.5409	25.7797
FBgn0001225	protein_coding_gene	3L	Hsp26	Heat shock protein 26	12.6264	8.27228	7.07108	42.7592	27.6947	35.0141	15.6946	12.516	16.3176	32.0348	46.9811	67.5484	14.823	6.89399	15.5704	27.0361	64.4573	63.7488	9.49934	48.4136	43.3166	11.2918	41.6785	39.8661	19.8378	35.9552	66.2666	30.3494	41.7392		14.4372	44.6093	58.695	31.3085	43.7042	41.5807	9.61013	32.4394	9.33738	17.3488	17.8638	28.5171	22.2697	55.2209	28.0641
FBgn0001226	protein_coding_gene	3L	Hsp27	Heat shock protein 27	15.4902	9.58153	13.7279	47.9174	18.7141	29.8608	13.9572	7.26234	18.7609	23.1593	27.8176	86.3906	14.2682	7.91098	34.5249	33.9563	44.5939	69.4152	10.696	43.4482	43.529	8.61088	26.3556	56.6644	19.7074	17.5943	66.2352	29.1693	31.7657		12.9787	36.1231	51.7772	26.8605	14.2497	34.1407	8.98476	16.909	10.5719	10.6324	13.357	24.3737	24.0194	41.2395	22.7682
FBgn0001227	protein_coding_gene	3L	Hsp67Ba	Heat shock gene 67Ba	43.2528	53.6613	28.496	24.018	33.8946	39.2156	28.3564	45.9591	36.0559	30.8738	21.6295	60.4601	40.3488	24.1869	46.5978	20.8556	47.109	32.8763	49.8642	84.6025	60.8615	17.1694	36.6326	49.0362	75.4671	56.1731	67.6412	17.3099	30.9829		40.5844	56.4738	60.8996	18.3803	36.8264	20.5275	48.011	51.3629	37.7263	28.7657	24.4177	39.0172	61.469	90.4926	57.47
FBgn0001228	protein_coding_gene	3L	Hsp67Bb	Heat shock gene 67Bb	282.843	276.427	244.949	31.0784	53.2943	95.0112	282.843	282.843	221.811	31.2272	68.3522	65.1851	204.632	282.843		43.2765	68.3106	81.5139	186.543	282.843		30.893	50.7742	64.0565				39.9719	90.0937					30.9066	45.8039	27.7493	282.843		264.575	45.8456	34.7375	41.1225		264.575
FBgn0001229	protein_coding_gene	3L	Hsp67Bc	Heat shock gene 67Bc	67.2969	71.0088	74.2423	24.4967	57.3028	59.3563	41.7531	64.0582	159.226	25.9798	77.022	179.961	56.8364	49.3167	133.516	18.7325	50.8625	34.2737	96.9241	178.282	234.669	44.2868	53.366	46.1675	98.5245	81.4179	75.2214	28.5064	120.94		92.1223	82.1777	51.47	20.3051	49.2684	28.0886	76.2317	108.236	151.503	31.3949	51.4466	45.9993	68.8926	150.369	102.939
FBgn0001230	protein_coding_gene	3R	Hsp68	Heat shock protein 68	22.8076	36.9085	40.2561	16.7047	22.5906	18.3306	14.5704	47.5579	40.3755	10.2147	19.631	151.075	46.111	34.6253	60.7684	26.5235	50.0131	56.8512	39.9028	99.6702	115.657	11.0399	24.0096	26.678	68.5096	82.7978	75.0209	15.4981	35.3114		33.4217	61.9692	56.6674	21.7406	23.637	24.5656	28.7724	19.3683	25.3372	8.58257	18.6894	19.8143	29.0588	40.2171	52.0057
FBgn0001233	protein_coding_gene	3L	Hsp83	Heat shock protein 83	11.9787	12.5864	6.38148	13.8982	9.67252	10.7574	8.76311	4.54053	13.0923	9.06497	14.0101	17.0688	6.80736	3.94796	3.83006	18.1227	17.3313	32.9778	7.65625	24.679	29.1893	7.71868	9.82287	10.9805	9.14172	13.6387	30.5049	9.95206	12.5091		6.21778	25.5497	28.5057	13.9894	16.7354	13.6133	6.27153	2.03027	9.25373	6.01074	6.77922	12.4892	13.1967	12.1043	14.7134
FBgn0001234	non_protein_coding_gene	3R	Hsromega	Heat shock RNA omega	26.3409	68.5156	41.48	26.2156	94.6289	127.946	56.7609	126.049	35.3057	25.0535	91.8456	149.83	63.7733	34.5839	22.1581	39.895	93.6756	134.929	28.1352	120.251	148.933	35.485	102.228	96.2067	44.5254	96.2758	46.8788	54.3948	106.511		44.4939	119.648	44.2546	23.8739	87.1397	105.438	32.8932	119.513	35.9301	31.3297	182.719	126.081	52.1781	136.963	135.404
FBgn0001235	protein_coding_gene	3R	hth	homothorax	40.8614	8.03132	39.6909	9.04292	21.3899	15.2252	21.5455	24.6409	47.983	9.82948	21.5931	6.50986	34.8214	14.0792	38.0032	17.1437	27.0946	18.5957	18.7141	135.892	172.169	9.70398	19.922	30.9015	44.7454	32.719	70.3523	10.4364	23.3121		30.5004	67.432	59.5136	9.49792	21.8418	12.3	23.5429	19.9679	22.489	15.2413	18.6367	20.006	23.7505	64.9565	32.5588
FBgn0001247	protein_coding_gene	3L	Ide	Insulin degrading metalloproteinase	4.09503	2.90553	5.38681	7.99567	17.8057	14.256	9.34514	2.35883	6.21749	8.64494	16.8787	17.9421	2.63525	4.13826	12.9449	7.14164	19.1868	16.8346	3.90912	9.91857	11.1952	9.93538	12.2476	9.92186	4.86228	10.3952	9.73379	8.28853	17.619		7.95686	11.5669	15.1969	8.90257	10.6798	24.9277	7.66375	6.75656	7.75519	8.38844	11.279	6.03373	7.52178	14.8636	9.86736
FBgn0001248	protein_coding_gene	3L	Idh	Isocitrate dehydrogenase	9.34291	7.23091	7.86006	12.3571	16.0436	21.2758	3.7503	6.24068	8.15612	8.06534	16.3368	27.2343	6.91078	2.27887	6.49971	16.6121	12.9305	21.0324	6.56757	43.059	41.6706	7.1129	9.40269	16.0112	4.17613	12.2731	15.7571	10.866	23.88		6.33278	11.2926	28.1692	8.55503	7.03823	23.3022	7.971	5.55068	7.96073	8.55637	10.1184	8.72157	8.81763	13.8849	10.2534
FBgn0001250	protein_coding_gene	X	if	inflated	26.0119	13.2921	30.5419	15.5593	19.9298	32.6201	30.6179	29.7727	60.0301	13.9173	19.7332	20.6032	23.501	12.6328	71.2684	14.2257	28.3012	36.4516	27.2854	108.028	153.346	9.38038	20.587	30.9709	53.729	42.8927	76.8443	13.0606	19.3043		45.4894	79.9294	32.2275	9.74968	27.9086	33.9072	19.574	38.2345	47.7967	9.4514	12.7632	31.9953	32.3884	63.9791	59.0455
FBgn0001253	protein_coding_gene	3L	ImpE1	Ecdysone-inducible gene E1	171.081	71.94	145.473	126.893	98.2486	158.938	74.1991	74.5028	102.206	72.6101	97.9875	109.049	143.807	56.5029	93.8122	56.3894	92.3098	78.5804	134.795	119.239	188.805	59.0014	96.3183	70.7804	73.3873	88.2943	166.652	60.5879	69.5656		134.97	192.056	185.9	75.4696	129.547	80.0494	282.843	144.076	153.101	44.9022	96.6758	82.4631	107.212	115.605	130.016
FBgn0001254	protein_coding_gene	3L	ImpE2	Ecdysone-inducible gene E2		282.843		264.575	264.575	128.456	282.843	282.843	282.843	172.97		282.843	282.843	282.843	186.464	77.8484	148.049	99.3503		282.843		170.815	244.949	185.792		282.843	186.765	188.266	282.843				159.487	206.542	227.719	185.297	282.843	282.843	189.567	187.569	170.958	98.8204		130.941
FBgn0001255	protein_coding_gene	3R	ImpE3	Ecdysone-inducible gene E3	62.8387	40.9283	90.7448	42.9713	98.463	53.969	61.4139	56.8208	61.8553	32.5027	97.9022	40.3293	28.7047	44.2235	71.4072	39.6635	62.9181	63.9375	40.5185	71.8234	33.9733	11.452	72.0853	55.3286	44.1038	55.0326	54.1027	45.2692	70.6063		29.2995	98.2103	50.2561	56.7489	73.9924	71.5249	31.5396	92.7209	54.0902	54.409	59.2539	55.8751	45.2666	112.334	54.3283
FBgn0001256	protein_coding_gene	3L	ImpL1	Ecdysone-inducible gene L1	282.843			141.193		180.798	113.023	282.843	282.843	65.2615	142.446	113.481	282.843			135.21	165.196	186.185				130.291	244.949	244.949	206.431	282.843	186.115	116.143	201.907			282.843	216.364	165.274	192.926	117.638			264.575			229.484			282.843
FBgn0001257	protein_coding_gene	3L	ImpL2	Ecdysone-inducible gene L2	37.7441	8.1453	46.0856	25.7751	25.6675	20.1689	35.1363	22.0058	39.1895	15.929	26.1483	80.212	26.6581	12.8358	41.1012	18.5177	21.7223	49.7354	32.654	29.9938	52.1656	8.20246	14.015	32.0915	55.4834	35.2119	45.0089	41.2735	27.0353		22.6074	52.22	19.2381	20.3372	35.4977	37.4618	19.4883	31.9282	35.2243	12.3129	15.6408	9.85306	36.331	28.8689	39.2926
FBgn0001258	protein_coding_gene	3L	ImpL3	Ecdysone-inducible gene L3	26.3887	33.1695	46.1241	28.6601	36.0132	19.0466	34.248	36.3999	70.7873	16.5414	20.5251	118.703	35.2913	25.4841	54.8604	12.1256	28.8025	20.2877	79.9051	172.51	195.917	16.1262	23.5335	21.0159	51.935	42.5533	114.097	16.9142	26.922		23.8622	69.1737	44.4364	13.0286	27.7714	40.8139	20.1573	42.508	79.182	19.5147	23.2945	24.8167	40.4103	43.7939	65.818
FBgn0001259	protein_coding_gene	3L	in	inturned	53.193	38.8666	89.4703	36.1362	46.2148	92.2542	60.6285	76.0004	132.225	42.545	91.3747	64.1246	78.996	54.8142	135.348	30.0353	103.277	100.851	99.784	206.687	155.284	25.0759	42.2388	54.6847	63.0564	130.532	106.104	29.2628	84.0312		154.956	234.412	105.758	42.4995	63.7008	30.9346	142.558	132.087	97.4307	65.4728	51.9071	62.157	57.8848	94.4514	253.226
FBgn0001263	protein_coding_gene	2R	inaD	inactivation no afterpotential D	27.7775	11.1617	52.4694	15.5237	31.293	74.8522	16.9519	17.6316	94.1241	7.79614	27.1543	172.908	30.286	10.2776	75.8286	13.0538	42.8204	62.4851	28.6812	109.046	94.9621	19.7448	8.6594	74.9415	40.0478	55.5356	89.0525	10.9183	24.5349		34.0708	62.6338	47.9789	14.3804	20.8083	49.3228	8.7541	44.7119	56.9721	9.9869	19.9868	73.8969	42.3321	63.2506	138.368
FBgn0001269	protein_coding_gene	2R	inv	invected	54.738	40.5343	46.998	14.0538	20.822	12.9097	47.9791	80.7719	65.2949	8.52546	43.5952	52.044	69.1337	55.315	79.4239	20.2879	28.8816	21.9091	84.88	143.626	203.17	24.8963	44.2899	38.9282	72.1264	82.0768	84.2599	22.1793	58.9032		65.7935	140.445	67.2595	22.222	39.6762	16.6798	50.639	65.3232	82.4626	20.8853	50.6025	25.1797	65.306	55.0108	80.6356
FBgn0001276	protein_coding_gene	2R	ix	intersex	14.1272	8.57517	7.62441	26.6752	63.1181	73.7544	10.9733	11.3866	15.2073	35.3235	72.0237	50.3997	15.7704	10.1508	14.9826	16.9746	74.3518	51.8167	18.0859	32.3971	27.8702	21.2917	20.6616	62.9647	13.5502	26.2442	38.7238	25.6062	108.751		9.76104	44.8501	31.6054	20.0356	49.911	30.5109	7.54891	30.1805	15.8223	32.9398	26.003	41.3978	18.0201	42.1309	25.2162
FBgn0001280	protein_coding_gene	3R	janA	janus A	18.4872	10.5984	10.6013	10.4711	25.2707	51.8116	20.5929	19.233	12.0104	13.9952	33.0546	42.0407	14.2952	10.4333	12.7446	24.3721	54.8339	37.3001	10.8496	20.7341	12.0433	6.36284	29.3631	53.5669	11.678	21.1735	24.451	16.0406	28.5577		11.1462	35.6682	24.3045	14.7896	44.9224	20.1012	17.1176	20.4977	12.9759	24.3897	10.0542	30.671	7.03856	37.4341	18.5917
FBgn0001281	protein_coding_gene	3R	janB	janus B	148.569	213.221	122.481	17.1608	42.7938	44.643	179.998	187.3	128.52	22.7262	37.4588	45.245	130.631	204.034	95.839	40.8051	61.7962	55.6307	167.373	100.828	149.654	20.6976	30.563	44.5676	144.892	282.843	152.419	17.1622	34.5035		85.7281	282.843	142.016	29.9284	61.5021	41.5055	197.188	141.179	210.809	29.4609	32.8132	37.3201	153.573	222.273	81.1439
FBgn0001285	protein_coding_gene	2R	Jon44E	Jonah 44E	46.1914	29.6035	58.8854	23.8879	39.4998	30.4833	31.028	42.1244	63.9555	28.0677	43.3804	48.2084	34.0952	37.6815	42.2367	47.6405	48.4906	70.5028	75.5147	154.539	165.116	30.9593	67.5273	38.5441	63.177	74.3051	37.0703	46.7167	57.4181		40.3931	62.2836	44.8225	38.6711	73.1847	56.1905	32.3044	26.0968	64.3819	36.5735	37.1729	39.6881	75.2442	60.0673	53.9117
FBgn0001291	protein_coding_gene	2R	Jra	Jun-related antigen	8.56814	10.5234	7.20765	11.0482	12.3254	10.0058	7.6483	9.5204	11.7498	9.81867	20.3553	15.0759	9.85077	6.46518	10.7521	14.8459	23.4323	15.9744	11.5293	17.4062	12.1001	8.99103	9.75696	26.1075	6.53413	14.6324	24.1359	11.1732	29.6625		8.81629	20.6946	10.8886	8.72707	18.2026	18.7236	4.99049	23.0014	6.61505	9.44356	24.2598	15.5687	12.7855	28.7437	15.0129
FBgn0001296	protein_coding_gene	3R	kar	karmoisin	34.3135	16.7488	36.5915	18.2426	26.6337	16.8764	19.1136	21.7426	29.3819	4.58229	23.304	24.9527	31.0853	11.3622	42.3471	7.17125	25.6142	39.3984	37.1813	26.3441	32.3335	25.257	11.3614	42.379	71.1951	26.5103	45.2128	21.0932	22.4147		26.5941	26.2588	17.5206	17.4485	15.2813	23.6959	23.3714	26.9802	41.4461	14.2136	16.8317	28.1455	49.7212	49.8029	43.8557
FBgn0001297	protein_coding_gene	3R	kay	kayak	22.564	6.50092	18.6508	11.8436	8.40284	34.7842	15.5553	18.1875	28.776	10.0059	18.6553	20.7166	22.2039	11.0463	38.4964	16.8815	25.5552	22.4815	17.4004	102.496	133.595	6.64717	17.5686	38.143	45.3305	36.4666	59.263	9.83079	17.2619		35.8111	75.1198	31.8906	8.9276	19.5152	36.0837	16.4333	28.1929	38.8918	6.85116	9.47565	26.482	30.2464	53.1741	52.0437
FBgn0001301	protein_coding_gene	2L	kel	kelch	9.88626	7.75316	9.93011	9.60097	22.0217	10.7544	12.6419	7.83173	12.8853	8.42468	17.1833	20.1009	9.58459	6.68196	5.88965	11.3621	27.3775	20.4989	12.5688	21.7349	21.614	8.33617	20.7445	15.5882	8.33073	16.6443	26.6125	11.5849	13.4171		6.20587	15.5161	14.2565	11.5555	33.4399	18.0961	5.81475	12.5488	6.55297	14.4418	7.74599	17.4139	14.0095	10.7619	21.06
FBgn0001308	protein_coding_gene	2R	Khc	Kinesin heavy chain	10.224	4.46804	11.2864	10.5749	15.8388	39.4144	10.6682	11.8698	10.031	11.7944	19.2098	44.0217	9.44482	2.56724	15.6642	10.4199	18.9423	15.2803	8.71836	18.1672	18.1256	7.08757	13.7191	24.0774	13.1474	20.3302	32.4126	11.7141	16.2117		6.24435	21.7285	9.98092	16.843	23.561	27.9523	5.29909	14.0989	6.72596	8.9125	13.0265	33.6224	16.2258	14.7487	9.15368
FBgn0001311	protein_coding_gene	3R	kkv	krotzkopf verkehrt	65.0948	88.5685	53.7814	20.1499	48.2888	28.6995	43.8044	64.8839	76.0305	20.737	30.1513	21.4441	43.4755	83.8087	105.693	24.584	68.4684	45.0348	76.1336	104.69	124.652	12.9388	34.0529	33.2177	80.3694	120.244	120.426	49.2079	51.5894		49.2319	145.531	102.578	41.2931	39.0105	72.5295	84.2548	97.7472	111.189	33.6624	39.9912	18.0615	77.6591	102.231	116.411
FBgn0001313	protein_coding_gene	Y	kl-2	male fertility factor kl2	168.358	248.791	159.617	22.7954	18.2825	22.7481	205.096	144.99	161.724	22.9761	32.8854	45.1772	282.843	151.456	282.843	55.0825	46.5738	96.4877	191.903			19.7848	40.2238	33.6683	224.971	282.843	282.843	26.2399	29.5958		264.575			28.892	31.8111	32.2427	207.558		264.575	28.6354	42.0142	44.7117	264.575	259.025	144.75
FBgn0001314					282.843	170.16	190.94	27.4631	25.6703	39.0053	245.858	138.143	282.843	22.1664	38.6963	39.3746	282.843	254.337		41.9689	60.9974	101.274	191.903			20.7542	43.2047	59.7571	236.536			28.4279	45.1024		264.575			36.7942	28.1749	29.4661		282.843		33.6712	35.3013	59.7361			271.687
FBgn0001315					282.843	180.711	244.949	23.2727	18.5602	48.5581	204.245		191.933	17.6636	29.7876	62.6285		211.397	139.729	45.865	64.1672	62.6429	117.589		282.843	15.1776	36.8944	52.1021			149.648	40.6712	39.3254				264.575	33.4448	42.5474	33.1668	196.939	282.843	264.575	27.0122	35.8765	32.0419	127.573	264.575	282.843
FBgn0001316	protein_coding_gene	3L	klar	klarsicht	15.9366	4.91624	15.13	4.88104	23.6815	18.6624	4.86963	8.59263	9.15632	9.38358	17.2697	21.1503	4.77488	5.00977	9.25018	8.81772	31.7131	19.6687	10.6049	30.3419	22.3006	3.15759	18.4831	30.2786	10.9605	23.9142	9.51202	10.1737	24.5561		8.56871	22.2865	9.62254	5.79493	27.2941	34.5086	8.69741	21.8682	8.1829	9.51208	12.8044	28.6983	12.2653	25.7256	19.3713
FBgn0001319	protein_coding_gene	2R	kn	knot	59.2242	22.0781	119.795	48.7372	52.638	61.1997	46.3711	68.5576	80.9329	26.4365	63.6784	62.9019	41.0441	70.4653	201.57	41.3098	80.4991	36.0544	54.3746	132.895	95.0075	29.3302	54.7411	96.0806	101.053	51.2418	144.388	30.9623	52.389		70.4614	165.694	73.9326	38.604	42.7251	21.3653	52.2121	89.4907	42.2227	27.3598	46.8801	35.2501	79.0428	137.254	157.677
FBgn0001320	protein_coding_gene	3L	kni	knirps	37.4361	25.4682	61.045	20.6296	40.1997	36.5184	37.8129	41.5357	77.5494	15.7949	28.3017	26.4021	38.8785	36.3363	65.9684	18.2154	38.3206	25.9035	64.9528	108.219	175.603	14.455	27.2588	31.24	89.083	63.6779	94.9684	24.7663	37.7377		45.8437	92.9358	28.1686	24.9784	31.7129	25.6402	25.1642	53.8516	69.3295	13.1182	13.2018	18.8453	48.883	76.7089	47.0077
FBgn0001321	protein_coding_gene	3R	knk	knickkopf	82.4506	60.1628	50.812	29.674	67.7733	75.6533	61.1037	94.1358	83.1062	17.8803	52.0807	37.5114	64.3704	83.9637	115.042	18.5584	30.7432	40.5454	48.1694	85.6716	79.5514	20.4316	35.5128	97.9145	62.5849	84.1686	83.3236	25.966	41.729		64.974	51.86	94.1458	27.4946	61.7043	49.7563	35.1578	65.3774	69.3207	33.7042	22.9095	56.5642	54.0239	101.234	140.243
FBgn0001323	protein_coding_gene	3L	knrl	knirps-like	55.3162	17.9291	45.4642	18.3729	25.3029	28.9274	29.9562	71.3741	36.4476	26.4418	28.1546	28.7323	53.876	29.243	71.9023	17.3697	30.2302	20.6558	22.0736	108.034	178.993	16.1478	20.0819	47.6125	60.8505	59.4067	101.402	21.349	31.8567		49.568	73.2095	63.312	20.2232	28.4094	22.8982	39.5624	45.5558	44.5525	23.6111	26.9858	26.5056	37.8633	57.7895	82.5606
FBgn0001324	protein_coding_gene	3L	kto	kohtalo	7.29195	7.37339	10.1231	7.82641	18.6595	15.3743	10.207	18.8427	7.35227	5.65948	16.6342	24.5945	9.73149	6.12725	12.9273	13.7107	24.2019	17.8223	7.41436	24.2053	13.9066	9.77502	11.4678	27.0739	8.24396	32.9389	22.2401	12.4942	24.4069		4.63674	25.0881	7.87435	13.1491	19.3564	40.1227	6.18637	24.0956	10.2762	8.31254	9.18394	14.7037	13.5213	18.9814	14.8823
FBgn0001325	protein_coding_gene	2R	Kr	Kruppel	108.871	131.291	187.311	21.5614	62.3274	48.6773	76.8694	63.4472	74.005	47.408	55.6116	42.3426	134.252	86.9895	170.709	46.2987	113.339	40.7824	146.446	152.607	139.029	24.9632	24.7343	91.3627	132.133	112.544	187.469	36.8703	85.9426		111.791	115.609	55.4195	41.0053	91.7223	79.3514	58.8804	81.8669	154.248	29.9728	74.995	33.4856	84.9732	137.05	102.029
FBgn0001330	protein_coding_gene	X	kz	kurz	11.0353	13.3051	8.86629	22.1832	27.0943	55.878	6.68225	14.3882	11.9691	15.0303	38.3602	18.3737	4.93797	6.44313	7.60646	19.1422	41.8875	66.0193	6.56617	35.4047	33.5328	25.5762	22.4501	65.7044	7.48145	24.1037	31.2972	16.3752	25.1771		3.31339	13.1779	34.1619	25.3595	35.8909	34.4636	7.39865	17.7106	8.04928	19.9142	31.9558	50.5214	13.7095	12.5995	7.60304
FBgn0001332					11.0145	6.44727	12.0433	16.9493	10.6634	23.2697	10.613	10.4866	15.3629	14.0203	22.9361	29.2902	4.23368	5.37003	9.65114	18.4711	19.9562	32.4633	7.34512	16.1339	22.129	10.9856	17.5934	29.0315	15.2873	18.6256	21.3048	17.084	39.3922		9.08136	12.8447	21.8578	11.1788	20.4574	31.3537	7.46492	8.54434	4.09195	17.6487	41.1464	28.6467	8.64312	18.332	5.96293
FBgn0001341	protein_coding_gene	X	l(1)1Bi	lethal (1) 1Bi	13.4373	14.741	4.77484	16.2216	30.0788	48.7889	10.7027	9.26122	10.3121	20.8687	36.0557	26.5779	7.09459	4.33547	13.0199	16.0811	36.0442	41.1873	8.71683	35.2408	38.9526	12.4137	30.9274	39.1309	6.8177	15.0994	23.6218	18.9226	32.8599		13.2818	25.5663	30.9389	16.3055	45.3672	19.2494	6.46019	5.71975	5.67101	19.7677	58.8908	28.7694	7.40935	16.9724	12.6296
FBgn0001404	protein_coding_gene	X	egh	egghead	8.53621	6.17152	21.8383	7.25531	18.1042	19.4208	5.14977	9.67925	13.6055	8.36957	6.83102	12.5019	9.82185	8.2364	15.4383	12.3391	17.9671	17.7717	15.3022	9.47985	17.0957	8.11845	11.9581	20.4102	6.24847	18.6451	11.9433	10.7517	26.4184		6.77027	12.8948	14.6417	6.8998	15.4876	10.4807	8.74966	8.14433	11.9024	9.25642	9.29372	16.5788	8.60123	10.0079	13.6553
FBgn0001491	protein_coding_gene	X	l(1)10Bb	lethal (1) 10Bb	6.13291	11.0581	20.2948	7.27842	53.8022	37.4745	8.81632	16.2406	21.2081	18.7954	26.6654	24.8798	10.3665	17.8653	13.6384	18.4944	67.5132	67.9069	10.7461	33.2559	23.8027	17.0654	40.0673	41.0825	11.4427	34.3238	23.5226	14.1975	31.97		7.64309	34.3694	17.0086	20.7666	58.5589	29.7169	10.2348	34.4451	7.1704	12.9507	13.8273	32.7374	20.527	32.4044	22.7853
FBgn0001565	protein_coding_gene	X	Hlc	Helicase	9.27432	6.31375	10.7356	5.18734	33.6861	16.3145	5.69587	7.65225	13.212	6.23588	31.8894	47.1714	7.96298	6.57976	7.38719	28.8738	32.943	26.0859	8.733	10.3439	15.3691	9.73741	25.2487	33.3928	7.74719	7.20834	8.55485	14.8033	35.0583		7.02408	21.0524	21.622	15.5053	27.7653	34.7412	8.33307	16.4255	10.5836	12.7454	12.0178	28.3208	7.73433	16.3751	7.23696
FBgn0001612	protein_coding_gene	X	Grip91	Gamma-tubulin ring protein 91	9.06924	7.09277	15.7624	29.4193	34.9588	27.5725	12.143	12.3654	16.4488	16.6526	26.1337	34.9621	8.45167	5.91232	14.6077	22.1735	17.6958	14.7699	10.1553	34.3887	37.7161	11.7839	39.9898	52.3109	17.1028	14.6028	48.0192	14.1711	26.5891		11.9686	26.0509	25.623	25.4283	24.7335	42.9108	6.95564	4.96028	10.4304	7.84374	38.7973	19.2597	17.1893	21.9098	14.9815
FBgn0001624	protein_coding_gene	X	dlg1	discs large 1	5.84075	5.6255	11.8994	7.65749	19.8192	30.5386	5.51754	12.4511	13.2797	8.92588	23.5799	11.0427	5.70918	3.65468	8.71809	18.2508	42.3901	31.5023	5.68361	33.0362	32.9898	4.2084	30.8728	47.1832	5.77795	25.2196	29.7507	12.3876	25.6793		6.15413	22.3882	22.7466	5.05495	26.6164	35.5121	3.66872	24.8855	9.84316	7.8551	16.5076	27.4634	5.86455	38.9348	22.0866
FBgn0001941	protein_coding_gene	2L	ifc	infertile crescent	5.61916	3.90499	14.2629	10.3391	19.0641	17.9596	6.03884	12.694	11.4232	8.53115	10.3807	11.8204	11.754	3.6018	5.53777	10.5341	32.0016	14.2502	10.3412	16.3595	15.8253	14.5602	11.1163	14.7033	4.17358	11.4103	14.0735	15.5	24.2406		11.8076	13.2968	18.815	11.5297	15.1472	24.5545	7.46265	13.1149	4.19792	7.57032	22.252	18.7207	6.35691	22.8317	10.7389
FBgn0001942	protein_coding_gene	2L	eIF-4a	Eukaryotic initiation factor 4a	5.50823	7.56478	7.14944	2.3472	20.2827	14.2589	5.52697	7.49617	9.54072	7.78057	17.1637	4.76023	5.41498	3.21936	7.0548	10.118	25.6253	22.5225	9.85369	17.6648	18.4386	5.79083	18.2273	20.2545	6.77827	11.3033	16.0858	6.89188	22.9679		4.80606	6.97228	8.07083	5.34555	14.7144	21.5871	6.33753	10.227	10.1053	8.33717	10.5835	14.8992	6.72989	9.05432	4.35868
FBgn0001961	protein_coding_gene	2L	Arpc1	Actin-related protein 2/3 complex, subunit 1	5.78503	5.274	10.3315	7.85742	19.098	27.3268	8.99696	11.9827	5.8716	9.40216	19.9	18.0723	5.44842	7.13535	7.72916	12.3388	36.1539	18.3218	5.90177	22.3967	16.9924	5.2371	16.6691	28.8296	14.1551	10.4267	24.2	5.91816	31.0119		9.76947	14.7351	20.511	8.03534	17.6175	24.7341	7.80141	5.49878	10.7295	6.45666	8.45522	20.676	8.43685	18.4855	11.396
FBgn0001965	protein_coding_gene	2L	Sos	Son of sevenless	5.26567	8.7728	9.11091	6.56522	14.8213	24.7593	12.5142	16.9154	9.14293	6.13461	22.5005	15.9859	12.3049	4.91025	14.6611	11.8897	37.978	15.9609	6.8052	23.6794	25.0203	6.55298	12.4905	31.2423	14.4575	28.7153	28.0176	13.6139	34.3279		8.41377	15.8989	4.75804	12.0767	29.4133	25.3646	5.15129	19.5539	6.53541	9.6247	13.0884	11.389	14.359	21.031	13.7591
FBgn0001967	protein_coding_gene	2L	NimC3	Nimrod C3	193.62		244.949	170.816	172.047	264.575	282.843	282.843	282.843	90.8949		152.236	112.866	139.371		88.0927	180.345	282.843		282.843	282.843	203.53	141.779	186.453	178.923	218.196	196.33	130.064	182.869				124.972	176.918	264.575	187.049		282.843	264.575	149.604	125.981	282.843	54.4961	75.7932	55.321
FBgn0001970	protein_coding_gene	2L	Pgant35A	Polypeptide N-acetylgalactosaminyltransferase 35A	14.1155	17.0862	6.9773	25.0054	39.5726	30.4204	9.67983	21.7193	26.7461	24.9452	48.0672	28.6299	16.314	12.6402	14.4109	15.352	60.5933	57.3982	11.6742	36.208	28.2735	4.87544	38.8187	37.0545	13.3825	29.8306	40.5222	22.9585	45.7675		17.9425	30.6399	19.5077	28.2468	43.7531	29.1977	12.5439	19.4091	20.8998	29.3244	35.4125	45.4127	17.5119	35.896	22.9358
FBgn0001974	protein_coding_gene	2L	l(2)35Bd	lethal (2) 35Bd	9.84415	6.21143	14.188	46.0398	54.3203	60.9666	6.91	16.4173	18.8875	19.8142	31.4041	18.95	13.3142	12.8093	11.457	42.6108	54.2546	51.1131	10.9056	37.9457	35.5413	16.078	30.3814	50.5294	14.821	22.1912	45.6586	22.7486	27.0279		13.0812	35.1633	39.085	22.792	37.0476	27.5685	9.81526	20.6418	13.1207	17.7062	22.5301	36.7014	17.0825	20.6121	14.5133
FBgn0001977	protein_coding_gene	2L	CIAPIN1	CIAPIN1 ortholog	11.7453	6.68806	8.91166	11.1068	33.6633	36.8544	10.6567	8.17693	18.0008	20.7737	34.5614	40.7329	10.5262	3.69546	14.131	16.3778	35.251	41.1426	6.59892	15.4534	7.99122	8.25856	26.4372	53.3191	7.26724	35.1007	23.565	16.0734	36.1874		10.0641	26.4869	13.6814	9.49964	16.5549	27.4018	5.47746	22.5771	15.922	5.88905	31.0112	27.2457	9.02231	31.8871	26.2717
FBgn0001978	protein_coding_gene	2L	stc	shuttle craft	6.14402	3.12846	8.44303	15.541	23.018	24.0521	9.00208	9.33456	10.5258	7.55591	10.1202	20.5918	7.00003	6.28597	6.98518	17.7809	19.6859	30.5976	4.91775	28.7328	30.0522	9.66775	17.4331	13.4225	10.2071	18.3715	27.7994	13.7125	32.2472		5.80453	20.4766	27.3241	9.75268	12.9693	28.0678	3.50222	12.1744	10.8717	9.28233	13.6318	17.1057	14.8069	16.7312	9.05285
FBgn0001981	protein_coding_gene	2L	esg	escargot	67.4565	95.5676	48.8345	19.8892	53.3003	97.0929	15.4985	25.8406	43.4905	24.4312	56.2838	24.609	45.8677	50.345	81.0165	34.8826	61.3405	37.1321	37.1721	120.268	148.061	17.7797	17.2822	25.8435	131.504	105.647	118.008	19.0642	32.8099		38.9305	43.8214	67.2293	17.4967	33.5739	40.8007	44.3241	58.911	70.6102	15.6518	10.1125	37.878	20.9559	68.5431	88.5592
FBgn0001983	protein_coding_gene	2L	wor	worniu	282.843			264.575		206.117	202.004			97.3676	166.312	147.302		282.843		153.065	235.741	282.843				63.1558	81.303	244.949				188.266							264.575	142.13		282.843		68.9775	264.575	249.432		264.575	231.207
FBgn0001986	protein_coding_gene	2L	l(2)35Df	lethal (2) 35Df	10.9523	10.7954	8.08066	12.378	24.6128	23.851	10.4689	7.05827	10.9362	16.2521	34.182	24.9469	5.51367	8.12752	14.9225	16.8231	17.7891	41.7195	9.20005	33.9826	29.9037	18.5752	14.6211	15.3982	8.74543	14.2578	22.1068	23.9955	30.5428		8.77936	17.2783	25.5705	24.6479	15.4549	19.688	7.35078	13.5683	4.5364	8.28816	24.0994	23.9385	13.4685	13.059	9.94976
FBgn0001987	protein_coding_gene	2L	Gli	Gliotactin	10.6636	10.5704	20.8752	11.5335	16.6746	40.6675	18.5928	18.754	38.8555	27.5257	18.8895	42.4497	20.7039	20.2161	24.9714	9.99367	18.3388	22.1779	12.6234	67.811	107.718	8.14492	32.4426	28.2448	46.4157	41.1289	74.7846	18.488	13.2207		34.8649	33.7709	41.2649	11.1533	28.9244	40.6425	8.15699	16.9564	25.0473	15.4668	18.5492	50.1906	37.015	52.4834	43.9177
FBgn0001989	protein_coding_gene	2L	ND-B17	NADH dehydrogenase (ubiquinone) B17 subunit	8.37184	13.6287	12.3797	5.68121	30.1779	34.3366	15.1818	15.7475	9.76988	8.44746	28.2701	20.1146	15.4264	10.1594	15.5851	16.0632	43.6834	12.4089	17.1538	32.1115	53.6576	9.64833	23.1678	74.9464	14.4712	26.2729	40.9383	14.3067	51.1903		14.3401	18.6633	21.3307	9.99842	42.9483	32.022	9.26682	13.2035	8.06878	9.83121	15.3229	23.5418	13.8692	23.6057	26.5138
FBgn0001990	protein_coding_gene	2L	wek	weckle	19.7192	7.8844	18.1329	22.8529	20.8961	37.4883	8.31175	17.0443	18.927	19.1488	32.3718	53.7707	14.5481	9.6703	7.44244	20.6414	69.7881	45.1004	12.938	35.2771	33.8632	17.8175	35.8645	57.0177	15.6556	24.7266	29.2653	18.1775	20.3715		12.9119	24.7584	32.4662	26.8103	67.8306	15.2553	10.3198	27.4172	9.59846	23.5027	43.0484	38.9067	11.1307	43.914	23.1212
FBgn0001991	protein_coding_gene	2L	Ca-alpha1D	Ca[2+]-channel protein alpha[[1]] subunit D	22.9045	11.4882	20.4716	13.5745	18.8919	23.4291	21.2123	29.2103	41.6288	16.2649	24.2996	15.8533	25.5073	8.73184	67.5702	12.0571	45.0544	14.305	35.7674	105.336	152.917	12.2795	25.0685	30.4393	47.6251	46.77	81.368	9.5752	30.1468		35.4591	100.656	48.0843	5.32635	35.6865	46.0077	26.9491	40.483	29.4705	13.2363	12.4506	17.0307	38.2155	82.5013	64.671
FBgn0001992	protein_coding_gene	2L	Cyp303a1	Cyp303a1	282.843	150.306	155.475	132.29	125.848	136.492	214.709	187.562		106.681	188.138	282.843	227.812	69.8052	185.49	147.067	244.159	213.77	162.732	98.7462	185.894	113.462	173.246		54.9981	199.669	118.879	99.3729	195.022			187.356	264.575	148.314	127.551	117.266	124.39	126.557	173.845	84.7446	117.159	195.523	22.6394	37.8868	21.982
FBgn0001994	protein_coding_gene	2L	crp	cropped	6.76851	2.05933	9.08816	7.20353	12.1537	20.8513	4.8316	12.173	6.43115	9.34558	18.7708	26.8396	6.12459	4.19157	9.50265	10.6226	30.7313	19.1246	5.59233	17.5484	16.6585	7.20517	15.8565	28.4567	8.22794	16.294	8.04723	15.3244	17.9951		3.90258	20.311	14.359	8.65603	18.5811	9.43671	5.45612	15.0958	6.0357	15.9802	5.86145	10.2256	3.90345	18.0961	13.9772
FBgn0001995	protein_coding_gene	2L	mRpL4	mitochondrial ribosomal protein L4	13.6077	12.6412	13.0162	3.90523	44.136	52.2285	10.9158	16.754	10.4133	27.2041	64.2307	40.4371	13.0223	5.37264	13.4925	13.4116	63.2093	35.0964	9.74174	35.4409	26.9192	18.7997	53.056	52.6029	10.4049	30.5923	25.2453	19.5996	56.6456		15.2192	29.8499	15.2965	22.4844	52.0904	32.6537	9.83738	19.6612	4.02905	12.42	6.55562	18.3467	17.1876	25.9215	27.5135
FBgn0002021	protein_coding_gene	2L	l(2)37Bb	lethal (2) 37Bb	3.74508	10.5264	8.49778	9.15646	31.6294	40.9953	5.37607	12.7669	13.0655	6.03901	54.698	28.2994	14.2863	8.93852	12.7128	13.2682	59.982	31.176	4.38056	15.3273	11.6543	9.09742	20.8749	42.2212	10.0405	19.9688	21.1865	9.75795	30.9726		12.3302	26.2701	13.0071	15.5128	23.7881	23.4728	10.4939	28.1633	12.1909	10.6307	8.4397	18.3353	12.819	43.2481	20.8562
FBgn0002022	protein_coding_gene	2L	Catsup	Catecholamines up	13.5141	6.17063	16.1389	6.63311	13.7633	18.2373	8.02617	16.1675	11.6717	5.11618	18.7436	24.7812	3.70404	6.6565	17.5784	7.1659	24.8516	15.38	5.8078	20.7596	12.1836	13.6897	26.7538	30.9473	7.51017	16.7874	18.6555	8.70104	18.2936		9.43734	13.9352	15.4516	8.71429	33.3943	25.3374	6.66072	13.0832	9.30985	6.48903	23.3223	17.0099	11.8493	25.8841	12.2847
FBgn0002023	protein_coding_gene	2L	Lim3	Lim3	39.0329	39.7402	64.9629	19.1466	33.683	53.214	36.9821	74.0876	61.713	20.2206	14.6212	20.4149	58.7571	18.5549	120.282	20.4949	24.6475	48.5372	78.0078	140.472	140.754	17.9626	28.3016	47.1159	71.258	70.6065	55.0421	23.4402	36.6763		68.4111	118.654	63.408	16.8425	39.9498	32.4103	52.8638	99.329	67.6952	17.8967	15.0049	22.93	50.2976	136.259	129.641
FBgn0002031	protein_coding_gene	2L	l(2)37Cc	lethal (2) 37Cc	8.34717	8.18746	7.78533	6.67533	15.5532	26.1373	8.45326	11.557	8.45101	6.9571	36.8769	30.7582	6.30878	6.02179	9.04368	15.051	35.7586	31.9519	8.34177	19.9148	16.5456	5.74672	20.6848	49.4842	6.16886	19.4714	13.8723	12.9902	28.1202		8.62724	17.8083	17.4831	9.62335	19.6068	27.0024	5.07828	15.1893	17.9222	6.31236	7.60801	29.3266	8.13748	13.4671	11.5326
FBgn0002036	protein_coding_gene	2L	CG10561	-	16.1736	33.732	13.6829	6.56029	20.9414	42.5196	10.5066	17.9651	15.8914	9.89114	23.8605	38.4778	13.4582	21.4171	16.3954	20.8032	28.266	35.0795	33.2415	27.0375	21.0442	7.3654	20.5481	45.3471	11.3853	10.1364	23.5926	15.3933	19.4878		13.8002	37.7619	21.5324	16.2018	30.604	57.1568	10.3071	33.1342	17.9621	8.8542	12.5163	28.2938	18.539	16.4907	33.0783
FBgn0002044	protein_coding_gene	2L	swm	second mitotic wave missing	3.99308	7.24704	14.2161	11.6794	27.2757	26.1311	7.37254	10.4404	12.3283	6.12546	21.1057	11.0296	7.82733	4.84094	12.0488	7.16332	26.7913	13.8789	8.7037	25.4708	22.7671	13.0984	17.9779	32.1735	14.5222	23.2284	29.8711	11.2465	25.8656		8.83213	17.3652	13.4658	8.66685	22.6944	25.5752	4.00769	16.7316	9.77789	5.58392	15.0448	16.7843	13.7526	17.1361	8.9019
FBgn0002069	protein_coding_gene	2R	Aats-asp	Aspartyl-tRNA synthetase	3.11841	7.11581	8.01704	12.1835	23.7059	17.3766	4.41836	5.71061	10.82	17.413	15.0149	60.7934	5.65606	5.80506	9.13122	9.62618	15.8492	27.2628	6.87136	9.99015	9.67975	8.96393	18.6352	36.6156	5.7205	12.272	10.5915	15.7013	18.3105		5.62723	9.42149	15.5268	13.6579	23.6816	23.111	4.52046	6.92827	10.338	10.239	19.3702	18.78	7.9398	12.3934	10.2404
FBgn0002121	protein_coding_gene	2L	l(2)gl	lethal (2) giant larvae	9.2392	7.79654	10.7499	9.36763	21.8087	43.3913	9.49028	10.097	10.1674	15.6568	20.7578	21.1747	7.85824	13.522	16.0105	11.927	29.2586	36.6952	19.9508	22.3921	21.9208	7.21646	27.0721	32.3421	9.06475	18.0203	30.1969	17.1235	18.0222		13.6721	13.3779	11.8616	19.0637	25.4921	40.1058	13.0745	12.7071	10.308	18.0331	25.36	35.5474	15.8278	15.7746	6.39944
FBgn0002174	protein_coding_gene	2R	l(2)tid	lethal (2) tumorous imaginal discs	15.4425	4.01696	9.13383	8.30897	20.49	23.8887	6.30466	15.616	9.59194	6.95803	17.2631	29.9018	7.59222	5.3664	13.2068	20.9665	34.7494	33.3921	4.47556	15.7006	7.71601	10.9802	9.61837	43.614	13.4589	11.468	22.3442	15.1045	17.769		9.07076	22.1168	12.6255	13.8722	18.3554	45.9952	10.7259	6.60325	14.1101	13.1221	13.4781	22.977	6.58696	9.35816	11.0366
FBgn0002183	protein_coding_gene	3L	dre4	dre4	8.28525	6.5635	9.04052	20.5569	25.473	31.2587	7.38268	8.04063	10.2537	14.9493	16.4122	12.5099	10.2205	4.43675	11.3924	17.73	14.1156	33.0282	3.80199	34.3019	35.8399	9.27872	4.84745	15.4837	16.6259	17.2668	36.921	17.3535	35.3744		3.55989	17.2398	22.9202	17.0549	14.4023	29.9517	6.43611	8.16083	8.46818	15.1051	15.146	20.513	15.2174	9.72112	10.9677
FBgn0002283	protein_coding_gene	3L	l(3)73Ah	lethal (3) 73Ah	8.27922	11.3794	9.0097	27.2919	22.6498	41.7679	15.9851	8.81059	14.5185	17.3156	49.7454	30.6707	12.9114	7.57824	7.99769	26.8947	28.5519	49.564	8.8235	33.2725	33.6452	7.85361	11.4242	45.2049	12.3905	15.3098	39.9069	12.9243	31.5295		9.31019	27.3904	34.8415	21.427	19.0372	19.7596	9.42041	6.49978	7.12832	15.4693	17.71	37.8526	12.6063	24.9039	17.5808
FBgn0002284	protein_coding_gene	3L	Prosbeta6	Proteasome beta6 subunit	10.2912	11.0025	7.51696	4.46762	20.7179	33.672	8.88545	9.29589	9.31096	6.24778	21.4075	26.2552	8.53625	3.76601	13.2532	3.28997	33.6741	29.0627	6.83566	10.2675	15.088	6.19868	26.0202	41.8553	6.67308	21.4191	20.1511	14.6484	23.6831		11.5152	15.0335	17.7448	10.7758	29.9304	25.2446	6.44388	5.59486	10.4588	7.24539	15.9966	26.9702	11.3152	19.7279	15.4543
FBgn0002306	protein_coding_gene	3R	sas	stranded at second	42.5341	19.6572	56.007	13.6174	31.3473	64.0917	30.3127	25.5717	56.7379	7.61922	23.6757	29.5609	29.0261	13.5015	47.9282	13.3822	41.3493	40.156	33.8829	111.68	159.463	10.5621	28.0056	27.9393	66.3026	48.0414	102.472	15.9081	33.8977		40.392	142.115	90.0567	6.26258	30.9299	34.2095	13.8796	40.0299	67.1192	13.3777	12.3578	21.016	32.3816	57.5742	44.5775
FBgn0002354	protein_coding_gene	3R	l(3)87Df	lethal (3) 87Df	13.4278	13.0478	12.8635	23.7606	37.0736	50.9235	21.1917	35.0826	21.8441	14.7716	52.2832	23.3038	12.8826	19.7498	25.5082	24.662	56.4792	38.4859	17.1535	12.2691	22.3895	37.5871	48.1425	99.3988	16.1547	62.5823	23.1616	23.8405	73.3833		28.7365	44.331	32.4402	19.3126	55.8483	48.1015	22.0721	39.8758	18.2791	28.1318	28.711	51.4816	17.7838	45.8543	31.4944
FBgn0002413	protein_coding_gene	3R	dco	discs overgrown	6.98837	6.34762	5.9532	18.9289	6.70511	27.5988	9.51755	8.45889	11.1612	16.5534	14.6197	10.4474	9.14319	5.61832	12.106	10.3274	13.6899	11.5295	10.6374	30.6145	32.4389	7.15537	6.84079	17.5668	15.266	21.6246	38.8808	13.9218	17.3002		7.99836	19.6832	14.9789	10.6601	11.8673	13.1377	5.06409	8.37251	6.20395	11.5563	9.66345	13.9115	12.4506	21.7816	9.48678
FBgn0002431	protein_coding_gene	3R	hyd	hyperplastic discs	4.67987	6.57166	8.55202	4.93882	16.092	25.5484	12.669	9.24965	7.94816	6.6904	25.7489	16.7775	9.58367	6.62573	7.80838	14.8086	32.3286	26.4911	11.2709	25.5301	23.2304	6.60048	19.3832	25.2161	14.2242	25.1295	26.8831	8.70971	24.0416		4.63141	14.5761	13.2924	11.8913	25.473	28.2635	8.39574	12.6128	8.42651	9.9856	7.3763	24.8907	14.0569	18.5129	6.22393
FBgn0002440	protein_coding_gene	3L	l(3)mbn	lethal (3) malignant blood neoplasm	187.388	100.985	244.949	42.2961	68.887	103.762	282.843		188.288	104.481	185.201	134.244	213.445	282.843		114.488	235.334	170.946	282.843	282.843	282.843	120.694	162.527	145.464			211.139	138.912	203.25			188.645	158.576	108.088	163.833	102.711				79.1976	97.3428	135.837	264.575		282.843
FBgn0002441	protein_coding_gene	3R	l(3)mbt	lethal (3) malignant brain tumor	9.31861	4.67956	7.97826	9.50945	21.8562	15.222	10.0327	12.4387	13.7512	9.55175	8.57122	22.7621	6.56844	6.34196	17.6198	10.8871	16.9672	19.0913	11.0354	29.5563	28.8934	6.78728	10.0369	26.0779	15.2553	16.6626	32.2514	9.80185	23.5196		8.44366	16.0508	10.0301	15.2469	25.4419	28.4942	6.51421	10.3541	8.20967	7.40363	13.9885	10.2282	22.1228	24.3469	5.4666
FBgn0002466	protein_coding_gene	3L	sti	sticky	13.8224	11.1254	13.4116	33.2278	28.8287	53.9891	13.4441	13.3607	16.9304	28.6132	29.7931	35.9008	11.6606	9.58903	26.4135	35.0404	57.6272	68.1994	18.2145	41.9454	41.132	24.4191	10.9948	66.7836	23.4568	23.3699	61.0063	12.955	27.4711		12.2834	30.1795	30.0701	31.6076	35.144	41.1733	7.62204	6.18595	16.1279	22.2696	38.0606	30.9201	27.6333	41.7477	5.0238
FBgn0002521	protein_coding_gene	4	pho	pleiohomeotic	15.2147	20.1062	23.9085	13.4946	17.2219	18.0497	13.2329	21.3863	18.9216	9.07573	25.8112	26.1693	24.1615	12.8388	19.3627	13.9183	40.5892	33.885	26.4083	41.4812	30.7482	15.0866	27.3362	22.8786	15.489	18.0722	44.4992	11.9479	36.8391		18.9147	44.0589	19.7077	22.689	26.9866	18.5101	17.5218	28.2233	15.511	15.2145	36.3704	19.389	24.6422	28.9227	25.2515
FBgn0002522	protein_coding_gene	3R	lab	labial	74.6712	48.4522	74.0675	36.9334	44.8403	51.391	57.9969	41.9124	86.182	27.6187	59.7237	48.9026	103.51	43.8996	100.552	37.0445	71.3218	69.5353	61.7796	173.83	78.5972	45.5716	26.571	57.3655	35.9695	111.978	138.087	46.4828	38.1098		71.7623	61.9682	90.5408	29.2364	96.2507	82.2089	60.5241	46.559	105.948	25.7207	29.2132	47.4827	85.8922	129.787	89.069
FBgn0002524	protein_coding_gene	2L	lace	lace	8.68507	6.92949	9.34715	12.0166	16.3292	11.4678	6.91355	8.80219	12.1156	16.2934	24.6744	34.378	5.79301	5.28069	10.3274	10.893	16.6097	29.7767	11.0977	20.0321	28.3943	9.26886	14.3168	22.9386	11.7242	14.0653	24.7719	19.7929	17.861		6.75114	22.3853	19.8902	12.4216	40.7863	29.6017	7.07821	11.9676	12.3867	7.27045	16.917	38.6408	14.5595	20.8433	10.3033
FBgn0002525	protein_coding_gene	2L	Lam	Lamin	6.57815	3.43892	7.32507	8.76227	17.3518	24.6497	7.25215	11.1988	9.96437	15.3026	17.5062	28.3135	8.06907	4.68569	7.38095	23.377	27.7421	39.6374	8.74184	35.6956	35.8369	8.18483	14.8613	24.4651	11.8083	22.0329	27.4924	9.78718	28.0754		8.18172	29.6979	22.7659	17.2191	16.1146	24.0037	4.50757	14.2482	5.00117	6.96117	12.5309	14.1662	10.3061	22.1662	7.25608
FBgn0002526	protein_coding_gene	3L	LanA	Laminin A	34.4743	20.7307	49.2103	16.3512	27.801	38.3181	28.6295	23.847	31.087	15.3232	42.1741	23.8477	39.3654	13.1331	82.7149	17.5844	53.9327	42.7095	36.7269	35.7264	47.5212	40.0652	29.0773	34.8506	76.3866	33.4321	74.8987	49.6225	56.3016		11.7624	31.209	13.4165	55.1462	71.1575	46.6767	25.1238	37.7335	56.7931	22.6418	21.8101	44.3327	45.0149	55.6522	77.114
FBgn0002531	protein_coding_gene	2R	Lcp1	Larval cuticle protein 1	80.6209	38.0748	43.3621	46.1324	46.664	64.9509	116.235	106.491	185.401	43.8648	78.0096	87.0359	143.381	282.843	120.176	147.418	159.077	190.015	171.407	282.843	282.843	142.906	134.683	186.171	147.893	185.341	209.896	62.9923	159.484		132.678	121.279	56.5041	63.709	135.427	73.9077	196.558	216.567	173.779	70.9072	93.6922	95.2171	104.82	176.667	92.5186
FBgn0002533	protein_coding_gene	2R	Lcp2	Larval cuticle protein 2		282.843		264.575		264.575	196.508			186.322	282.843	282.843			282.843	187.454	200.122		282.843			264.575	244.949	244.949	282.843	282.843	231.38	189.568					264.575	282.843	227.019	167.42				201.232		127.61	264.575	264.575	97.8037
FBgn0002534	protein_coding_gene	2R	Lcp3	Larval cuticle protein 3	156.437	103.159	244.949	135.6	264.575	264.575	174.229	282.843	119.494	135.139	234.135	197.626	282.843	282.843	193.9	150.485	222.47	241.962	282.843	282.843		177.938	198.38	244.949			217.805	188.747	242.018		264.575	282.843		282.843	188.954	150.844	282.843			206.018	264.575	197.132	125.653	174.617	129.977
FBgn0002535	protein_coding_gene	2R	Lcp4	Larval cuticle protein 4		282.843								264.575		282.843	282.843	282.843	282.843	282.843				282.843		264.575		171.637	282.843			282.843					93.8901	186.018		130.219				186.905	264.575	185.208	118.509	138.969	121.598
FBgn0002542	protein_coding_gene	3R	lds	lodestar	10.0361	4.23637	10.5907	33.3374	21.6974	39.0304	9.10785	12.6019	14.6329	21.685	29.637	33.7344	8.67706	9.27426	13.2534	33.3881	38.3545	71.5046	12.0097	40.65	40.6763	18.5166	11.5729	29.5611	18.9907	16.4002	55.0182	26.3822	47.1819		7.47456	31.8411	37.1567	26.0262	18.1562	27.8486	6.79064	9.89837	11.6379	11.576	14.4623	31.9222	19.7305	18.1721	12.8764
FBgn0002543	protein_coding_gene	2L	robo2	roundabout 2	56.5244	23.1229	46.1449	17.5713	50.8098	36.9938	32.8822	29.2264	35.0221	21.033	42.3398	49.9016	45.6834	20.54	135.574	8.60984	47.1334	11.5743	31.2265	115.615	181.944	18.3087	41.2007	28.3321	43.9898	54.1451	80.7779	21.549	44.2739		36.308	117.175	39.6706	18.5774	33.0923	60.1558	20.3699	64.6817	49.3006	15.4225	27.7341	44.8166	36.1207	101.212	84.1356
FBgn0002552	protein_coding_gene	2R	lin	lines	11.0091	12.2356	10.3332	16.7081	15.4651	37.8389	15.5103	12.4394	18.1854	14.7985	31.2813	13.9941	9.86804	6.27111	16.1481	10.0872	20.007	21.995	8.07249	36.8665	32.0047	23.9253	22.1897	18.1143	22.2265	29.2091	48.7969	15.5408	23.5442		10.4154	26.7502	24.6069	11.752	33.3274	19.0509	8.76754	17.2171	7.58301	8.98239	16.472	23.011	18.5233	29.6619	6.56531
FBgn0002561	protein_coding_gene	X	l(1)sc	lethal of scute						264.575			282.843																			282.843	282.843			282.843			264.575	282.843			264.575	282.843	264.575	282.843
FBgn0002562	protein_coding_gene	X	Lsp1alpha	Larval serum protein 1 alpha	185.178	187.541	180.037	52.5518	34.9291	171.785	106.399	60.8364	192.006	65.5772	63.5253	86.1782	185.916	138.477	140.14	30.5734	265.67	63.9269	125.406	269.358	263.375	34.505	134.171	82.217	143.079	167.99	165.306	159.855	101.628		136.836	221.216	101.057	59.119	75.3686	93.1819	237.429	282.843	264.575	110.797		150.806		227.388	144.061
FBgn0002563	protein_coding_gene	2L	Lsp1beta	Larval serum protein 1 beta	48.8709	58.9698	153.665	64.1614	32.8557	94.1591	100.72	69.4043	111.649	65.2314	56.0734	54.7765	100.864	120.466	116.995	47.6232	91.5225	60.8515	82.9554	193.129	233.24	25.2063	46.6215	45.9968	98.3011	116.194	171.157	95.464	164.794		171.56	78.3242	97.0425	145.96	39.348	71.2142	81.9578	99.7965	34.8967	67.3926	45.8429	44.3932	51.8724	51.9066	103.625
FBgn0002564	protein_coding_gene	3L	Lsp1gamma	Larval serum protein 1 gamma	117.199	65.7195	69.603	68.1634	66.6941	80.0451	80.5724	49.2696	98.2279	96.0289	117.655	174.905	33.2898	50.0257	78.5844	40.8306	43.7578	56.255	63.9722	100.06	206.19	52.7701	73.3157	66.759	194.578	152.957	149.408	184.737	175.48		77.7264	132.582	102.444	75.5081	128.083	108.627	171.912	282.843	127.524	87.3632	176.284	67.5583			282.843
FBgn0002565	protein_coding_gene	3L	Lsp2	Larval serum protein 2	184.373	111.597	168.276	75.6427	32.6944	209.709	58.6987	73.2075	83.376	79.442	51.8002	38.7445	72.7876	50.5447	76.8611	71.1838	64.5885	153.05	77.0369	248.932	264.316	37.1331	62.0269	57.1273	86.953	64.3883	147.688	85.3081	57.5182		109.1	79.0576	127.509	61.7516	100.053	137.226	80.0705	72.7153	66.5736	107.685	72.5768	55.2202	78.4478	89.8476	108.463
FBgn0002566	protein_coding_gene	2L	lt	light	4.75717	11.8529	19.1743	2.56152	12.4453	36.1615	10.953	18.6904	12.6638	6.36616	16.9399	19.1213	17.6822	11.7838	17.8098	9.71869	32.406	26.4203	7.97454	18.2301	9.51414	13.3369	30.3027	15.2597	8.9525	17.0958	7.4348	10.4453	7.74896		12.1236	12.9191	14.0911	14.0594	23.6908	21.4829	10.7828	9.59553	15.0448	11.2035	23.0958	26.5644	13.0548	14.3094	12.6553
FBgn0002567	protein_coding_gene	2R	ltd	lightoid	14.1774	10.1892	5.39746	8.92085	11.8957	25.9012	10.3072	6.69121	9.1836	9.40008	15.5335	39.8512	4.87374	4.57161	9.65764	12.7857	27.9574	21.2381	5.2013	11.4927	14.9904	6.06463	14.4096	15.4872	9.14719	13.1332	20.4647	12.6776	25.6566		8.22422	6.92123	20.2859	4.78849	17.9318	43.099	5.72591	15.019	5.71494	8.1599	11.3416	30.7845	2.79225	6.7573	6.94294
FBgn0002569	protein_coding_gene	2R	Mal-A2	Maltase A2	30.1779	44.7161	82.3343	19.6545	38.1534	22.9785	43.2526	34.0742	63.9113	26.9696	42.8934	29.0585	27.8559	38.4665	66.9684	18.5169	63.4012	67.76	31.8105	192.788	226.211	26.127	46.1972	19.8857	91.8285	63.1537	148.176	69.7234	50.3324		72.5479	95.3848	104.21	42.9169	39.6447	70.6989	26.2882	44.5172	113.013	38.0061	23.3	55.7964	43.1189	61.9289	47.5075
FBgn0002570	protein_coding_gene	2R	Mal-A1	Maltase A1	53.3165	53.474	68.5623	42.7273	29.1669	55.0336	47.0032	52.4413	95.3815	34.5494	37.8791	42.2547	36.8236	77.1352	68.8589	19.8032	50.4473	109.513	47.8854	191.889	168.52	24.1939	26.5888	58.0599	67.2419	53.2599	162.241	88.8584	30.7398		77.6168	74.501	104.805	53.2376	36.4885	82.4697	69.6642	66.0416	121.249	54.3554	41.1479	91.6587	27.2293	60.7604	69.3723
FBgn0002571	protein_coding_gene	2R	Mal-A3	Maltase A3	43.2779	56.9741	118.912	19.3935	39.4353	19.1351	49.949	23.7266	92.5214	21.6364	41.3017	53.5403	16.3161	52.601	65.4897	46.238	61.0957	76.4879	22.9164	197.871	228.706	38.4297	52.3814	18.2039	64.3701	55.8898	136.377	37.6434	37.1274		76.8435	81.3839	116.013	55.3359	46.9603	60.1327	40.1893	49.587	162.16	32.6273	28.4325	64.3698	44.6019	68.686	59.9833
FBgn0002573	protein_coding_gene	3L	sens	senseless	114.467	54.7108	105.981	28.6229	74.805	70.3198	31.7695	127.551	89.7903	33.7885	51.4446	31.0913	112.559	79.7476	160.359	45.4059	68.9642	67.022	52.2387	205.495	158.252	20.7339	68.1594	55.5352	76.2306	146.684	74.3614	62.0272	79.7735		81.604	144.889	92.7248	42.7839	91.1721	71.7707	65.7259	108.476	126.813	29.5742	51.3804	49.4135	68.3338	72.1263	220.877
FBgn0002576	protein_coding_gene	X	lz	lozenge	70.5115	30.3752	64.655	48.7211	25.2425	64.847	41.5944	61.1785	44.574	27.3248	43.4819	54.385	88.6825	32.0686	20.5823	41.3589	91.1261	50.4137	58.1232	102.774	120.701	47.5964	28.0215	39.7504	124.364	84.124	110.092	40.6514	49.3982		47.7024	121.511	37.4481	37.0591	46.4466	71.3989	62.8884	133.176	24.6846	41.9018	22.4282	80.3339	48.4717	59.4049	98.3226
FBgn0002577	protein_coding_gene	X	m	miniature	53.6219	51.6258	38.3796	41.8673	113.428	132.601	42.6076	67.2752	57.321	29.1996	87.072	90.7573	62.6018	36.5258	44.2325	58.5844	152.858	94.7627	94.2159	83.8267	102.077	76.4797	58.4463	99.6865	102.913	182.374	125.19	49.7936	101.068		87.4854	101.482	55.7534	99.8404	173.998	80.2304	26.7879	79.5425	87.0166	76.202	89.0618	85.2842	59.6475	121.963	110.399
FBgn0002578	protein_coding_gene	3R	Kaz-m1	Kazal-type protease inhibitor m1	40.6106	16.8871	21.5448	18.0967	29.0465	41.2772	35.818	49.9748	65.8421	23.7426	79.2127	158.476	74.596	29.9159	44.514	22.975	57.996	58.761	38.4638	125.124	155.557	22.9337	45.396	38.9943	47.0465	53.3953	123.826	33.9909	55.4244		55.4469	60.9203	47.9505	68.8621	54.9189	43.9119	25.517	53.2019	96.9477	36.4264	27.9113	33.8456	45.1704	60.8284	41.6636
FBgn0002579	protein_coding_gene	X	RpL36	Ribosomal protein L36	14.6242	17.4458	35.3555	8.19663	38.5639	58.0347	28.4449	22.566	21.6111	18.7841	50.1279	56.3466	9.07767	11.1485	18.1497	19.5816	60.6919	45.8729	26.3384	25.9093	44.5445	19.422	53.6714	68.026	17.4856	40.7119	42.1306	22.1179	70.7827		9.6946	20.7254	16.6182	25.3727	55.8346	50.4015	15.1036	20.2286	15.8143	21.8611	20.7262	28.4551	38.5252	35.8934	28.1584
FBgn0002590	protein_coding_gene	X	RpS5a	Ribosomal protein S5a	16.6809	12.222	21.6508	6.86	31.1531	30.8575	13.9876	16.8835	18.9196	11.0383	32.4706	27.9592	21.9907	10.6134	28.849	17.2245	41.5101	34.6706	29.5963	52.6853	67.4723	7.05594	42.1604	60.6424	27.6245	37.6561	42.8985	13.7867	58.6434		12.771	24.1361	12.5748	18.7997	34.2673	32.4434	15.2744	24.091	11.8222	13.1026	20.7313	23.9516	24.692	26.8477	16.5495
FBgn0002592	protein_coding_gene	3R	E(spl)m2-BFM	Enhancer of split m2, Bearded family member	116.489	83.7217	124.787	92.6179	85.2047	144.858	69.8616	66.501	80.3966	38.4878	130.944	104.276	158.77	56.5327	127.239	103.555	102.322	154.165	92.393	130.167	113.171	90.9081	180.256	155.773	121.998	140.188	132.553	63.5951	156.021		97.8545	206.117	59.8479	81.9742	132.103	63.1602	114.116	85.8435	176.124	84.4564	144.159	136.118	62.5022	71.2596	105.644
FBgn0002593	protein_coding_gene	2L	RpLP1	Ribosomal protein LP1	13.0913	11.0576	18.5355	12.1694	15.7518	30.7669	10.9922	17.1393	12.0218	19.3605	19.3183	15.604	18.1247	10.5862	12.2234	19.4521	36.9879	35.3326	25.3862	41.5693	47.5313	15.2059	29.887	62.9404	22.62	21.8893	26.4621	10.8982	43.8829		12.6672	17.5424	23.6811	15.4174	29.5028	37.4408	14.9008	14.0348	16.8319	12.0744	15.4557	16.6963	24.8952	17.926	11.2383
FBgn0002607	protein_coding_gene	2R	RpL19	Ribosomal protein L19	7.62399	10.2427	12.0708	16.7913	30.1099	30.7187	8.06289	13.3788	12.5281	14.2641	35.7808	28.7058	17.2109	9.9504	19.6337	16.3707	39.354	41.1284	19.9973	25.9952	36.6403	12.2223	38.2336	40.5788	11.7054	21.8419	22.4353	17.4227	46.8912		12.132	7.83636	9.55427	17.3801	33.157	41.5205	13.8319	14.7056	8.08185	12.6881	20.4579	28.5589	20.9802	24.6191	13.3656
FBgn0002609	protein_coding_gene	3R	E(spl)m3-HLH	Enhancer of split m3, helix-loop-helix	48.7049	39.8252	38.7028	61.7372	62.5741	143.461	23.5659	21.4639	31.7513	37.3755	111.361	145.845	32.9883	52.5813	68.9523	56.7222	163.218	84.3386	36.8323	68.5384	35.8223	72.6594	97.3851	160.813	76.7649	86.1444	85.1711	83.4067	139.646		40.5407	43.1488	19.0075	49.3835	109.218	85.1222	33.1041	53.9697	68.0001	54.2961	88.8345	115.418	48.5343	82.746	76.1622
FBgn0002622	protein_coding_gene	3R	RpS3	Ribosomal protein S3	8.66889	10.0677	13.5344	14.102	24.6737	31.445	10.5135	16.1338	10.8998	15.3265	34.703	33.4828	16.6684	9.1371	17.3318	18.2392	48.4363	34.21	19.6313	22.0887	26.8506	11.375	40.9047	32.7764	12.0058	21.8771	31.5101	12.145	50.0176		12.1503	6.00806	13.0418	18.2128	39.7376	39.5467	13.5484	15.4809	12.2373	18.5257	18.8831	25.6597	19.7218	27.5423	20.4699
FBgn0002626	protein_coding_gene	3R	RpL32	Ribosomal protein L32	12.2159	13.8173	25.4317	12.3041	39.7855	45.5367	16.81	22.2206	20.037	14.6311	55.2729	40.4933	14.6724	8.78186	21.5183	15.0041	63.3865	40.9513	23.46	34.7369	53.0695	9.1331	61.7097	49.3652	14.07	35.3091	43.3544	17.0892	63.5379		10.9762	11.9288	6.96063	17.8347	58.8627	48.177	13.8515	25.1305	19.247	16.5713	28.0731	35.5145	21.8939	37.2741	29.9825
FBgn0002629	protein_coding_gene	3R	E(spl)m4-BFM	Enhancer of split m4, Bearded family member				196.657			282.843	282.843	282.843	264.575	282.843	225.807							185.309	142.854		119.061	153.754	222.168										142.663		187.517				282.843	171.62				282.843
FBgn0002631	protein_coding_gene	3R	E(spl)m5-HLH	Enhancer of split m5, helix-loop-helix	282.843	224.972	244.949	264.575	264.575	264.575	282.843	282.843	242.551	264.575	282.843		282.843					282.843	132.665	173.396	157.024	141.557	222.569	178.889	282.843			282.843					264.575			217.738	222.423	282.843		282.843		282.843			282.843
FBgn0002632	protein_coding_gene	3R	E(spl)m6-BFM	Enhancer of split m6, Bearded family member	282.843					264.575	221.182	210.527	282.843	264.575	282.843			138.019		191.085	282.843		179.318		282.843		157.699		282.843	282.843		282.843			176.456	282.843	95.2799	185.749	264.575	186.514	282.843	282.843		150.847		282.843		125.966	282.843
FBgn0002633	protein_coding_gene	3R	E(spl)m7-HLH	Enhancer of split m7, helix-loop-helix	151.747	95.323	115.47	264.575	243.015	264.575	41.8912	118.632	39.5439	201.855	227.001	152.074	121.773	96.7904	142.373	233.203	199.192	185.211	62.3012	75.4486	100.662	171.117	244.949	168.726	85.7853	116.813	225.679	282.843	211.418		130.511	83.8677	89.444	62.3632	188.954	119.513	89.7629	88.1006	44.9607	91.617	172.444	207.946	74.7419	111.096	96.9604
FBgn0002638	protein_coding_gene	3L	Rcc1	Regulator of chromosome condensation 1 ortholog (H. sapiens)	7.80922	3.07748	8.69595	24.4926	23.1308	37.1373	7.56566	9.02417	14.3656	33.2362	16.6896	23.7696	10.5197	6.07557	10.57	28.8907	39.1849	52.5442	6.07796	39.2789	39.56	8.33881	23.1086	44.6483	14.8377	13.885	35.0615	21.2847	22.0661		6.58082	25.8106	34.191	15.3936	30.9854	31.1607	3.47309	11.538	9.6964	11.2759	13.2851	32.1874	15.5946	28.3071	17.2773
FBgn0002641	protein_coding_gene	X	mal	maroon-like	10.6944	4.45437	10.9172	8.86041	27.4356	39.5737	8.70452	10.948	14.5184	17.1854	42.7585	52.9527	9.25053	9.48949	14.134	15.5579	44.6642	24.8253	10.99	19.1956	24.2009	7.18512	32.8768	15.8686	14.681	21.9161	28.979	31.1044	38.1373		9.3425	21.931	26.4372	16.052	11.2935	30.1282	9.27043	20.2969	12.0168	10.0105	22.6644	36.1787	18.7155	33.6074	25.2802
FBgn0002643	protein_coding_gene	2R	mam	mastermind	13.3222	9.99763	15.9639	7.9068	28.838	20.5405	7.32555	31.0855	11.1031	7.11362	32.1365	19.2091	7.58208	6.73716	7.55005	13.8528	45.354	24.9694	8.45006	36.3293	13.8506	10.0701	34.946	48.9195	13.485	34.1308	9.93082	10.0265	34.5474		8.58835	37.8632	22.5621	6.23424	34.8253	37.5285	3.98016	36.7906	10.521	8.72696	21.2181	19.2088	7.11259	31.9518	26.3145
FBgn0002645	protein_coding_gene	3R	Map205	Microtubule-associated protein 205	3.65056	4.13329	5.39827	9.9052	26.8643	38.9584	11.2367	13.8116	5.31267	8.91206	26.1798	25.6273	6.6522	6.97346	8.84622	6.57186	22.2124	21.8696	8.41998	16.2386	17.473	26.1342	23.9475	30.182	8.77267	22.74	24.857	8.99109	31.8943		8.30838	18.3225	17.8679	8.38257	28.5136	24.2467	38.2964	38.2782	21.4853	8.6179	13.1885	40.145	10.7238	12.2234	14.8435
FBgn0002673	protein_coding_gene	2L	twe	twine	15.8472	12.4323	10.3435	14.5739	13.4748	33.7506	9.32144	18.233	16.72	13.0151	27.4887	34.7646	16.8852	10.0785	22.3998	35.5536	36.8787	63.4917	19.3793	43.9312	39.2136	18.441	11.6357	21.875	22.0138	25.2573	67.8862	25.8956	29.9771		15.1957	36.8547	56.5808	26.3311	23.8592	30.5295	10.7054	19.5408	10.968	13.4693	12.0816	32.0352	28.6701	30.4338	14.0158
FBgn0002707	protein_coding_gene	X	mei-9	meiotic 9	13.0811	5.75856	10.4847	33.1562	23.9874	45.7331	10.7201	14.4738	15.24	25.4348	60.253	49.7943	16.6345	9.19955	15.2989	33.6516	23.3946	59.5222	10.3512	30.7795	32.8177	38.246	30.5547	39.7296	12.0933	29.5677	37.6182	39.0576	54.3432		7.10517	31.2938	34.1474	30.4021	55.2912	41.5031	6.48418	12.5297	15.2056	21.1745	35.619	24.903	13.6944	23.4192	9.17351
FBgn0002715	protein_coding_gene	2R	mei-S332	meiotic from via Salaria 332	16.8285	9.36962	17.7454	9.89788	24.9513	39.911	15.5476	10.7903	26.1189	11.6226	25.3306	46.879	16.6188	11.5106	21.6594	35.1105	25.0726	57.1577	11.3145	45.0219	39.8806	16.2729	21.9517	39.2143	13.2215	32.4169	64.2209	21.3169	35.79		16.1932	36.0739	20.235	12.998	37.3877	25.8383	7.75376	20.8605	15.3495	12.8481	11.7786	30.4726	16.9679	38.5165	15.6412
FBgn0002716	protein_coding_gene	2R	mei-W68	meiotic W68	59.1986	48.2924	61.2697	34.2818	59.1854	47.8876	21.9371	18.5624	31.6043	32.6635	28.7975	64.6956	47.3001	31.2937	47.9973	34.5643	80.6352	52.8003	29.5895	56.7321	25.5654	74.3636	72.3913	58.7691	63.1176	48.2407	70.1997	20.4084	59.9132		41.3192	78.4295	20.986	21.1181	80.299	73.4439	29.495	23.8239	27.2417	22.7062	54.3711	28.2873	33.8839	58.2901	58.0349
FBgn0002719	protein_coding_gene	3R	Men	Malic enzyme	29.2745	12.1048	19.5529	8.62627	13.5499	12.4263	13.7134	12.849	15.1964	19.2225	8.22936	16.1306	24.1357	8.89781	20.92	22.183	17.0491	22.1574	25.3338	117.389	153.152	12.9169	3.38986	11.674	16.406	13.8682	32.4839	7.93272	11.9386		11.1203	23.3599	11.9651	18.0543	17.1283	13.9636	6.58708	13.7455	22.6358	13.7427	12.238	8.32293	16.3707	23.7021	11.1032
FBgn0002723	protein_coding_gene	X	Met	Methoprene-tolerant	13.6572	10.3916	8.26918	12.5565	23.7072	10.8678	11.5331	14.7015	15.7865	16.7381	36.8781	27.1189	10.5873	5.78514	8.66297	10.8322	33.2904	16.6711	10.9075	21.4579	25.8646	10.0218	22.2488	45.9928	11.3569	19.3914	20.7692	13.0532	33.2415		8.7675	41.2473	14.5543	9.99168	36.1699	23.8376	10.1792	14.4555	10.9591	11.5239	16.5774	24.0448	12.2257	37.7497	23.3912
FBgn0002732	protein_coding_gene	3R	E(spl)malpha-BFM	Enhancer of split malpha, Bearded family member	74.6669	98.8432	123.875	67.7134	193.31	103.553	64.4551	41.9505	52.9807	75.6644	120.355	72.5701	161.59	125.389	93.1172	37.7214	116.214	126.949	88.5602	92.6902	212.956	85.9174	244.949	158.008	108.848	93.5571	136.656	83.6452	132.603		106.788	105.1	86.5965	53.4857	124.711	119.493	108.311	137.982	119.496	52.2801	63.4511	206.538	106.949	197.601	117.341
FBgn0002733	protein_coding_gene	3R	E(spl)mbeta-HLH	Enhancer of split mbeta, helix-loop-helix	34.9085	20.784	38.4718	39.8884	93.855	86.746	33.4362	49.6775	38.5276	47.6816	92.7387	52.8924	64.8042	36.2447	25.8605	31.0219	81.226	70.9161	30.5531	48.5067	62.2089	65.6576	67.1186	117.154	48.6505	65.779	83.6973	37.5452	100.048		63.9929	72.4709	47.4459	77.0784	78.1241	63.815	19.6326	84.4057	47.7025	17.9235	53.2447	105.825	55.2493	78.8701	34.9185
FBgn0002734	protein_coding_gene	3R	E(spl)mdelta-HLH	Enhancer of split mdelta, helix-loop-helix		282.843		264.575	264.575	99.0603		282.843		46.9349	135.954	90.5695				282.843		186.185	282.843		282.843	139.986	170.371	185.45								217.88	264.575	93.863	105.254	59.7318		239.659	264.575	188.106	198.097	222.937			282.843
FBgn0002735	protein_coding_gene	3R	E(spl)mgamma-HLH	Enhancer of split mgamma, helix-loop-helix				224.985			139.589	282.843	175.357	264.575	282.843	190.401			282.843	282.843	282.843	261.351	196.137	282.843	282.843	264.575		158.609	282.843			185.226					264.575					282.843							282.843
FBgn0002736	protein_coding_gene	2R	mago	mago nashi	11.5509	6.92876	7.36736	53.5371	47.043	64.7037	14.3832	16.2401	8.7292	18.5302	61.6289	37.3736	10.0588	11.9908	16.9831	12.4537	46.6795	49.8682	10.3088	35.1238	30.9415	11.1641	13.6721	41.8211	14.3861	32.9705	24.8593	20.1317	29.6937		12.8365	33.4898	28.7594	14.2385	53.3639	48.342	11.3427	33.2394	9.28937	19.3847	24.5298	29.6432	9.98591	34.6822	29.6768
FBgn0002772	protein_coding_gene	3R	Mlc1	Myosin alkali light chain 1	30.9436	11.8887	25.3357	13.7205	13.9622	23.2135	33.3967	39.0041	66.968	12.9273	16.8397	24.5286	36.1142	22.8193	92.1319	33.1214	23.3162	23.3622	47.6701	113.101	175.921	17.0103	21.6548	29.4162	89.156	47.9855	88.0423	38.7268	60.1919		39.1998	81.4916	49.4041	39.5609	15.0444	47.8664	30.2674	34.9593	42.6944	26.1074	18.4912	24.2015	66.1638	73.7926	34.6977
FBgn0002773	protein_coding_gene	3R	Mlc2	Myosin light chain 2	32.6504	10.0776	22.2083	10.0059	16.1228	11.0286	31.9406	34.0892	68.267	18.567	25.1344	28.0142	37.7539	17.0244	93.621	32.5842	10.7774	19.9281	40.7877	116.137	179.667	3.37581	6.48021	11.0916	93.0345	44.3922	86.1136	39.2262	44.9449		44.9976	78.9095	52.8125	43.1214	21.7232	54.9642	29.195	33.5033	47.3753	21.6824	35.4517	20.182	64.0451	71.2848	56.6997
FBgn0002774	protein_coding_gene	2R	mle	maleless	7.45487	8.91643	4.74262	8.64536	18.6577	29.3126	6.74019	16.4227	8.35395	10.6431	25.1323	10.2346	6.21077	4.73746	9.19508	15.0787	34.8091	18.3071	6.73323	21.147	8.52403	13.4089	20.8347	38.8766	7.48226	19.4041	9.5409	6.36195	36.7961		6.38458	12.9988	13.3496	14.5877	29.9629	17.5484	9.65848	18.1125	10.2764	12.5717	11.4257	12.6169	8.49224	18.8159	19.9243
FBgn0002775	protein_coding_gene	3L	msl-3	male-specific lethal 3	17.0614	6.61807	8.48371	25.0768	24.2293	42.8251	11.5162	13.7983	14.6617	20.5874	29.0311	20.2576	15.7676	4.38852	18.0025	19.7934	36.5537	38.6171	12.1893	35.7852	39.2881	7.36239	29.8266	15.5795	18.8117	16.7856	50.2717	20.4193	41.359		11.3169	23.8415	29.4795	12.7207	26.5854	23.3544	3.90948	13.1812	7.39666	17.1134	15.4877	37.2634	14.5406	23.7328	15.4965
FBgn0002778	protein_coding_gene	3L	mnd	minidiscs	16.7242	6.36025	11.9086	16.1669	25.835	47.3419	10.6606	7.89646	14.3456	26.7106	17.1849	33.3734	6.41316	8.6103	8.28616	16.0187	19.7625	40.743	8.60762	19.4401	8.19673	19.8477	20.3695	39.8788	9.13038	12.9789	20.4876	15.036	37.6065		5.65097	19.2451	29.2656	22.907	22.3544	32.0515	6.64426	7.61639	8.83196	43.8163	31.7979	45.0991	11.3092	12.9239	11.8521
FBgn0002780	protein_coding_gene	3R	mod	modulo	9.17387	5.64571	11.1443	33.6129	16.2725	27.3676	6.09953	7.7243	13.4886	40.5022	14.788	22.8987	5.94895	6.18268	8.41846	16.4389	21.3296	19.3774	9.39329	35.1056	34.8252	25.599	25.174	41.0936	7.97834	12.2645	25.3727	23.9897	23.529		6.28173	26.6684	32.0876	18.7975	41.5768	30.1996	7.50465	12.6502	9.27176	17.2328	20.9128	21.2641	7.8064	11.9685	13.4257
FBgn0002781	protein_coding_gene	3R	mod(mdg4)	modifier of mdg4	12.4053	4.99874	9.18763	25.9403	15.4826	22.652	13.3393	10.1031	14.1277	23.0483	24.853	30.4472	12.9737	4.20282	17.252	9.8716	18.9914	22.3139	8.53001	34.8901	36.5026	5.6145	13.018	26.6836	19.2168	18.1517	42.4261	18.6664	30.187		10.0249	26.4686	15.1446	9.3742	15.9496	16.8695	4.63002	8.72773	4.47365	15.7104	4.94444	20.9314	17.581	29.0483	11.3852
FBgn0002783	protein_coding_gene	3R	mor	moira	7.26487	3.0755	11.5083	23.8524	12.8732	8.51588	9.71135	14.0691	11.2441	17.7663	21.0162	26.4749	12.4523	3.74629	13.983	9.89028	31.4507	15.8278	9.48875	35.2985	34.3025	11.8376	16.9864	31.0417	16.4183	26.581	42.8032	13.4869	22.512		6.42404	26.491	26.1996	13.8892	32.8655	17.3958	4.19932	16.6406	6.62521	14.0877	4.86919	20.6799	18.1163	19.3569	4.09085
FBgn0002787	protein_coding_gene	2R	Rpn8	Regulatory particle non-ATPase 8	8.23049	5.3184	10.2562	8.78965	7.25694	7.50766	5.57986	11.5916	12.2778	7.93165	22.5041	10.4045	9.55207	5.09435	17.6149	6.85622	13.7343	18.9883	7.08351	7.50295	16.2717	4.8615	15.0312	21.0808	9.97875	11.0616	31.2212	10.5716	14.5141		7.46508	18.2536	20.2311	5.71612	12.1106	18.2019	6.9111	6.35004	9.08453	6.54487	7.51287	15.7458	11.2964	13.3329	11.1349
FBgn0002789	protein_coding_gene	2R	Mp20	Muscle protein 20	33.535	10.353	36.9292	9.3375	17.2502	16.4464	24.5105	28.0816	64.2812	11.2436	18.9301	23.2215	24.2649	15.5794	78.5556	18.6248	28.9514	30.1861	39.1523	129.895	181.434	7.13208	18.3564	30.0443	61.6308	47.022	72.7413	19.2824	34.1478		25.5764	52.5734	33.6759	16.3768	16.5566	34.4822	22.4154	12.408	56.7958	16.6506	12.0731	10.9723	40.4232	42.2232	30.1047
FBgn0002791	protein_coding_gene	2R	mr	morula	14.8681	9.83664	18.0349	11.3747	24.5424	41.824	12.2043	14.4978	21.6664	8.25008	34.867	31.1237	6.26886	11.5194	16.4407	24.8179	35.512	41.0389	9.01382	30.7276	27.3751	14.0998	16.0675	19.8262	15.6924	15.2243	37.84	20.2169	36.5744		13.1308	33.9226	21.5973	18.0094	22.3702	28.3072	13.018	15.2375	17.4503	12.7762	31.3966	21.2326	14.3441	21.5951	14.5821
FBgn0002838	protein_coding_gene	3R	ms(3)K81	male sterile (3) K81	282.843	282.843	244.949	36.6695	50.0899	13.6088	282.843	282.843	207.581	18.4131	75.9038	66.5566	282.843	190.063		62.3173	79.4952	113.762	191.903	202.788	282.843	19.7123	35.5642	66.8098			282.843	43.3005	66.7155				126.445	37.9868	75.6912	57.1124		282.843		18.3569	16.7531	50.2602	264.575	264.575	216.345
FBgn0002842	protein_coding_gene	3L	sa	spermatocyte arrest	282.843	282.843	244.949	13.5434	48.5706	60.2458	282.843		195.938	10.8823	46.1428	42.9016	282.843	174.793	192.114	43.1492	53.6183	78.4797	191.903	282.843	282.843	16.6281	25.1367	49.2646				29.5189	43.1483		264.575			21.6424	51.7308	60.9757	120.573			23.1613	35.859	37.982	191.323	264.575	282.843
FBgn0002855	protein_coding_gene	2L	Acp26Aa	Accessory gland protein 26Aa	72.0042	238.685	92.503	28.0886	49.7546	47.1233	225.413	139.324	112.261	16.6561	46.3581	51.0547	85.0543	179.052	102.427	19.8868	49.5423	44.0555	170.27	130.985	72.2401	18.0362	47.3036	61.9545	128.099	149.122	96.7195	39.1765	47.2882		63.8607	101.336	160.034	27.1169	65.9984	67.6017	83.3787	94.9078	88.5012	19.1492	15.692	50.5274	183.958	121.54	220.139
FBgn0002856	protein_coding_gene	2L	Acp26Ab	Accessory gland protein 26Ab	106.892	243.127	89.5504	13.5184	40.5678	53.4502	204.623	152.158	96.1658	16.5822	40.9819	51.7724	98.7853	231.17	92.1883	13.8513	54.2805	50.1301	169.33	282.843	175.161	12.4832	27.7816	49.9013	246.688	138.423	132.906	20.5718	60.905		89.8469	195.659	158.426	36.2258	66.1417	69.4864	147.824	282.843	176.227	17.6008	23.573	59.835	140.651	216.637	259.844
FBgn0002862	protein_coding_gene	3R	Mst87F	Male-specific RNA 87F	76.7646	251.468	112.594	17.4713	24.188	60.9278	208.451	146.957	92.187	10.4601	28.5875	53.1528	64.2463	220.954	93.4009	29.5178	56.3364	53.7723	170.637	104.999	143.325	14.1934	30.6317	99.9166	170.993	135.483	105.676	30.9197	40.1052		66.4402	188.06	114.961	29.8193	40.3516	40.2322	89.3024	165.155	106.099	17.4724	15.4212	55.9599	151.784	211.52	260.543
FBgn0002863	protein_coding_gene	3R	Acp95EF	Accessory gland protein 95EF	64.5296	256.201	78.3577	14.39	52.2329	68.2017	179.73	194.37	136.354	13.0796	59.9618	44.6	112.324	207.046	94.13	17.2082	70.4419	47.2996	164.783	88.0657	90.931	20.8986	53.9691	130.468	110.336	135.718	94.7984	34.4647	63.6383		93.6371	123.398	176.03	24.8521	87.5359	74.4969	85.2194	120.796	128.354	28.1596	29.6923	63.5976	181.481	143.451	242.061
FBgn0002865	protein_coding_gene	3R	Mst98Ca	Male-specific RNA 98Ca	64.1456	248.036	75.2609	11.278	15.0666	43.5938	212.794	160.538	105.18	10.5788	13.2934	44.787	52.0499	212.299	89.453	32.0919	29.1839	49.9279	166.416	68.9569	135.311	9.125	6.2861	50.8228	174.064	62.772	116.573	23.1285	13.8897		67.758	31.3963	157.195	22.7339	13.7793	42.9673	70.9831	57.2006	95.512	11.2244	8.38123	31.2021	174.283	217.85	248.984
FBgn0002868	protein_coding_gene	3R	MtnA	Metallothionein A	38.6135	34.6322	42.9141	72.1062	66.2556	68.6833	34.7027	32.0998	27.0198	42.4383	54.8955	41.2784	50.7009	43.9644	96.2606	48.5461	69.9032	50.894	72.5268	199.514	228.285	52.519	55.2916	106.543	44.7535	62.0121	82.6817	42.0633	83.0285		38.5856	100.399	21.7634	39.2384	69.7676	62.9057	45.7664	54.0114	48.4285	29.0543	31.5687	41.7387	53.6192	38.9629	47.6117
FBgn0002869	protein_coding_gene	3R	MtnB	Metallothionein B	148.547	67.1619	111.048	106.535	72.0296	72.2172	48.363	186.122	57.7398	50.9691	88.1736	87.2402	71.6859	166.001	143.463	70.9836	89.583	122.05	100.433	155.673	159.231	171.791	118.52	139.842	60.4222	98.5042	33.3169	64.2217	78.8042		93.8158	159.798	92.2671	56.3417	126.829	105.182	66.458	141.374	109.19	61.5667	66.9567	48.6129	68.3583	48.3727	86.296
FBgn0002872	protein_coding_gene	3L	mu2	mutator 2	6.20618	8.16626	6.73324	46.0664	17.6756	36.7712	8.80025	13.5509	10.879	11.7524	43.8621	18.7135	12.2103	7.02161	11.8658	12.1481	40.9095	42.4817	9.88763	40.0008	39.9108	10.2241	12.5624	26.1142	13.262	16.5183	30.443	26.8538	70.6519		12.855	23.118	37.9119	14.8699	16.8328	33.4474	8.14902	15.5164	4.18274	19.3029	18.6487	24.5329	19.6325	23.7198	9.73826
FBgn0002873	protein_coding_gene	X	mud	mushroom body defect	5.06258	7.84115	12.8174	9.65309	18.9047	15.5329	11.4658	8.47442	9.10919	9.4587	11.0544	32.6078	4.75128	10.8102	7.6375	36.96	38.4024	52.8808	11.5115	40.1174	38.9923	13.1982	10.456	19.5158	15.9426	23.3805	40.1799	16.897	29.8189		6.82884	16.5017	36.6098	25.7537	16.5875	69.2623	9.1494	10.1159	13.7478	18.3775	16.6707	16.4031	15.5143	13.8487	4.25987
FBgn0002878	protein_coding_gene	X	mus101	mutagen-sensitive 101	15.1598	14.8579	12.3339	33.2169	30.0477	29.9099	14.6381	12.3631	12.7807	21.698	17.8909	37.7535	8.98614	12.1009	19.7978	32.5413	28.7564	41.4351	13.0188	40.1652	41.4862	14.9535	29.2723	16.7543	21.5677	32.3786	55.4748	23.9883	35.3337		12.6332	26.4524	44.046	43.4087	20.9666	32.3693	5.47637	23.5721	11.0845	19.67	19.7347	33.1338	22.2851	29.7393	7.8934
FBgn0002887	protein_coding_gene	2L	mus201	mutagen-sensitive 201	10.2022	7.02857	13.9073	6.64047	25.5953	13.6877	16.2282	16.2639	15.6044	19.4586	35.802	22.603	17.2146	11.9646	18.7633	24.8929	20.3478	39.0353	15.1541	32.7619	30.5149	11.3037	31.6828	41.3929	16.7097	14.6441	40.1886	18.1157	29.2952		11.4372	28.3802	40.3242	26.7668	16.6308	40.1672	12.6251	11.0729	11.6681	14.8826	17.8735	21.0668	22.4701	20.5838	17.4491
FBgn0002891	protein_coding_gene	2R	mus205	mutagen-sensitive 205	13.4334	10.2288	16.7969	24.6011	16.08	25.1885	11.975	16.8722	15.0342	15.4115	23.49	21.5645	12.9661	11.334	15.9161	11.7321	38.6705	28.0598	15.0681	32.9379	34.5223	10.9957	15.7574	33.0987	15.4613	32.2478	48.1817	12.5279	39.6325		7.58019	11.507	27.4517	19.1037	43.8006	33.6252	7.16179	20.7835	9.98186	13.5806	14.332	30.7377	20.7234	17.5037	13.2546
FBgn0002899	protein_coding_gene	3L	mus301	mutagen-sensitive 301	14.9474	9.87171	13.6029	57.3799	40.177	58.5611	15.8909	11.8851	20.8662	39.7119	68.3658	32.8251	13.4772	10.575	18.5071	35.2069	53.1866	61.2725	10.422	42.2642	42.5965	46.85	59.8029	60.2409	21.467	15.0067	66.5929	33.0229	66.5127		13.9111	36.058	39.6158	55.3939	66.6866	46.8807	11.5447	16.5841	18.1802	21.418	40.7043	30.3836	25.0962	20.6456	12.8938
FBgn0002901	protein_coding_gene	3L	mus304	mutagen-sensitive 304	14.5717	8.12495	13.0532	16.7274	37.7694	27.1701	13.2602	14.5173	15.9264	22.3888	38.5865	57.1368	11.6664	8.78332	18.1048	29.5032	44.7777	53.3326	11.9756	40.1579	39.313	17.3666	28.9433	26.43	21.2476	15.2135	54.0444	30.227	64.6916		7.82174	26.5664	30.3119	13.5263	34.4751	37.0071	3.95862	20.6915	12.2808	15.7892	19.62	36.1422	21.0952	29.2229	12.9266
FBgn0002905	protein_coding_gene	3R	mus308	mutagen-sensitive 308	21.915	20.9322	8.62671	17.3232	40.8347	24.0992	11.1707	13.4129	14.9574	9.32632	33.4963	31.8219	8.60446	9.99358	8.85152	13.2998	73.4011	52.2711	11.3472	21.6517	18.7296	4.62508	29.416	22.4228	12.7835	17.0351	39.246	8.73975	63.0608		10.6999	26.7229	43.7404	46.1767	37.838	41.4661	10.8591	10.0595	8.42968	15.322	10.1063	19.9136	15.6136	21.9104	27.3645
FBgn0002906	protein_coding_gene	3R	Blm	Bloom syndrome helicase ortholog	13.2006	7.9214	10.9896	14.151	19.1793	30.7265	16.1233	13.3253	15.7511	13.0428	23.4564	35.3453	19.0255	9.71062	21.7955	36.3388	39.0955	50.0622	18.5127	38.2073	40.3445	10.6342	25.2789	63.6565	21.5956	25.3022	58.4549	9.73995	36.834		8.19763	31.2792	35.5367	20.1349	18.8028	48.4726	11.3063	12.8073	8.21691	12.1763	15.4366	18.7749	24.0654	33.4518	4.72818
FBgn0002914	protein_coding_gene	X	Myb	Myb oncogene-like	6.63874	2.81118	9.63896	5.73136	8.67446	18.0551	9.45695	11.005	15.1778	5.66688	6.91424	20.0995	8.37847	6.47099	7.7542	17.3368	11.9246	17.8568	8.23106	27.0776	28.2273	8.74195	8.31247	19.9598	11.9615	17.3185	22.5957	9.10001	15.6637		9.66043	22.7718	19.3632	12.9822	13.0332	36.2873	4.67776	9.08146	4.15665	9.47818	17.0063	15.3912	7.04479	14.8138	12.2119
FBgn0002917	protein_coding_gene	X	na	narrow abdomen	33.1892	14.1984	29.4062	10.2706	29.5172	54.7925	20.1726	20.616	39.2611	12.4633	28.1634	46.4754	18.2036	11.6595	108.042	10.7256	50.6129	21.2917	22.2254	123.629	156.474	11.6707	23.7484	46.6076	38.3537	46.5514	93.7642	12.7744	40.9101		37.9906	148.152	49.1269	17.2203	30.8255	26.4569	16.0858	56.8282	30.6571	12.2201	15.774	28.7584	45.5449	79.2379	107.401
FBgn0002921	protein_coding_gene	3R	Atpalpha	Na pump alpha subunit	10.8222	4.24445	14.6997	10.8728	22.7424	33.1999	7.41621	12.624	16.5312	8.68338	25.6617	23.1858	8.10989	4.94522	13.0578	12.7123	39.6216	30.4523	5.49301	46.2177	56.9092	5.358	30.4763	41.2429	10.4853	22.9721	36.9223	14.2065	26.9876		11.5315	27.1275	31.8668	7.43549	31.3126	43.6175	4.78114	25.7226	14.3263	11.1574	15.4515	34.0916	10.2927	36.7718	27.1668
FBgn0002922	protein_coding_gene	3R	nau	nautilus	74.3962	44.5507	43.5971	15.9523	45.5829	40.4714	37.1201	70.4019	52.8723	53.2686	49.4464	69.7324	47.8096	43.0986	72.5976	31.807	24.0596	48.32	53.7101	79.658	171.224	24.6092	27.5467	46.79	105.518	92.8787	84.2816	32.0653	81.1604		83.9794	128.529	54.3448	32.1866	58.5028	47.2511	64.9741	54.2407	66.4305	29.0085	55.0905	45.032	54.889	111.904	45.0932
FBgn0002924	protein_coding_gene	3R	ncd	non-claret disjunctional	14.4328	7.95952	19.5128	39.2911	29.3903	49.6267	11.7721	13.1634	18.695	8.39672	34.7144	27.1917	11.1636	9.39989	23.1038	36.5326	20.1537	54.0494	8.45378	39.6202	44.9744	10.2972	18.2537	22.2876	20.3366	16.0404	59.3416	20.737	51.451		12.7937	33.8409	19.8754	25.094	16.4881	38.2489	8.34896	10.963	14.2037	12.8379	23.8668	28.6512	26.5772	39.3266	15.1237
FBgn0002926	protein_coding_gene	3L	ndl	nudel	126.146	55.0225	126.216	123.889	99.1686	73.8353	59.4253	70.4335	88.4043	120.752	135.006	76.2741	52.8655	50.8999	80.7007	100.865	57.1337	80.9963	65.4976	88.5614	68.6895	66.2021	80.7498	118.25	103.097	64.1774	77.3282	108.306	185.707		48.8893	50.6539	62.0302	81.9668	90.8805	92.5842	57.4201	29.2522	70.3148	135.061	88.5557	75.9565	45.674	29.6736	84.0402
FBgn0002930	protein_coding_gene	2R	nec	necrotic	42.5456	20.4692	55.8062	22.4764	20.3617	27.1525	24.7628	21.9235	41.3841	21.962	20.7279	98.1412	37.0526	22.2185	67.7768	37.0503	34.1878	93.0724	51.8867	148.866	189.521	8.42998	16.5063	28.7766	54.8082	72.7345	107.973	33.8908	66.3797		34.0921	45.2537	18.1546	65.3196	32.5508	33.962	22.6762	36.5188	62.6313	32.1469	47.9256	27.9596	36.4822	34.5507	54.2765
FBgn0002931	protein_coding_gene	2L	net	net	38.5679	25.3021	44.8374	9.8935	17.2404	24.3894	43.1065	47.0979	54.5872	24.9471	25.7515	30.5028	56.8639	20.4108	78.8302	42.8282	48.3966	41.7705	37.5151	111.907	144.065	9.68777	20.7134	30.0659	43.6002	91.4607	48.5852	19.9436	39.3		56.9536	99.6074	76.9195	27.362	52.616	41.7566	47.3715	69.1901	48.2034	19.2521	34.8511	28.6193	49.9879	71.5631	110.405
FBgn0002932	protein_coding_gene	3R	neur	neuralized	11.271	6.49775	11.372	19.3417	52.125	27.0645	14.6276	14.0135	13.9144	11.4715	26.1361	30.2579	7.47355	5.98624	15.0755	21.3984	45.6891	22.8591	15.5222	29.393	30.2299	18.6235	41.2532	11.6573	17.9489	22.9452	30.6529	18.2705	24.024		9.95881	25.999	24.4589	16.9043	24.4008	30.418	8.32543	13.5249	9.31222	19.0152	17.6467	20.9873	23.0668	22.8326	16.4046
FBgn0002933	protein_coding_gene	X	ng1	new glue 1						237.615																																							282.843
FBgn0002936	protein_coding_gene	2L	ninaA	neither inactivation nor afterpotential A	30.004	29.9818	73.9512	20.0968	55.6566	55.2473	34.0987	55.0616	57.9975	24.8037	67.4294	146.464	51.9769	56.2531	72.6999	42.7135	60.445	37.8078	77.1427	99.4619	81.409	26.7267	59.9091	70.6894	48.1951	62.3588	63.0739	22.6188	56.6306		46.5972	83.3416	65.6414	21.3287	88.5104	78.5963	30.1737	77.6767	58.6044	22.6529	46.3335	30.6077	33.2645	38.1955	159.343
FBgn0002937	protein_coding_gene	3R	ninaB	neither inactivation nor afterpotential B	32.8987	43.6688	57.7282	21.7544	32.8421	65.4732	30.6305	45.2872	67.7504	32.3141	28.5928	52.0722	38.9111	26.2427	78.7592	18.9527	71.464	37.4461	58.8114	134.514	141.867	20.4322	40.5509	56.0111	43.0046	47.271	106.05	25.9261	33.7147		51.9941	58.8625	62.7021	21.9952	19.6929	27.9951	33.2654	106.186	57.7578	26.778	26.4693	41.1314	60.713	41.0536	75.0438
FBgn0002938	protein_coding_gene	2L	ninaC	neither inactivation nor afterpotential C	28.6129	8.56956	48.9548	19.0097	10.4775	60.2057	30.8951	22.106	60.1694	22.6683	11.451	134.136	28.4295	9.64042	67.6266	13.1055	46.585	49.8341	31.3585	108.246	98.6264	15.1341	11.2103	62.1719	44.6967	28.1825	87.4013	16.3171	17.6281		34.8411	89.6969	47.1422	7.54736	8.49142	56.0586	18.61	32.3696	44.5848	11.1496	18.1213	59.8806	47.4768	65.4639	140.696
FBgn0002939	protein_coding_gene	2L	ninaD	neither inactivation nor afterpotential D	48.5889	49.5883	110.432	37.4465	42.7897	71.1532	63.8969	39.0765	147.372	42.083	58.1051	64.6901	114.098	106.252	86.3031	81.6971	93.3325	125.106	56.9521	183.424	221.566	54.3774	53.6425	36.8847	76.5472	94.3225	85.5289	82.0214	19.3783		98.8717	123.36	130.926	80.446	87.3023	123.925	65.4735	49.9291	103.756	34.4723	51.6961	101.194	51.5995	74.0024	94.0826
FBgn0002940	protein_coding_gene	3R	ninaE	neither inactivation nor afterpotential E	25.9996	11.4225	64.9006	12.7339	17.2108	48.2701	16.7271	15.6769	68.684	13.4731	25.9362	106.26	23.227	10.0582	74.4263	18.9764	44.263	50.1386	34.3327	117.898	87.2832	11.4086	16.3958	50.2852	35.7616	28.1938	93.5159	11.0036	19.2906		25.5731	70.3442	35.712	16.8818	20.5319	44.4571	24.0523	27.9065	47.3367	13.0258	21.5962	40.4355	36.5831	44.1	124.507
FBgn0002941	protein_coding_gene	3R	slou	slouch	92.0379	75.7198	107.767	24.1428	43.0307	39.0829	78.859	89.0103	99.6112	37.281	91.0294	80.3069	73.9882	13.9716	88.9753	42.9672	71.3291	18.6502	57.4576	72.334	150.939	17.5994	67.3087	72.7341	71.4358	73.7265	86.1325	27.3227	85.7566		87.4568	91.4496	60.525	32.269	17.5366	58.5623	82.7994	81.7524	91.5984	36.6266	43.951	40.7954	73.97	66.7708	131.245
FBgn0002945	protein_coding_gene	3L	nkd	naked cuticle	23.3321	19.6372	23.4119	8.00826	29.5941	32.6084	19.241	21.6656	50.9432	7.28763	41.7856	47.0291	30.2474	15.2341	103.873	9.64741	53.7634	38.3035	40.171	110.242	147.079	15.3503	47.7579	54.9983	52.5147	46.8756	64.672	16.0122	45.209		23.3579	113.729	42.0372	16.559	40.1066	47.5342	30.7277	43.6503	43.4406	7.98807	32.4485	33.2142	40.4169	75.5981	78.7291
FBgn0002948	protein_coding_gene	X	nod	no distributive disjunction	20.2587	12.9902	18.5876	93.8086	46.6691	66.9586	18.0996	13.8491	14.2765	68.0344	71.0419	64.3351	15.8139	9.73171	14.7935	42.676	93.6993	46.7531	8.59781	40.1666	44.9475	25.9241	66.6396	57.5973	24.9193	17.7502	65.6517	53.9188	105.497		13.8915	33.9053	47.9596	56.3968	30.8441	45.3627	10.5032	10.1136	14.8098	66.6091	57.7384	42.5664	21.7622	30.0091	21.1026
FBgn0002962	protein_coding_gene	3R	nos	nanos	15.2655	16.6995	14.7685	158.391	24.3074	149.662	11.5752	6.10522	16.498	98.9359	71.0815	88.2139	14.0808	8.76711	12.3836	89.9349	84.9645	81.8791	14.0726	42.7713	42.6679	46.7365	123.167	116.593	17.4118	13.7226	60.511	105.545	98.7809		11.0625	35.0059	65.3864	99.6204	79.2263	70.3673	11.6337	9.80023	13.5759	93.8983	74.3114	62.6183	13.6843	23.528	17.8337
FBgn0002973	protein_coding_gene	2L	numb	numb	6.31418	9.53204	16.2749	4.58565	14.0943	18.7403	7.14076	11.0411	11.0248	8.19651	20.5104	13.5209	7.32636	3.80765	7.61592	13.969	23.6991	21.8698	5.86905	11.5023	8.22753	7.99479	13.4643	7.70125	9.13862	18.6056	23.6284	6.36343	24.7382		6.07655	10.9267	13.8387	7.66746	23.0875	20.2093	5.87709	11.3077	8.71356	6.59228	18.5171	17.5452	7.67916	13.8668	8.03369
FBgn0002985	protein_coding_gene	2L	odd	odd skipped	63.5335	39.5708	42.5018	21.8489	17.4566	36.9352	35.6566	60.0539	33.3785	12.6568	35.9837	39.8364	63.7596	45.2214	53.9147	22.0173	30.3928	40.0132	33.386	142.879	173.86	21.0261	35.8623	48.7031	26.43	53.9711	110.142	11.5857	32.4038		52.712	77.1689	69.5897	20.7466	27.9493	46.0782	36.705	33.952	70.0598	38.2575	75.3329	35.1559	56.5362	81.1455	38.5811
FBgn0002989	protein_coding_gene	2L	okr	okra	14.455	4.6376	12.4602	25.5725	40.7936	51.9402	7.55581	7.28098	11.9784	16.4106	50.2613	20.2387	8.94862	8.83177	21.5385	24.9658	64.554	38.0801	6.1327	37.5942	39.634	24.9431	14.9375	54.0796	18.3461	31.6309	39.575	22.1726	27.8243		9.24964	25.5557	34.8186	31.4742	52.5682	37.3503	7.95272	7.56902	11.4851	25.7504	19.0664	31.6644	14.7764	20.7179	14.25
FBgn0003002	protein_coding_gene	3R	opa	odd paired	90.4893	78.526	89.8168	42.8116	113.506	103.371	39.1035	82.2693	90.6585	52.8715	47.1843	33.5503	155.539	77.5937	141.822	50.8545	93.5823	55.2144	82.8923	74.4234	201.492	27.3895	31.287	97.6944	84.6087	128.523	78.1418	34.8694	72.7906		85.7253	138.508	99.9936	47.6492	58.796	71.8981	90.0028	135.904	116.882	39.9916	63.917	67.4899	53.9256	84.6524	114.222
FBgn0003008	protein_coding_gene	2R	or	orange	10.3041	9.15149	22.1305	8.17769	41.4002	65.0997	10.621	22.202	17.9649	22.0179	41.3234	44.9238	12.8801	10.1938	15.1766	22.9359	60.3225	44.583	9.68666	22.1907	19.3453	11.9573	14.0567	34.3704	9.66057	25.8707	25.4023	14.3018	46.3519		7.91116	34.9827	11.2908	19.3082	42.5217	37.411	11.2614	21.5849	16.5885	13.3956	40.4284	43.5319	11.0397	30.9738	38.0656
FBgn0003009	protein_coding_gene	2R	ord	orientation disruptor	119.029	120.997	64.1149	12.3144	27.7272	26.5727	94.8795	152.727	143.136	17.8498	31.428	45.672	90.7004	99.2592	149.806	40.4924	52.4025	76.6325	115.949	120.956	110.511	11.5673	16.4627	50.8559	186.014	183.534	204.646	36.6666	50.9715		69.1456	79.8246	63.9627	27.3433	23.8915	50.13	31.794	58.6257	55.8994	21.9009	12.3179	29.3206	36.4292	20.2374	52.4696
FBgn0003011	protein_coding_gene	3R	ort	ora transientless	103.724	109.183	92.3165	39.6908	56.4723	108.688	99.4507	57.1309	109.686	16.1732	51.4855	121.724	84.8274	76.2691	74.1836	33.8276	73.4904	57.9932	85.0165	148.548	113.572	51.5815	43.2573	53.2112	117.513	70.1509	105.688	34.2408	101.132		81.9715	106.886	95.9632	34.7125	48.3052	77.0969	53.5262	105.159	123.068	33.7188	70.7661	69.2877	70.6981	76.2417	157.559
FBgn0003015	protein_coding_gene	3R	osk	oskar	11.6141	6.67515	5.62047	191.635	46.7863	207.254	9.46341	8.51901	10.3668	120.314	68.6444	86.6324	4.60121	3.5976	6.49236	118.939	109.891	91.7499	9.93466	40.1394	40.6395	100.96	82.9643	144.065	11.7198	9.45106	28.1855	139.678	52.1089		9.80337	10.7664	38.1393	134.298	128.719	79.9795	3.5965	8.50661	2.89894	150.325	110.429	87.7164	3.90277	12.0253	10.0071
FBgn0003016	protein_coding_gene	2L	osp	outspread	8.96157	4.38025	11.537	6.12829	21.0893	53.8649	6.92577	15.8332	6.12656	9.213	25.7834	22.9966	9.91349	6.65552	5.62819	12.1812	31.6822	38.4288	10.0228	17.8168	6.79615	9.03297	28.8847	37.1675	9.02084	20.282	10.3004	9.59955	29.3655		5.19047	21.1356	16.5612	8.12507	24.5244	31.4273	8.69711	18.6942	10.4395	8.05972	16.9054	34.4445	5.64298	12.5257	18.4807
FBgn0003023	protein_coding_gene	X	otu	ovarian tumor	7.74267	9.61163	5.18637	181.059	33.1127	151.833	10.1877	9.86373	9.99543	97.1104	70.8494	71.0905	11.0483	5.61333	8.22376	102.598	59.3434	45.5732	15.1595	41.1037	40.3291	33.5757	59.6173	71.202	11.6619	24.6894	46.7977	102.489	84.491		6.40181	30.2061	58.9885	103.127	104.29	86.2368	6.22717	13.2821	5.49954	117.288	60.6608	69.0531	8.28676	11.8852	9.32134
FBgn0003028	protein_coding_gene	X	ovo	ovo	20.2129	14.2733	16.1208	79.6101	34.8496	49.0632	11.6582	14.6187	10.258	56.9448	31.6035	29.4523	8.29672	4.82046	11.3028	42.6689	44.1035	66.4891	7.1409	39.9601	36.8771	23.0571	56.1425	62.3571	15.7173	32.0933	34.6948	51.1097	38.949		10.6518	28.9204	34.3008	39.9465	46.6608	63.7674	5.16392	25.229	7.46989	49.7274	29.0167	40.2563	12.4203	16.9507	9.93485
FBgn0003034	protein_coding_gene	3L	SP	Sex Peptide	123.962	267.128	207.488	19.9797	43.344	81.8305	216.045	248.364	133.554	25.2552	54.09	51.4444	117.98	214.143	71.8416	24.5971	100.036	57.7486	173.053	93.6102	173.939	28.5321	78.2022	112.747	84.0772	131.952	236.364	34.1018	107.938		56.6631	190.12	177.401	14.8834	82.6624	81.4205	108.956	191.027	77.9622	27.8539	47.2593	64.7198	131.683	186.29	253.589
FBgn0003041	protein_coding_gene	3L	pbl	pebble	9.84989	3.49068	8.88088	24.6707	17.3243	32.5463	12.5819	9.83772	14.5125	16.5128	22.1539	21.0233	13.0659	3.90413	11.1081	16.7572	19.4922	24.2226	12.2166	38.0023	35.8425	12.7415	5.98837	36.2897	13.9521	10.9275	39.1629	17.8833	31.3196		11.6208	25.2594	26.8315	20.3118	12.6072	20.5812	7.12437	7.65803	7.64687	10.2842	24.4343	17.3733	15.2045	20.9778	8.3928
FBgn0003042	protein_coding_gene	3L	Pc	Polycomb	7.6608	9.8264	13.1944	16.3835	32.9592	47.3997	12.8226	14.9581	19.4695	17.3218	38.015	42.635	10.5273	9.89845	13.6499	24.1514	44.3448	38.2955	14.2931	34.952	36.8506	14.5167	25.2845	38.7301	13.6665	22.1753	39.8148	26.3606	36.4045		11.8284	36.3968	23.0538	22.8725	39.2437	37.4662	8.4019	8.28964	7.75316	12.7163	31.5921	51.3649	13.6662	21.6436	14.4207
FBgn0003044	protein_coding_gene	2R	Pcl	Polycomblike	11.0028	5.96482	13.0606	28.5338	17.935	11.3342	12.1517	17.9181	12.942	20.1282	26.3776	18.1319	13.5341	5.77609	15.3391	18.58	32.0844	31.517	13.5659	41.606	39.668	9.45978	26.1917	30.0469	19.2174	42.7712	41.4321	17.3005	31.2353		12.1587	37.3169	31.4496	19.6687	33.7703	36.0089	4.64258	25.4173	9.64281	12.6816	13.5318	18.3211	16.552	24.009	10.2
FBgn0003046	protein_coding_gene	2L	Pcp	Pupal cuticle protein	133.502	65.1639	72.0978	138.867	234.816	148.911	52.7617	41.2382	61.2263	87.3888	185.67	161.431	81.2636	56.8552	80.4183	106.881	256.104	221.085	92.9584	153.621	194.447	101.407		170.853	63.6498	59.7714	70.2565	176.367	222.916		74.1708	115.831	71.1239	120.766	214.432	140.581	282.843	282.843	195.974	47.0323	146.754	110.334	47.3176	37.0765	59.7129
FBgn0003048	protein_coding_gene	X	pcx	pecanex	5.09314	12.4213	13.4929	6.01403	38.2731	22.4375	11.1155	19.3482	8.27039	12.993	40.9858	16.9727	3.9925	6.17811	12.0649	6.84362	45.557	27.2977	6.21913	36.9465	19.3813	6.65908	30.7372	30.9217	13.6377	41.6106	26.2185	4.20982	38.0845		8.01178	25.6167	11.1083	6.74397	41.5597	38.1061	4.85533	35.3704	10.001	5.82586	25.5886	23.4383	9.58065	30.0247	15.049
FBgn0003053	protein_coding_gene	X	peb	pebbled	33.5128	16.0496	37.0697	10.1188	39.9503	25.6144	13.6882	35.8647	40.9142	10.2187	49.7346	12.9235	26.3354	20.5431	24.7901	12.2896	36.0288	23.8207	28.0318	76.0266	84.6434	15.0548	26.9006	22.713	47.7033	30.0437	44.0545	15.9616	36.2962		15.2789	41.4005	21.8443	9.72668	36.0214	31.0764	22.8865	37.2552	34.0879	15.972	11.0981	17.7487	30.0093	54.3923	57.7077
FBgn0003057	protein_coding_gene	X	CG10598	-					264.575	170.882		282.843	210.451	264.575		282.843			282.843	282.843		185.532				264.575	244.949	244.949			282.843	282.843			264.575		264.575	282.843	171.897	235.003				282.843			264.575		282.843
FBgn0003060	protein_coding_gene	3R	CG9757	-		282.843	80.4934	264.575	219.467	264.575	282.843	139.67	282.843	180.238		234.287	282.843	186.162	282.843	282.843	186.038	174.171	200.808	145.372		264.575	180.718	162.287	216.591	282.843		135.805	282.843		141.666	166.239	127.041	90.5691	171.622	116.119	282.843		264.575	143.963		185.241		150.579	201.681
FBgn0003062	protein_coding_gene	2R	Fib	Fibrillarin	16.0081	7.85708	14.3939	34.0582	28.4304	43.3218	12.2986	18.3812	13.8692	30.9133	31.3835	24.4205	14.8959	8.48159	20.7357	24.2856	49.9682	50.4787	23.5408	37.9738	35.4056	9.61278	34.1127	55.6622	13.1588	11.0909	36.3024	25.9011	27.1078		16.5439	19.3649	28.0849	18.4146	32.7985	35.3891	14.638	32.2444	9.50278	13.0397	22.0553	25.3245	21.0323	18.0056	16.809
FBgn0003065	protein_coding_gene	3R	CG2150	-	231.962	198.154	244.949	184.418	219.305	171.581	122.863	160.399	185.332	117.892	282.843	151.11	170.591	154.546	126.795	79.4462	243.158	69.5942	240.082	282.843	282.843	176.735	159.819	186.453	262.12	200.997	67.9248		203.25		170.785	282.843	160.694	282.843		143.916	222.423	282.843		140.875	132.144	184.258	264.575	264.575	166.706
FBgn0003068	protein_coding_gene	X	per	period	23.3915	17.7384	42.4344	9.07354	25.4505	45.7449	19.6948	39.7389	38.1136	8.26337	22.0769	38.6206	30.3326	8.87343	39.9488	11.8899	41.6762	37.2844	23.7722	91.2562	118.843	14.7229	32.418	52.0156	38.6283	45.0227	71.5442	10.708	26.8696		26.0755	52.9434	33.6582	18.9405	25.6045	23.4462	23.4708	43.7544	30.35	7.92674	16.0825	27.0738	20.9594	71.5561	62.7454
FBgn0003071	protein_coding_gene	2R	Pfk	Phosphofructokinase	6.25434	5.59132	12.5094	6.036	12.5948	12.3818	5.05262	8.23744	6.86605	6.64222	8.8726	21.6648	10.963	6.47725	5.51057	14.3079	12.1035	11.9849	12.8495	18.477	27.5104	7.16778	11.5529	10.7329	9.35923	8.87366	13.2806	14.628	14.9863		7.23817	15.3686	23.5576	8.40549	12.1099	26.7618	4.64664	7.07022	10.0055	7.94494	6.97676	9.11759	6.25361	14.1719	11.1785
FBgn0003074	protein_coding_gene	2R	Pgi	Phosphoglucose isomerase	9.56947	8.32228	9.12608	4.51171	17.6177	10.7072	2.54805	6.96704	7.8518	10.3217	7.1801	18.8826	5.52718	6.7582	6.66974	10.2187	16.001	18.1027	7.21066	26.6657	31.022	6.19535	10.7537	22.3595	7.92653	7.58981	18.1386	6.66307	26.1183		7.05653	11.9152	12.771	3.68599	14.7184	14.501	6.76855	3.94223	9.35995	8.20019	9.23206	9.61636	7.80887	15.8756	6.40528
FBgn0003076	protein_coding_gene	3L	Pgm	phosphoglucose mutase	10.1493	10.9466	14.1138	12.5817	24.2747	12.3607	6.74731	14.4681	17.4076	19.791	28.225	16.9303	15.9879	7.93235	24.0797	22.1744	34.3342	49.4083	17.3065	74.814	100.467	10.3573	30.6584	31.3665	6.71835	25.984	41.2155	12.813	49.0701		9.99092	19.7733	25.7437	15.6731	36.726	39.4563	6.10459	25.8788	12.6559	15.111	31.1809	14.8981	13.6594	16.3071	11.9263
FBgn0003079	protein_coding_gene	X	phl	pole hole	10.2194	7.04507	3.98358	28.5013	14.1116	27.1717	9.30737	7.71164	10.9984	14.072	24.389	20.8591	9.53773	6.23073	10.9568	10.4157	34.6794	12.9761	9.0598	27.8621	27.8229	14.8329	13.6679	38.3045	18.2971	13.8293	47.936	8.87798	34.7931		9.0117	23.7232	13.7636	14.8388	14.9853	19.7581	5.85004	5.70475	9.16074	14.4762	16.6939	7.38645	17.1008	31.1824	11.1958
FBgn0003082	protein_coding_gene	2R	phr	photorepair	22.0469	17.271	17.5655	52.2935	48.4557	99.1614	22.4867	12.3051	18.1942	59.9774	43.6511	44.9056	13.9623	12.0775	12.6072	79.0382	87.8631	99.5714	14.8822	38.4033	46.5568	56.7305	54.9224	95.5334	22.7541	23.0771	56.2328	48.6376	76.3469		22.2346	35.4015	36.016	47.4579	55.1409	52.6955	10.0502	15.8792	16.8197	17.4851	33.452	24.0869	18.9769	47.4959	20.0922
FBgn0003086	protein_coding_gene	X	Pig1	Pre-intermoult gene 1			244.949								282.843			282.843	282.843																			282.843		282.843
FBgn0003087	protein_coding_gene	2L	pim	pimples	15.9414	14.8148	24.8048	21.6472	29.2067	50.9793	16.5635	25.3236	25.3423	13.6888	40.6306	41.9183	16.676	14.5186	23.2528	41.7014	50.4509	82.6887	15.5481	48.3649	42.6256	14.7344	32.7193	50.0417	20.7903	24.6246	71.8575	32.9287	25.1362		18.0229	49.0338	53.8519	38.6555	75.2922	51.1825	11.0184	31.2659	13.7317	10.0271	10.1732	35.561	25.9885	48.9201	27.4943
FBgn0003089	protein_coding_gene	3L	pip	pipe	62.4343	16.8336	99.3702	20.3439	47.9306	48.2521	60.1609	54.1608	58.113	40.8762	54.7691	58.7106	61.9735	27.553	80.6444	61.7392	96.6916	70.4023	90.9735	82.8237	73.4486	22.4962	25.6717	61.0926	54.2077	61.0124	64.5166	63.552	161.501		52.7798	36.7761	52.3862	66.436	97.1054	62.5941	32.6179	77.8899	127.081	33.003	59.5789	77.5851	73.6625	99.7992	89.8123
FBgn0003090	protein_coding_gene	2R	pk	prickle	43.6756	10.893	30.1398	9.49053	33.2236	69.8123	24.179	33.8956	49.8037	16.8558	37.8301	38.5184	34.4347	11.1682	64.8666	28.7385	41.567	28.3653	38.9488	96.4907	103.817	25.7166	25.5185	45.807	43.3465	38.9255	77.7606	16.1538	38.6412		48.4936	45.6006	60.1157	20.9883	22.4755	57.4685	23.7628	59.4838	45.033	17.024	22.6337	26.6636	19.7152	53.0968	37.6417
FBgn0003091	protein_coding_gene	2R	Pkc53E	Protein C kinase 53E	30.8954	11.3021	47.036	14.4845	9.53845	18.2536	13.2343	29.854	23.709	17.3441	23.7216	18.834	18.9984	6.98925	36.1559	9.5782	28.6079	24.611	26.3207	108.822	125.375	22.1102	6.6908	18.0562	27.5734	37.0981	53.1721	8.01075	29.9945		13.3805	46.9591	46.2106	9.61042	11.8871	20.0092	12.2883	14.7477	47.0037	7.9321	16.3065	21.449	30.1999	61.8474	72.7122
FBgn0003093	protein_coding_gene	3R	Pkc98E	Protein C kinase 98E	18.8073	8.11325	9.53446	8.35847	4.03735	18.0355	7.65814	8.90231	15.7587	11.867	11.1492	25.9004	6.18521	6.07446	10.2791	16.7946	29.0733	11.0596	10.9341	50.9335	70.4348	12.1221	9.52245	20.3684	14.1595	11.7731	27.5142	9.4377	16.8272		12.0963	28.779	34.7047	12.7447	15.0575	24.4281	6.50756	13.8313	4.3228	13.0126	7.01659	18.4717	8.54059	15.922	19.6094
FBgn0003114	protein_coding_gene	2R	plu	plutonium	20.2622	12.7184	15.2534	156.213	264.575	264.575	12.0674	14.5003	21.3307	106.247	282.843	129.299	25.3381	17.4176	23.7531	138.758	132.332	146.339	11.8323	54.5941	47.0504	134.601	128.388	244.949	23.8028	31.8032	66.6216	108.754	159.549		22.3231	37.8461	42.1852	197.227	232.469	95.7509	19.7166	29.5046	24.6134	100.348	107.563	201.627	13.8707	41.1172	26.0013
FBgn0003116	protein_coding_gene	X	pn	prune	14.5072	8.2935	27.3285	18.6802	39.9428	44.0633	11.7714	24.1269	20.4662	14.9805	45.3077	41.8614	10.8724	11.2829	15.7494	16.4684	48.2985	52.6964	14.9186	32.4332	21.4245	12.2258	18.647	16.9854	14.5124	24.0058	17.8822	21.3039	22.9957		8.31786	29.0817	24.5957	15.0375	38.1889	29.7485	7.6426	18.0139	16.2307	13.7396	29.5932	36.1116	21.5931	33.6918	29.0963
FBgn0003117	protein_coding_gene	3R	pnr	pannier	41.4061	58.5553	68.4993	36.3408	70.5351	43.5446	56.4919	42.1505	75.8399	58.6837	86.7159	66.6465	80.599	49.7401	103.304	46.0919	118.103	157.798	108.319	201.399	184.331	43.9288	51.8869	49.8767	124.718	115.506	161.482	80.5965	79.0817		47.5491	91.3651	45.8456	141.744	105.337	113.41	55.8317	30.561	141.723	38.2298	66.7164	81.8353	57.3645	105.759	93.3272
FBgn0003118	protein_coding_gene	3R	pnt	pointed	20.9905	11.7443	19.4429	15.082	42.6213	32.7655	12.3439	23.2616	24.4811	12.3073	31.4136	63.3184	10.1942	10.0757	35.9014	20.893	42.9042	50.1715	12.3088	17.4717	16.6267	39.761	35.5814	42.3477	35.8034	39.499	50.5558	28.6759	28.2994		20.7281	37.8496	7.10659	22.2398	71.281	41.9356	13.1594	28.9241	23.4295	18.924	23.9547	44.3758	21.8945	47.0938	42.1836
FBgn0003124	protein_coding_gene	3L	polo	polo	10.0385	6.23918	13.3586	18.0765	17.9364	36.8625	10.0547	7.07336	15.0687	13.2213	15.9767	39.553	6.8693	7.54548	11.6657	37.744	47.2064	68.1405	9.89415	42.967	41.459	9.76925	11.5903	34.0214	15.1553	12.4094	52.9518	19.369	18.4043		9.79607	31.348	46.7268	21.5526	27.5421	34.9718	4.71921	12.8234	6.13314	11.6821	27.094	29.0057	16.554	27.4861	12.1924
FBgn0003129	protein_coding_gene	3R	Poxm	Pox meso	27.0404	32.4273	66.039	24.0958	16.804	39.7594	38.9922	34.8536	81.8471	16.0747	33.3959	27.7489	36.7673	45.5523	59.3518	26.9272	70.7264	50.9936	35.1047	82.2897	110.853	44.6355	25.5656	60.0269	63.3088	59.8832	103.548	27.1695	25.3781		40.6043	71.8478	31.2565	18.9042	27.0223	23.8822	23.3835	77.6923	117.202	17.8347	46.4071	28.5968	48.9211	68.9248	101.342
FBgn0003130	protein_coding_gene	2R	Poxn	Pox neuro	282.843	188.423	244.949	41.4392	198.616	130.937	128.989	282.843	186.138	119.829	193.289	207.179	216.798	138.036	217.141	100.154	161.208	161.87	282.843	282.843	171.146	77.2223	182.505	194.91	136.751	138.118	178.686	130.631	242.803		170.883	198.058	112.796	93.3104	264.575	147.787	149.703	189.419	170.904	68.2132	69.4153	116.379	145.496	138.094	153.136
FBgn0003132	protein_coding_gene	X	Pp1-13C	Protein phosphatase 1 at 13C	126.525	242.089	244.949	9.81617	23.5147	36.8959	215.914	140.856	158.198	14.3491	25.7618	39.1767	143.09	225.27	133.292	33.591	30.3227	34.6516	170.639	187.863	282.843	7.09178	10.7208	29.8817	100.648	265.222	130.817	17.6324	24.628		82.4266	141.516	80.7319	17.2463	22.4898	37.5119	132.207	189.419	107.478	13.9562	10.5389	23.7859	157.785	188.256	187.707
FBgn0003134	protein_coding_gene	3R	Pp1alpha-96A	Protein phosphatase 1alpha at 96A	13.0913	4.45932	14.4889	10.2959	15.4922	21.3077	4.78885	5.51109	10.1157	14.8897	15.9713	13.7791	7.00082	5.69203	6.70315	15.0957	8.59044	23.4501	10.4916	33.6112	22.4638	6.89092	19.4387	21.1495	3.37168	12.1428	13.3925	15.3575	8.16099		5.85879	22.7283	10.8397	20.8369	11.7273	12.3184	6.66798	6.97965	10.6125	9.23536	16.2526	20.4741	5.37768	16.8118	10.3988
FBgn0003137	protein_coding_gene	3R	Ppn	Papilin	27.6085	43.3113	54.6775	23.1653	33.6128	53.4631	24.7435	38.3133	34.2741	13.2671	48.412	22.8058	41.8582	32.053	125.98	32.6142	48.3166	46.2011	35.6194	105.293	146.657	15.2963	37.6015	57.1616	184.73	137.356	125.606	118.605	91.1462		37.9867	85.5194	20.7818	82.3481	68.6455	49.0396	21.7987	29.1606	55.776	22.1029	10.2952	47.2028	55.0919	77.4264	83.8611
FBgn0003138					6.84077	2.98605	8.99706	11.7431	16.7829	18.179	9.62939	12.6214	10.5977	11.2313	9.34419	12.5636	11.6033	6.44904	15.6018	13.1449	16.7852	19.1557	5.71406	29.9917	30.0647	7.46913	9.02432	11.1603	17.3765	23.2236	38.2836	8.4383	13.6636		11.7129	24.5431	14.3203	9.21652	15.6547	22.9291	3.52073	9.78476	5.30637	7.47319	5.51775	16.6067	17.0638	23.7601	5.43163
FBgn0003139	protein_coding_gene	X	PpV	Protein phosphatase V	4.27314	8.42824	6.54461	19.1785	25.7213	42.5398	4.27577	14.7498	10.3672	17.5509	52.5453	31.6226	5.15655	3.83835	6.14065	22.0341	47.0118	15.1189	9.56871	21.9901	25.0916	10.7236	53.8152	14.5683	12.2381	9.46586	19.9915	17.1635	48.9629		7.90026	26.8718	14.4845	18.3637	27.2439	27.5513	5.85342	11.6012	4.6177	11.0261	12.7189	16.0962	8.12273	18.9792	16.596
FBgn0003140	protein_coding_gene	2R	PpY-55A	Protein phosphatase Y at 55A		279.728		12.294	51.5491	60.5157	129.215	282.843	282.843	13.5123	34.0793	50.1018	282.843	282.843	222.418	36.687	54.4822	44.3233	167.674		212.605	18.7331	20.0092	46.983	232.997	282.843	198.876	22.8105	31.6052		173.218	282.843	194.848	11.4217	40.3439	38.3986	196.018	282.843	264.575	16.7327	19.4846	26.6539	233.131	264.575	270.103
FBgn0003141	protein_coding_gene	2L	pr	purple	11.7307	6.60901	6.38943	13.1085	38.2432	25.4214	14.5212	13.6538	14.1958	6.40977	32.8707	27.0321	8.40048	9.96805	12.4886	19.7917	35.4428	16.4144	13.834	17.0809	10.2914	20.3575	27.8802	19.4049	9.27676	25.6151	16.1547	21.2137	48.8697		9.03656	24.9782	21.5033	17.9006	39.7537	32.4248	13.3581	25.0476	6.62922	7.78477	16.9382	25.0648	7.25675	26.373	11.2037
FBgn0003145	protein_coding_gene	2L	prd	paired	76.6698	203.484	110.179	13.0197	26.6363	16.98	179.099	89.1422	110.273	16.7714	29.4472	32.6369	130.35	170.228	149.597	10.088	31.2325	28.0382	155.822	165.843	191.5	11.8352	35.6576	25.4175	122.74	209.434	163.953	15.4272	31.3776		191.756	186.179	151.62	14.9088	21.2672	32.7257	118.08	223.837	178.398	23.2112	28.6898	26.7378	141.803	158.095	215.91
FBgn0003149	protein_coding_gene	3L	Prm	Paramyosin	30.0061	11.5603	24.8477	14.6282	11.7944	19.2888	31.3275	30.4181	63.5335	23.5265	20.0155	14.7767	33.8253	19.3694	93.9517	30.2393	15.8702	23.3192	38.9231	112.512	180.517	9.00504	5.55248	21.5063	72.4936	41.1845	78.6757	39.1304	42.6045		51.2019	71.7157	43.613	28.0573	19.5837	52.2174	21.3489	29.5536	55.5013	13.8498	9.41423	23.432	54.5772	67.9823	72.2234
FBgn0003159	protein_coding_gene	X	CG2841	-	7.24093	9.24772	18.0475	5.34755	13.4162	17.1034	4.83881	10.2456	17.0413	6.19094	17.1201	29.5642	9.80336	6.36469	10.5553	20.3616	17.3059	23.7126	15.2892	19.5185	17.2867	5.92943	12.8541	18.9648	6.47968	25.1596	23.2979	10.4344	28.0704		8.12016	19.6998	13.8593	10.3975	22.1548	55.0683	5.51376	21.9836	10.6836	14.7653	5.9702	14.7178	11.5193	19.2406	21.4438
FBgn0003162	protein_coding_gene	2R	Pu	Punch	51.6387	17.4901	40.6647	26.1587	25.4278	43.0885	31.0881	19.1217	54.2746	14.9209	23.9574	111.735	44.8354	23.929	121.422	20.3921	33.3261	40.1963	29.8242	99.7156	153.525	21.1647	41.6657	36.0001	82.2115	37.787	81.5301	45.69	32.1524		33.1333	41.0447	67.0107	21.2513	29.7818	57.6207	21.8527	33.2879	63.4762	20.1453	16.436	47.1352	57.5528	60.0536	60.7194
FBgn0003165	protein_coding_gene	3R	pum	pumilio	6.61715	8.15464	14.4988	11.6506	35.9242	38.8318	10.2658	23.1736	9.09295	8.26163	31.7898	14.9227	4.21428	1.99833	9.41816	16.6414	46.9449	29.2489	7.76814	39.2266	27.0337	11.6954	42.1173	45.5397	11.512	35.0784	21.9571	18.8575	41.1341		5.06602	31.6126	8.81759	9.13795	37.7999	36.1838	4.09756	36.0489	9.41932	4.99754	34.6272	35.3304	9.68695	27.2351	14.6538
FBgn0003169	protein_coding_gene	3R	put	punt	8.98001	9.3878	7.06657	13.3044	11.4649	18.8792	10.3559	6.84753	9.76858	8.44912	25.2413	30.8362	8.68041	2.80749	10.3717	16.3667	17.9806	36.6434	7.53404	24.5795	21.8162	5.05594	13.7114	36.5899	13.9057	16.0988	27.3228	19.6459	20.1498		6.05232	17.8321	12.9912	15.0434	18.8707	30.6036	6.07814	11.3825	6.19493	9.64097	9.29409	19.9162	13.5814	20.7117	9.57411
FBgn0003174	protein_coding_gene	2R	pwn	pawn	89.4032	46.0008	24.3952	16.9844	45.3431	71.1506	63.4529	39.9993	40.2384	24.2217	50.3295	30.8401	76.4954	28.9341	41.1294	25.4421	37.3071	43.5613	98.0166	49.1467	69.1512	49.3502	19.8006	43.8866	97.9921	97.6905	86.5125	38.2607	62.9843		68.9084	80.7882	86.7768	51.9197	41.9168	38.4535	54.1651	64.4204	38.3957	20.0933	40.4508	61.9935	76.2705	64.9649	72.5328
FBgn0003175	protein_coding_gene	2R	px	plexus	7.6801	5.364	12.235	5.92471	26.5675	43.1075	5.74444	26.7561	12.7438	5.21888	31.3766	18.0627	6.51877	3.88149	12.3185	18.5262	45.3224	27.8876	8.49137	27.4491	13.5193	5.94769	33.0183	42.4424	15.1014	37.2962	8.13052	11.2239	37.2171		5.70686	30.6591	19.1963	11.2972	38.6336	44.8756	7.38831	31.3935	7.20464	7.8461	18.7896	25.581	12.1866	21.2533	20.6239
FBgn0003187	protein_coding_gene	2L	qua	quail	18.7014	6.85147	13.3024	13.8899	18.6183	27.0219	14.8889	18.5463	21.1983	8.91711	18.0083	34.4532	15.617	4.37591	21.579	31.6111	29.8405	40.9453	15.4579	40.8726	41.5069	12.6249	12.8284	32.9313	16.9729	15.871	57.1081	17.9038	19.5722		11.9816	43.0707	45.2265	19.578	18.4119	43.8229	11.7204	24.28	11.2269	17.2528	14.2865	27.0286	24.1322	36.5567	22.8813
FBgn0003189	protein_coding_gene	X	r	rudimentary	10.8668	14.0346	16.889	15.2401	23.9087	23.1329	10.9171	16.5401	17.9121	11.0162	19.432	13.705	15.5491	8.46021	25.354	12.3171	18.7089	46.3518	22.3397	39.3451	33.7639	12.127	7.89168	31.2936	17.6878	17.5555	42.4975	14.3676	17.3357		12.7829	22.8217	35.5467	13.9608	22.9666	22.0679	15.8566	24.8359	12.6562	9.58299	12.9353	12.7187	19.9436	35.3868	28.0307
FBgn0003204	protein_coding_gene	X	ras	raspberry	10.0278	5.47385	4.68568	19.1917	15.0381	12.2761	5.73037	4.64345	11.7816	14.2375	16.0379	44.2523	6.4678	6.00519	7.634	12.3362	19.7614	28.3684	8.90286	25.1723	19.3788	8.69879	17.2484	34.6349	9.45596	8.9023	21.3299	9.54434	19.0471		9.77911	17.6911	22.3933	11.8456	22.2572	28.8391	8.08386	7.99528	13.0438	12.2432	11.383	31.1634	6.34892	5.70154	10.6748
FBgn0003205	protein_coding_gene	3R	Ras85D	Ras oncogene at 85D	11.4258	6.74901	14.0975	8.04856	29.5365	27.7713	6.61076	11.67	14.4627	13.544	45.7348	50.2926	9.22941	5.70592	5.49517	5.155	17.7959	17.3425	12.5419	21.0336	20.1429	5.51126	15.293	34.8868	5.19958	18.8088	28.3705	12.1312	52.1007		13.7115	23.6556	13.142	14.369	22.6799	14.9658	5.23156	16.6121	10.9359	11.4148	16.5538	31.5356	9.26574	26.1195	19.3493
FBgn0003206	protein_coding_gene	3L	Ras64B	Ras oncogene at 64B	5.13808	4.40085	6.09863	12.1829	11.6464	14.5099	5.34226	9.5101	11.6514	14.2164	22.8563	25.9624	10.6961	4.38927	8.73501	16.2739	26.8471	22.6226	11.0896	18.9702	18.1511	7.15868	20.3215	14.4082	8.25362	13.4476	11.0411	13.0002	24.993		8.7077	18.8286	23.7125	5.02595	21.3968	13.9079	11.7476	21.6664	6.87152	8.94683	14.0381	21.8584	9.94671	13.722	10.5733
FBgn0003209	protein_coding_gene	2L	raw	raw	6.17394	8.00246	11.1213	10.19	18.4595	25.6448	6.38675	11.6937	7.60617	13.0632	22.9076	21.3144	8.62076	7.07883	6.8517	14.172	28.1049	26.3136	3.55414	18.6573	16.9007	7.35234	18.5388	34.7777	8.44379	11.5345	8.0884	11.1463	8.91712		7.54221	14.0886	12.5534	9.70865	29.6236	24.6781	7.88462	10.499	11.3014	8.83096	16.6694	26.9011	7.13182	15.474	16.3893
FBgn0003210	protein_coding_gene	X	rb	ruby	6.78245	6.90181	12.2937	3.67193	9.73838	16.3084	3.91167	14.5007	5.69691	6.54791	18.6835	22.4404	7.81512	5.11331	7.87776	16.5146	18.2332	14.1084	6.81393	16.8663	15.5495	10.1839	20.3731	18.3597	8.67193	13.5537	31.0319	17.7086	22.6547		6.62752	13.1979	15.149	11.5453	17.9458	17.0206	5.13828	12.716	10.1472	8.2886	16.7854	19.0932	11.4664	17.212	8.72244
FBgn0003218	protein_coding_gene	X	rdgB	retinal degeneration B	4.68401	5.99064	4.29195	6.06238	18.8141	18.7486	8.13464	11.2061	9.42019	6.99846	16.6427	4.69635	7.09757	5.42942	12.1752	9.05438	23.956	17.5886	5.87032	8.64993	7.73765	4.29401	23.4906	13.1863	5.90692	21.0927	6.40965	7.99914	27.0706		6.10271	32.4593	22.4943	11.8212	19.769	27.4359	5.92438	19.3696	9.87292	6.32997	13.6133	14.1776	5.2795	18.3793	10.841
FBgn0003227	protein_coding_gene	3R	rec	recombination-defective	13.4579	10.3251	28.5477	51.8434	56.4576	91.263	13.8543	18.7948	22.7157	64.2201	110.059	63.0538	14.7394	13.0039	17.0692	62.5212	91.4571	42.8603	10.635	41.8479	39.6508	44.9953	26.4691	70.4543	22.0642	30.7661	59.3636	42.8592	80.5646		14.1609	31.0948	35.7317	44.9626	90.8496	72.7075	8.54616	14.3324	19.0321	57.0866	79.3978	89.088	12.251	16.6598	13.0926
FBgn0003231	protein_coding_gene	2L	ref(2)P	refractory to sigma P	7.55985	5.90397	7.2366	11.4065	7.84513	13.8762	6.70241	4.01876	7.06176	9.12032	10.4834	25.7033	3.25165	4.0002	8.02937	13.9745	15.0683	19.3994	3.43875	19.0076	13.5387	8.02732	9.49404	18.6318	7.30208	9.11037	18.5579	5.80564	15.5821		6.20186	9.58851	10.8036	9.63447	10.0338	18.093	3.82856	7.3657	8.47815	8.3299	12.2447	16.5416	5.57473	8.0156	7.20784
FBgn0003248	protein_coding_gene	3R	Rh2	Rhodopsin 2	100.709	74.4625	72.8087	131.289	74.4573	113.012	38.8144	61.3043	73.7199	59.5818	51.1302	122.288	38.941	52.1631	79.2246	102.626	85.9714	84.8811	56.2955	126.001	81.5067	28.3875	40.8162	65.6843	93.9029	116.869	101.871	48.651	106.425		69.8673	85.7394	119.24	72.7741	66.4561	72.3775	77.6676	69.8916	102.669	92.2871	42.264	97.1281	62.6477	50.6591	106.232
FBgn0003249	protein_coding_gene	3R	Rh3	Rhodopsin 3	22.6105	10.5454	64.5786	9.02738	29.4117	65.0727	13.8998	22.8193	82.0968	13.0545	32.9444	161.707	30.147	14.3375	87.6436	12.4154	45.5706	49.0853	28.0391	131.082	82.6787	15.3061	28.5481	49.3163	38.0946	41.0803	99.5	10.0573	27.0016		31.5525	90.5516	52.5817	16.9038	27.6061	62.8694	27.7907	28.4328	42.935	12.4551	22.9422	68.9054	44.5502	46.2081	134.887
FBgn0003250	protein_coding_gene	3L	Rh4	Rhodopsin 4	19.6082	21.2189	56.728	5.32198	22.9527	64.0647	14.9702	18.0324	78.4931	11.7318	36.106	150.407	28.3325	15.9851	99.2623	14.8532	44.6288	40.6703	45.6153	110.841	77.0887	13.4875	27.0856	42.9366	36.3282	35.6425	93.5202	6.01422	28.385		24.6544	68.4924	45.7483	14.0716	35.7606	51.1763	27.5115	31.6008	41.7717	11.8977	16.8284	65.2987	36.8197	51.1295	143.832
FBgn0003254	protein_coding_gene	2R	rib	ribbon	180.224	229.15	159.05	16.7925	27.097	17.8089	147.296	156.953	121.684	13.1001	19.485	43.708	168.182	176.906	129.009	45.2665	42.6388	55.8772	176.488	166.703	169.472	13.0058	22.5656	28.9084	121.018	127.116	114.36	20.7175	58.2363		180.395	156.429	96.8538	31.1542	36.5379	40.0455	104.336	189.419	76.896	15.6601	15.9926	21.3519	93.9017	206.36	224.63
FBgn0003255	protein_coding_gene	2L	rk	rickets	56.8285	74.1437	75.8318	37.9218	87.9557	67.4086	60.6507	75.4545	56.6442	13.3566	39.1897	49.0459	42.1504	19.7517	58.7932	47.9087	63.2379	31.4366	75.813	73.0079	90.6346	32.8032	58.5168	30.6472	32.7074	37.4336	52.3328	23.1164	59.4956		78.2925	86.7114	65.0228	37.9235	37.8836	37.8611	45.3494	74.3685	56.575	31.0218	30.1455	75.9235	97.5358	73.3598	94.3401
FBgn0003256	protein_coding_gene	2R	rl	rolled	14.2861	13.2158	27.2678	15.9594	28.6757	21.7998	12.3925	19.2807	17.1024	18.5614	15.2696	37.0979	10.5889	15.777	18.0415	17.758	26.0683	16.9904	21.5059	27.6849	16.115	18.8225	29.7769	43.7891	11.835	25.1409	28.0358	20.5933	31.1483		18.3771	32.5878	22.1318	18.1682	20.6616	22.5207	13.4496	15.1707	19.9168	20.1665	31.6677	30.3345	13.4907	23.5765	29.2202
FBgn0003257	protein_coding_gene	3R	r-l	rudimentary-like	7.25824	8.54429	7.28668	43.2375	42.2486	27.6637	3.76758	6.09178	12.2686	46.7249	45.8073	54.4988	8.6666	6.53486	14.6513	36.314	36.921	34.9359	16.2343	37.7675	33.9865	29.7572	32.5024	41.3529	5.41983	12.678	25.8601	35.8381	51.4535		9.97698	25.5317	31.6049	43.8146	64.884	55.3652	10.0569	8.97546	5.97731	20.3522	17.6137	24.1566	5.65438	10.6453	12.025
FBgn0003261	protein_coding_gene	3R	Rm62	Rm62	8.13101	4.29539	3.25527	6.3107	16.4189	18.7399	6.72142	11.9986	6.04894	6.94349	18.4746	26.6197	7.5612	1.69969	7.19307	7.32165	23.5274	16.5982	7.79614	16.7719	13.828	4.87871	24.3624	21.5954	6.82948	15.3286	13.7241	10.1437	23.8537		4.39839	23.2615	19.7409	6.6572	23.2841	21.3364	2.91997	18.3766	3.90634	4.42567	9.44699	18.5013	5.42379	16.4248	14.7416
FBgn0003267	protein_coding_gene	3R	ro	rough	282.843		244.949	49.8143	79.8407	87.3973	155.171	165.652	282.843	196.376	182.552	116.056	282.843	282.843		63.9529	172.143	131.432		176.704	187.103	52.2302	70.2991	60.9239	197.024		235.266	35.9916	88.7904		264.575	238.62		282.843	264.575	111.706	138.146	185.165		54.763	46.9902	80.877	264.575		282.843
FBgn0003268	protein_coding_gene	3R	rod	rough deal	17.7319	7.01982	15.1048	36.7621	36.587	25.9606	15.0546	10.4171	13.5054	23.5205	31.3993	19.8506	9.3192	7.74378	19.0641	31.1999	44.7319	53.6263	11.7099	39.5782	41.7574	19.1584	27.9057	33.4715	20.9949	25.4478	58.03	22.5167	56.9519		6.62237	31.5538	44.5963	34.9121	23.4396	36.8693	12.6798	16.1527	11.1536	9.87273	41.1531	12.711	22.3355	24.7814	6.01193
FBgn0003274	protein_coding_gene	2R	RpLP2	Ribosomal protein LP2	17.0939	14.1556	15.4934	13.7469	36.8947	35.8811	18.5025	17.323	24.1953	15.1676	45.3477	66.4016	17.337	10.1155	25.7838	19.2472	62.3039	33.5401	20.8577	27.1582	52.3245	11.4587	49.0661	97.8432	17.7139	41.7146	40.8334	14.1082	58.925		11.2024	11.2916	17.2744	22.0701	52.3367	47.7746	13.1599	26.5511	13.6163	16.6787	19.8596	29.1104	35.2626	38.2795	19.3001
FBgn0003275	protein_coding_gene	3R	RpII18	RNA polymerase II 18kD subunit	18.019	9.63741	17.3262	9.83091	15.5839	40.3134	19.0803	17.0704	10.266	14.6633	10.5868	35.821	8.54612	12.0824	17.5002	22.2598	21.5773	28.8361	20.3268	19.671	22.2786	16.1726	16.3212	35.2636	12.932	20.4288	24.7348	20.3846	28.0789		13.1147	26.3997	22.6393	12.8976	22.2289	49.8188	18.0532	21.1927	14.7912	15.3128	11.0947	38.4995	20.858	17.6155	21.2218
FBgn0003277	protein_coding_gene	X	RpII215	RNA polymerase II 215kD subunit	7.99108	7.31823	12.9604	14.478	32.6028	43.8965	8.06464	22.4824	14.8617	19.8596	36.3444	21.7713	8.57012	4.43751	15.7733	12.9934	40.5604	27.837	10.8459	39.8556	28.0773	5.10889	42.2326	45.8466	15.5952	37.7406	27.585	20.5882	32.4058		7.4289	35.3183	16.8223	6.94809	43.8645	45.3881	5.49007	32.5995	6.06117	16.0436	20.5707	49.1306	16.8604	24.4284	11.9062
FBgn0003278	protein_coding_gene	2L	RpI135	RNA polymerase I 135kD subunit	18.2241	12.9775	10.1865	29.8791	50.5405	49.8558	9.27848	4.75082	16.9624	29.1888	53.1213	26.3324	8.05412	6.60149	18.0829	27.5226	20.8515	52.9574	7.92051	36.1595	36.228	33.0751	43.5495	27.388	14.2263	12.4068	23.1894	41.2149	27.9849		14.8445	18.4688	38.534	23.6551	39.0775	33.4362	7.92463	19.4507	16.5552	23.3964	35.9449	62.0215	12.2006	19.5139	30.637
FBgn0003279	protein_coding_gene	3R	RpL4	Ribosomal protein L4	9.10212	10.8492	8.76819	9.37134	13.1456	22.2807	10.2984	10.3233	16.5476	11.8527	19.5098	36.502	13.5028	7.49869	20.0231	16.6007	30.876	30.8402	21.0667	12.7063	17.0812	9.84105	32.6423	42.2718	8.35303	14.6758	27.2258	13.5846	37.8072		11.8928	13.9267	11.916	16.3285	19.6534	31.468	13.1156	7.92334	9.14672	15.5134	21.9656	11.8116	13.7645	15.8337	12.1032
FBgn0003285	protein_coding_gene	X	rst	roughest	42.3381	21.7561	33.931	9.4904	41.8688	53.6716	18.7603	30.2382	24.9637	16.7619	55.7824	56.7771	17.9596	6.70472	11.2347	22.2546	54.5602	27.4343	15.6317	32.2724	41.4785	16.5798	50.4593	69.3626	58.1183	48.6833	85.1718	22.1527	73.4515		12.4045	37.445	33.2059	24.633	34.6147	40.8807	17.329	28.8838	21.1867	35.0579	37.6659	81.7367	26.8276	71.2342	47.062
FBgn0003292	protein_coding_gene	3L	rt	rotated abdomen	12.1699	10.4988	13.2204	87.9838	77.1401	97.8328	10.3915	10.3488	23.1563	50.7542	72.1797	70.7723	10.1167	8.80159	19.3974	42.2162	76.8143	61.8914	12.4478	40.5523	40.4136	38.285	38.1897	54.7132	23.6164	22.52	47.9349	48.2597	104.395		15.0222	27.6418	22.7419	34.9596	52.393	95.891	4.65383	8.98923	4.16501	65.5825	64.2326	83.9108	23.4523	47.7759	10.9602
FBgn0003295	protein_coding_gene	3L	ru	roughoid	141.121	45.2707	62.2496	57.9567	120.934	99.9674	61.3081	90.3351	59.8231	45.0355	52.4282	61.8661	55.5505	56.7991	75.201	52.279	92.6209	56.0099	117.056	139.585	126.806	32.9597	59.766	77.5585	90.3599	96.6384	92.0365	49.1903	84.7265		85.6838	139.31	94.6931	28.4074	86.5022	34.419	100.314	146.109	87.3338	48.4709	72.9643	73.7053	33.9712	102.981	108.38
FBgn0003300	protein_coding_gene	X	run	runt	59.4082	80.5659	122.539	52.9083	70.5537	113.434	72.0478	59.4038	70.872	44.9933	54.542	67.2231	98.4902	51.4923	168.968	46.2684	95.3641	105.404	139.418	121.905	209.632	45.6153	64.0892	156.718	159.112	80.9876	91.9422	35.6192	73.7562		93.779	217.294	81.6659	31.1792	85.0776	52.4057	71.1917	110.99	94.7648	82.0116	67.0475	129.079	48.3275	160.52	117.273
FBgn0003301	protein_coding_gene	X	rut	rutabaga	22.289	12.9792	17.843	11.5284	31.2446	43.2349	12.8722	19.2988	20.6845	10.9645	33.3515	40.6259	15.4793	9.84749	23.0217	13.7474	60.388	38.37	30.7817	81.934	111.022	21.5017	37.0167	43.668	18.8429	37.2926	53.3028	8.48771	38.9107		27.4599	81.949	37.0537	8.32393	37.1225	46.5135	12.0567	36.0557	14.0932	6.5508	19.5491	32.1584	19.2597	89.314	44.3398
FBgn0003302	protein_coding_gene	X	rux	roughex	12.1033	14.9833	16.5982	15.5173	15.6753	40.5772	10.4465	22.5273	9.20796	11.9572	21.2073	46.6906	12.3813	17.066	12.1947	33.7252	33.648	56.529	16.5844	36.9578	35.7042	12.6656	13.9584	48.8244	12.1968	27.8716	28.0221	19.0038	37.4726		17.5224	41.3574	42.6983	12.2574	24.3106	31.6805	15.9483	22.8814	16.4403	16.0416	20.0215	39.0656	14.0153	29.4966	19.8186
FBgn0003308	protein_coding_gene	3R	ry	rosy	35.4936	22.4795	55.6891	26.3234	23.5097	29.7935	23.1729	30.7817	42.7115	20.9055	22.8884	20.8375	51.592	17.7925	55.2879	16.9413	28.0979	23.591	18.7057	177.843	232.417	9.45832	12.9558	31.4149	28.0045	35.917	92.0398	20.7624	28.6583		16.0145	92.977	49.686	11.885	24.0864	34.5869	26.4107	26.8672	85.9259	29.9943	18.8077	39.4284	29.6686	44.1519	52.911
FBgn0003310	protein_coding_gene	2L	S	Star	4.69263	4.77134	9.84826	12.3543	25.305	32.8317	6.72779	10.6916	9.231	11.8794	20.3047	32.114	9.40942	4.40542	7.78937	7.77234	29.0164	27.8482	11.1445	28.9087	28.5214	6.69918	20.1991	24.3209	9.00228	28.8051	22.2614	13.2029	35.5096		3.95199	19.347	24.6184	8.45339	26.2092	31.4066	4.34652	19.3982	6.86814	8.63279	19.9542	22.5328	7.40467	12.6939	8.92212
FBgn0003312	protein_coding_gene	3R	sad	shadow	49.1572	30.1771	44.6038	34.5615	156.916	89.5329	32.9088	70.5093	48.759	13.8582	81.6253	43.6965	36.2088	27.9522	66.456	115.76	151.722	75.8191	71.412	69.2359	83.8074	56.6132	125.505	130.265	94.6297	79.9512	68.9446	100.979	176.395		56.8982	71.7733	77.9644	81.7519	192.6	63.2588	60.0138	44.5415	96.8856	43.8053	74.1091	69.767	71.5376	47.7175	81.3046
FBgn0003317	protein_coding_gene	2R	sax	saxophone	8.5482	6.29369	11.4393	6.33122	30.0163	23.6645	11.146	13.5304	9.65102	13.3446	22.0534	25.0712	10.4741	5.629	16.6978	10.7364	33.6656	13.5468	13.9995	30.0801	28.7695	10.9755	16.5046	23.4471	12.8725	13.1923	38.6063	7.14406	15.3688		7.95296	24.0206	20.0791	9.68908	13.5328	13.2324	3.54152	12.9968	6.9227	13.8225	23.9259	18.1295	17.5479	17.4221	9.21702
FBgn0003319	protein_coding_gene	3R	Sb	Stubble	142.548	118.965		94.4824	155.731	175.227	56.0532	140.294	123.288	105.351	166.141	104.049	204.407	120.367	242.726	83.3692	84.7556	158.503	128.444	157.216	282.843	100.064	115.826	98.1179	235.06	209.434	100.102	70.4316	148.142		126.324	93.536	138.805	60.4904	129.138	82.5078	153.105	282.843	264.575	139.871	73.1681	72.9364	135.428	105.185	132.147
FBgn0003321	protein_coding_gene	X	sbr	small bristles	4.50255	3.87685	4.82218	9.43985	20.0238	21.6974	6.27377	9.00169	9.37138	10.2801	20.8864	11.5404	5.51424	6.41779	14.2895	11.7041	22.5706	23.9382	8.92741	10.2919	9.0107	10.1183	11.718	14.7915	13.3402	11.7407	15.0882	5.92249	19.2538		8.30472	10.4029	13.6187	13.2538	10.9129	26.1329	6.81042	5.5553	3.68898	10.3591	6.26166	11.4075	7.30748	11.5603	13.6543
FBgn0003326	protein_coding_gene	2R	sca	scabrous	32.4015	55.2256	98.637	20.8177	24.2618	73.0897	36.2172	35.9713	64.3392	25.5504	35.2531	96.7648	72.5374	22.5989	144.529	16.345	41.1284	59.6296	50.47	111.535	147.454	30.5112	31.5294	54.6569	26.1958	84.2327	108.855	25.0546	53.8305		56.5654	74.3249	56.6682	34.7317	40.4021	30.498	88.9038	83.3594	44.2132	19.9895	50.0573	51.0731	43.2484	90.0888	167.589
FBgn0003328	protein_coding_gene	2R	scb	scab	24.9908	21.5303	36.2445	12.3341	19.3809	35.2735	22.4258	21.678	49.3043	18.1346	19.398	80.8874	45.6724	16.8084	57.2644	12.012	12.105	32.7865	39.7489	78.5342	133.02	8.15847	11.0975	16.7209	115.368	47.9836	85.1366	33.8648	14.2217		48.1062	56.0893	56.9811	18.1701	26.8848	33.0619	9.5991	15.1773	78.5241	15.037	14.6717	33.4707	39.934	53.881	74.4261
FBgn0003330	protein_coding_gene	3R	Sce	Sex combs extra	8.89198	10.6073	10.2011	24.6731	29.1092	22.9486	12.681	8.28693	10.3308	18.5989	44.6548	17.797	9.44873	6.51202	22.0784	24.2673	41.979	32.111	7.80381	32.5557	32.0792	15.1463	16.0974	33.3952	11.8422	18.8089	38.7367	17.7161	45.3787		11.0181	28.496	13.9375	21.1982	30.6351	27.717	9.14584	9.29493	7.55945	15.1129	20.2951	36.9953	14.8225	38.7877	12.4235
FBgn0003334	protein_coding_gene	3R	Scm	Sex comb on midleg	9.93687	7.36592	6.24766	5.77387	18.0439	28.8043	13.1033	14.3013	11.7256	6.53021	11.4615	19.2536	10.2093	6.81511	12.4554	8.34273	27.101	31.1957	14.0554	29.6602	28.8715	9.88634	21.1816	30.3827	18.0956	28.1423	37.7744	5.18288	31.5007		11.2573	26.5848	24.6225	15.3362	19.8244	16.0352	5.82325	13.7323	4.72017	5.84823	7.58028	20.7126	18.5701	22.6826	10.675
FBgn0003339	protein_coding_gene	3R	Scr	Sex combs reduced	67.5623	32.0519	49.1294	24.876	48.234	82.1007	48.5299	38.4128	73.7616	28.5514	57.287	35.4383	38.1835	29.2982	71.6269	19.0818	52.2437	65.6901	59.7142	149.139	180.181	39.8611	57.8825	47.6661	56.7404	101.196	88.4113	35.8191	35.5309		41.4715	114.816	44.8611	21.8533	57.2889	70.417	46.8532	48.9004	37.0338	20.1875	26.9794	43.5908	29.6495	61.5183	54.2599
FBgn0003345	protein_coding_gene	X	sd	scalloped	16.8776	4.92845	32.024	9.98629	21.1972	30.8963	11.52	11.1174	25.7657	5.85296	14.2433	14.0794	24.2759	10.016	32.2011	6.2093	23.8866	11.9165	13.2824	45.8625	69.7594	5.48779	17.3146	29.9173	32.0637	29.3327	42.0917	7.97956	36.5517		14.8396	37.8378	28.7595	4.04377	18.9743	19.0412	15.9557	23.0228	29.4044	6.29372	33.0073	10.5391	26.7835	33.9013	34.6808
FBgn0003346	protein_coding_gene	2L	RanGAP	Ran GTPase activating protein	7.15	6.38407	14.9367	15.0777	25.6186	25.6026	4.51832	9.69523	16.8526	9.77519	20.5493	32.7345	8.26622	5.46677	7.09881	29.6825	45.1637	49.7867	6.23706	35.5833	34.7346	8.67739	10.7517	27.5701	11.1622	15.3958	40.9448	22.4153	25.0031		10.5706	34.3481	25.2995	11.8943	31.001	17.2886	6.93222	16.3629	8.0656	10.6911	23.3027	36.8537	14.7355	31.4471	19.134
FBgn0003353	protein_coding_gene	2R	sei	seizure	12.2623	17.1613	10.6153	12.7815	31.135	54.2319	16.8959	12.4085	19.6461	13.5229	26.3634	48.9614	13.369	13.4464	20.4635	16.8582	38.4294	29.6515	18.6469	16.5309	19.3434	18.9438	31.0006	58.8246	8.22661	18.8818	21.0222	15.8467	50.7887		16.5621	13.3906	44.6377	18.3686	26.4132	33.9947	12.9497	15.9021	22.3041	18.8939	32.9147	33.4812	12.4992	9.75946	16.1701
FBgn0003356	protein_coding_gene	3R	Jon99Cii	Jonah 99Cii	24.4716	23.8251	45.7455	30.8312	29.6257	29.1974	23.4566	31.3852	56.3006	13.8168	22.1837	40.4126	39.872	34.9677	32.7733	25.5597	34.9728	56.9813	55.2309	155.752	171.372	20.6473	50.5956	25.6006	59.9194	36.1431	40.466	44.1158	33.2624		31.3481	49.019	36.5858	35.7179	23.0425	65.5199	23.0827	15.8415	55.8388	39.58	24.263	43.7334	53.046	39.4877	45.6658
FBgn0003357	protein_coding_gene	3R	Jon99Ciii	Jonah 99Ciii	22.4503	18.3394	46.2365	26.8489	30.987	25.3127	25.4068	29.8047	56.0967	13.4694	23.6504	39.8277	40.9814	35.3101	35.9368	23.8901	29.6465	56.8648	51.6086	154.727	165.387	20.7845	45.5612	30.0808	58.5126	35.6369	39.9339	42.5844	29.647		29.398	46.6949	39.4803	39.2593	18.1969	64.5494	22.2244	18.6991	61.9481	44.0033	22.5181	44.2374	53.1376	40.5392	41.8383
FBgn0003358	protein_coding_gene	3R	Jon99Ci	Jonah 99Ci	35.7333	32.884	80.3227	79.3556	45.3558	53.8683	28.7529	28.9502	73.4277	22.9997	38.5119	53.9379	33.2141	43.707	56.4768	33.2689	27.7089	77.5345	88.7987	192.906	209.589	21.1612	39.9429	41.7368	60.3546	43.4105	64.7373	47.1777	103.274		51.6801	59.925	74.695	47.9312	28.2076	77.4308	67.7619	111.121	145.655	65.6887	48.0518	110.167	55.5841	77.571	76.8727
FBgn0003360	protein_coding_gene	X	sesB	stress-sensitive B	9.34849	7.47622	6.97097	8.12007	22.0357	14.678	11.2487	13.2739	12.0879	5.47378	20.3497	17.4292	12.1029	7.76676	26.2021	20.1079	21.1469	23.4576	14.8102	35.895	53.4507	7.26691	21.3563	21.6432	17.9738	18.7527	32.6333	17.3559	39.2793		9.30566	15.6521	23.2879	14.9193	21.3902	35.1488	7.07679	10.4678	9.60206	17.0588	8.56408	14.8966	34.0249	32.0232	25.691
FBgn0003366	protein_coding_gene	X	sev	sevenless	19.628	19.0765	28.1924	12.8326	24.3997	26.6059	21.4609	21.964	32.9321	13.0128	23.9343	30.1099	25.3626	9.93551	80.0572	19.4135	41.4593	35.1702	25.9762	96.6599	159.159	7.77663	21.6451	32.3564	85.7927	46.1552	68.3763	7.90492	24.2389		34.7445	93.0959	21.2211	14.9597	32.3164	18.0559	19.2505	42.6334	47.1617	14.528	22.0804	32.6346	44.6969	64.6009	64.1493
FBgn0003371	protein_coding_gene	X	sgg	shaggy	2.73438	3.43132	10.7109	10.2828	20.9338	22.2846	4.07755	7.71987	7.90214	9.28112	20.8674	24.7317	5.66692	2.79523	7.29916	10.3222	32.1264	19.3854	4.61597	34.3245	31.6025	3.51868	22.8615	30.5489	3.58152	13.1224	21.8272	4.74898	23.2931		3.72553	12.7593	27.9025	6.32516	28.4886	31.2467	4.22245	14.0919	7.12372	5.50447	12.6487	21.3642	3.35208	23.7557	14.4715
FBgn0003372	protein_coding_gene	2L	Sgs1	Salivary gland secretion 1	147.923	102.313	79.5197	79.2727	149.282	165.604	89.4825	165.946	113.837	42.8964	88.617	32.1111	105.089	99.9935	89.2955	57.9661	150.405	113.494	104.209	220.166	210.067	62.3682	82.7103	147.636	110.287	172.823	104.684	63.122	129.176		54.1821	84.5908	79.0109	49.7421	46.2147	84.4578	149.144	141.305	75.4943	96.6909	105.729	57.5233	70.4775	107.383	213.712
FBgn0003373	protein_coding_gene	3L	Sgs3	Salivary gland secretion 3				170.795		264.575		282.843	191.933	264.575	282.843	220.861		282.843	282.843		282.843	228.763	282.843	282.843	282.843		244.949	155.378			220.73		232.087			282.843		188.323		135.714		282.843	264.575		264.575	145.814	145.618	134.732	189.524
FBgn0003374	protein_coding_gene	X	Sgs4	Salivary gland secretion 4	148.012	198.796	118.703	73.5993	194.381	206.664	73.1092	89.3988	73.4399	88.819	124.977	152.869	118.103	108.298	188.35	82.8569	102.497	138.998	190.93	282.843	183.555	109.731	114.157	206.824	148.975	235.865	119.922	102.36	141.606		219.786	180.782	98.8391	105.277	95.6714	92.9808	140.211	153.819	96.1654	97.4183	150.305	77.9096	164.73	106.085	200.196
FBgn0003377	protein_coding_gene	3L	Sgs7	Salivary gland secretion 7					264.575				282.843			282.843						200.192			282.843			244.949				282.843	282.843				264.575	230.21		282.843						282.843	264.575		282.843
FBgn0003380	protein_coding_gene	X	Sh	Shaker	39.6805	6.63574	30.388	10.1526	29.0841	21.8787	24.3067	30.7274	41.5934	21.2394	35.5281	17.6616	27.3708	13.6799	42.8116	13.3468	54.7717	12.8415	19.6707	105.479	135.583	16.6145	31.6156	61.8911	45.9176	34.1637	74.8607	14.7497	38.0104		50.7043	87.8853	53.4345	9.63444	28.4603	53.0535	20.6009	31.3169	17.6665	15.2886	27.754	22.2915	41.6456	93.2494	62.5227
FBgn0003382	protein_coding_gene	2R	sha	shavenoid	209.764	137.208	172.35	66.3925	86.8937	132.273	282.843	207.77	138.495	62.8596	83.6875	112.762	204.053	191.814	151.567	38.9437	73.3744	73.1273	207.997	138.621	185.261	48.9347	66.0559	70.1504	282.843			75.0976	129.236		264.575	282.843	189.921	85.6747	91.0313	67.7204	224.606	282.843	264.575	33.6352	59.6007	55.9699	264.575	238.037	205.52
FBgn0003386	protein_coding_gene	2L	Shaw	Shaker cognate w	29.5135	15.9241	40.8013	11.9257	11.4033	31.519	27.4688	31.782	35.7337	13.0823	14.4412	16.9636	24.7754	23.0349	94.4919	13.3654	30.1156	24.0615	29.6654	106.893	152.213	21.8773	15.514	39.9829	41.457	19.1758	81.2275	17.5377	23.2718		37.034	118.135	46.0404	22.5092	13.344	33.3094	28.7981	52.0498	36.0969	11.5066	7.87051	24.6308	32.5398	69.9824	97.1545
FBgn0003388	protein_coding_gene	3L	shd	shade	45.0851	30.9448	72.4773	29.655	37.0253	44.2249	42.4872	36.2301	61.9098	51.852	46.1114	59.2626	101.471	46.3274	158.364	41.8028	90.9586	52.5414	76.3343	95.5005	102.737	11.9354	40.591	55.0151	57.5534	81.5546	58.2428	44.1341	109.784		63.0061	96.4738	59.714	25.6797	42.0031	22.0905	43.0618	97.5181	55.2751	41.1829	66.6069	121.2	76.6207	59.462	115.307
FBgn0003390	protein_coding_gene	X	shf	shifted	28.482	41.774	55.4871	12.43	30.5682	55.4086	32.8214	34.3915	36.636	27.0945	42.3593	41.4417	24.5666	22.4943	113.634	21.9429	48.3824	68.2031	49.5055	89.8184	152.195	15.3117	29.4517	29.2682	87.0525	142.346	113.893	56.3374	59.9796		39.4067	99.015	24.5942	53.332	37.6887	36.8867	27.7337	47.2928	52.3408	21.5757	32.1118	42.5502	37.9532	69.2585	98.5739
FBgn0003391	protein_coding_gene	2R	shg	shotgun	9.39707	5.35703	12.8242	16.5747	31.885	31.2323	8.29301	8.17131	15.5083	6.31023	29.3507	25.3414	13.0641	7.16291	10.7884	12.5832	30.8348	27.6265	17.5719	23.8817	25.8902	7.5621	29.6295	32.0783	12.6403	18.8886	20.6882	12.5346	15.016		12.3047	10.8219	14.268	9.89154	30.378	39.3401	12.0634	16.7345	11.3232	8.23093	18.5129	39.6325	18.4844	14.2662	13.2787
FBgn0003392	protein_coding_gene	X	shi	shibire	5.8317	3.45702	6.88379	6.46294	14.6456	16.3477	8.06513	8.81948	7.03664	10.2128	13.4431	10.88	6.99642	3.6902	3.51406	13.1518	30.1545	13.1956	3.72609	20.7428	5.124	3.99099	20.1615	14.5627	9.49773	17.0578	22.1551	8.34692	22.9811		6.84603	19.4129	34.7244	4.48258	18.9435	29.5282	3.18304	20.0823	6.76977	8.72188	10.2331	16.0265	8.75914	32.3145	17.8956
FBgn0003396	protein_coding_gene	2R	shn	schnurri	7.28523	10.7607	21.1095	6.20052	25.4584	34.9699	6.95276	16.3706	19.1121	9.51664	30.9808	10.2128	7.94716	4.73004	14.7884	6.07525	34.8134	21.4362	4.32539	33.4235	22.3265	9.79012	29.4308	40.9697	5.94618	35.2808	22.957	7.00876	34.5919		6.07764	27.79	10.0382	6.77034	40.3975	47.7193	9.10286	29.0872	20.5429	7.28079	17.007	22.0048	7.92246	34.9447	34.1367
FBgn0003401	protein_coding_gene	2R	shu	shutdown	11.8089	10.3213	12.575	68.1516	67.085	129.926	9.23266	15.5642	11.7687	96.9405	61.4466	107.242	13.3225	8.93314	15.1663	71.9186	72.9786	78.0515	17.3694	43.7997	40.924	38.0648	62.8781	105.863	13.9076	23.1586	24.5676	45.1996	112.194		8.78264	28.1135	21.1724	80.0541	179.544	73.2971	6.07191	23.2755	14.0811	67.5997	55.6677	97.0868	22.1901	34.6751	21.4882
FBgn0003410	protein_coding_gene	3L	sina	seven in absentia	7.25714	7.46859	5.90733	8.01512	12.6206	25.7539	13.324	8.72852	16.852	6.21071	18.0034	17.9187	7.19564	5.6941	12.4941	13.5267	24.7685	31.0052	8.82148	28.9742	29.2907	6.77656	20.7593	39.2666	14.2974	16.4664	38.7111	13.6523	28.4089		6.28296	16.2738	14.4551	12.1369	12.9338	31.6594	5.00977	8.1202	7.23693	8.74324	6.71608	20.5031	12.489	19.3995	9.8892
FBgn0003411	protein_coding_gene	X	sisA	sisterless A		282.843	244.949	81.4156	177.451	80.3708	153.718	206.863	207.389	199.794			180.372	84.2979	81.6616	59.4833	135.548	115.073	108.463	160.849	133.149	264.575	94.2001	187.167	164.644	282.843	119.634	113.868	138.73		129.347	282.843	264.575	128.659	180.636	107.553	187.136	282.843	103.736	113.841	132.263	131.28	148.804	139.018	170.101
FBgn0003415	protein_coding_gene	3L	skd	skuld	6.55521	7.52303	12.7155	9.60122	32.0018	26.224	10.1351	17.137	9.2346	7.98742	35.5943	10.0706	3.49739	4.87038	7.10708	11.7011	53.7133	32.3694	9.0049	37.4581	26.3333	7.03462	34.7873	34.328	11.8996	38.2557	26.0875	8.74181	43.3221		5.85223	23.4936	23.7791	11.1158	37.3778	42.2953	2.83601	32.835	7.1173	9.05043	15.8002	19.5842	8.34738	24.825	15.2639
FBgn0003416	protein_coding_gene	X	sl	small wing	9.91869	6.06979	6.85379	12.0552	22.7539	53.2589	18.5133	11.7125	11.1949	17.0174	47.8703	38.1044	9.01254	8.41328	7.89208	14.21	45.3503	56.7417	19.1644	32.0269	27.6131	18.5764	15.1956	26.9965	13.3467	16.9769	38.2018	25.0145	40.6173		8.63997	15.7175	26.8729	13.4788	50.8029	32.687	10.7275	18.0742	10.0794	22.4866	49.4044	47.528	17.0774	18.0012	9.54499
FBgn0003423	protein_coding_gene	X	slgA	sluggish A	9.03995	4.06889	9.72058	7.95617	5.94322	14.8936	4.33027	8.19329	5.20578	12.8593	13.8573	7.48366	5.62256	2.9919	2.81546	10.598	22.8275	15.2477	5.84259	9.65809	10.1529	3.11081	20.5019	12.4964	3.62248	14.1581	15.6661	10.9074	18.1024		4.53358	8.86302	12.2604	8.24012	14.6895	28.5929	5.21621	14.0719	3.50718	7.47149	8.67188	16.6303	13.6713	19.5309	18.1755
FBgn0003429	protein_coding_gene	3R	slo	slowpoke	24.2015	12.7475	17.9151	15.8146	13.1346	31.4543	30.4625	20.6874	36.2444	21.2533	19.3324	14.6376	29.1438	11.301	38.8861	13.8762	37.0235	20.4032	9.80418	128.715	153.925	16.3958	26.4432	40.267	43.2507	29.091	76.6737	14.1059	28.9578		40.761	77.7626	48.481	15.2259	18.7578	45.1101	19.7214	46.5736	27.8297	15.1656	9.24069	25.2428	35.214	85.1693	55.3761
FBgn0003430	protein_coding_gene	2L	slp1	sloppy paired 1	154.56	65.646	56.2871	76.3135	77.7745	67.8933	48.1993	52.6191	136.385	25.8711	101.488	142.58	84.8682	80.4398	82.9873	26.8508	52.2946	49.9842	86.0096	161.176	132.3	33.3751	66.443	100.143	80.0453	91.1395	94.4255	28.4637	83.0764		73.1897	140.262	59.4363	29.3544	119.067	86.0942	114.268	129.896	86.2346	43.0644	71.9097	70.7793	28.9388	130.704	202.757
FBgn0003435	protein_coding_gene	2R	sm	smooth	30.5082	43.2389	37.6189	9.36452	9.5542	15.9412	28.3523	25.8668	29.5963	10.6424	8.564	31.9349	24.8207	33.1418	40.2295	29.1673	19.6797	42.7321	68.777	70.0522	99.1141	6.01177	12.8552	25.335	44.8642	36.8255	57.526	14.4568	19.8044		20.2927	66.9616	32.4924	17.738	13.9986	26.8119	17.7769	48.249	34.3385	13.1208	9.93384	12.1631	34.6982	90.5462	107.966
FBgn0003444	protein_coding_gene	2L	smo	smoothened	7.55841	7.23278	8.47238	19.7757	31.3666	32.7955	14.9262	13.9695	14.5475	22.8718	50.6328	20.8581	10.3004	7.81918	12.4221	23.5383	43.4669	70.0463	12.1316	32.3235	31.6892	20.7928	28.1693	57.2672	13.3181	19.7999	36.2989	27.6101	25.3258		15.914	20.7599	35.0168	17.0298	29.0585	27.7791	9.9499	4.42991	7.79248	30.1321	28.789	33.2823	15.7698	12.2103	12.8609
FBgn0003447	protein_coding_gene	X	sn	singed	9.76563	8.01125	2.86822	20.6671	16.2524	32.6759	8.87439	12.7509	15.2259	23.4139	25.7415	41.1481	10.5437	6.16395	15.5453	13.9064	15.2813	38.9419	10.5325	34.663	37.7138	17.0473	10.3544	15.2386	11.4697	20.0531	34.7401	14.6172	25.5563		11.716	25.0918	26.2931	20.7448	13.7283	28.483	5.88886	11.8671	3.87282	9.55619	14.8817	9.841	8.23138	12.9157	15.628
FBgn0003448	protein_coding_gene	2L	sna	snail	168.071		244.949	127.862	264.575	204.506	162.471		185.974	264.575	187.533	229.233	282.843	282.843	116.44	216.52	227.152	185.668	207.827		282.843	196.272	244.949	244.949	191.737	282.843	187.537	224.236	217.886				264.575	145.878	157.514	282.843	161.947	282.843			223.329	148.994	171.243	264.575
FBgn0003449	protein_coding_gene	X	snf	sans fille	11.6651	4.47008	12.3463	11.7789	29.2122	36.0776	8.87229	5.92659	14.908	8.89919	41.7569	30.2672	11.6622	6.44968	13.6701	11.9729	43.2748	35.2206	7.51416	20.4417	25.1133	16.064	18.2207	31.1265	11.8551	22.3989	24.448	16.0653	41.3594		12.2385	22.5099	12.6056	23.5172	45.3513	31.5804	11.5169	24.2889	9.95101	11.2348	14.7572	29.3018	15.6564	33.8115	18.4997
FBgn0003450	protein_coding_gene	3R	snk	snake	20.0892	14.2619	22.5175	52.8582	62.4404	77.977	19.5984	20.8907	23.7685	62.6285	150.776	102.623	19.6721	12.2233	16.076	74.5116	128.707	77.1871	17.9251	51.8104	42.2144	55.0122	57.7482	156.455	13.185	36.746	52.2224	65.79	97.1575		12.6859	22.6601	53.6298	75.1241	196.702	128.402	11.0381	31.6014	19.3509	41.1747	79.2481	69.4637	18.2708	33.9387	24.6102
FBgn0003459	protein_coding_gene	3L	stwl	stonewall	14.4606	15.3268	19.3515	26.9862	16.3655	45.8898	12.6828	12.7969	9.99469	13.2752	44.3706	29.518	8.09748	11.6439	17.095	20.7331	33.1922	42.2105	11.7003	33.3009	32.7468	14.0019	19.4353	25.7165	20.5228	25.3672	38.9756	12.7696	37.8378		13.4875	17.8012	28.4197	24.6753	23.7556	29.8202	6.49983	8.01198	8.81116	11.2231	22.5209	30.4085	18.5894	30.0077	4.04261
FBgn0003460	protein_coding_gene	2R	so	sine oculis	22.9863	17.5687	33.0936	16.9012	13.5502	29.9555	23.211	46.0282	49.341	9.63792	34.1611	25.2414	45.6399	37.7022	69.5181	12.7451	22.2957	27.3911	42.526	124.39	126.822	13.7707	22.9467	21.2442	43.169	42.4648	88.7787	18.4909	23.8063		57.8047	96.4795	51.8118	6.77014	20.5897	35.7392	37.302	29.2927	43.0868	7.23669	18.7192	14.4868	53.0698	56.0484	73.129
FBgn0003462	protein_coding_gene	3L	Sod	Superoxide dismutase	11.2653	5.3553	8.90229	10.0694	46.9024	35.2103	10.6195	16.8752	14.2955	16.139	47.1807	27.2262	19.4326	8.70154	14.2515	19.6027	54.0793	40.2855	25.1661	51.5567	45.8124	19.4313	49.5665	44.6175	14.8803	35.2234	27.3398	15.5832	61.0296		15.7006	27.5137	5.77445	21.4073	48.151	45.8097	15.5478	24.4948	5.86224	20.7271	18.391	31.2858	16.9765	40.9401	23.8862
FBgn0003463	protein_coding_gene	X	sog	short gastrulation	17.3667	7.9153	43.5596	5.2951	19.411	19.7825	25.2317	23.0473	45.0596	8.47061	23.7666	25.6908	12.4574	15.402	41.6327	16.339	33.4046	22.2119	19.9221	105.469	121.412	6.84955	21.3567	18.3473	41.2208	30.1995	84.1445	11.8412	26.3579		41.3606	50.8958	40.1611	7.90338	25.3245	29.1455	10.6859	39.2395	47.0183	5.18	11.9664	19.2797	24.7435	47.3479	67.6568
FBgn0003464	protein_coding_gene	X	sol	small optic lobes	9.77214	6.27552	11.5766	17.1324	18.603	19.4011	9.15237	13.9077	8.58422	8.30462	23.9232	31.0641	7.67868	7.73197	16.0878	8.50575	35.847	14.3626	4.76022	28.2214	26.6643	7.46538	24.5682	29.9003	14.4922	27.0378	28.8098	10.8705	36.3		2.10895	28.2014	11.5667	10.4392	25.3799	25.9851	5.5747	24.2435	8.62891	8.60444	6.98131	16.1653	12.1114	12.5475	11.2518
FBgn0003475	protein_coding_gene	2L	spir	spire	2.52545	4.8273	13.0438	8.52618	13.8093	15.0266	8.65394	15.908	9.12759	6.94602	12.1915	26.8963	4.40092	5.03632	8.66096	24.081	15.3845	27.8962	6.63326	29.3664	20.1465	5.35859	11.7099	18.3538	6.91276	29.2251	16.2471	10.5781	22.7185		4.73159	26.6154	11.6831	12.8104	14.1819	41.0526	3.40168	25.1049	7.9105	11.1587	9.28585	16.1014	8.45743	18.633	14.6327
FBgn0003479	protein_coding_gene	3R	spn-A	spindle A	12.5396	15.1238	16.9368	36.0511	61.0263	48.5472	15.3342	17.7375	20.1395	13.2801	26.4547	53.1793	18.0286	9.81773	22.5786	32.2557	81.8765	42.7792	15.6976	32.18	35.4598	32.1386	17.3386	61.5729	18.0489	12.8199	44.6123	23.4211	66.4129		11.3867	37.5976	36.079	20.1825	26.758	28.966	9.53426	19.6316	20.4196	15.9661	24.6639	24.8302	18.417	34.0219	26.5217
FBgn0003480	protein_coding_gene	3R	spn-B	spindle B	17.0253	18.9743	12.3579	25.9119	50.2564	63.7468	22.0747	28.8832	24.1396	61.6941	126.079	99.1644	11.4623	13.1268	20.5689	62.3778	110.095	83.4918	10.6652	47.2806	45.2773	66.7825	80.0127	160.472	14.4774	29.4689	51.3808	39.6695	108.509		15.3077	28.149	46.128	61.3113	99.3467	64.7972	11.2595	17.3724	27.1476	32.3862	75.4174	54.278	14.705	24.043	27.5673
FBgn0003482	protein_coding_gene	3R	spn-D	spindle D	31.7533	19.7583	36.7656	59.765		170.882	26.5476	38.5426	37.8501	95.1421	146.738	143.874	15.633	31.4212	37.3591	112.121	171.234	166.978	21.6392	41.4945	47.8383	148.914	155.953	244.949	26.2395	26.9165	62.0152	73.0983	157.654		12.3297	62.6566	77.5584	86.638	187.003	85.9517	16.7377	52.232	27.8105	134.211	172.24	141.52	30.8729	54.928	26.9289
FBgn0003483	protein_coding_gene	3R	spn-E	spindle E	14.2441	6.49983	12.1131	50.0728	30.6369	51.3922	13.8922	15.5194	14.7101	24.6973	29.8902	30.3663	14.6808	8.55469	13.9917	29.1106	31.7874	59.6602	13.8253	40.4072	39.5063	24.2897	35.7645	63.7355	21.1347	17.5729	50.9008	47.0495	33.2974		6.80648	28.352	35.1431	41.9624	22.5794	33.2027	9.98694	7.32099	8.36075	24.3134	22.8265	33.402	24.9051	24.5548	11.8867
FBgn0003486	protein_coding_gene	3L	spo	spook	81.9508	34.7779	86.9905	143.344		264.575	49.9709	46.7887	43.9522	180.668	282.843	282.843	75.3396	26.5006	121.224	152.092	282.843	282.843	96.8958	102.443	102.16			244.949	94.8143	75.7767	67.7631	282.843	282.843		34.941	43.3089	77.5518	185.578	264.575	122.525	64.619	31.6684	70.1076	157.823	157.639	224.232	66.6627	65.686	113.163
FBgn0003495	protein_coding_gene	3R	spz	spatzle	10.4649	5.6326	9.71203	16.9107	20.8751	39.0228	12.9278	16.5501	15.6718	21.2033	32.4835	35.4798	18.7151	7.72194	11.6651	25.1971	41.2773	44.2248	17.0996	32.7781	38.5383	17.4559	23.2727	47.3286	18.8093	24.0155	43.7033	19.9312	19.0747		15.4191	29.3557	27.5348	12.1216	82.0906	22.6103	6.36937	7.83081	12.9542	9.8017	20.0139	32.9726	18.8052	31.324	21.6738
FBgn0003499	protein_coding_gene	3R	sr	stripe	45.428	31.0865	42.2761	23.6411	45.9413	59.0728	20.7057	41.981	50.9626	26.8067	44.384	51.3165	65.961	47.5356	66.6939	17.7318	66.1885	53.4751	36.0841	109.266	110.258	22.5538	50.6503	76.809	51.7333	51.3734	91.2809	21.9322	39.5203		21.185	118.376	65.0765	23.4634	59.0846	77.0493	24.9241	80.2714	59.8021	15.9062	19.0318	53.6949	36.1786	100.251	79.9421
FBgn0003502	protein_coding_gene	2L	Btk29A	Btk family kinase at 29A	11.3138	7.62045	8.49143	10.843	23.4331	26.3936	9.45542	11.4216	12.2426	12.1555	26.1225	15.9167	14.5429	7.39681	15.9808	16.045	37.2247	26.5055	12.4571	33.6598	29.7768	15.0981	15.5716	24.1801	13.8739	16.1831	40.5031	14.4038	34.286		7.0593	21.3823	15.2722	15.9844	30.4451	28.0682	9.42901	8.09986	14.6533	7.54007	17.3172	15.3492	16.2692	18.7418	5.44085
FBgn0003507	protein_coding_gene	3R	srp	serpent	48.5875	36.4151	29.0867	17.0184	22.5778	28.6058	28.0002	29.2153	33.2039	14.3738	37.2732	24.1756	40.8713	17.3862	45.71	27.7045	33.5819	42.8847	18.736	58.2442	62.1046	7.25605	44.533	57.4683	89.9381	43.6865	24.9559	26.746	23.5556		36.4004	36.1259	25.9218	33.0149	51.7824	39.8357	14.8651	31.5615	44.6866	13.5399	16.3281	31.3117	33.3753	53.4876	43.7998
FBgn0003510	protein_coding_gene	3R	Sry-alpha	Serendipity alpha	31.1047	30.3555	27.7098	36.7613	89.8334	106.925	18.583	20.7359	30.6821	61.7309	141.386	75.2164	33.8318	33.2739	30.5949	35.6769	86.1332	96.8214	27.7776	47.0796	68.2119	48.9892	86.0482	89.6572	17.6339	30.3271	50.5012	56.3551	125.846		27.1172	37.0726	54.7388	63.1098	75.41	97.1648	23.4001	56.768	21.4944	34.098	72.1729	55.9838	46.916	83.4113	49.3148
FBgn0003511	protein_coding_gene	3R	Sry-beta	Serendipity beta	13.325	8.9077	9.71649	24.9669	39.3485	51.2006	14.6811	18.034	16.275	25.0607	13.3347	46.5504	10.6599	15.6198	18.9319	16.7991	42.656	31.4428	12.8933	33.9461	31.8562	18.1442	33.3121	32.1222	19.5864	26.3001	48.1876	18.8639	49.7487		9.3264	21.2189	13.4775	17.366	26.3743	34.3803	4.55871	22.9941	18.028	11.4371	17.783	60.4699	19.9619	50.4937	20.6561
FBgn0003512	protein_coding_gene	3R	Sry-delta	Serendipity delta	18.0696	11.7404	14.0197	18.3355	19.2624	29.4973	16.6909	17.4766	19.9626	17.2626	32.8375	16.9009	24.0153	8.054	18.3721	13.8238	29.1539	19.0932	12.2616	24.7676	34.1504	19.6191	31.2558	32.2868	15.7719	14.3199	30.1672	18.808	44.0262		13.9395	16.3283	18.5908	27.0771	25.4318	24.4949	15.9212	18.4042	14.4449	15.1443	41.4313	28.744	25.5694	32.2449	11.6702
FBgn0003513	protein_coding_gene	3R	ss	spineless	51.3127	27.2913	49.0071	16.6225	34.1483	39.1594	30.3482	71.7417	48.3793	21.7275	42.9656	28.6025	15.1099	39.8202	51.9364	21.1853	64.1208	37.9888	57.4461	123.509	173.177	13.629	57.7379	39.6177	76.4195	56.8498	89.8218	26.5417	37.8249		22.0195	64.1517	38.0133	23.9504	53.4249	49.8739	64.022	64.3872	40.7825	24.7042	43.8241	29.8364	55.2994	69.9119	81.2821
FBgn0003514	protein_coding_gene	X	sqh	spaghetti squash	5.70703	5.99883	25.8104	5.13067	14.8014	13.7596	8.03547	6.30875	10.8705	8.16154	16.781	35.3659	4.94739	7.12435	10.6927	9.85356	24.5589	25.2287	8.72825	15.4488	21.3126	9.12302	10.2192	19.0506	17.0262	6.78099	24.0045	10.7691	19.2929		8.07229	22.0681	16.0535	15.7739	10.0902	23.7427	6.30341	7.61167	17.6328	6.82071	9.89022	21.4894	9.93811	6.29042	9.78181
FBgn0003515	protein_coding_gene	3L	st	scarlet	24.3915	22.8655	96.2514	26.2155	41.0851	21.1963	21.2483	26.2672	72.7242	17.7822	31.8707	25.5978	30.8435	11.839	77.1035	24.1913	66.3898	43.9527	40.2696	125.029	214.317	29.3649	31.244	32.0813	52.0674	35.9258	86.2083	21.0245	34.6073		30.7657	85.37	40.8182	28.5169	23.2547	35.0507	27.8569	40.4778	70.8511	19.9762	31.5465	32.1908	46.0649	58.6402	60.7213
FBgn0003517	protein_coding_gene	X	sta	stubarista	12.4926	14.7477	8.93957	14.0493	13.6498	30.5034	16.8416	19.5427	19.8037	19.2235	18.1859	27.1858	29.1066	14.817	20.3756	20.2098	37.4851	32.8875	35.5666	31.7513	30.7303	15.0898	34.6777	61.0027	28.1027	26.9792	29.5759	20.9561	39.3307		17.8792	16.3348	16.2588	21.413	23.0279	36.0161	25.7286	14.2414	15.5793	17.7991	18.8987	21.1987	36.5156	21.1871	11.9047
FBgn0003520	protein_coding_gene	2R	stau	staufen	7.92468	8.94947	8.07394	4.94325	15.2681	31.6182	8.84675	14.4633	12.8878	5.65887	16.4419	17.5606	14.5975	2.85213	8.56256	11.559	34.6932	25.0561	12.1466	28.0565	25.3612	3.50481	22.6864	43.4075	12.4975	36.902	19.8796	11.3355	18.0479		7.21112	28.3504	11.6793	10.5242	20.2319	31.8425	4.14318	25.982	8.91024	8.48744	16.1482	28.8079	7.59195	19.2804	16.965
FBgn0003525	protein_coding_gene	3R	stg	string	11.4016	6.68579	12.1578	179.832	39.2844	173.262	10.3283	15.1948	15.0209	105.974	93.489	76.578	13.548	6.63905	15.2256	107.234	106.497	77.7547	13.2364	41.0853	45.3561	65.3419	105.994	145.215	17.3431	26.436	46.6312	100.813	68.6504		9.42964	31.9506	33.8719	91.6614	140.212	64.8682	5.7525	13.5861	6.16048	105.097	61.1957	97.8706	19.9702	28.4022	9.97387
FBgn0003527	protein_coding_gene	2R	stil	stand still	13.5524	12.3684	19.0866	14.6164	30.3368	68.9522	17.5809	19.205	19.9497	12.0744	71.4968	33.7684	12.1549	11.6996	22.731	35.6835	84.2116	62.5182	23.0588	47.7707	41.838	32.3006	27.9696	106.437	10.4905	37.5612	38.1114	20.9205	39.4615		20.083	48.8687	46.2219	30.4082	39.8506	39.1261	15.359	33.0128	23.1007	19.5415	21.2591	30.0654	11.8145	50.8064	30.5425
FBgn0003545	protein_coding_gene	2R	sub	subito	16.7497	6.76014	14.0455	14.4208	36.3551	52.0808	16.7618	15.11	17.7312	11.4053	37.8051	41.8675	9.41119	9.89891	22.8052	35.579	46.8796	62.1665	16.2485	45.4414	40.4065	23.3905	28.3591	25.4935	19.9306	20.0209	58.6761	29.3646	38.0752		9.56837	38.8132	48.4116	29.3952	23.4001	36.8603	6.61003	17.6988	14.9792	8.59677	13.8352	47.5446	29.364	35.2031	16.8047
FBgn0003557	protein_coding_gene	2L	Su(dx)	Suppressor of deltex	5.0473	2.50641	4.92485	7.16064	30.0935	39.4573	5.99425	7.43277	8.49202	8.74489	29.0033	25.3433	5.63848	6.51028	10.9203	11.5376	30.0374	33.7955	10.4747	7.639	11.5159	10.7769	23.4775	41.4125	6.40506	15.3468	14.382	17.4603	26.4385		4.10707	6.41153	9.76288	8.53544	37.3383	32.8882	4.85548	14.3794	2.16751	7.33991	16.2856	37.0208	9.43663	7.67697	9.38863
FBgn0003559	protein_coding_gene	X	su(f)	suppressor of forked	14.2522	7.47562	10.7439	17.0184	17.8285	12.7096	8.98623	8.50965	17.356	11.4878	18.567	23.0216	12.0198	7.64911	7.03608	6.18701	24.1068	35.146	8.90839	17.0631	6.28656	9.44304	32.8978	7.55353	8.31356	13.8102	19.2257	12.5932	17.9217		11.2234	19.194	5.23668	19.5985	21.9525	27.1483	8.27548	16.4325	10.4523	21.4002	11.9708	24.4861	4.81711	17.387	15.3886
FBgn0003567	protein_coding_gene	3R	su(Hw)	suppressor of Hairy wing	10.2874	8.3985	8.09648	9.49098	13.2834	23.6078	7.40719	13.0461	16.1429	5.88775	27.9004	23.6209	19.7542	5.95906	15.0149	12.6299	20.6885	22.8303	16.5105	36.3217	35.94	10.4346	7.18128	15.3025	20.2904	15.2277	43.125	11.1617	28.3612		7.42756	26.2524	20.4263	22.2268	28.4792	25.2161	10.9395	10.2401	5.7368	10.6767	23.1435	18.5495	19.77	21.8304	7.48511
FBgn0003575	protein_coding_gene	X	su(sable)	suppressor of sable	5.42024	4.04086	10.5972	11.659	39.2745	34.8634	4.69102	23.9303	7.56562	5.24622	32.3402	19.0423	9.70315	4.61459	14.3679	9.76889	41.8138	27.2411	8.6454	23.0158	12.8204	6.96342	25.2978	24.4197	9.26832	33.5011	21.2173	8.66607	34.9157		3.91422	26.7188	8.87056	6.78928	26.8482	26.1652	5.11724	24.1109	6.56438	7.43564	8.38853	20.3052	10.929	24.317	14.0075
FBgn0003598	protein_coding_gene	3R	Su(var)3-7	Suppressor of variegation 3-7	10.9381	7.5734	13.3039	27.4953	18.7825	31.7069	14.1422	12.7387	16.3238	21.363	26.6403	21.0109	13.0873	7.09054	19.882	19.2115	25.7849	17.9748	15.068	36.4698	38.7682	7.07567	21.3551	31.1417	20.884	27.2163	58.746	20.0651	31.1105		12.3054	28.0023	32.95	22.419	19.8225	23.1872	6.90822	14.7603	7.62894	20.9594	10.4656	26.6216	22.5824	31.8144	5.84736
FBgn0003607	protein_coding_gene	2L	Su(var)205	Suppressor of variegation 205	8.55646	9.67542	18.4792	13.4739	18.5371	34.8124	14.0673	8.56232	16.8242	19.3333	20.0182	23.1025	8.52494	10.0194	13.0327	17.7129	32.1054	24.4167	5.70128	31.224	26.7058	12.9461	11.3973	21.9465	6.15683	16.6553	27.0886	16.969	22.5977		8.40443	29.9494	11.9884	12.7974	25.4457	31.2858	7.75151	14.3245	11.833	5.98009	11.2434	31.4832	10.7631	20.8636	23.0419
FBgn0003612	protein_coding_gene	2R	Su(var)2-10	Suppressor of variegation 2-10	8.41717	5.03951	10.6081	10.6435	10.8112	24.5033	11.5605	9.82193	13.6502	9.29103	12.2269	25.4516	10.0898	4.32544	13.1236	18.3938	17.5179	26.1105	9.26614	32.4945	35.4406	6.37015	7.97349	15.8075	18.1667	19.7496	43.6445	8.30075	12.9033		12.0949	24.1518	20.5185	12.4613	7.03159	37.9838	4.644	12.3131	6.09839	7.13466	11.7984	20.9232	14.0783	28.8921	9.64889
FBgn0003638	protein_coding_gene	X	su(w[a])	suppressor of white-apricot	10.5819	4.03736	9.45148	8.24725	10.9086	20.5523	5.51488	15.4584	15.0889	8.95087	16.6732	20.4206	3.94564	5.28149	11.0826	13.2509	17.1441	29.338	9.30982	25.3918	22.3156	7.64203	11.736	27.3183	7.94643	19.0771	14.8035	9.2836	13.8071		5.83384	24.9687	30.832	8.46291	17.6187	44.7048	6.29168	17.1714	5.81652	7.0883	11.5547	35.1887	7.96787	16.632	11.366
FBgn0003651	protein_coding_gene	3R	svp	seven up	47.0285	22.2609	51.2389	17.1966	15.2016	32.1925	16.6822	33.7927	41.7856	17.2951	20.4308	16.876	49.6095	15.1218	68.9965	16.843	26.1543	28.0248	40.4811	120.844	175.43	7.83422	26.0635	31.9156	23.0474	48.6556	70.0667	11.6699	23.0398		11.765	55.5856	22.174	11.173	29.1001	23.7939	16.3619	35.4213	71.3031	7.50192	24.0987	29.6615	21.8835	57.1976	85.3517
FBgn0003654	protein_coding_gene	X	sw	short wing	6.8742	10.6094	15.2724	5.93045	10.5797	16.6765	6.87616	8.7968	8.12605	6.77284	11.5215	19.4615	10.1553	5.21332	14.2876	18.0919	22.8	32.4225	9.61441	11.1766	13.4924	5.02989	8.49405	15.5783	4.95416	14.4768	7.90945	11.6909	20.0931		7.48532	17.5511	4.57621	5.58021	15.7667	14.8248	4.40552	19.4904	7.51721	7.69503	6.84457	11.3717	4.68142	16.9238	8.90151
FBgn0003655	protein_coding_gene	X	swa	swallow	9.93314	1.92327	12.7924	173.815	76.1645	150.428	8.89029	10.7597	9.3694	127.42	86.172	83.2215	7.75502	5.07695	15.7006	113.566	126.299	64.0201	7.67847	41.3641	41.1836	91.136	54.113	153.389	15.4854	11.3774	53.3431	121.296	88.5519		8.7452	30.5802	49.0537	110.145	110.787	75.6074	3.59526	8.11485	7.25852	132.498	83.2563	59.2839	13.1377	23.561	15.2222
FBgn0003656	protein_coding_gene	X	sws	swiss cheese	6.33604	6.11305	8.77146	5.16451	14.0108	10.9502	9.46587	13.237	7.74576	5.64706	14.1705	14.3269	5.71499	5.32329	8.95162	15.0445	14.9727	13.9522	9.75627	11.5143	5.67333	2.85536	9.42467	12.8033	6.3245	21.9137	17.0695	9.90984	19.7327		4.64607	15.9302	10.2272	11.0972	21.9184	39.5155	2.4855	14.6755	3.28363	10.7659	7.98521	8.19439	8.22723	14.4552	9.14444
FBgn0003660	protein_coding_gene	2R	Syb	Synaptobrevin	13.8389	6.99114	11.545	4.58165	18.2668	21.1531	16.5326	13.5282	17.9212	10.0403	21.1636	23.0744	8.93861	12.7627	10.0361	9.24972	22.7866	28.9511	4.84246	43.5154	41.5392	9.9325	17.2583	23.8559	14.0921	17.1274	40.5665	4.72653	18.4204		8.29627	15.5965	23.7031	14.0083	26.6503	23.1133	8.76235	19.9282	10.3441	7.97714	11.4339	15.7687	14.4828	22.1278	15.6327
FBgn0003676	protein_coding_gene	3R	T-cp1	Tcp1-like	6.18417	7.69377	11.3708	30.2191	22.4781	37.7512	9.20349	10.4692	10.5527	20.3865	31.5766	39.0436	4.39687	4.95369	8.72919	10.7062	48.8814	28.4087	6.85647	31.7455	33.4702	7.71482	26.152	59.3538	7.06028	17.1926	21.2229	22.9631	20.1704		8.15792	26.7379	20.8649	7.83729	44.5766	41.6284	5.15194	17.0886	12.6595	16.2559	12.2243	26.8404	7.17029	21.6897	19.7626
FBgn0003683	protein_coding_gene	3L	term	terminus				264.575	172.047	264.575	174.229	187.113	198.219	135.728	182.038	159.797	282.843				282.843			202.708		264.575	244.949	186.453				282.843			264.575		136.865	142.819	264.575		176.818	212.869	178.398	108.223	171.031	282.843	264.575		282.843
FBgn0003687	protein_coding_gene	2R	Tbp	TATA binding protein	11.3309	8.5374	10.4701	37.5712	33.4034	64.9402	12.85	17.4293	16.6193	29.918	53.3438	26.1279	8.79869	7.15809	17.9152	16.5641	54.9416	34.4926	11.129	34.5333	35.3108	17.6766	49.5326	28.9312	20.9017	12.8209	49.0144	27.2363	56.2029		11.0366	35.4407	26.0541	38.875	68.6695	34.8652	7.5982	14.9827	7.91205	13.9284	24.7479	25.3046	14.9895	32.2895	14.8416
FBgn0003701	protein_coding_gene	2R	thr	three rows	18.749	4.38465	14.2792	38.2061	38.7517	39.4918	20.8313	15.6833	18.0077	24.2246	28.2907	52.2594	16.6558	9.82362	24.4675	39.0118	44.6192	57.3352	17.3571	45.0598	41.7286	19.2135	28.1684	31.5358	24.9596	23.2342	72.819	18.8218	59.2549		15.9951	38.5409	71.0667	32.7056	47.7315	46.8725	10.4309	18.1593	11.2352	27.3788	20.3862	28.4876	30.2426	39.825	12.3067
FBgn0003710	protein_coding_gene	3L	tipE	temperature-induced paralytic E	44.8529	41.7423	37.0032	21.4248	16.6059	44.8401	32.7015	29.3847	54.1116	19.0968	52.9999	23.2082	19.2778	27.7557	37.0917	12.1343	49.926	28.251	21.2339	102.275	78.99	13.5338	29.1384	43.2197	29.9767	20.9958	83.5148	16.9878	38.6345		26.5961	26.6414	11.3497	18.0615	14.6998	28.2231	38.7071	67.2828	31.3592	18.1123	11.3588	44.9166	30.8238	48.0344	127.233
FBgn0003714	protein_coding_gene	X	tko	technical knockout	7.44092	5.38201	18.1093	12.1953	27.1205	28.1425	12.7039	15.6463	13.0483	20.0325	36.9155	30.6918	12.0373	9.33118	11.0084	17.3396	69.6597	39.8226	14.8758	22.2354	18.6383	23.3572	32.9098	55.397	12.1874	41.4512	20.0815	21.0954	85.0499		12.2399	35.7535	23.3246	30.0125	71.379	26.82	9.27655	26.6547	12.5216	21.5064	20.854	47.6387	7.97918	42.1471	32.7997
FBgn0003716	protein_coding_gene	2L	tkv	thickveins	9.69164	5.6321	12.0323	7.91903	18.8044	39.8278	7.1739	11.4312	10.6357	7.19064	28.6219	32.0861	6.66281	3.77047	9.34089	11.0912	25.7096	32.521	8.38726	9.2283	10.9093	8.01163	15.0563	34.7805	4.04504	10.9181	5.88107	6.1854	22.5502		5.25986	8.70437	5.13358	9.42428	25.8453	31.6412	6.8619	9.36975	11.3764	9.37524	11.6074	37.8844	3.79867	10.8618	14.0875
FBgn0003719	protein_coding_gene	3R	tld	tolloid	64.5947	77.6982	55.5452	52.857	45.9744	42.5136	42.0216	77.2335	71.7171	28.8036	64.1646	122.818	79.1882	53.5867	48.2648	40.3069	113.739	85.9082	44.4232	158.996	70.7196	22.1485	40.7526	101.347	55.8471	59.5111	54.2107	44.4365	127.549		113.875	68.603	111.403	86.8163	126.633	75.1162	63.9921	75.5036	41.2009	38.7494	51.1935	41.8585	79.3733	64.3909	60.3404
FBgn0003720	protein_coding_gene	3R	tll	tailless					264.575	264.575											282.843	282.843			197.003			244.949			245.516	282.843	282.843									282.843	177.598	139.696	264.575	187.236	264.575		282.843
FBgn0003721	protein_coding_gene	3R	Tm1	Tropomyosin 1	9.62528	6.86865	7.94605	7.78701	9.25571	8.45937	9.25564	4.17628	12.8627	21.3553	14.8958	18.2671	6.17665	5.0737	12.9966	20.2595	9.20621	22.0043	8.37935	14.6275	31.8994	7.29557	9.81737	26.037	12.4645	7.81483	31.3885	29.5614	40.0123		12.1464	12.8254	31.1033	27.6213	6.89817	50.228	6.9219	5.97492	7.74953	18.3261	12.818	12.6093	18.7135	28.5301	7.68545
FBgn0003731	protein_coding_gene	2R	Egfr	Epidermal growth factor receptor	35.0209	13.7077	44.0551	14.0179	23.948	40.7063	25.5429	19.9446	32.5821	13.2438	25.3523	48.0027	39.6548	10.5624	54.7639	18.1978	47.4311	39.9257	26.0824	128.096	178.048	11.0261	33.1777	27.0616	43.248	40.0273	71.8289	19.1597	29.7721		18.7092	45.0896	10.8359	15.9197	28.1752	23.056	25.6162	23.328	55.3903	11.4485	16.9937	37.3386	30.9234	45.8239	68.2792
FBgn0003732	protein_coding_gene	2L	Top2	Topoisomerase 2	7.27267	3.23245	8.89959	37.3499	13.3323	29.6111	11.2783	8.61957	14.5701	29.8643	19.7348	22.2967	10.5241	8.28119	9.03752	23.4944	36.9257	41.0395	13.6509	37.648	38.196	11.6335	19.2159	24.6782	14.5597	19.0524	35.6767	28.5587	35.6742		7.75304	24.4574	30.2112	23.0771	34.4661	23.3587	8.0409	10.2144	9.26467	19.9816	11.7323	25.8291	14.1279	12.4038	7.62278
FBgn0003733	protein_coding_gene	2R	tor	torso	9.18313	4.97715	10.159	65.2587	74.8646	51.301	11.9166	12.2191	17.5168	64.1164	53.1145	55.0897	12.702	8.15139	17.8818	39.7184	60.6044	24.5483	9.29238	41.1099	39.0763	20.3066	41.5982	60.5584	21.0639	16.7919	56.9834	56.2491	30.0994		12.4136	31.7762	54.1672	67.1757	40.8525	42.917	4.95381	19.5676	9.77045	39.989	49.5895	43.8416	19.4373	36.3859	13.0384
FBgn0003741	protein_coding_gene	3L	tra	transformer	11.9964	9.2155	22.5546	30.408	15.0742	45.8493	10.5388	12.9467	18.4427	19.3305	44.7156	25.4115	19.8539	15.8653	15.8904	27.7324	93.669	31.333	14.7168	16.3483	16.0266	31.3553	25.5084	53.7937	10.4869	31.0464	15.1555	19.6863	67.6285		9.43208	20.2117	11.9718	10.1393	32.1934	39.4757	12.6677	28.7833	22.3065	19.4559	29.9221	23.4003	9.11739	31.8082	22.8094
FBgn0003742	protein_coding_gene	2R	tra2	transformer 2	9.29113	14.2079	8.50204	8.1002	26.775	18.8988	11.9833	9.71411	11.1818	15.6453	23.3734	33.5657	11.094	4.84252	7.42053	28.0198	38.928	48.9104	16.723	30.2952	18.2582	7.75623	18.3549	31.0546	11.0886	16.4373	18.2309	12.0627	24.4434		10.7992	26.8321	19.511	17.9335	10.3722	18.5755	9.99578	14.1551	15.1787	14.7251	17.4244	21.0173	12.4157	33.0504	23.7194
FBgn0003744	protein_coding_gene	3L	trc	tricornered	5.41128	3.50841	5.36934	9.4669	13.2522	28.2118	5.10671	6.17404	7.41069	3.77656	20.7943	12.5049	6.83385	3.81517	5.53237	9.69007	12.6501	16.8136	9.321	19.3621	23.6189	7.49271	17.1417	20.4103	9.00688	11.0479	18.0393	13.2965	22.6552		6.68074	17.5753	7.96422	4.68666	19.1878	13.3953	6.47642	9.22424	5.76307	5.91341	10.621	16.9996	8.67293	18.2928	11.7376
FBgn0003747	protein_coding_gene	X	Gr5a	Gustatory receptor 5a	232.727	188.762	138.035	137.622	129.323	264.575	25.1463	89.8354	95.3187	59.4696	84.6421	92.1223	185.824	121.652	185.191	282.843	191.192	282.843	159.937	149.586	230.806	147.437	213.964	168.726	147.909	282.843		65.1234	126.535		178.56	282.843	264.575	122.461	171.622	282.843	160.553	157.59	95.0376	121.226	106.508	119.432	111.845	144.874	282.843
FBgn0003748	protein_coding_gene	2R	Treh	Trehalase	9.27581	5.37521	25.0231	6.18556	9.55159	12.562	14.9218	14.417	26.2855	8.39357	6.85565	18.6861	23.802	6.29346	35.7661	8.52429	14.2678	12.285	9.77903	71.921	111.565	6.37196	9.26499	8.68581	28.8878	19.6826	37.7437	10.5616	10.7017		26.7011	20.1866	13.3999	7.64433	10.2426	29.2457	9.28744	10.2466	21.4306	7.03618	11.1006	9.5743	22.4021	25.411	29.4682
FBgn0003751	protein_coding_gene	2L	trk	trunk	30.2868	10.3608	13.4925	79.0096	264.575	175.716	26.5365	27.2572	17.2134	101.158	138.315	129.09	39.3845	15.717	19.5948	112.585	185.819	166.824	28.8097	57.2119	48.0459	264.575	244.949	227.455	34.6634	72.6829	63.2593	99.7736	282.843		33.6695	70.1843	80.0441	150.377	173.347	206.948	19.1693	32.8468	39.6698	142.254	143.618	115.649	35.0558	34.9903	44.5059
FBgn0003861	protein_coding_gene	3R	trp	transient receptor potential	27.8338	8.7186	43.4459	16.4606	12.6653	55.6521	17.8191	19.0573	63.1181	12.0697	12.2882	170.406	25.5636	8.50339	79.5493	14.0486	45.2764	46.2526	22.2007	117.871	113.546	17.6925	12.3444	56.426	42.0829	32.4797	87.5844	14.5881	13.2476		33.4588	101.187	44.7391	13.9223	3.90324	50.4982	22.8689	25.6302	40.4371	11.0158	19.5096	58.4236	45.5929	65.2522	124.081
FBgn0003862	protein_coding_gene	3R	trx	trithorax	6.50008	9.8932	15.6453	8.50618	26.2847	32.9822	8.82292	11.7904	12.0761	8.05668	35.1069	26.2191	4.48722	4.83422	9.89701	15.0395	49.1802	32.5636	7.19685	18.753	11.7961	8.25083	32.87	47.8497	7.43288	25.7083	10.5106	6.96418	45.2782		8.34033	16.0241	10.8195	10.0143	35.6167	45.4895	8.41114	25.196	14.5417	10.7273	15.3249	29.8094	7.31935	21.1852	17.5656
FBgn0003863	protein_coding_gene	2R	alphaTry	alphaTrypsin	47.8417	47.8305	39.3652	67.4475	30.844	37.5063	29.8792	60.4569	64.7689	25.3361	33.2626	27.2749	51.5302	50.3029	39.6199	25.8792	39.8806	100.175	42.457	160.257	141.917	21.353	49.0114	20.5737	48.7396	51.9724	51.1586	33.9049	44.8828		44.934	69.6588	56.5909	53.6104	25.019	65.5406	41.2246	53.9547	102.155	71.0594	30.19	24.3609	41.818	41.0374	65.3483
FBgn0003866	protein_coding_gene	2L	tsh	teashirt	17.193	28.8442	35.8911	8.37889	29.0177	32.5558	33.0217	39.612	45.8259	19.3427	30.9781	18.716	26.4959	18.08	50.9552	13.6415	16.576	35.1053	19.4784	59.8569	89.7734	15.51	19.6242	38.3896	39.9133	20.1752	60.5473	14.7598	34.6153		26.9179	42.577	45.7695	13.1419	30.0138	34.6627	18.6097	38.3964	28.2275	13.9846	17.6069	19.4602	37.2407	38.9574	53.304
FBgn0003867	protein_coding_gene	3R	tsl	torso-like	52.3671	30.4171	71.135	26.1665	34.1301	30.8093	19.3119	30.1369	42.0513	12.7172	41.3587	22.9861	36.9039	15.8555	92.3496	30.9754	38.1805	52.8014	43.6694	102.394	137.336	7.10461	23.1054	14.214	45.8752	51.6415	89.313	24.3308	36.8173		28.2089	64.1426	13.2022	32.7278	23.3369	25.9652	33.4433	37.7892	62.1803	16.0031	25.0471	34.2656	70.3577	50.3518	83.5206
FBgn0003870	protein_coding_gene	3R	ttk	tramtrack	7.93836	10.2108	11.7369	8.86081	16.6804	29.0161	4.72053	9.98252	9.86569	10.6896	18.8612	8.57324	3.59867	4.03436	7.61089	8.43348	33.8267	19.1693	4.53865	23.2858	16.1413	8.91644	18.5953	36.7833	6.62703	22.8346	18.2268	13.9291	20.5543		6.05286	13.681	21.1435	8.28866	28.9089	30.1229	4.43333	19.5884	7.26464	8.52058	19.4066	28.6503	5.55159	11.3086	12.6753
FBgn0003882	protein_coding_gene	3R	tub	tube	9.09699	6.39092	6.85021	13.2745	31.14	43.8989	8.85562	7.77558	17.2675	17.1276	36.7459	33.7799	8.76268	4.76216	11.0282	15.2027	37.6283	42.9329	11.0096	24.1878	27.6027	16.3984	27.6246	15.924	15.0058	13.2678	29.1759	16.091	31.0676		11.6175	25.3928	15.2867	12.4448	17.5862	27.2111	5.42051	6.33857	8.10773	17.4596	26.6365	27.3609	16.2471	17.039	8.06922
FBgn0003884	protein_coding_gene	3R	alphaTub84B	alpha-Tubulin at 84B	9.22306	4.50541	13.1629	8.27791	6.74989	16.5161	8.29954	4.73273	10.0915	5.7827	9.15562	15.557	5.976	3.06574	8.35621	15.1188	23.8007	14.6725	10.5	8.6688	9.24223	9.7523	9.94808	28.2934	10.2533	10.6604	7.89933	12.6758	18.1222		11.3128	17.085	27.4193	10.0709	7.16997	14.4836	6.77814	5.24983	7.11662	7.19577	4.23335	14.27	13.884	23.0477	7.663
FBgn0003885	protein_coding_gene	3R	alphaTub84D	alpha-Tubulin at 84D	11.4125	8.02256	18.0468	9.04746	12.0528	34.503	12.4052	3.82472	10.4171	6.72885	12.0943	32.0083	7.34285	6.2343	14.2015	26.6345	30.531	32.7812	13.6193	11.453	22.6844	7.95934	11.8149	47.971	6.92604	12.0402	25.2674	13.5037	9.27362		9.5983	17.1005	13.1141	11.3106	11.8381	25.0893	10.2949	10.1095	8.86726	14.2991	4.69031	26.2671	8.35847	13.1117	13.8197
FBgn0003886	protein_coding_gene	3R	alphaTub85E	alpha-Tubulin at 85E	177.347	179.152	155.561	21.62	40.5276	42.7449	109.052	161.585	113.258	13.0191	26.6922	47.6058	102.625	40.9537	152.378	38.9438	37.2003	47.9793	116.663	148.582	151.287	18.0382	28.775	38.8698	120.134	59.2324	67.6678	31.5638	47.3155		124.399	93.378	87.2034	26.6736	22.4203	22.2114	107.61	94.4733	69.164	14.1757	9.61611	17.4215	94.6851	131.67	202.777
FBgn0003887	protein_coding_gene	2R	betaTub56D	beta-Tubulin at 56D	10.5519	6.04398	4.91555	27.0178	5.00753	20.2049	12.3821	8.04749	7.85753	17.0241	9.17823	31.6135	9.68199	5.69747	8.12015	17.2651	23.6771	18.9495	9.67843	23.7907	28.7726	10.205	14.4819	9.85573	12.0331	11.2217	19.8543	14.1362	30.0824		12.3666	25.5434	19.9993	18.2459	14.5657	30.2198	11.5764	5.38778	8.04029	21.3004	10.2794	15.2798	18.0064	23.1094	14.3543
FBgn0003888	protein_coding_gene	2R	betaTub60D	beta-Tubulin at 60D	28.7475	26.5845	64.1853	13.0908	15.1875	14.1569	25.0224	20.525	45.1073	5.37528	23.2123	20.9494	51.9404	18.0194	90.1968	17.4571	21.4172	19.3244	32.453	34.5771	86.085	9.35454	15.7871	20.153	104.864	38.4632	65.9949	9.91066	14.3228		46.8423	38.2816	24.6735	12.7916	39.7548	14.1851	23.3144	23.3854	59.6013	6.44476	7.63722	30.2596	49.5243	43.5944	68.6322
FBgn0003889	protein_coding_gene	3R	betaTub85D	beta-Tubulin at 85D	74.8695	252.891	92.5118	9.848	15.4473	32.6836	205.72	191.234	90.8958	6.86917	17.2631	41.8752	71.4239	212.341	78.3848	38.0142	40.4626	59.3206	171.947	50.9074	60.502	7.95722	12.6978	35.0081	160.368	83.4886	70.4082	26.1204	13.1788		48.1079	95.8778	161.261	17.5106	23.3577	33.4589	78.464	101.291	117.062	14.3004	13.8342	26.9015	150.52	208.861	251.977
FBgn0003890	protein_coding_gene	3R	betaTub97EF	beta-Tubulin at 97EF	14.5603	17.8758	49.7119	12.2623	13.1187	16.5899	26.8495	28.0906	63.2751	7.29419	20.3275	19.0865	34.3676	18.2962	49.1181	19.0046	32.7093	35.9908	30.1675	123.164	165.641	12.9229	20.9406	11.8809	58.2228	41.5266	80.1471	8.54763	52.2163		25.9987	29.0618	43.9237	27.7873	21.739	27.5684	10.6247	29.1256	55.8862	14.4194	21.8714	10.6703	35.5115	31.9407	32.4628
FBgn0003891	protein_coding_gene	2R	tud	tudor	3.81542	6.46331	6.39416	5.84497	10.1777	13.8651	13.8382	6.69887	11.5091	6.8721	17.8096	13.8599	8.95252	5.01533	9.67578	9.05969	23.0483	14.0056	7.08359	12.8476	18.4052	6.15699	21.0137	33.49	11.1242	30.2842	11.4457	8.80893	12.1395		8.88244	22.3467	9.84577	8.61987	21.7881	33.9957	8.52581	19.0752	10.153	9.32287	15.4596	16.0968	4.85671	11.4184	16.2475
FBgn0003892	protein_coding_gene	2R	ptc	patched	28.0182	25.8737	60.3914	11.5561	34.7367	19.8579	30.1086	27.8838	36.3588	14.7354	35.6066	25.1345	45.3681	33.3617	79.825	14.0151	34.2497	60.6053	25.3907	114.159	108.139	22.1229	31.174	27.3119	48.8351	36.0012	65.7058	14.5584	50.5616		33.2755	116.554	39.7669	16.4411	34.655	33.5378	31.2674	46.5034	50.5868	12.7449	28.7574	25.1624	29.7728	56.3595	67.7056
FBgn0003896	protein_coding_gene	2L	tup	tailup	54.9358	40.0779	64.2162	21.5137	21.6632	25.1802	52.5677	54.7959	73.362	18.1768	24.9092	44.205	13.7108	23.3455	94.7645	13.9215	79.2633	32.4812	58.2633	121.455	154.299	8.91732	38.1826	51.0696	71.4668	65.1725	100.511	26.4725	46.7718		57.0434	111.836	47.6543	16.0768	32.4557	40.4729	39.4709	85.4672	71.9081	22.923	42.8189	45.514	41.3285	99.4213	109.353
FBgn0003900	protein_coding_gene	2R	twi	twist	62.3554	132.734	46.743	16.4115	20.6385	32.9986	61.4963	76.8075	76.4401	11.5509	17.5891	50.7768	62.5522	133.348	193.653	32.8454	28.2523	41.0413	146.723	147.822	231.195	20.3983	29.949	44.6879	63.7812	49.216	106.144	33.3969	38.1809		83.8225	79.5452	74.2786	21.6196	63.4462	53.5187	62.5247	131.891	112.54	14.8783	7.92434	28.1527	84.8392	124.167	223.156
FBgn0003916	snRNA_gene	2L	snRNA:U1:21D	small nuclear RNA U1 at 21D	78.6615	100.413	54.1812	104.266	91.1999	85.6672	35.2985	128.976	90.3903	64.6807	103.807	109.9	74.7668	77.7215	63.0556	93.9926	121.462	78.6111	91.5042	154.35	111.845	145.926	94.5258	78.4784	57.002	150.747	70.8705	159.666	94.494		117.093	124.702	73.5416	105.423	109.687	71.5052	70.4637	101.66	69.2982	116.826	113.149	63.5457	156.866	135.218	83.8034
FBgn0003920	snRNA_gene	X	snRNA:U2:14B	small nuclear RNA U2 at 14B	75.5559	88.2066	81.9473	138.639	143.841	67.7314	37.0005	112.456	87.3165	91.9832	118.005	69.4392	77.8821	68.4421	80.1241	48.8181	101.526	84.2709	57.6285	93.312	66.9033	105.409	75.1373	104.223	44.0176	128.335	85.2212	92.2226	154.835		92.4831	110.598	75.0811	89.4014	140.768	106.336	39.7874	134.336	79.8647	65.2519	105.923	45.8158	127.738	53.8578	103.34
FBgn0003922	snRNA_gene	2L	snRNA:U2:38ABa	small nuclear RNA U2 at 38ABa	87.6523	80.5206	73.4525	93.2032	110.933	123.538	44.1268	123.731	81.7781	54.9414	102.393	133.304	67.8523	70.7	80.113	52.3084	88.3042	92.4364	51.0637	91.4281	71.5467	112.428	104.506	71.9237	55.3958	132.346	70.9628	81.8748	235.739		90.4856	117.38	80.4126	59.638	105.013	78.9657	42.2414	167.888	50.7698	89.0447	74.6492	38.3968	128.749	54.9781	102.394
FBgn0003923	snRNA_gene	2L	snRNA:U2:38ABb	small nuclear RNA U2 at 38ABb	68.4122	106.248	74.0302	162.465	192.398	71.5775	72.4137	127.049	73.638	155.787	149.91	102.983	77.8316	68.4388	94.044	81.0596	107.921	91.3445	60.459	94.9138	88.9396	87.8657	185.167	98.5214	58.0335	112.184	80.9592	111.839	185.282		97.9879	136.214	75.8404	111.66	143.524	102.668	51.3622	109.98	60.9478	42.6734	99.1216	56.5012	104.815	85.7826	88.4688
FBgn0003930	snRNA_gene	2L	snRNA:U4:39B	small nuclear RNA U4 at 39B	87.0573	71.8936	94.8225	100.5	100.086	68.9633	61.5471	153.438	89.2578	63.9999	114.279	87.9034	96.5026	100.986	61.855	95.3131	103.468	84.7766	124.925	180.973	109.656	125.865	140.464	55.6595	65.0277	130.796	81.9554	117.296	123.827		121.953	142.1	80.5753	158.3	120.883	60.866	82.1917	92.9915	57.3179	121.975	90.7542	47.1383	133.318	198.624	97.6254
FBgn0003931	snRNA_gene	2L	snRNA:U4:38AB	small nuclear RNA U4 at 38AB	88.7592	101.294	92.7254	131.609	155.004	68.963	94.9611	135.91	93.6317	91.6258	139.052	102.895	101.164	103.783	74.068	129.111	159.124	72.0196	129.972	201.412	104.911	117.541	151.836	52.0932	87.6906	163.782	69.8182	123.545	187.807		117.723	136.496	71.7462	95.2139	195.34	71.751	76.2525	118.413	68.765	167.806	102.175	79.644	158.488	242.155	86.4731
FBgn0003933	snRNA_gene	X	snRNA:U5:14B	small nuclear RNA U5 at 14B	136.043	185.548	161.245		264.575		188.053	165.258	158.425				118.809		196.013				132.223	141.381	122.396	177.116			88.8527	185.832	187.841	179.13	282.843		151.953	93.2617	117.444	197.283		282.843	92.6775	109.911	175.607				87.0958	185.951
FBgn0003934	snRNA_gene	2L	snRNA:U5:23D	small nuclear RNA U5 at 23DE	118.595	94.9255	133.073	148.692	113.265	133.335	144.998	137.635	129.167	129.198	156.99	98.1318	99.666	141.046	87.0801	106.304	175.198	114.624	119.977	100.498	82.2837	100.116	142.687	149.201	87.9999	136.351	111.407	153.699	282.843		128.395	119.558	130.718	84.2693	146.942	127.269	113.146	152.388	131.594	87.5756	177.119	165.495	99.0732	146.634	126.716
FBgn0003935	snRNA_gene	2L	snRNA:U5:34A	small nuclear RNA U5 at 34AB	126.731	124.507	66.9075	132.142	178.406	194.074	54.4364	121.082	128.463	107.049	165.55	166.288	65.2466	131.804	69.4809	96.596	193.78	190.485	137.469	249.424		144.317			93.8994	127.221	108.733	180.928	282.843		131.071	188.101	89.0394	81.5074	107.988	130.014	87.5315	141.089	162.159	71.9091	185.024	225.565	164.566	146.426	105.125
FBgn0003938	snRNA_gene	3L	snRNA:U5:63BC	small nuclear RNA U5 at 63A	144.587	150.268	119.545	144.558	129.07	139.847	134.726	146.702	105.418	83.3686	155.192	203.994	92.7434	156.493	134.942	94.8858	130.542	146.802	134.261	198.387	111.587	149.655	110.044	124.93	72.3715	186.908	94.3437	166.658	142.303		152.238	172.132	131.618	144.852	139.761	97.0163	157.251	161.53	103.511	74.7914	140.05	109.104	64.0078	166.959	127.776
FBgn0003941	protein_coding_gene	2L	RpL40	Ribosomal protein L40	10.7457	9.38417	13.2581	11.4895	37.0431	40.1245	12.4425	18.6767	10.9062	14.3967	33.6713	23.6988	12.2613	5.81666	17.5935	18.0151	51.6307	39.7036	20.0257	31.1021	33.0214	12.8374	47.8061	37.4871	15.3932	29.2269	27.8979	11.1578	57.7456		10.3881	17.7213	11.1147	18.5941	50.4882	43.6257	13.3063	23.6183	10.0414	15.7546	19.4181	33.045	18.4095	33.0775	17.555
FBgn0003942	protein_coding_gene	2L	RpS27A	Ribosomal protein S27A	18.9422	13.4513	9.86006	7.30512	48.6045	48.7965	20.854	21.1404	17.354	11.6129	57.0132	39.3152	8.95187	5.90008	10.1134	19.5976	53.5034	45.3745	12.5118	30.8684	31.7413	9.66504	62.1439	68.4521	20.0927	42.1976	26.5902	13.4566	61.0793		7.29943	24.8544	9.28826	18.1058	56.4382	46.8808	13.6512	33.7334	8.85192	16.8182	22.0468	43.9588	27.0575	36.6468	19.4344
FBgn0003943	protein_coding_gene	3L	Ubi-p63E	Ubiquitin-63E	9.34962	10.4572	16.334	7.25806	14.7168	14.4395	13.0575	6.69418	12.8935	5.70845	13.4144	30.3298	7.27705	5.88298	7.26446	26.9186	17.1449	27.3977	17.5126	9.6274	17.6949	11.6635	11.3799	17.4334	11.8685	9.04349	30.4106	18.2906	11.7319		3.65608	12.7661	18.065	16.3085	16.2461	24.6801	8.13448	6.75997	13.6781	13.6451	9.70198	15.6924	12.3788	19.5698	9.61734
FBgn0003944	protein_coding_gene	3R	Ubx	Ultrabithorax	55.4885	22.0734	25.9252	16.5197	45.9937	49.8204	33.6017	31.8978	49.1238	12.8902	34.6084	23.6526	25.1827	21.8425	47.1943	23.3945	48.9272	36.8897	36.2981	160.571	200.113	18.9727	38.0256	26.2967	44.2766	62.7057	80.9635	15.4275	37.8873		45.3756	96.6948	23.4993	14.4926	49.9577	27.8916	30.6589	50.6583	75.8309	15.6993	46.4105	48.2981	35.1314	70.4192	42.4214
FBgn0003950	protein_coding_gene	X	unc	uncoordinated	33.1222	24.4593	26.8009	15.542	49.3543	36.9384	13.3818	24.7117	32.7413	28.3092	73.3513	41.003	13.8642	12.3439	32.1905	41.1935	62.0633	81.1534	25.0146	53.4329	24.7	14.2677	47.1345	67.6468	24.1975	47.5627	39.1387	22.1915	35.9018		13.0801	38.468	22.2507	38.603	39.6847	29.2495	13.096	36.9782	18.3294	10.7706	46.0936	19.2665	21.6626	53.6718	26.5374
FBgn0003961	protein_coding_gene	2L	Uro	Urate oxidase	96.7913	41.1741	59.2512	67.6837	57.4297	54.6034	44.3307	53.7041	85.0022	41.1238	43.5391	19.9958	82.2324	47.1967	83.3158	84.6646	83.9983	64.1554	73.891	185.484	264.435	65.0735	58.7327	72.8011	75.8673	66.2861	146.914	80.5355	56.821		59.5008	95.9519	175.013	55.0905	63.9867	59.2706	40.1484	26.3486	106.455	45.1174	68.1115	54.594	60.3219	63.2503	109.498
FBgn0003963	protein_coding_gene	2L	ush	u-shaped	13.2058	14.0758	17.7289	11.6244	36.4201	57.0959	11.274	17.6225	20.0943	17.2039	45.3765	13.3432	21.6066	11.1343	17.25	10.1569	38.0698	36.8835	6.03778	24.2316	19.2201	16.2418	30.7244	45.6188	37.1931	28.562	16.1635	28.1924	60.8406		16.936	39.0097	15.9076	37.6528	36.059	31.2134	8.9788	25.7374	16.6236	16.2185	14.5783	23.4097	11.9235	25.664	23.8291
FBgn0003964	protein_coding_gene	X	usp	ultraspiracle	6.05565	4.24113	6.1414	9.77868	15.0701	11.7155	9.27441	10.5467	14.0103	16.0679	16.2688	17.3077	8.53941	7.24578	14.7606	14.8521	26.5373	23.5643	13.7901	21.2044	28.6109	11.5941	20.1064	28.3322	14.5791	17.1326	31.9861	19.4515	35.0026		8.84232	17.2125	13.1351	8.22883	24.4615	30.0754	6.39092	6.3608	6.04041	12.2316	9.44206	21.3231	10.7166	12.9229	7.8089
FBgn0003965	protein_coding_gene	X	v	vermilion	41.5197	31.0656	61.6521	25.515	26.5264	32.7337	26.7049	55.2997	44.5961	39.2017	83.032	51.4141	41.7857	34.3361	105.499	44.0053	46.9238	59.1476	47.7152	91.5526	158.378	25.1162	55.7617	83.2725	62.9344	80.8674	82.7998	56.1159	60.2258		37.5994	48.4242	61.5548	56.5573	45.107	34.4429	27.7728	32.1506	76.28	23.4606	29.9103	47.3446	29.3318	73.2521	69.855
FBgn0003969	protein_coding_gene	X	vap	vacuolar peduncle	10.7319	7.575	11.9314	8.14157	17.1002	30.5408	8.94053	9.03511	11.3631	16.3565	22.5844	52.8252	6.90712	9.23813	12.6206	16.6204	38.3262	24.2202	16.527	21.4997	34.7738	16.5349	23.8382	47.8083	7.58856	10.0011	20.6303	18.1064	27.9291		10.9154	12.2667	13.6569	15.2082	13.7505	30.5895	10.0035	9.65176	15.8166	14.4806	31.7697	23.7256	12.1128	12.032	12.4605
FBgn0003975	protein_coding_gene	2R	vg	vestigial	61.1318	21.5544	57.0931	16.8881	20.4315	22.5881	21.8686	38.2111	62.088	20.3596	46.4778	32.4648	33.6936	35.4785	87.5003	21.6523	55.3306	53.8833	58.302	104.227	158.709	22.5673	15.3571	62.0879	67.0896	120.575	89.1974	29.7309	33.3116		82.0641	74.8099	38.5565	28.1435	51.0627	49.9446	41.0451	64.3489	62.3827	24.7238	35.7879	44.0725	29.163	67.3552	134.25
FBgn0003977	protein_coding_gene	2R	vir	virilizer	15.8263	16.2257	9.34798	13.8975	43.9357	22.132	9.1489	16.9266	15.1839	11.0587	27.1808	17.0136	12.926	9.68982	11.3751	9.60885	29.3887	19.3507	7.53523	29.3177	24.3685	11.9873	34.8156	32.9266	14.3441	22.0215	24.6762	18.3745	36.7585		10.2308	20.548	16.41	17.8766	44.078	22.5747	6.99614	21.3904	8.9355	13.6965	11.0077	17.3434	15.6222	23.9229	10.1728
FBgn0003978	protein_coding_gene	2L	vls	valois	14.1411	4.8683	6.76079	33.4607	39.4818	54.0768	7.86714	15.4628	8.03701	14.8899	38.0453	36.2846	6.64598	11.8273	11.1437	20.8448	61.5625	47.8926	30.7584	20.4466	19.7393	17.0514	56.1756	67.3724	23.8228	19.2358	34.1161	10.9765	46.9162		14.3299	18.9958	35.7375	29.9276	40.4487	23.8171	11.0571	20.5821	20.4022	17.3088	22.5107	35.3794	13.4091	32.571	9.47617
FBgn0003979	protein_coding_gene	2L	Vm26Aa	Vitelline membrane 26Aa	124.118	66.8787	84.6194	223.815	59.7403	201.786	70.4575	57.1759	62.1744	133.076	145.814	69.3714	61.253	29.5111	52.2752	134.157	117.308	131.472	146.518	82.0206	54.4673	109.762	52.821	71.9055	153.099	45.74	74.6082	146.808	100.454		63.3523	50.355	84.7898	154.984	108.16	166.567	62.9211	29.3104	70.4442	242.545	98.9996	187.25	39.3629	43.5067	73.4285
FBgn0003980	protein_coding_gene	2L	Vm26Ab	Vitelline membrane 26Ab	113.983	35.4042	104.846	202.28	78.1723	134.308	56.1297	48.5341	61.3455	119.09	103.758	80.392	49.4427	28.6814	48.0752	155.565	111.442	115.989	112.761	110.754	54.4753	108.161	85.7745	185.907	143.558	59.7178	90.2338	132.61	53.3808		62.3175	57.817	82.6909	177.185	115.399	153.171	70.8453	38.3107	60.3211	215.475	90.7098	155.924	50.6555	34.4025	55.3423
FBgn0003983	protein_coding_gene	2L	Vm34Ca	Vitelline membrane 34Ca	120.954	119.29	89.9365	231.869	71.7885	142.162	79.372	65.8501	69.8685	133.922	132.171	78.6977	68.2385	25.6863	45.4612	159.105	173.642	100.325	142.932	89.4768	54.1466	117.569	84.5183	91.013	165.836	40.2356	74.6911	148.632	44.6759		53.9591	52.5738	88.142	171.422	139.218	154.857	62.7414	35.4816	70.6035	240.363	102.46	172.51	47.8258	48.2464	78.222
FBgn0003984	protein_coding_gene	3L	vn	vein	38.3069	12.9932	24.736	16.0623	33.4995	43.7845	16.99	25.9044	19.0959	9.28195	33.3755	25.0033	24.1053	17.5999	36.5209	23.3672	62.5254	49.4483	66.666	87.4164	167.406	9.54279	38.8769	40.9487	29.943	24.4987	63.7932	15.4501	32.7523		16.8846	75.5743	51.5593	18.9419	48.854	58.9663	20.3629	46.1088	31.6361	10.7819	26.5394	29.292	29.7328	35.4843	27.1919
FBgn0003996	protein_coding_gene	X	w	white	30.7135	25.2733	61.4884	20.4996	20.4563	33.4945	24.1961	29.153	60.27	17.2009	24.9866	29.3578	42.0393	11.7144	54.1102	13.7678	46.7669	29.0196	14.2545	70.2892	128.295	24.9411	21.6278	24.394	88.7265	40.5144	54.2525	19.8002	49.5179		33.7729	48.0861	40.9778	15.2141	34.5447	30.9834	22.8997	12.7265	23.9279	15.4898	24.8121	32.6894	39.5002	31.0906	42.3278
FBgn0003997	protein_coding_gene	3L	hid	head involution defective	40.5765	21.7346	35.3851	7.06157	21.5178	33.5598	19.7115	25.9928	24.1984	17.8978	42.2677	18.4416	32.1556	26.8195	25.7216	10.9865	33.8574	46.2291	16.1687	34.5043	32.8494	11.2262	37.266	38.0671	41.4587	31.3132	53.471	18.5683	41.2398		30.0561	34.4253	30.5225	19.062	33.9056	48.0544	19.4299	52.4317	33.649	17.9639	28.9242	27.6677	17.5731	39.0462	52.5707
FBgn0004003	protein_coding_gene	2R	wbl	windbeutel	72.5102	36.1039	75.1218	19.819	37.1194	42.1495	38.0579	36.9549	66.4781	32.0979	49.8034	44.8615	70.6026	28.0293	119.135	19.7466	47.9982	49.3736	61.7179	48.6307	98.4469	12.3393	30.6696	45.9972	56.2518	56.6763	43.54	28.6333	39.3462		25.4134	50.0253	30.3423	15.0831	48.7832	52.373	61.3867	36.0943	81.4428	14.5816	37.567	41.9178	48.4019	49.4629	70.7266
FBgn0004009	protein_coding_gene	2L	wg	wingless	69.8588	67.0093	93.4107	22.7458	34.629	51.5322	72.8025	99.3524	74.7218	44.0745	83.5163	120.518	68.2784	105.68	165.603	45.5892	81.3587	66.7149	62.6829	96.0385	156.543	60.776	33.4992	135.006	80.4275	136.148	153.124	40.8715	59.1042		71.9289	98.4382	37.7134	44.3409	98.3384	69.2184	141.5	183.654	135.361	40.7411	36.8505	75.7542	34.2966	122.166	115.251
FBgn0004028	protein_coding_gene	X	wupA	wings up A	39.0957	15.6576	13.5692	12.1652	11.374	19.3987	36.4251	27.6315	74.7048	24.1346	20.2531	23.4958	33.3792	12.8204	81.6507	20.0083	17.4419	21.6148	27.2817	116.077	171.544	12.1496	14.821	28.6677	80.0641	45.6756	81.1843	33.9659	40.1081		43.2083	72.8533	39.4887	24.2985	19.9338	43.0858	20.317	22.7363	38.4325	17.2681	12.9691	23.6465	54.7837	60.2424	39.0924
FBgn0004034	protein_coding_gene	X	y	yellow	86.475	91.6554	155.463	170.893	198.616	185.534	188.15	185.29	210.773	172.656	282.843	200.715	144.431	149.397	282.843	185.706	282.843	138.492	153.824	110.72	188.522	176.868	244.949	244.949	214.209	147.171	106.498	156.537	168.138		264.575	258.181	63.1001	237.097	146.168	98.102	151.949	123.547	178.243	123.733	139.303	215.737	75.551	206.201	251.933
FBgn0004045	protein_coding_gene	X	Yp1	Yolk protein 1	72.7176	29.746	75.2469	169.609	31.5501	228.502	16.7991	20.2704	43.5909	128.82	71.029	90.2988	34.7164	16.3969	49.4675	157.886	89.4581	70.0318	65.6378	128.807	157.197	126.416	44.8124	153.486	45.7595	47.0874	47.685	138.885	38.6208		30.9479	46.8305	64.0797	142.321	96.6881	113.396	12.9634	9.89244	51.3726	168.05	82.3469	155.27	18.9494	42.0415	46.7938
FBgn0004047	protein_coding_gene	X	Yp3	Yolk protein 3	73.1332	32.2724	80.7593	136.068	30.2834	222.415	18.0902	24.185	44.1275	122.627	57.7992	75.9899	46.8109	18.3089	52.3897	145.255	51.6354	61.7107	71.6757	135.287	185.235	109.452	40.3917	160.344	35.6195	38.4575	37.9274	132.334	42.0868		28.1009	33.9885	65.9249	105.557	79.8198	96.5208	8.55475	18.104	42.2383	156.721	65.7084	150.508	28.6394	55.6572	39.5368
FBgn0004049	protein_coding_gene	3R	yrt	yurt	5.55991	7.60389	10.7871	14.5775	16.4569	11.1977	9.96218	10.5616	8.37682	4.64706	11.7979	18.5515	11.484	6.38152	15.666	8.26185	17.2826	19.0322	13.2857	26.3808	25.3233	7.3797	9.07713	19.22	12.9639	25.2768	36.11	5.87649	26.035		3.98749	20.6096	15.7665	10.1842	23.7529	29.2532	4.13012	10.0997	7.75492	9.12725	9.99442	15.4854	11.2403	18.6978	6.94007
FBgn0004050	protein_coding_gene	X	z	zeste	9.92286	7.33994	3.59706	10.5485	28.3457	19.7189	7.07688	11.8744	7.69557	13.8967	17.2549	18.6411	10.0234	5.00631	14.1912	9.0039	27.5537	21.473	14.9841	25.1837	25.9015	4.98958	23.0104	12.4339	15.8054	13.7164	27.0254	9.12273	16.2083		10.843	20.7898	16.1167	13.7121	17.6151	25.6869	5.33012	6.58803	12.304	12.49	8.94244	17.0494	11.1784	22.9763	8.8966
FBgn0004052	protein_coding_gene	3L	Z600	Z600	282.843	189.778		170.81	264.575					138.609	143.194	77.8465		282.843	282.843	63.5551	131.953	103.427	282.843			140.223	244.949	120.58			188.174	85.3596	184.479		264.575			138.297	172.441	186.549		209.972		69.5353	104.301	114.293	264.575
FBgn0004053	protein_coding_gene	3R	zen	zerknullt	27.1408	65.4556	40.9876	131.54		174.106	42.7015	61.439	54.7647	107.392	182.552		67.5795	74.4339	60.1924	198.489	190.865	185.179	80.5193	81.9205	59.7122		244.949	244.949	53.8903	90.7713	77.6951	282.843	282.843		47.6357	106.622	40.7256	191.38	240.405	282.843	47.8494	62.9989	49.93	138.701	264.575	209.158	49.6731	44.1483	81.5705
FBgn0004054	protein_coding_gene	3R	zen2	zerknullt-related	282.843	282.843				264.575				264.575	282.843								282.843			264.575					282.843												264.575	282.843	264.575		264.575
FBgn0004055	protein_coding_gene	2R	uzip	unzipped	24.0874	12.5587	13.8298	19.2848	10.1117	50.9238	16.6662	13.7148	12.2821	19.0908	13.7586	47.8885	7.78184	8.30555	24.7552	21.9441	22.1703	28.1544	13.1066	35.5394	38.1979	12.0793	16.3258	34.5409	16.5612	19.4901	54.2343	18.439	21.1394		22.0386	65.2417	43.443	11.981	19.6897	31.603	19.5374	25.9165	20.4986	15.1288	20.4416	46.4659	13.2988	35.8878	27.7671
FBgn0004057	protein_coding_gene	X	Zw	Zwischenferment	11.7789	10.2414	18.3261	10.9894	8.01582	14.0656	19.1044	12.1063	36.7074	17.999	17.2305	34.5016	16.1225	14.3762	25.4714	10.0931	35.6603	22.3033	16.6055	73.9103	110.02	6.98875	14.9319	20.6226	36.7492	20.1627	57.9607	8.60008	19.1322		21.5012	16.1858	25.7062	12.4132	20.5935	11.6233	14.8207	13.8755	20.102	12.7887	17.078	12.93	24.6167	18.8848	22.8654
FBgn0004066	protein_coding_gene	X	Prosalpha4	Proteasome alpha4 subunit	10.9612	8.2421	16.0368	14.5465	17.3549	27.1223	6.93228	6.66147	17.0382	14.5769	18.162	20.963	10.9771	6.03261	13.6682	15.856	24.9466	29.1469	6.04818	22.5819	19.7264	10.6223	26.2057	35.6608	6.51275	13.8793	28.8205	11.973	26.1229		9.47115	29.8265	21.4671	15.0791	29.6418	41.6157	6.27302	9.27714	13.1148	14.0161	26.4676	27.4949	12.1094	25.5845	20.8506
FBgn0004087	protein_coding_gene	3R	Dhfr	Dihydrofolate reductase	9.73091	18.4828	33.8179	55.7742	60.8752	106.877	18.1336	24.201	26.455	20.6307	101.297	61.5772	10.0045	11.7562	12.4457	22.9325	68.4619	42.2297	11.6282	37.0582	21.5727	41.871	100.424	77.4322	12.3679	25.873	28.7569	31.3401	98.4778		14.5439	43.2662	17.9348	40.326	64.6255	51.639	11.887	33.74	19.105	22.5845	83.8978	39.8811	17.9355	49.3111	28.246
FBgn0004101	protein_coding_gene	2R	bs	blistered	16.0512	4.13283	9.77191	17.4313	18.8009	47.5563	11.0812	12.6629	17.1875	12.3276	29.1932	22.2954	9.05021	7.4108	15.4165	15.8052	37.9769	32.7511	17.4391	24.6567	27.6655	11.0816	49.9105	57.8031	16.2585	11.7388	23.355	21.2031	29.6546		13.566	14.5836	22.96	19.078	26.1535	45.714	6.5914	15.6477	5.6354	5.72472	24.7186	25.3749	18.4675	23.1699	14.3138
FBgn0004102	protein_coding_gene	X	oc	ocelliless	40.3103	31.6666	47.7105	16.2862	22.9722	32.307	39.0075	39.9625	72.4737	19.4061	27.6913	22.2523	33.4268	26.1125	53.3661	7.17506	61.5814	17.2435	39.1742	93.3743	123.865	16.0168	22.0404	32.6155	30.7101	75.9439	99.3598	18.8569	59.379		52.5257	147.845	54.2017	23.2123	34.4547	30.9738	32.4299	75.1447	41.1937	21.3536	17.1653	26.0841	45.7824	96.0953	105.515
FBgn0004103	protein_coding_gene	3R	Pp1-87B	Protein phosphatase 1 at 87B	6.96165	7.03451	12.2821	3.79413	18.6946	26.1749	5.47004	6.72817	10.3055	5.12807	17.4124	10.6279	7.39528	4.7572	11.7425	9.46257	14.0272	15.8917	12.8116	9.85023	19.2691	10.9945	17.6623	24.0907	3.72908	13.8186	16.4249	8.84751	13.2564		8.35132	16.5651	4.76039	7.20661	12.2553	26.4567	6.33442	11.1704	15.925	12.0998	7.67314	22.4962	6.19871	13.8464	8.81572
FBgn0004106	protein_coding_gene	2L	Cdk1	Cyclin-dependent kinase 1	13.0655	11.7278	19.1135	33.9851	44.6358	51.007	9.91089	14.2479	22.1408	30.6484	36.9121	49.1067	14.0934	12.9073	25.131	47.75	88.0068	95.5103	13.134	45.7089	42.6914	15.7866	18.4751	74.3068	15.809	23.0248	55.6409	25.7835	77.6894		10.83	45.086	34.5365	31.0138	49.0762	64.8544	6.53968	18.9844	25.6017	9.92438	25.8897	47.6665	19.6291	51.4237	27.7527
FBgn0004107	protein_coding_gene	3R	Cdk2	Cyclin-dependent kinase 2	10.5522	7.45966	5.09382	79.6133	50.1887	105.233	7.93801	19.1048	17.9056	77.1734	94.1923	45.0773	10.7548	3.75601	21.5965	47.4371	99.8364	69.4829	12.7067	41.5316	40.4405	11.1577	14.8198	46.1453	16.9025	26.3636	50.2072	66.6691	82.0545		12.5728	35.3577	29.7723	49.2111	86.4439	47.9172	4.80732	24.3685	10.0279	30.1665	18.1221	31.5216	20.2519	43.3662	21.237
FBgn0004108	protein_coding_gene	3L	Nrt	Neurotactin	17.6222	7.37008	15.2017	23.734	35.2318	41.7116	10.6259	18.523	14.8758	23.541	26.1901	86.6985	12.1807	11.8443	19.2185	19.883	63.1348	60.646	13.2624	29.0693	28.5443	12.2266	21.4516	76.6982	14.15	16.4802	33.7256	13.2128	41.8334		8.29996	22.1366	23.0834	19.5133	36.0723	46.174	11.2331	14.87	17.8716	20.5958	16.217	74.4107	18.5625	16.6294	12.1172
FBgn0004110	protein_coding_gene	3R	tin	tinman	179.332	120.648	156.365	67.3536	147.518	176.867	153.707		197.933	64.935	177.446	186.083	200.516	91.4071	187.57	91.5168	157.353	141.407	185.309	282.843		170.803	161.442	118.782	187.853	282.843	282.843	156.835	138.609		179.979	282.843	171.084	165.274	184.128	70.091	148.27	211.491	142.998	124.596	77.7644	216.734	264.575	223.716	251.84
FBgn0004117	protein_coding_gene	3R	Tm2	Tropomyosin 2	32.8709	12.8034	16.2239	14.1554	12.0621	9.38216	35.2075	28.6794	64.7013	24.7597	17.611	16.1699	37.1075	17.3449	83.3251	26.1637	13.8383	22.1445	36.0328	115.29	178.361	6.13926	7.94664	13.3236	67.1701	44.2217	82.4705	34.483	38.2474		47.1497	78.8214	45.4548	25.7931	15.3144	47.797	28.0064	33.3672	49.1265	18.0585	14.1036	17.4784	57.6141	73.2295	55.8724
FBgn0004118	protein_coding_gene	3R	nAChRbeta2	nicotinic Acetylcholine Receptor beta2	47.3539	39.3759	51.1398	13.328	32.1434	46.2556	36.0318	47.3055	73.627	17.7079	48.6042	57.4803	34.9689	62.1587	62.9081	10.5885	51.2316	31.3334	46.3759	112.779	133.875	31.0507	14.5834	34.5184	48.7091	29.1024	104.317	29.5287	22.2854		46.1666	86.4745	69.7563	18.1019	47.4578	33.0733	29.275	63.0514	28.3856	23.3445	16.7552	36.6698	35.0165	39.202	67.0712
FBgn0004132	protein_coding_gene	2R	boca	boca	20.1111	12.0168	15.5021	19.2065	36.7374	54.1326	15.4987	19.9284	11.9485	15.7474	44.0651	44.3329	13.6264	12.8079	17.7562	23.4081	45.463	33.2102	7.73554	21.4665	14.4074	33.8013	25.4387	73.1066	10.1545	33.2186	23.1152	19.093	59.4407		15.3366	39.6147	21.3463	11.4119	67.6712	61.5718	11.2894	34.13	12.5027	23.0487	30.8471	41.4002	19.0747	31.1416	31.7114
FBgn0004133	protein_coding_gene	2R	blow	blown fuse	22.2384	15.8048	58.9498	10.7759	11.1315	11.0126	15.9114	28.7587	45.271	19.809	28.0888	24.451	27.2768	19.2521	58.603	14.1638	13.0485	28.1879	12.928	28.0716	65.3889	9.84834	13.5446	27.5177	53.7738	23.0473	34.2439	13.5768	21.556		17.6035	21.8085	45.8719	22.4391	15.5677	15.6	13.8261	30.907	63.3409	13.2749	19.0632	9.3102	28.2187	53.3176	67.4097
FBgn0004167	protein_coding_gene	3L	kst	karst	7.28696	13.0498	10.6492	8.25805	26.67	39.9682	12.1109	20.4459	24.5864	11.9411	30.1739	30.8459	12.3276	6.84392	12.6093	9.49443	43.392	34.4499	6.95882	57.9591	67.3732	7.92573	25.4631	30.4969	16.1235	28.9237	37.6472	19.8382	29.4066		23.0153	37.3237	27.2318	12.9035	36.4402	38.6584	9.39183	30.3336	16.7899	12.5765	12.5919	37.3455	10.4428	48.8317	30.2948
FBgn0004168	protein_coding_gene	2R	5-HT1A	5-hydroxytryptamine (serotonin) receptor 1A	34.8911	23.3263	49.6103	15.6164	28.5496	15.7077	46.5744	45.2939	70.276	21.8564	26.1009	76.0548	30.5894	20.4035	73.8716	14.3411	58.3093	26.4852	43.9737	87.6299	135.226	20.6049	20.3096	47.513	57.8715	81.6761	85.3307	14.9648	35.183		39.9101	124.577	52.2789	15.2811	35.6231	57.8349	59.8034	64.4661	58.185	19.4504	31.8508	58.7799	43.5993	82.2588	114.499
FBgn0004169	protein_coding_gene	X	up	upheld	44.7903	12.6006	18.1604	13.6574	18.6196	19.3824	38.7759	41.8588	63.6613	30.4374	28.5392	28.6873	34.01	15.9179	82.7054	21.8087	26.1178	33.9015	32.3521	99.995	173.116	11.5548	23.1028	19.4252	73.2837	45.702	81.5354	36.8372	29.5725		50.202	97.8194	32.9503	27.5667	27.4429	55.6963	26.5928	43.381	45.2386	19.877	27.917	35.3283	61.382	86.2843	66.995
FBgn0004170	protein_coding_gene	X	sc	scute		282.843	158.595	264.575			125.219	282.843				282.843		282.843	282.843	185.361	282.843	215.381			237.19	94.9801	154.938	244.949		282.843		282.843			127.553	282.843		194.639		282.843	124.987			282.843		282.843	264.575		282.843
FBgn0004171	protein_coding_gene	3R	Mst98Cb	Male-specific RNA 98Cb	86.7692	259.523	86.8975	8.31621	19.4291	35.9269	211.468	227.004	81.7846	9.24045	13.0758	46.5296	58.4476	221.114	103.755	32.1114	30.2457	51.1712	186.019	128.139	146.843	9.43205	10.7044	25.2598	178.056	106.195	154.015	25.3973	16.7942		55.4765	147.162	161.21	13.803	18.2374	35.4976	78.1864	76.7212	95.2203	12.2431	14.2577	32.1411	176.28	233.224	264.521
FBgn0004172	protein_coding_gene	3R	Mst84Da	Male-specific RNA 84Da	99.4363	255.254	104.067	16.6889	34.3875	53.4592	201.302	203.473	108.231	13.1071	29.8021	47.7434	60.0553	209.797	123.949	32.1245	65.9529	54.7132	173.842	102.671	114.159	16.4062	29.1838	104.133	176.439	171.581	111.794	28.3135	45.2772		54.1615	115.486	134.886	27.0345	55.1235	65.5139	102.896	98.4256	112.25	20.681	18.0051	51.3448	176.453	141.957	258.154
FBgn0004173	protein_coding_gene	3R	Mst84Db	Male-specific RNA 84Db	80.2177	252.015	100.165	10.5159	40.691	59.3242	196.449	234.924	115.363	11.0191	47.3946	50.9749	57.6279	217.425	135.676	28.4503	70.9455	59.3775	177.363	202.66	150.469	8.99632	46.2055	124.98	158.983	123.212	107.417	31.5357	51.2831		79.2163	188.676	166.69	24.084	66.9945	56.9514	109.731	142.691	96.8001	16.4493	17.5869	50.3822	199.365	223.357	261.461
FBgn0004174	protein_coding_gene	3R	Mst84Dc	Male-specific RNA 84Dc	58.4411	246.06	87.8454	18.2027	18.053	53.5219	199.022	218.908	106.547	17.8744	25.3565	48.1815	100.028	229.892	72.0656	28.9655	60.1467	42.2363	179.983	112.047	133.111	19.881	26.8616	108.985	177.89	177.505	124.843	33.544	22.9438		63.0925	150.054	108.118	26.4854	43.8017	37.4436	72.0382	142.25	144.386	21.0024	14.1577	39.8759	111.9	163.781	250.339
FBgn0004175	protein_coding_gene	3R	Mst84Dd	Male-specific RNA 84Dd	97.1756	235.536	102.434	8.5453	41.5395	60.0167	168.396	143.216	156.658	15.5322	53.2617	47.894	145.403	226.738	120.881	28.4394	60.0948	58.4144	154.043	169.188	77.9378	11.3442	49.2138	131.682	210.759	234.856	110.205	21.7466	43.5095		126.271	149.496	199.359	23.5225	62.7984	47.2992	109.689	200.667	75.4818	24.0169	19.1107	49.957	159.603	146.441	257.807
FBgn0004177	protein_coding_gene	2L	mts	microtubule star	4.49347	5.14189	5.76624	4.46226	12.0076	12.0412	4.59005	7.82956	5.42751	9.65271	18.4174	26.39	6.40825	4.83185	9.33719	9.29054	8.78525	13.5021	9.23837	8.44738	12.5561	6.08493	5.38396	8.41452	5.52634	11.582	11.0472	7.90766	19.0317		4.29993	16.7598	9.1162	11.2584	16.4555	7.04167	6.72003	9.80981	8.46028	11.2053	6.58956	16.5815	10.0797	12.6636	6.70345
FBgn0004179	protein_coding_gene	3L	Csp	Cysteine string protein	8.07886	7.50445	7.72089	8.35005	13.8069	18.6967	4.61008	10.6573	11.2508	8.9557	11.1685	18.4014	13.5087	6.27237	4.33156	8.63685	17.8094	16.4575	12.2663	14.755	12.4222	7.19442	14.9651	22.3542	7.44747	29.3395	12.8988	9.10794	10.7055		9.21421	21.476	10.9747	7.68045	10.9713	32.9566	6.47042	18.4015	6.46525	7.21142	12.6808	16.2051	7.67444	9.47739	5.62627
FBgn0004181	protein_coding_gene	2R	Ebp	Ejaculatory bulb protein	53.0989	242.939	76.1735	33.4024	44.3363	28.2773	215.721	137.065	88.4469	22.7504	53.7891	52.2168	67.642	200.296	81.2379	21.1365	46.3686	46.0385	159.278	77.5016	89.771	14.3855	49.8772	32.6332	168.93	64.8144	94.6812	28.9568	40.565		56.7541	82.8931	136.136	11.8292	53.6291	61.9111	76.6418	65.9565	124.614	17.1728	20.8683	36.1937	197.378	183.038	259.762
FBgn0004183	snRNA_gene	3R	snRNA:U1:82Eb	small nuclear RNA U1 at 82Eb	70.3977	97.99	36.0369	126.148	104.36	50.6854	37.616	112.818	72.2328	90.7786	129.805	82.0592	51.873	37.9354	74.7053	96.6802	68.1278	69.2881	44.2601	41.7929	40.4964	108.655	145.634	40.878	57.3388	108.94	64.1254	112.791	193.316		95.5173	101.73	75.5505	127.448	130.311	105.949	49.6317	46.2282	52.4358	117.271	148.22	77.1946	66.3544	106.707	59.2621
FBgn0004185	snRNA_gene	3R	snRNA:U1:95Ca	small nuclear RNA U1 at 95Ca	82.1847	87.5534	51.5385	86.5582	90.8679	85.2488	51.2152	121.979	89.4933	67.9923	107.283	110.755	72.5325	94.997	68.8129	85.9469	118.649	89.7998	81.1798	155.843	95.9599	136.647	109.942	77.1891	56.951	167.002	71.2521	162.95	98.3162		121.503	127.354	75.9226	97.4397	117.31	62.4757	69.5875	144.38	76.2074	95.0031	114.36	58.384	153.303	110.341	85.5436
FBgn0004186	snRNA_gene	3R	snRNA:U1:95Cb	small nuclear RNA U1 at 95Cb	82.7573	86.5826	55.6657	99.6498	102.905	85.4345	46.8895	126.657	87.5768	57.333	102.863	93.4935	73.1213	104.319	67.87	87.5226	118.015	75.3155	80.8138	149.988	104.299	146.624	109.477	81.1337	55.7124	152.923	76.3257	153.196	101.966		114.971	128.952	70.6509	109.603	117.101	66.8107	63.6754	114.879	72.6493	98.4904	104.277	49.7652	156.006	131.576	96.629
FBgn0004187	snRNA_gene	3R	snRNA:U1:95Cc	small nuclear RNA U1 at 95Cc	69.5276	77.2556	34.0386	113.865	104.524	73.5773	58.8247	118.422	90.738	81.766	89.6965	83.7066	63.3144	64.0866	70.6744	101.361	132.334	52.376	50.4539	59.4249	73.145	144.655	190.8	77.9475	62.7986	159.841	73.4921	197.134	104.002		107.38	176.621	69.2555	89.1241	92.4929	73.6554	45.7096	86.159	83.3779	71.8347	78.0329	69.2178	123.624	58.5018	92.8196
FBgn0004188	snRNA_gene	3R	snRNA:U6:96Aa	small nuclear RNA U6 at 96Aa	78.1754	185.563	204.38	131.632	211.974	126.796	140.933	282.843	282.843	93.8188			115.834	185.165	186.464	136.192		186.185	134.791	190.65	133.587	139.407		186.453	93.4994	282.843	282.843	172.949			130.208		264.575	186.018	264.575	185.219	132.859	282.843		72.2961	264.575	282.843	133.662	196.841
FBgn0004189	snRNA_gene	3R	snRNA:U6:96Ab	small nuclear RNA U6 at 96Ab	116.635	159.707	109.635	158.013		264.575	103.544	187.044	97.8927	175.765		282.843	87.1381	282.843		104.509		190.015	78.7909	98.0239	69.5286	107.837	244.949	162.646	55.7058	185.332	147.614	119.435			101.677	232.173		147.346	264.575	207.567	109.536	264.122	177.598	118.1	264.575	282.843	89.3667	255.516	104.999
FBgn0004190	snRNA_gene	3R	snRNA:U6:96Ac	small nuclear RNA U6 at 96Ac	63.4521	175.51	156.875	132.745	264.575	133.213	92.2766	282.843	213.251	126.053	282.843	282.843	135.771	185.203	146.132	87.6135		282.843	81.2606	199.077	282.843	141.116	211.34		90.6702	282.843	227.631	99.7417			101.957	187.145		239.593	264.575	199.217	102.674	193.352	129.415	94.3347	155.678	250.477	73.9525	264.575	185.476
FBgn0004191	snRNA_gene	2L	snRNA:U2:34ABa	small nuclear RNA U2 at 34ABa	87.4877	120.007	75.2901	50.2479	85.1319	62.5491	37.0176	113.636	83.38	74.55	140.968	67.7635	85.8958	78.6213	97.7175	93.4115	93.5309	113.469	65.8582	118.982	88.3021	82.7198	99.6235	72.1167	59.864	123.871	86.5245	79.988	144.213		113.957	124.685	62.7545	119.634	78.1735	82.515	56.4056	116.792	77.4521	28.9236	106.128	99.8154	85.3691	54.2948	105.816
FBgn0004192	snRNA_gene	2L	snRNA:U2:34ABb	small nuclear RNA U2 at 34ABb	85.7159	133.252	78.8878	56.8327	87.3463	62.7469	22.8796	129.899	85.1195	38.5907	110.964	53.2567	77.4458	63.9284	64.9895	64.0701	91.5405	67.825	70.6781	175.934	104.835	98.3317	79.959	72.5074	36.1612	120.872	61.0729	89.0221	55.3893		107.216	106.689	74.6554	96.6187	115.005	70.5424	72.5075	175.413	69.7533	50.4675	70.3807	50.7728	179.19	105.524	109.489
FBgn0004197	protein_coding_gene	3R	Ser	Serrate	78.5006	57.9569	48.0948	12.8185	31.4886	28.4478	57.667	93.91	107.771	19.1287	70.2097	35.5467	80.6714	44.6911	76.4531	27.4435	60.919	40.9901	94.4842	144.648	191.527	17.3911	22.5392	39.0121	104.962	146.551	104.646	26.4599	62.1401		78.698	134.5	89.7448	38.5692	58.7406	60.2514	49.4828	69.0578	88.4745	22.7177	29.2765	22.7788	45.7638	100.333	110.688
FBgn0004198	protein_coding_gene	X	ct	cut	32.311	12.944	45.0887	11.7945	42.1874	31.2014	22.2489	47.8355	41.5086	19.5708	50.9595	30.9092	21.5326	14.6104	47.7384	11.4237	56.5036	43.1293	18.4634	87.0529	127.043	8.71169	41.8714	57.86	52.104	47.4654	79.0945	9.24073	52.9754		31.1446	97.9815	37.4943	10.4333	42.5576	46.0947	20.1939	65.4183	38.171	8.88203	24.9735	37.1763	23.873	100.252	69.4261
FBgn0004227	protein_coding_gene	X	nonA	no on or off transient A	11.1633	5.35277	8.70448	8.76876	20.9311	22.993	6.62532	13.3295	8.70197	12.4895	21.9175	33.6213	11.3339	7.62604	16.5116	5.56466	34.5687	12.8741	14.0622	17.5219	10.3068	10.7886	22.4397	21.3943	9.12168	27.9416	7.50777	9.47081	27.3794		9.64521	15.166	8.94069	11.6087	29.1968	25.9095	11.959	15.0634	8.81019	14.3937	16.8615	28.9068	11.6691	17.8671	9.37656
FBgn0004228	protein_coding_gene	3L	mex1	midgut expression 1	50.0694	21.3617	46.6641	17.7656	24.0665	38.3487	29.2451	48.2006	55.7574	30.6303	46.471	48.9639	48.1254	17.9764	53.2032	13.8181	47.5423	69.0137	40.1598	177.169	176.129	12.4546	24.1423	52.541	59.59	51.9184	102.36	24.0302	47.7675		66.4313	69.5939	83.3445	26.0988	49.5162	33.3709	25.6826	41.9078	87.6728	19.9315	42.7571	53.301	45.0357	55.5958	71.1013
FBgn0004237	protein_coding_gene	3R	Hrb87F	Heterogeneous nuclear ribonucleoprotein at 87F	13.8266	2.83313	9.9992	5.06894	18.9515	14.7642	6.39014	15.9581	9.90981	7.39673	14.7562	11.4433	11.0103	2.85869	9.81126	13.5711	17.7153	28.9695	10.8323	31.1586	26.2818	7.23676	16.5228	15.2087	8.53508	30.3246	29.4961	16.0052	23.9378		6.81559	26.3147	13.4444	10.6717	10.585	29.119	9.50541	18.4617	7.80382	7.07866	12.7043	13.2912	11.8767	15.5571	9.95066
FBgn0004240	protein_coding_gene	2R	Dpt	Diptericin	119.929	119.725	120.355	23.8646	78.7576	115.113	58.212	134.99	81.4576	156.761	176.833	273.042	102.109	154.103	146.229	93.104	235.968	261.028	180.431	164.895	211.737	170.361	66.2654	78.5476	157.212	173.682	142.005	236.782	162.245		232.933	99.0402	220.373	86.0004	75.6666	155.283	24.9502	137.83	120.781	60.3287	172.437	141.614	92.7328	83.216	151.441
FBgn0004242	protein_coding_gene	2L	Syt1	Synaptotagmin 1	29.6023	11.8715	21.9032	16.6382	18.5008	38.4711	34.3168	26.1185	35.9925	19.1551	20.5177	37.4394	24.4252	10.0319	72.7201	10.6665	47.8881	26.0355	22.2579	96.67	129.607	16.0516	26.8945	58.8642	36.6767	37.4045	78.4156	11.047	29.5964		45.2433	96.1779	49.0196	11.3812	25.3207	42.1528	22.3783	38.0714	32.1973	11.1074	12.3252	35.307	38.0276	78.6316	91.1999
FBgn0004244	protein_coding_gene	3L	Rdl	Resistant to dieldrin	34.2699	5.07603	28.9754	13.8606	18.3119	9.31608	22.0159	31.1526	45.2656	16.1668	22.9585	14.1231	23.3046	12.3927	45.6562	10.6802	46.9001	15.1388	23.5689	123.163	147.98	11.1098	21.4476	42.0753	45.5399	32.2503	77.4194	9.45947	27.2344		42.9421	86.5933	56.0402	11.9961	27.4979	37.0313	21.583	37.2886	23.3148	13.5907	17.4589	27.8995	43.75	73.1529	54.6274
FBgn0004359	protein_coding_gene	3R	T48	Transcript 48	17.3849	6.71578	11.3051	17.3041	22.9095	46.2032	11.6019	15.4211	16.2872	16.0486	50.7745	32.5991	9.79775	9.0406	15.0056	15.8615	28.2496	35.6818	5.93236	22.1041	19.0166	20.9815	31.6966	31.2898	13.591	27.7046	24.6069	25.5293	26.3258		15.9689	20.891	12.027	14.9841	34.7907	24.6325	8.44345	15.1388	13.6409	23.004	24.579	19.1821	15.8059	15.7201	21.0457
FBgn0004360	protein_coding_gene	2R	Wnt2	Wnt oncogene analog 2	48.7121	19.4282	34.7441	19.5253	46.8456	44.8112	48.8099	67.2643	64.5601	37.7553	90.0915	21.9554	113.569	74.366	111.108	34.1586	49.5155	29.3501	83.9634	73.3926	69.517	21.2129	71.9946	32.401	127.763	78.9788	122.447	80.8323	84.183		58.0357	177.465	40.4889	33.6745	57.0562	34.2042	65.4254	50.7162	40.8731	27.7457	39.043	35.3374	73.2422	37.1334	67.985
FBgn0004362	protein_coding_gene	2R	HmgD	High mobility group protein D	7.84385	10.0461	7.66052	52.7059	27.1872	51.224	11.9216	9.16118	11.7233	54.8252	26.8735	21.4706	13.4191	8.16817	17.8868	29.0109	25.2429	14.2991	10.1706	41.6031	39.9812	19.2712	22.3551	10.0113	12.1927	11.5535	32.1869	43.7552	24.9079		12.4804	32.7904	18.587	18.1884	60.4452	27.5067	8.28022	15.4106	8.01369	30.158	17.288	35.7733	12.8414	28.4626	14.581
FBgn0004363	protein_coding_gene	2L	porin	porin	5.8202	4.8839	10.3143	3.99373	21.9131	23.0716	7.69682	8.43076	8.44253	8.60157	23.347	10.9669	7.5698	8.43803	8.45823	14.1943	37.6623	26.2176	14.1294	9.73488	13.9495	5.15729	33.8738	34.4937	6.96647	13.4393	23.2436	10.7362	50.8779		12.1208	19.3161	12.269	17.6116	26.5992	19.2444	8.26547	7.93529	7.88239	13.2461	13.7744	17.828	9.77789	18.7093	14.0882
FBgn0004364	protein_coding_gene	2R	18w	18 wheeler	26.8207	10.6868	41.6064	17.7111	34.1314	61.8958	17.0012	24.0702	37.6856	16.8935	29.6371	18.2682	34.4777	16.1465	54.6285	17.1779	46.9228	36.8416	27.0134	76.8108	125.138	7.74854	24.9951	32.2844	51.2657	30.2081	44.1268	20.6089	29.5078		12.4209	36.3034	20.8117	15.5682	38.3487	35.4776	20.1192	46.4693	43.3886	9.14306	34.3187	31.0495	30.5024	43.0233	70.1713
FBgn0004367	protein_coding_gene	X	mei-41	meiotic 41	13.8537	16.6538	8.44454	28.661	40.8172	63.3711	16.3251	14.3706	17.1052	22.3505	33.6679	21.327	10.5793	9.97101	17.7375	26.8662	42.9347	33.5262	14.7198	34.566	37.0048	31.7081	55.3442	44.4753	15.8085	25.0836	40.2866	36.7874	58.0076		10.7881	19.4984	33.981	37.9508	37.2521	33.997	7.36105	23.709	13.9222	31.6659	18.4385	26.4612	17.3867	18.7864	22.8844
FBgn0004368	protein_coding_gene	X	Ptp4E	Protein tyrosine phosphatase 4E	6.61863	9.81333	12.0951	11.8625	21.5422	32.9046	9.02016	13.0562	5.71285	6.78864	12.6191	28.5068	6.15568	4.56865	7.74276	9.57534	37.7318	18.5903	6.54252	16.7772	17.9616	13.468	10.0659	21.1028	6.42992	21.2677	17.3301	16.4827	24.6922		4.92227	8.38957	9.25897	17.4213	29.5314	29.8652	5.33897	18.3722	6.59351	8.69564	15.9706	26.1665	6.09919	14.7266	9.09133
FBgn0004369	protein_coding_gene	3R	Ptp99A	Protein tyrosine phosphatase 99A	9.86411	9.13549	10.6674	6.18088	20.317	31.1139	6.91108	13.125	13.1113	5.06803	31.543	21.7965	7.69451	3.31645	10.7046	13.5345	43.0017	33.9427	8.53856	32.1678	30.4059	5.12938	24.1885	49.1334	12.674	20.3377	25.6036	10.4805	27.1141		11.4672	32.5914	19.9808	7.84793	31.7705	38.1293	7.5732	27.9771	14.5301	5.99377	12.5797	37.5777	13.7957	35.7966	25.2094
FBgn0004370	protein_coding_gene	X	Ptp10D	Protein tyrosine phosphatase 10D	3.78184	14.7342	15.9491	6.55764	18.6613	18.8836	6.06576	9.47327	9.81407	9.00765	18.046	21.997	8.7021	6.47772	10.047	10.4138	37.1952	26.1231	4.77373	19.8932	12.4303	6.81384	8.79122	24.0634	7.28766	16.8943	9.84147	3.52637	27.0051		8.11879	12.9273	10.7163	18.0634	28.6207	34.1996	6.10782	27.2013	9.97657	9.77503	10.2415	12.1755	5.55066	14.9783	17.5045
FBgn0004372	protein_coding_gene	3L	aly	always early	282.843	209.879	158.021	16.5939	25.5599	23.4239			185.336	13.7857	65.4997	62.1194	191.886	145.423	282.843	34.8643	62.9297	76.3122	164.707	282.843	282.843	38.2294	33.6812	87.41	247.553	185.204	282.843	34.6178	34.4346				264.575	41.7859	50.7524	50.9312	189.165	282.843	264.575	22.0625	38.1636	31.9226	178.044	264.575	282.843
FBgn0004373	protein_coding_gene	3L	fwd	four wheel drive	5.1203	6.64977	14.437	5.12594	12.1729	15.4331	10.7733	12.5464	14.9552	7.84171	12.3743	12.3676	6.98627	5.91138	10.1092	12.6682	21.6994	18.7531	10.7872	18.9851	18.2387	4.66035	16.2669	25.1797	12.0804	28.0724	25.3185	4.9483	24.0163		6.86388	17.2637	3.69964	11.2058	17.7452	35.8706	5.09231	17.7789	7.9215	9.71466	6.18533	9.9043	11.2683	12.4261	12.6729
FBgn0004374	protein_coding_gene	2L	neb	nebbish	26.784	22.0544	15.2549	16.9661	20.3046	42.7189	16.0803	14.2868	20.7743	11.5326	11.2831	37.8079	17.4288	11.7163	17.1384	36.0817	47.6586	59.7479	15.8118	36.5452	41.3033	9.535	17.5553	35.5712	22.0715	18.3797	51.2988	25.4326	43.6076		9.98856	24.805	29.0578	17.8512	24.6178	14.8244	13.2733	21.8246	19.1137	12.9181	19.993	31.3049	26.8439	39.8796	15.0848
FBgn0004378	protein_coding_gene	3L	Klp61F	Kinesin-like protein at 61F	17.7243	5.84043	10.6785	55.5547	41.0854	42.491	13.7942	14.3703	17.3706	13.9367	37.8349	33.9438	17.5788	9.32479	22.6099	34.3056	45.1312	60.1248	17.6813	41.6668	41.7381	14.9398	28.8416	63.9467	20.3579	24.2603	61.6511	38.191	57.6891		10.0464	26.8035	32.7715	49.0432	41.0174	47.1315	6.9492	9.91891	10.8887	32.6655	25.6818	29.3423	24.8081	34.6283	9.91488
FBgn0004379	protein_coding_gene	3L	Klp67A	Kinesin-like protein at 67A	12.967	8.38467	15.4129	25.8748	25.0688	41.3796	16.5026	16.4768	20.8923	16.0094	20.4887	29.4904	14.8476	9.7999	17.5826	35.6549	36.8901	68.5239	12.8979	44.9911	43.0954	14.4419	25.7854	30.7191	20.4561	21.8156	60.9696	22.8143	20.8663		9.79509	41.2881	40.3571	22.1006	27.5876	45.4703	7.9644	20.5939	11.0933	16.5509	21.9988	26.7028	20.2027	45.5602	21.4148
FBgn0004380	protein_coding_gene	3L	Klp64D	Kinesin-like protein at 64D	10.6112	9.87635	13.2746	19.4192	27.3064	10.1091	10.7916	17.4661	15.0389	14.2604	20.8884	51.9265	12.3644	7.41732	17.264	11.4454	37.2129	19.5334	13.6386	19.7295	22.4442	12.6268	26.2974	33.0514	18.905	16.8023	40.4788	21.3404	44.8795		8.7489	28.824	12.1605	14.9518	28.2359	15.3726	10.1121	26.9488	8.93128	20.346	14.1968	13.1484	18.8415	31.017	22.441
FBgn0004381	protein_coding_gene	3L	Klp68D	Kinesin-like protein at 68D	12.1366	7.26479	8.80503	11.5981	19.122	40.1779	9.34536	12.4549	13.338	15.7442	23.043	80.6135	12.9524	8.74945	14.6086	13.8676	28.0763	29.2893	13.1471	28.428	32.6566	21.5741	19.171	32.2653	11.6339	14.0238	41.2281	15.056	22.2246		12.4713	22.03	11.2419	10.0823	25.0735	12.4148	9.54679	6.81767	11.2843	12.9782	17.2587	31.0706	14.3448	33.4593	18.062
FBgn0004387	protein_coding_gene	3R	Klp98A	Kinesin-like protein at 98A	5.27669	7.78012	10.5769	7.81497	11.7096	20.4541	8.82341	6.44807	6.6888	6.50738	12.8612	11.5927	7.10285	6.9573	12.6105	8.6122	32.0726	18.1715	10.6592	17.3729	12.2755	9.6461	14.901	25.8666	13.0144	17.6695	27.1372	13.9981	16.98		6.68855	16.1647	14.8659	8.0311	30.4075	16.4237	7.67781	11.0467	4.32692	8.46308	22.6253	20.3401	13.662	15.0146	6.058
FBgn0004389	protein_coding_gene	3R	bnk	bottleneck		282.843	244.949	264.575	197.323	130.937				178.134	282.843	190.906			282.843	282.843		282.843			282.843		244.949	244.949	111.457	187.804	108.217	150.898	185.274			282.843	264.575	209.239		221.017					125.182
FBgn0004390	protein_coding_gene	3L	RasGAP1	Ras GTPase activating protein 1	9.01713	6.81804	8.67948	6.33819	29.28	52.4519	11.0764	15.0118	10.6205	11.0317	47.606	29.1256	9.21557	6.58524	9.71743	13.6756	50.4499	33.853	10.5356	30.5966	26.8255	16.132	43.6083	53.0076	14.0608	34.53	26.015	13.1115	49.7136		8.99866	28.6986	18.6271	10.8392	41.6476	40.4456	4.65999	23.821	5.20694	14.2379	21.7066	41.4481	17.0798	21.6873	12.1295
FBgn0004391	protein_coding_gene	X	shtd	shattered	12.7279	7.48761	10.8527	17.0117	13.5312	22.8599	13.0217	9.80217	9.2814	19.9452	34.7453	23.9303	9.99262	7.88891	8.75716	17.5425	29.1866	23.128	9.42287	35.9452	38.3451	12.6276	20.4651	24.8423	15.6724	32.3585	42.7022	15.8025	38.0534		7.85834	22.4877	24.0049	13.4334	28.3436	20.9024	9.17659	17.0216	12.2532	6.32004	10.9115	8.91112	21.3871	18.5787	8.53511
FBgn0004394	protein_coding_gene	2L	pdm2	POU domain protein 2	54.3055	63.0466	63.4275	23.8891	53.8515	51.1401	63.9541	54.9775	93.3579	69.974	78.3344	47.7281	62.3537	40.2089	74.3055	26.7924	99.0882	86.9457	44.7025	129.535	150.653	20.0226	39.3682	62.3041	65.4828	87.1053	94.4922	33.152	78.1626		45.2313	74.4284	49.5533	13.4981	68.4992	62.9439	38.7809	89.1258	89.4402	30.6785	42.4211	49.7797	35.912	55.8583	88.0253
FBgn0004395	protein_coding_gene	3R	unk	unkempt	9.10141	10.8193	8.93997	11.8883	10.5196	25.2108	10.6917	12.3938	9.21198	9.54545	31.8899	45.4628	8.15066	9.7226	7.62832	9.11278	40.5611	26.2061	9.43616	17.0848	18.4594	11.2618	33.1858	38.1655	12.4419	9.97254	24.7153	14.5362	36.6706		9.58042	21.0121	16.0371	29.4876	11.4648	25.531	8.38859	6.22479	9.89854	17.1644	35.7466	28.9509	5.5372	8.98377	10.7875
FBgn0004396	protein_coding_gene	3L	CrebA	Cyclic-AMP response element binding protein A	47.4709	18.3566	45.9611	16.7384	44.5181	15.8714	32.0258	34.5703	40.4505	9.41785	25.5484	8.41728	41.2047	19.2167	51.5818	11.8704	38.1226	16.4076	30.7068	100.647	146.886	7.99395	31.1938	24.5508	61.9196	32.7846	63.2456	14.7779	40.9784		22.6577	24.2362	10.4275	18.7549	37.9524	26.942	21.4718	37.7832	33.33	9.62493	27.3467	19.7411	29.5809	68.5772	49.5895
FBgn0004397	protein_coding_gene	X	Vinc	Vinculin	4.53633	7.83023	6.6137	9.13314	12.3445	33.0159	6.91085	11.1501	4.21651	5.15273	14.2748	36.6006	7.04462	3.11122	10.6449	11.3875	22.3897	30.3617	7.36468	15.1802	9.00245	12.3941	15.7728	23.6076	11.8895	18.2904	11.6576	13.2681	15.7161		8.69342	21.9272	19.1654	16.0054	22.6347	43.3597	3.20081	19.6775	8.86948	8.64529	8.47469	19.7011	6.39898	17.0596	9.93886
FBgn0004400	protein_coding_gene	2R	rhi	rhino	13.0693	15.3303	11.75	137.416	84.4997	52.0501	11.3556	17.8533	16.3175	74.2996	68.4821	86.5985	14.0272	8.92436	12.9422	42.1119	87.3252	73.8201	16.829	44.73	40.859	65.4236	47.3858	91.6999	19.0916	14.2559	30.8641	87.7571	113.697		17.4562	38.5529	24.988	76.6596	135.068	74.8266	5.43183	24.4411	8.09061	48.1354	70.6891	85.512	14.892	29.9058	26.5015
FBgn0004401	protein_coding_gene	3L	Pep	Protein on ecdysone puffs	5.61262	4.27803	5.60754	7.39561	12.6967	15.8144	9.49507	9.6712	11.4792	6.60278	15.4249	40.6097	6.38786	4.35593	14.3125	6.37291	14.6085	11.968	5.38916	23.5726	23.5978	9.73968	5.62355	38.2574	12.3436	16.3558	21.7958	9.26588	16.4028		3.67935	11.8685	14.5282	10.161	15.4166	22.6394	4.7365	7.31706	11.4513	9.86598	7.53701	16.7074	13.6665	15.5045	4.76478
FBgn0004403	protein_coding_gene	X	RpS14a	Ribosomal protein S14a	14.5944	17.0153	19.2333	24.4557	36.7959	43.5999	13.5318	21.4428	18.9068	13.8166	39.8778	38.7736	25.7977	13.0898	19.5349	25.2802	54.628	42.4901	27.4278	39.2833	46.2929	13.1936	63.3251	91.5422	15.6665	33.2248	27.4939	18.4177	56.0023		18.4679	13.8687	15.782	23.0814	54.3867	55.4902	20.6853	28.4025	18.6036	20.8275	21.8182	33.9395	21.6526	36.6004	19.4421
FBgn0004404	protein_coding_gene	X	RpS14b	Ribosomal protein S14b	13.648	14.1739	15.5944	9.38011	16.1439	32.5865	22.0779	17.7184	16.8034	15.717	31.2703	42.7567	11.6254	11.1719	23.5257	14.4712	35.9448	30.8325	23.1255	32.1956	40.4852	12.3595	36.4532	70.5403	13.2454	23.4635	36.4787	12.8664	50.9704		11.1606	17.1428	12.145	16.3261	37.5793	42.2285	13.6656	12.209	20.7345	17.077	13.8658	26.7267	28.4358	25.4098	28.0274
FBgn0004406	protein_coding_gene	2L	tam	tamas	13.7925	12.5984	11.8541	44.332	32.6396	47.4985	11.92	8.0546	16.794	16.9678	33.9461	26.5144	12.6556	9.44302	22.3381	20.0577	22.1672	43.7885	6.63517	33.9419	35.5805	25.0685	25.8019	40.634	14.2997	21.3213	34.4284	15.0681	58.3436		9.73932	19.1158	28.3694	25.9988	57.0513	40.5924	8.54028	23.9463	9.53593	13.6814	13.4023	18.9476	14.9026	26.5153	17.0822
FBgn0004414	protein_coding_gene	3L	msopa	male-specific opa containing gene	68.7229	246.29	87.4314	70.0376	21.5622	50.5863	152.569	124.264	182.765	27.4248	24.2369	39.1018	72.3569	209.88	140.017	35.4709	29.5599	74.4853	165.028	81.4319	94.1167	50.8299	30.6724	68.5618	124.632	152.876	127.672	45.7182	61.7826		68.6427	103.082	115.364	33.0337	31.4303	49.0625	103.581	119.585	134.527	54.0191	37.0377	64.4318	222.763	243.913	217.327
FBgn0004419	protein_coding_gene	2L	me31B	maternal expression at 31B	9.49166	15.7406	11.3423	51.7807	25.5777	49.2948	5.37081	16.1249	17.0805	46.7904	24.1346	26.0022	12.0956	8.63267	12.5907	37.7381	35.2216	23.4476	12.8538	43.337	39.4975	4.46364	12.2929	31.8811	12.8422	15.9637	47.7203	35.198	39.2543		9.82428	40.4885	51.5897	31.9965	22.0362	31.0738	8.90294	21.2061	11.2277	30.2752	16.756	27.3161	13.7411	27.9405	17.9577
FBgn0004425	protein_coding_gene	3L	LysB	Lysozyme B	34.1046	51.4904	22.8492	62.5549	31.4764	74.5966	40.9262	68.8867	81.4551	32.6162	30.9104	56.3255	39.3559	35.7442	63.6604	24.3615	47.253	56.366	59.4372	149.343	159.731	25.5434	55.6403	43.8753	49.8085	54.6348	39.2318	39.9732	34.6134		40.9601	85.6423	60.8161	82.8456	51.634	79.5432	99.6283	102.464	79.0273	36.5681	34.2783	62.1876	59.0225	66.9181	114.368
FBgn0004426	pseudogene_attribute	3L	LysC	Lysozyme C	31.9928	60.7187	41.3428	82.4621	34.4547	59.0777	34.8349	73.4478	87.2015	35.1311	42.2888	58.5471	53.7429	53.0805	83.479	58.3955	67.1155	91.1381	126.211	182.295	156.999	34.0843	75.3615	83.8915	249.953	146.443	176.117	70.6275	193.485		52.8348	78.9663	84.3215	110.184	34.6246	94.9127	282.843	188.047	264.575	192.084	139.018	190.015	67.4648	107.32	146.568
FBgn0004427	protein_coding_gene	3L	LysD	Lysozyme D	41.1907	41.7764	20.6867	53.0089	31.9729	66.7985	37.6205	52.6736	85.3873	32.0376	31.7014	54.5376	39.6655	36.8192	63.9135	17.1614	38.257	52.7289	40.0388	145.354	157.722	29.6373	68.5247	19.3417	81.6362	56.5347	72.8592	33.535	32.1122		47.511	75.8783	61.4725	77.0401	48.161	80.5204	47.4858	57.1056	83.9194	139.115	49.3686	61.2939	64.48	62.7848	108.749
FBgn0004428	protein_coding_gene	3L	LysE	Lysozyme E	33.7043	45.1822	87.8643	71.6231	34.3032	57.7205	38.635	57.1214	81.7286	24.318	36.3608	54.6259	66.981	48.2833	72.8934	21.435	95.9341	62.8873	58.2166	144.49	140.003	27.3069	68.9131	29.3371	51.2547	76.104	34.3813	29.6279	48.1476		42.9703	82.5736	71.4785	64.2193	38.9991	78.8717	55.0495	82.2939	65.5462	14.642	35.5083	58.2382	73.5444	60.2986	118.981
FBgn0004429	protein_coding_gene	3L	LysP	Lysozyme P	37.9629	22.1868	55.661	37.5902	38.2392	37.7733	23.3009	29.379	52.3866	22.8976	28.3894	59.6394	54.7999	27.0185	92.7235	43.0908	76.8068	52.1662	81.5684	148.008	101.517	68.1432	103.321	65.5116	45.4972	82.1185	101.787	34.6232	46.7622		88.2947	78.4586	38.8003	71.8397	49.7295	86.48	50.6237	36.9705	98.5817	52.6459	31.5432	45.5972	46.306	29.7063	69.1343
FBgn0004430	protein_coding_gene	3L	LysS	Lysozyme S	282.843	144.169		83.9942	63.5437	151.545	282.843	282.843	190.979	126.524	282.843	107.459		282.843		109.793	150.205	113.963	282.843			77.8897	211.34	171.018			193.006	94.8946				282.843	124.962	92.2566	235.963	132.945	183.295	160.511	264.575	126.757	107.096	119.008	264.575
FBgn0004431	protein_coding_gene	3L	LysX	Lysozyme X	55.2893	120.218	94.1877	65.7879	85.7959	103.779	48.8471	49.586	68.5888	35.9018	130.231	119.204	145.208	187.647	282.843	282.843		171.069	95.3682	162.347	268.086	40.5202	90.2995	96.3176	247.316	166.518	213.219	129.296	67.1986		69.1531	140.135	191.823	58.4145	120.163	119.998	53.2335	69.8764	87.1111	30.0083	56.2819	79.9993	75.4234	105.432	89.2737
FBgn0004432	protein_coding_gene	X	Cyp1	Cyclophilin 1	5.11818	7.89673	4.26969	6.4341	27.272	19.7439	7.91925	10.0033	10.3081	12.4486	27.5368	22.9813	5.43163	4.28066	12.355	17.4381	33.5525	30.9037	8.73229	10.7804	8.13602	5.86465	35.3331	37.483	5.01024	17.4727	14.9636	8.1527	40.5766		9.85615	19.2267	13.0047	14.4614	23.7587	36.4789	5.23512	10.3847	12.3108	11.5552	12.4085	19.1902	6.6405	23.3558	17.0016
FBgn0004435	protein_coding_gene	2R	Galphaq	G protein alpha q subunit	36.8141	18.6025	32.7489	14.8662	18.349	34.9983	25.7138	32.0796	31.2881	14.1071	22.1756	43.7054	29.3574	11.1458	53.8515	12.3127	29.4833	13.5437	17.0443	98.5846	132.388	18.2727	23.8671	22.852	53.1057	37.0455	79.4144	14.3722	12.856		35.0112	70.9973	43.7602	15.9914	37.1013	20.7905	17.4036	25.2672	20.5117	11.1417	16.4148	30.3301	32.262	49.82	57.5849
FBgn0004436	protein_coding_gene	3R	Ubc6	Ubiquitin conjugating enzyme 6	6.39904	8.89887	5.89252	10.8564	15.6442	17.0225	6.23483	4.4331	10.5865	6.36544	15.4958	13.8591	7.38994	3.64592	10.0306	7.18538	6.3896	8.94295	8.85457	69.5161	83.5103	8.32704	17.4917	23.5582	7.39112	7.17719	17.8362	6.98648	16.5853		6.13346	12.3385	21.3966	6.46825	20.5594	11.7641	4.29121	9.51451	13.3314	6.60112	9.98574	15.8901	7.44337	11.3338	7.50443
FBgn0004449	protein_coding_gene	3L	Ten-m	Tenascin major	9.76093	13.2557	15.6008	11.9707	31.9395	49.6967	10.7381	21.891	13.313	5.82056	34.3674	49.4192	5.38551	6.64842	13.6261	14.8702	51.165	36.7961	5.15407	39.2885	44.0443	11.7203	31.5743	52.2625	24.3873	28.4429	53.1916	27.9984	33.4638		7.80453	33.5744	24.5107	29.2584	35.5442	57.5957	6.17532	29.875	9.60536	10.6071	24.7753	42.1261	7.8931	40.8166	26.9697
FBgn0004456	protein_coding_gene	X	mew	multiple edematous wings	33.2184	7.09834	44.7691	12.3504	27.2114	42.7719	19.8127	22.9718	32.6729	16.8254	16.7153	20.7512	33.2896	10.7266	62.8083	15.2983	15.9091	32.6211	18.5449	57.0966	116.443	15.5074	24.6216	38.9676	66.4695	26.8679	60.7726	16.2622	23.7788		20.7227	67.415	16.8849	15.1826	31.4384	23.5142	20.31	42.7615	44.5277	6.78192	12.6086	31.4911	40.7978	44.3591	49.4395
FBgn0004462	protein_coding_gene	X	S6KL	S6 Kinase Like	9.64989	6.06146	6.75865	9.52547	31.0666	28.0159	8.86306	12.117	9.17898	10.5293	29.3748	22.1534	5.72342	7.02784	7.01513	15.7222	23.2373	28.3381	7.58843	19.0144	23.9019	5.61243	13.8451	55.2886	11.2425	11.4243	25.7581	19.2102	37.014		12.9765	16.3363	25.9287	7.58668	18.2899	32.5002	5.3265	14.0923	6.8188	13.4345	8.70066	27.1786	5.84747	14.5292	9.89281
FBgn0004463	protein_coding_gene	2R	RpIII128	RNA polymerase III 128kD subunit	15.9097	14.1638	12.1389	18.3317	35.004	59.2843	9.76878	13.781	18.4526	18.5019	39.4021	52.4369	10.313	7.89558	7.75463	13.408	24.5485	36.0414	15.662	20.1621	32.8011	26.1648	36.7983	41.8905	18.3967	14.3028	25.9332	25.1393	31.8513		11.5574	23.0847	22.369	13.2917	43.2767	14.7499	13.7394	10.8342	18.7349	21.9338	22.6496	30.2996	7.21695	35.3739	9.98431
FBgn0004465	protein_coding_gene	3L	Su(P)	Suppressor of ref(2)P sterility	7.85883	9.50064	11.0027	17.7256	45.4711	17.3267	7.42749	12.7643	16.4446	14.1515	26.7257	26.704	6.85172	8.58006	19.3605	7.54124	44.8181	24.2542	7.5751	16.1427	9.20066	15.2644	18.6496	36.181	9.17696	21.8992	16.0949	10.1296	59.5328		11.997	21.2759	18.0463	10.2071	47.1389	31.9028	8.66493	20.3628	23.4241	19.7754	23.8691	26.348	9.99968	26.3936	15.9368
FBgn0004507	protein_coding_gene	2L	GlyP	Glycogen phosphorylase	9.76373	13.0626	11.4458	13.199	15.527	34.3767	15.3853	7.24703	19.229	8.45383	24.6278	33.0385	4.70506	10.4012	13.85	22.751	23.0119	41.9727	4.4188	23.4481	50.3329	8.1687	7.64919	26.8228	2.83902	15.0114	29.7543	23.2585	33.3454		9.10615	16.9476	20.3599	17.9675	24.4928	59.8601	5.79188	14.6768	6.93399	15.4491	15.468	52.4386	6.63658	8.75976	11.1605
FBgn0004509	protein_coding_gene	3R	Fur1	Furin 1	7.47789	6.15957	8.32087	4.21301	21.3718	32.3856	4.60527	9.18635	9.30455	6.44177	19.8622	17.2541	7.75219	6.28968	8.33019	16.2781	29.1794	33.5755	6.48408	13.5998	19.0427	7.00035	33.7855	34.394	8.83736	15.462	19.0143	9.15187	18.1771		8.18581	21.6417	9.04862	8.2629	31.5827	22.4879	9.2456	14.7357	7.064	4.98995	21.3209	33.9935	6.63183	16.7957	15.8237
FBgn0004510	protein_coding_gene	3R	Ets97D	Ets at 97D	10.2145	3.52465	10.9939	20.8697	39.7691	31.8203	10.4355	19.0726	12.3463	27.5316	27.1827	34.1804	7.33094	8.34172	7.50943	18.3699	60.5473	29.7485	10.2393	32.7912	34.3016	19.7842	28.453	25.6712	13.9286	18.8916	34.8762	18.9561	33.1918		10.3004	37.2485	31.5781	16.8257	35.7301	35.733	4.53786	6.20075	9.88633	17.4028	26.7189	50.4646	12.7456	30.4829	18.8072
FBgn0004511	protein_coding_gene	X	dy	dusky	146.974	97.0352	112.741	134.676	141.112	264.575	76.0949	88.6171	187.073	264.575	282.843	282.843	94.2749	58.971	137.323	101.141	101.983	111.592	167.548	128.71	228.209	85.5733	174.74	175.833	49.5532	145.686	113.426	66.9686	136.562		144.645	96.0854	74.2071	110.294	146.593	116.579	160.457	212.869	79.0055	73.7422	76.7433	79.7283	78.7225	183.871	149.934
FBgn0004512	protein_coding_gene	2R	Mdr49	Multi drug resistance 49	17.477	22.2551	44.9911	7.52683	27.7823	21.9546	23.0681	37.2632	50.6384	23.1514	20.1196	30.8904	30.6347	20.2122	61.1248	14.1554	21.0357	24.0409	40.2105	180.593	223.334	12.0189	16.543	49.6105	69.1727	33.4709	101.013	14.1207	15.4027		42.389	93.2528	48.877	9.96916	22.1439	24.5489	19.2686	31.1166	56.6591	11.3636	18.1076	20.3686	28.1706	44.7506	76.4296
FBgn0004513	protein_coding_gene	3L	Mdr65	Multi drug resistance 65	29.8828	26.6416	34.2972	13.2738	17.8215	98.551	23.4748	46.5748	53.6583	20.5363	31.2016	14.8029	33.7144	32.3718	45.3005	33.3903	56.1401	37.889	46.9566	113.65	149.999	23.6159	57.2684	55.3523	63.15	73.2364	79.1181	28.4021	34.8094		41.6641	68.5984	57.3235	45.8893	37.8894	60.7451	36.5958	56.9174	36.8737	19.1121	34.8443	75.2573	43.2351	92.0999	95.0017
FBgn0004514	protein_coding_gene	3L	Oct-TyrR	Octopamine-Tyramine receptor	39.5949	20.551	38.9209	28.3199	46.3232	69.6803	30.2803	46.1077	104.613	35.3936	48.6439	62.7916	50.2422	53.4437	134.999	33.329	52.5731	65.4839	84.1141	110.902	129.326	36.9479	7.38502	81.4992	55.2993	52.6088	96.0666	25.7322	37.7848		83.4097	156.537	49.5281	24.8598	39.5242	47.2009	45.4457	40.194	57.7886	40.9134	27.6885	98.258	51.1116	84.5269	125.885
FBgn0004516	protein_coding_gene	3L	Gad1	Glutamic acid decarboxylase 1	31.5939	18.5205	38.4656	11.3658	10.5457	39.7214	32.3069	28.24	61.7006	19.109	16.9877	91.7498	29.4992	11.5833	98.6186	11.7943	24.0563	15.2776	40.713	100.306	131.624	10.4235	12.371	41.0912	43.7318	36.523	86.0283	18.1436	21.1878		39.5459	85.3417	68.9592	10.0841	16.3249	36.7287	25.3236	25.3891	21.549	14.9081	7.70916	45.6393	45.4941	62.2651	121.303
FBgn0004552	protein_coding_gene	3L	Akh	Adipokinetic hormone	104.413	79.3519	139.753	111.752	70.8136	175.656	100.396	88.5677	242.889	74.0475	61.2477	102.072	102.567	59.2147	193.9	73.644	94.1423	135.697	109.768	153.989	208.243	78.5527	65.4041	111.729	90.4265	80.2297	140.088	54.7981	116.519		102.32	88.1332	69.4626	69.8252	120.442	119.808	129.812	180.879	104.894	114.874	88.7877	99.776	38.7106	108.478	178.565
FBgn0004554	protein_coding_gene	3R	Edg91	Ecdysone-dependent gene 91	113.133	143.117	207.111	64.3291	153.993	156.199	149.809	165.905	182.408	195.334	199.094	271.097	188.715	113.18	116.279	109.051	158.801	259.147	163.928	282.843	128.223	189.413		171.521	282.843	171.531	170.262	64.6594	207.233		112.465	282.843		144.019		282.843	125.247	282.843	188.7	92.4712	126.585	200.227	171.789	219.556
FBgn0004556	protein_coding_gene	3L	Dbp73D	Dead box protein 73D	7.58821	8.59835	13.3351	30.414	28.8247	95.6268	6.74213	8.17641	11.0677	31.6834	56.418	86.377	9.34219	7.85929	8.47294	19.5165	60.8756	45.9538	6.76453	41.8661	35.769	20.8438	19.0973	22.0739	11.5987	16.9888	29.3558	25.84	71.364		11.5676	21.1557	37.6054	24.0199	42.4137	31.9283	12.7026	13.088	11.254	17.7572	26.3661	27.1897	5.87946	27.2513	21.1157
FBgn0004567	protein_coding_gene	2L	slp2	sloppy paired 2	136.024	108.774	136.987	64.8688	73.5265	153.883	76.8628	118.975	173.9	61.7312	109.208	89.8264	122.867	131.271	116.045	49.2348	110.207	50.7131	79.0428	183.866	157.305	35.8058	61.7899	123.226	109.958	153.842	155.959	29.1341	106.457		134.275	135.835	94.0156	60.4872	88.2474	76.2804	93.1252	142.618	79.0624	38.9836	38.834	107.252	86.6462	136.222	175.443
FBgn0004569	protein_coding_gene	3L	aos	argos	48.206	28.5801	31.4582	23.5131	21.0496	58.6599	24.6357	22.9987	28.9025	23.7744	21.1538	85.6018	22.5421	13.356	17.2462	16.3683	36.1262	30.6589	14.6685	33.5816	60.5464	39.8136	38.9987	65.3431	30.6819	35.8953	30.1451	17.1539	34.8854		32.1153	35.645	64.2442	22.2312	26.7741	40.375	24.5722	32.0623	22.7587	19.5984	54.0906	50.1102	30.4436	51.9777	49.1899
FBgn0004573	protein_coding_gene	3R	5-HT7	5-hydroxytryptamine (serotonin) receptor 7	39.2194	40.7684	27.8508	27.6053	29.26	33.3163	28.1706	57.655	73.4518	19.0628	59.8497	30.3641	47.7401	35.3267	110.182	16.4359	70.8644	32.1187	34.0324	150.042	122.084	18.5664	29.1858	54.5411	36.5533	39.819	86.814	19.4898	31.0231		76.1273	106.47	35.5941	26.494	28.3583	10.8877	53.2711	64.5639	60.9039	16.7715	43.2084	46.0804	48.8354	100.904	109.838
FBgn0004574	protein_coding_gene	3L	Rop	Ras opposite	8.78306	7.75014	6.36045	10.1919	16.9642	28.7	5.5955	5.92791	5.34476	7.89319	15.1708	48.253	6.86354	8.50081	10.1017	5.15919	22.9642	12.6435	8.97977	30.5193	21.1799	12.7716	11.6908	16.0798	7.67597	14.0036	21.2603	13.7211	21.781		9.46226	9.4375	37.2103	6.76627	7.8164	24.2918	7.38531	14.2431	10.6178	8.09038	12.588	24.3505	6.02035	23.3833	5.21791
FBgn0004575	protein_coding_gene	3R	Syn	Synapsin	36.8689	13.3707	30.4328	11.0909	20.2172	48.6172	27.7184	21.5326	52.7578	21.7014	19.1038	54.0092	36.5856	15.7003	70.4563	10.4505	50.2776	23.7587	21.9216	105.667	127.966	15.8076	26.462	50.0409	44.9661	29.6208	87.454	12.7601	26.5661		46.7518	117.844	59.6424	15.4481	26.5461	46.6717	16.3059	40.6844	38.253	13.6641	14.5416	58.6478	43.6079	95.5735	115.642
FBgn0004577	protein_coding_gene	3R	Pxd	Peroxidase	110.34	101.361	133.532	114.151	179.702	155.199	94.9036	163.053	161.724	154.164		206.951	105.785	102.035	108.232	121.384	186.867	116.434	93.011	157.759	216.571	79.3252	156.27	84.2793	76.3187	106.634	146.951	161.699	166.647		116.344	242.408	110.409	97.2342	133.382	90.3735		282.843	133.496	187.81	114.39	282.843	117.388	124.468	125.18
FBgn0004580	protein_coding_gene	2R	Cbp53E	Calbindin 53E	29.5886	13.8054	37.2842	13.5839	18.0189	41.5829	29.024	29.5343	49.5615	22.4406	11.8502	63.8848	26.643	12.6381	73.6442	20.6066	20.5649	19.7421	22.64	126.458	121.528	12.9167	17.1579	20.5681	44.9823	33.1022	85.5394	20.9107	28.9294		34.7019	60.4774	60.5709	11.4561	15.734	28.7491	19.6275	26.5296	36.7578	14.9036	13.0008	42.1953	42.8221	60.1607	106.742
FBgn0004581	protein_coding_gene	2R	bgcn	benign gonial cell neoplasm	58.4513	177.115	105.57	11.7296	10.6362	24.9117	99.9875	91.2645	85.103	15.0056	37.2182	42.2354	104.824	165.757	58.0281	41.0236	41.2562	63.7103	110.525	118.203	107.456	13.8	11.8015	16.7642	80.7444	93.4572	86.4814	17.8548	26.1106		51.3101	208.268	58.2283	24.3118	7.10394	30.2803	51.1262	108.92	67.1223	16.51	10.4439	16.6863	61.1363	142.582	171.066
FBgn0004583	protein_coding_gene	2L	ex	expanded	23.3063	8.36935	29.6709	12.0898	39.9095	48.2281	17.4021	30.1103	39.0583	8.2436	41.6503	17.6068	22.2136	7.79676	33.0098	7.67612	47.309	41.7611	24.8596	52.7787	73.0306	13.6404	42.6479	64.1497	27.3205	41.7539	59.1807	17.1883	43.7256		10.2809	40.5372	16.2264	11.986	42.9003	51.3552	21.7215	37.631	52.6083	13.7767	14.8424	53.5558	28.4487	59.8142	58.1154
FBgn0004584	protein_coding_gene	2L	Rrp1	Recombination repair protein 1	9.87448	8.02158	10.5106	22.5	20.6216	39.8357	5.38425	15.1761	15.6476	12.8876	40.5369	29.66	13.4499	4.59982	19.2912	23.3873	36.2964	46.424	11.5544	40.5619	40.8562	15.3963	20.0441	31.815	17.7088	13.5807	43.8586	20.0368	39.3424		10.9904	31.6652	32.188	17.0779	26.4682	40.24	9.16118	21.4334	10.0526	15.6946	19.521	25.6312	18.726	32.7581	17.7758
FBgn0004587	protein_coding_gene	3R	B52	B52	8.70274	5.00533	6.6314	5.80625	12.4749	24.7847	6.2735	6.88996	7.23746	6.03372	19.1762	14.5892	3.40858	5.25645	11.92	6.56	25.894	13.6916	8.409	15.0105	13.449	9.80242	10.3409	29.3095	4.62139	9.79629	10.6946	6.69469	21.4409		6.43948	15.7383	12.8497	5.10736	10.8182	31.9042	6.17106	10.4597	8.58132	8.7913	7.56116	10.9191	8.13066	8.63491	5.05317
FBgn0004589	protein_coding_gene	3L	Eig71Eb	Ecdysone-induced gene 71Eb				77.3616	150.807	170.829		282.843		119.923	152.365	80.2838					282.843	194.292				182.521	208.313					185.226						202.826	163.833	107.601				144.89	125.361	119.726
FBgn0004590	protein_coding_gene	3L	Eig71Ec	Ecdysone-induced gene 71Ec				264.575	264.575					264.575		282.843				282.843		242.67				172.412	244.949	244.949																282.843		282.843			282.843
FBgn0004595	protein_coding_gene	3R	pros	prospero	34.4454	10.8666	33.1927	11.1713	35.382	28.2643	21.7964	29.8497	39.0214	14.6772	38.3423	32.8886	22.4816	11.6946	69.7061	10.964	63.5392	19.1867	23.512	112.293	130.068	9.53566	35.9833	56.0109	46.1314	41.9124	92.621	12.1281	47.4982		42.6155	110.616	48.9037	9.51606	34.648	44.7669	23.667	59.3533	32.5693	14.2539	32.2316	29.8362	42.3992	97.5326	87.3271
FBgn0004597	protein_coding_gene	3R	CycC	Cyclin C	19.6958	13.086	21.6065	31.0752	33.4739	60.6656	17.3826	12.4693	11.2931	6.64871	41.9269	27.0339	15.1802	16.4444	17.6999	35.0704	71.9092	24.8651	13.6731	27.622	21.4808	23.5718	24.1824	53.695	13.375	21.6926	40.1649	19.3	75.076		9.2577	24.4655	26.4613	21.7446	55.0946	37.1527	13.6572	8.29935	18.6108	16.5396	28.9906	54.5032	13.3437	32.677	17.1436
FBgn0004598	protein_coding_gene	X	Fur2	Furin 2	3.94399	6.17958	7.6656	28.2122	21.18	30.1563	8.20711	8.17301	7.95468	16.5899	23.4994	33.614	2.76134	3.65136	7.58407	12.3068	34.7718	20.9347	6.47659	32.4518	32.3736	6.34413	26.4781	30.4937	13.2615	25.1795	37.6274	18.9851	24.798		5.87912	23.8352	22.5901	17.1327	18.45	40.4137	3.55522	14.7895	5.46774	22.5895	9.35697	29.1589	8.17675	10.937	7.04251
FBgn0004606	protein_coding_gene	3R	zfh1	Zn finger homeodomain 1	7.45202	8.02756	13.8743	13.5236	27.8655	18.9323	4.00803	19.36	13.8942	9.53014	32.0656	25.4869	10.1819	5.34857	12.039	15.6878	37.0658	26.2221	11.4017	23.8467	16.6874	26.5561	33.8037	37.7967	5.3632	31.6646	23.7052	23.0016	42.6531		11.5919	25.8172	10.4014	28.2597	48.5932	38.0812	8.437	26.0622	11.7559	7.26037	39.1558	40.5723	10.4998	18.3143	19.4651
FBgn0004607	protein_coding_gene	4	zfh2	Zn finger homeodomain 2	33.8527	16.4465	27.3424	13.451	39.3175	59.7878	29.7246	29.7964	34.9956	12.6014	44.3225	43.8499	29.956	15.6043	74.9569	23.8561	60.8383	47.6993	41.3918	130.271	145.404	11.2649	44.2139	67.1959	39.3654	53.4048	98.1593	17.9266	46.247		39.508	87.1091	44.8477	13.7827	40.4955	52.3815	28.245	55.5239	49.6106	4.89246	25.6369	57.1974	28.0787	106.448	94.6367
FBgn0004611	protein_coding_gene	2L	Plc21C	Phospholipase C at 21C	4.23187	9.81153	8.28382	8.10516	17.011	23.274	8.20707	14.5165	10.1747	5.47675	16.9418	22.4305	5.12156	5.31287	9.08605	12.9329	34.7876	29.2521	6.46114	18.1925	16.2452	9.01544	8.33884	36.6243	10.7609	17.417	13.4045	10.4291	30.0812		3.85789	6.43646	11.3909	6.77827	27.0825	37.9365	6.61603	8.19577	4.86273	5.58644	10.49	17.6278	8.94439	13.0648	12.434
FBgn0004618	protein_coding_gene	3R	gl	glass	34.6476	22.9078	41.1411	22.3848	30.705	49.3212	24.9159	37.1059	77.943	18.9914	35.7551	91.1559	59.3514	31.8756	68.773	16.9351	69.4487	52.028	51.5199	94.7995	95.2037	18.9506	23.7118	48.5614	33.5385	25.396	82.6454	10.0685	46.72		43.9771	74.561	49.1358	16.1155	19.6191	58.2436	31.8315	21.2001	49.7101	17.8664	15.0643	56.5544	40.5	64.3907	136.429
FBgn0004619	protein_coding_gene	3L	GluRIA	Glutamate receptor IA	40.2166	70.1671	61.6125	21.4721	44.5693	60.2058	26.0964	35.548	52.852	23.9603	25.4934	70.9359	55.6093	37.8421	66.1473	21.9479	64.6248	37.3134	61.2218	112.762	125.31	33.0302	32.5203	40.6435	51.4665	53.4556	107.04	22.3409	56.0699		41.4882	109.722	46.2014	24.4368	23.1277	38.5227	37.8736	53.9952	54.4188	22.4444	18.5291	50.4658	48.4523	33.6499	126.128
FBgn0004620	protein_coding_gene	2L	GluRIIA	Glutamate receptor IIA	33.2013	33.6219	61.4411	25.0644	22.3483	28.4379	51.344	53.2473	47.5392	17.9206	33.9794	34.974	37.204	38.1635	103.21	29.9877	38.8036	56.5309	48.6884	99.9066	160.041	27.1436	31.0062	50.6277	52.6126	49.4841	54.5196	18.5729	46.8567		41.0606	108.038	61.5481	19.9452	35.546	33.755	42.5897	52.5073	77.1826	19.2207	47.264	36.425	35.9571	55.5045	103.944
FBgn0004622	protein_coding_gene	3R	TkR99D	Tachykinin-like receptor at 99D	60.7685	25.6177	68.7962	27.7208	41.1993	72.3895	35.5983	54.5408	43.0724	23.3168	53.227	85.9073	110.576	46.0884	88.4969	23.6612	36.5173	22.2479	46.7902	82.3931	103.309	16.5923	23.5345	87.0261	63.7451	100.064	96.4638	23.7639	56.7237		75.4475	36.7437	35.8535	81.9699	63.9848	43.6406	59.8872	62.2384	77.6775	18.8016	31.1922	24.628	42.74	35.3307	93.4216
FBgn0004623	protein_coding_gene	3L	Gbeta76C	G protein beta-subunit 76C	30.8206	13.6721	57.8203	12.1749	24.8506	66.7231	19.0047	28.128	73.8047	13.376	34.3418	143.602	31.9402	14.1126	91.5633	21.2806	46.87	49.9896	38.0377	107.395	87.1502	9.00956	25.361	73.9729	50.1139	29.9704	91.2722	16.2096	32.4806		20.3549	71.3712	54.8111	20.1042	26.3343	58.0697	33.6008	34.9751	36.8988	19.562	21.4117	61.1308	50.1656	44.3609	143.126
FBgn0004629	protein_coding_gene	3R	Cys	Cystatin-like	34.5148	23.5997	73.2405	15.572	13.3861	52.8817	34.1313	27.8097	46.9505	25.7095	27.1267	89.808	24.2395	32.0224	29.1101	27.807	53.5685	30.4436	44.9674	182.353	205.068	21.4301	35.8721	54.2425	131.592	93.7148	122.34	23.7587	97.0602		28.503	123.634	72.1574	35.7271	25.0175	59.7298	19.563	36.8871	52.7526	33.0331	39.1098	21.0767	36.7459	23.565	75.2207
FBgn0004635	protein_coding_gene	3L	rho	rhomboid	43.7028	23.6168	62.892	18.0621	50.6844	19.5186	36.8115	25.9184	37.5779	25.603	23.6755	34.4563	27.3127	34.6432	59.4369	22.7783	47.2392	21.1332	38.6358	102.599	128.363	16.6294	45.3562	77.9762	63.7174	90.338	74.5277	32.7795	49.1641		35.209	71.4102	56.3195	23.0133	42.0003	45.2911	35.2856	104.582	46.1826	18.5344	34.4914	25.0984	42.0802	61.4858	87.0709
FBgn0004636	protein_coding_gene	3L	Rap1	Rap1 GTPase	9.3157	5.04517	17.9611	9.05764	22.2749	17.9034	4.00092	10.926	7.484	14.3113	25.216	11.4673	5.23624	6.01348	6.02687	12.9323	18.6677	19.572	10.311	13.9122	17.9188	6.92936	24.2462	27.4439	4.63925	18.3256	9.91357	20.6329	20.2771		6.92853	14.3654	9.82051	13.8253	25.177	19.8029	3.74351	19.9016	4.2556	6.08763	16.201	8.75481	5.307	19.0014	7.54687
FBgn0004638	protein_coding_gene	2R	drk	downstream of receptor kinase	7.06987	9.41258	8.68285	7.92098	20.1029	14.1272	7.67177	10.614	8.73255	13.3427	16.6434	17.0408	10.3095	6.87005	4.47525	7.0421	16.6659	21.0431	11.4655	13.8758	10.0508	9.08228	14.0797	33.1194	7.43958	12.1515	13.1521	14.1114	25.1148		9.5301	15.3845	10.5486	12.3166	17.0637	9.04655	9.54244	8.95103	6.67158	12.5797	10.1743	13.3934	6.56012	16.8644	11.0633
FBgn0004643	protein_coding_gene	X	Zw10	Zeste-white 10	15.1057	7.53757	15.4417	37.1422	32.1521	27.3087	11.2466	9.25165	17.4484	37.5508	29.16	44.0805	10.732	8.98662	16.16	22.0564	36.6136	19.9801	5.96518	35.3839	35.967	17.3878	21.4117	31.0853	16.8578	14.1612	52.5174	22.6279	24.9018		8.5199	31.377	26.2394	11.1792	24.4887	24.2812	8.17644	6.00615	10.187	17.1138	27.7146	23.3726	22.1353	25.9887	16.1286
FBgn0004644	protein_coding_gene	3R	hh	hedgehog	43.7986	53.4816	53.9141	21.275	61.457	61.9345	30.4068	74.2413	108.033	25.5039	65.3429	32.57	68.5562	39.5391	52.2747	31.8966	45.5149	56.2623	19.9256	145.106	149.461	22.3696	27.5256	70.4884	35.1577	106.643	113.81	39.2443	44.1877		46.9053	116.651	32.8805	31.3337	54.4423	24.9989	59.3053	51.8001	43.349	23.7848	29.0995	39.4655	44.2185	49.3363	79.0575
FBgn0004646	protein_coding_gene	X	ogre	optic ganglion reduced	37.4244	17.1505	48.9027	9.55471	18.5473	13.9496	22.9288	15.4018	34.3259	13.1954	23.4681	26.4333	24.8946	9.45932	50.3084	21.0092	26.4048	30.0282	27.1608	47.4245	64.2414	7.39555	37.956	21.8478	50.6691	26.6203	53.2761	14.8578	20.4942		14.3595	24.8876	10.0933	15.7905	11.9862	18.1064	24.7739	18.0191	32.7695	6.91785	19.0411	11.2016	37.4862	39.0326	53.4808
FBgn0004647	protein_coding_gene	X	N	Notch	7.70808	21.5833	14.9737	49.076	28.2376	31.0179	10.006	21.1649	7.27516	28.3129	29.925	10.9954	11.7746	9.44872	15.9988	19.3101	37.428	19.7434	10.5263	43.1011	31.5656	17.6529	33.9835	27.614	12.2564	40.4636	30.3913	18.5407	25.0234		13.6346	10.8402	13.8035	27.3812	37.4006	49.2681	3.64624	27.9308	14.0947	19.3222	18.871	35.4808	16.5591	28.0285	12.4106
FBgn0004648	protein_coding_gene	X	svr	silver	2.75543	4.37602	4.72061	14.1304	11.4711	26.2736	9.7773	7.58788	7.36815	5.83682	15.3666	38.4134	5.44543	5.28313	7.33803	15.6263	17.5486	26.7349	9.32304	7.09192	5.24835	8.66635	15.2457	32.9198	6.25337	15.0846	11.9358	12.4155	11.5082		6.29156	7.26003	6.883	11.9257	12.2116	30.8755	5.77852	11.6386	2.62615	7.94402	7.34539	45.3372	7.59349	7.88205	6.11521
FBgn0004649	protein_coding_gene	X	yl	yolkless	7.42435	11.8945	2.01293	196.801	42.1585	184.338	5.54646	3.51139	6.44883	115.422	70.9244	73.3696	11.0383	6.22676	8.56782	115.204	108.577	78.5343	9.18374	42.5367	40.8668	70.2393	49.0201	105.368	9.97982	12.4372	34.5903	128.708	84.9233		8.23838	17.1633	43.8133	111.412	113.468	71.6997	5.54047	11.1216	9.1847	154.569	86.1862	97.5316	6.70435	4.72627	13.909
FBgn0004650	protein_coding_gene	X	fs(1)N	female sterile (1) Nasrat	4.00282	14.8813	12.5388	41.6272	17.6885	61.7321	4.16317	9.51643	10.6812	38.969	27.1045	38.2358	7.94423	4.30332	8.188	43.9649	36.9278	57.6707	7.58861	43.178	41.0689	10.8321	15.8215	35.7837	4.82989	18.0784	34.6831	21.3192	51.9052		7.22706	13.0651	47.6814	30.0871	28.2139	48.4389	5.30124	17.0607	13.1385	18.2501	16.9443	23.3115	5.33577	10.3162	11.0919
FBgn0004652	protein_coding_gene	3R	fru	fruitless	46.2997	19.1246	33.3632	9.40127	25.8202	24.6793	24.0416	31.247	31.4097	15.4965	32.0909	14.8879	34.2756	13.9359	62.333	8.59581	42.8718	27.8756	23.9975	82.566	95.0639	9.17028	30.5603	32.9512	52.6193	28.5437	77.021	12.5033	36.3697		26.612	70.0197	44.9445	12.4681	17.9901	38.2014	25.8679	49.2268	21.969	9.85196	23.0199	23.0261	31.4325	70.2683	62.1516
FBgn0004654	protein_coding_gene	X	Pgd	Phosphogluconate dehydrogenase	14.4514	17.954	5.69444	8.39849	10.4457	21.505	7.02933	8.16821	20.7048	24.0102	13.8009	33.2554	14.8271	12.7621	8.97399	16.2307	27.2421	29.6187	14.2333	42.0711	58.8101	10.2141	25.3735	33.2408	29.2728	15.2541	46.8218	16.2295	34.1503		13.4855	11.6455	20.478	20.931	18.4371	31.0677	10.9153	10.8452	11.5213	16.8231	19.9431	11.8848	7.42405	16.5045	11.3705
FBgn0004655	protein_coding_gene	X	wapl	wings apart-like	9.60961	7.47693	14.3433	24.5361	30.4902	36.8783	12.3234	17.4134	10.3969	19.5405	31.8288	22.6738	10.1525	5.20397	19.4854	15.3197	44.4332	22.6455	8.92694	40.0134	34.3855	6.31626	32.7562	29.2144	18.715	35.6498	45.8548	18.2862	38.5019		9.41126	26.8891	32.2882	11.2216	43.5616	42.0357	3.32273	28.7985	4.89266	16.7606	17.9314	34.7968	17.2603	22.8988	11.1031
FBgn0004656	protein_coding_gene	X	fs(1)h	female sterile (1) homeotic	3.93325	8.19232	16.5493	12.7183	31.9469	24.8714	7.26973	25.5785	11.6073	9.2699	33.5805	18.0035	4.55914	4.25566	14.1398	11.5693	48.842	23.543	6.6678	41.1115	13.7827	1.78935	34.3939	32.1655	11.5894	46.7781	14.8509	12.7844	44.5185		6.34467	37.6151	6.12473	3.51201	37.5201	37.9212	3.27407	45.0435	7.06099	5.30016	26.4624	18.3169	8.2609	29.6195	20.4172
FBgn0004657	protein_coding_gene	X	mys	myospheroid	7.95607	3.97658	6.52349	9.99682	16.4313	31.3554	5.10667	8.73799	17.0987	7.98303	20.961	30.3468	7.74426	4.17374	10.8665	13.6211	26.5834	33.3593	9.38841	11.3524	22.4359	10.1382	28.4078	42.0527	18.3761	11.5853	37.5446	16.5786	21.4357		10.1379	26.6649	24.9714	17.4547	38.6662	42.9881	4.20493	13.8077	11.2633	10.0332	20.3368	32.8054	8.6552	18.9553	13.5696
FBgn0004666	protein_coding_gene	3R	sim	single-minded	32.7321	27.4698	35.6329	29.3905	49.7644	71.372	17.0598	24.3991	40.4332	45.4111	66.0536	50.5043	46.8482	15.9156	55.7176	19.8528	57.5319	24.9522	25.1476	32.4613	38.9515	32.5307	66.7044	98.3308	64.0799	26.95	47.0939	23.0762	59.9457		23.9094	32.5997	46.7264	27.8064	51.6249	33.8839	18.9431	24.0697	58.2279	9.77323	30.0173	67.6878	34.1684	35.9206	42.9099
FBgn0004687	protein_coding_gene	X	Mlc-c	Myosin light chain cytoplasmic	12.7365	8.17123	10.7739	8.58527	15.6523	20.2945	10.7316	13.0473	9.85754	6.18626	27.5011	23.3556	11.6634	5.12696	17.6557	10.2671	25.5673	21.6362	9.7608	41.2774	51.1703	9.5288	20.3324	23.1138	33.0711	21.0349	28.7698	13.2702	24.247		6.9735	19.834	23.8501	15.6544	14.1403	19.195	7.73468	14.3623	8.74574	12.6451	15.2828	30.089	15.2106	16.3344	15.1268
FBgn0004698	protein_coding_gene	2R	Xpc	Xeroderma pigmentosum, complementation group C	6.46305	6.08523	11.3112	11.3265	4.5419	20.7158	10.8555	9.41215	15.2627	7.13434	12.9574	34.8761	9.534	9.32052	13.456	9.66884	32.6511	22.9354	13.2411	32.5468	34.225	9.51322	13.1401	28.2899	13.2344	17.86	41.3364	11.6735	20.1015		4.5479	25.7138	23.3777	20.6694	14.4564	16.9205	10.4192	11.9212	10.1033	5.67542	21.092	21.6998	15.0078	11.7859	13.8842
FBgn0004777	protein_coding_gene	3R	Ccp84Ag	Ccp84Ag	282.843	282.843		264.575	234.816	182.603	96.5727	99.3521	183.65	43.3416	57.1831	86.6443	168.504	186.721	195.091	70.8228	218.376	282.843	185.309	226.02	282.843	161.583	159.864	244.949	130.056	101.354	111.975	35.8955	126.941		157.525	190.277	86.3158	170.844	264.575	199.217	103.093	88.8127	124.987	69.4509	43.2521	95.4012	60.0538	99.2873	67.7178
FBgn0004778	protein_coding_gene	3R	Ccp84Af	Ccp84Af						264.575				264.575	250.494	133.236				186.42	271.504	185.302				170.237	170.359	244.949				141.429					170.784	282.843	174.544	282.843				155.243	202.797	133.987			282.843
FBgn0004779	protein_coding_gene	3R	Ccp84Ae	Ccp84Ae						264.575	282.843	282.843	185.403	172.488		124.707				186.42	282.843		282.843			264.575	244.949	244.949		282.843	282.843							198.729		199.556				282.843			264.575	190.895	248.153
FBgn0004780	protein_coding_gene	3R	Ccp84Ad	Ccp84Ad	282.843	282.843	244.949	264.575	151.299	111.088				178.616	128.751	185.171	282.843		143.232	124.95	282.843	194.961	282.843	282.843	225.814	120.507	140.76	160.92			221.35	282.843	282.843		264.575	185.772	150.623	101.147	121.11	70.4567	282.843	282.843	264.575	138.324	195.149	152.253	174.076		282.843
FBgn0004781	protein_coding_gene	3R	Ccp84Ac	Ccp84Ac	282.843			61.3329	182.11	208.309				99.3692	282.843	282.843			146.236	54.5133	156.92	148.126				264.575	244.949	244.949			282.843	159.111	200.496				188.769			214.576			264.575	140.209	172.625	148.494		229.862
FBgn0004782	protein_coding_gene	3R	Ccp84Ab	Ccp84Ab	282.843		155.359			264.575	152.336	212.137	167.186	264.575	282.843	190.906	282.843			108.396	230.183	148.664		282.843	238.854	264.575	244.949	221.982	204.286	185.341	187.243	282.843			264.575	140.061	153.985	129.334	231.666	90.8615		282.843	177.598	185.527	173.926	148.626	264.575	217.462	282.843
FBgn0004783	protein_coding_gene	3R	Ccp84Aa	Ccp84Aa			244.949	264.575	264.575	264.575	112.567	232.221	193.418	264.575		140.069					282.843	282.843			187.545	264.575		244.949		146.208	147.395	230.07	247.972		264.575	196.658	151.187	101.714		112.737		282.843	190.784	282.843		185.248	187.552	189.969	215.341
FBgn0004784	protein_coding_gene	2R	inaC	inactivation no afterpotential C	26.428	10.4908	60.072	19.416	17.0153	72.2888	17.5324	18.6729	85.718	7.01662	24.5927	169.291	27.9545	16.8927	96.0379	16.3627	46.1892	50.3335	35.914	111.563	87.788	6.91624	17.4663	49.5772	46.3133	42.61	102.165	30.9913	15.262		32.6486	98.2257	57.1426	17.261	21.6747	53.5153	23.3688	41.1513	42.7351	15.4664	20.608	81.6972	46.5968	58.0966	135.739
FBgn0004795	protein_coding_gene	2R	retn	retained	9.72728	9.10771	11.8695	24.0175	29.4648	28.957	14.3891	16.2237	14.8048	16.7635	27.6351	19.4394	7.50438	4.97426	17.8049	13.3663	33.2329	24.5574	9.122	34.8556	34.2922	9.05626	30.1014	28.7643	20.1804	30.9098	50.3717	19.3392	32.1916		11.9155	25.8886	29.3559	15.6779	31.9025	20.9774	4.73873	19.3354	6.49886	9.74777	19.5609	34.4731	13.6905	22.9677	12.8479
FBgn0004797	protein_coding_gene	2L	mdy	midway	13.2692	12.659	16.4155	18.4799	17.2986	29.8792	17.1081	12.6869	13.2811	21.9835	32.4743	108.087	14.5428	16.951	27.4871	32.3316	33.4859	50.1395	18.0036	47.7601	47.6109	18.6352	23.4374	36.3486	16.8515	26.1735	19.0048	17.7765	33.8365		6.69864	8.84521	30.6288	40.1372	26.9483	20.1697	15.0951	18.1663	14.3841	27.8717	35.9739	50.6309	13.6116	17.9268	8.98832
FBgn0004811	protein_coding_gene	2L	fs(2)ltoPP43	female sterile (2) ltoPP43	12.6166	5.55219	10.7563	20.5904	16.6596	36.9028	13.3276	9.98197	24.2975	11.386	31.9594	17.1412	13.2139	5.7457	18.6194	14.0957	35.153	25.7082	13.9628	29.0506	28.0828	12.7083	12.0973	44.667	28.1285	19.3405	43.9215	18.859	30.5285		4.8681	26.2058	20.6518	2.58646	19.3102	22.0851	6.42008	16.2263	7.31889	4.80271	11.7992	29.1203	18.9982	35.5904	19.3202
FBgn0004828	protein_coding_gene	X	His3.3B	Histone H3.3B	3.49218	6.36369	5.26003	3.57526	15.2379	13.5412	6.7525	9.44726	4.57353	4.74247	17.9909	14.0483	4.07395	3.06289	5.67767	6.73687	21.1592	12.6436	5.11968	11.2125	4.41778	6.00099	7.19169	34.4606	6.40831	15.6628	6.22519	8.16634	18.2799		4.52194	12.4441	5.17305	4.60406	14.427	20.8476	2.5937	11.8574	6.08655	7.58358	6.55442	9.5357	5.61119	14.9459	15.7227
FBgn0004832	protein_coding_gene	X	Xpac	Xeroderma pigmentosum group A-like	8.19744	11.7113	9.39818	15.5842	33.2139	44.9866	14.1771	17.9861	15.5347	24.7081	38.4349	53.0338	11.0012	9.52626	23.8117	23.2387	36.7244	46.5882	12.2209	36.28	31.9186	11.1685	29.1865	46.2037	14.7643	24.5503	46.5414	18.2146	36.7253		12.1817	25.1449	24.156	27.2406	28.4154	34.1502	8.76186	13.4695	19.4303	13.3411	12.7047	23.4203	13.6531	45.2704	22.6418
FBgn0004837	protein_coding_gene	2L	Su(H)	Suppressor of Hairless	14.386	8.29857	10.7249	10.3032	18.1353	23.1734	12.2609	9.11363	15.4252	16.1841	28.2283	19.9071	8.80937	6.50583	19.3462	8.73478	49.5564	39.1668	19.4054	34.0537	33.0036	13.7204	26.4949	44.3306	21.2629	21.2197	50.0455	10.733	19.3065		8.4912	23.2309	20.6295	13.5805	27.1807	21.2451	5.10268	8.82439	8.23393	9.77302	11.8971	18.353	21.2185	31.6401	15.0984
FBgn0004838	protein_coding_gene	2L	Hrb27C	Heterogeneous nuclear ribonucleoprotein at 27C	9.09049	5.76487	6.71372	3.67755	24.6188	12.5751	4.85382	10.5053	6.27868	8.35852	19.6962	5.73721	6.74171	4.7979	5.46227	8.7366	26.4024	16.2594	8.77637	16.6102	11.6103	4.62685	21.5693	12.4883	5.09585	17.6323	11.9123	8.60627	27.0737		4.89686	19.0036	9.72131	6.16011	19.6751	13.8539	4.04858	17.4988	3.94508	8.95779	19.0873	14.6989	3.10475	21.2683	8.76681
FBgn0004839	protein_coding_gene	2R	otk	off-track	75.09	46.4959	72.907	22.04	36.8214	39.592	30.7293	29.9136	59.7958	17.2995	39.6887	29.4967	62.9145	27.9187	96.1901	22.6756	26.6985	34.1537	29.8652	126.544	146.751	22.9074	49.6204	37.5494	53.2852	23.6187	90.4484	25.9597	46.4782		25.8427	95.6701	36.1048	29.7577	49.5335	31.774	17.5531	63.4428	39.253	22.261	25.519	47.9639	42.858	46.1222	53.7517
FBgn0004841	protein_coding_gene	3R	TkR86C	Tachykinin-like receptor at 86C	83.1871	85.3889	76.0092	36.6793	82.226	37.0508	65.2798	110.261	180.13	43.2496	68.9212	67.0221	190.261	89.3993	143.284	28.6512	63.7528	63.8148	113.397	115.034	132.882	58.8053	61.6976	59.0329	61.2517	129.271	157.727	38.4727	85.1432		121.974	99.2728	103.532	53.6178	67.5577	45.1732	79.5985	133.722	103.802	26.5377	66.3078	48.1838	71.9266	98.242	108.969
FBgn0004842	protein_coding_gene	3R	RYa-R	RYamide receptor	101.028	120.053	118.463	34.9925	52.3723	67.7608	40.0488	94.8275	185.406	50.0696	83.8593	87.6807	127.407	122.297	222.418	49.6794	109.324	61.4901	69.2873	188.042	138.785	54.3529	68.5086	81.9435	118.281	114.638	115.225	34.4691	53.5473		97.1579	93.5051	55.2855	20.9784	87.0643	41.0341	114.437	101.906	182.808	29.4331	72.7096	70.3399	93.2237	133.848	133.455
FBgn0004852	protein_coding_gene	3L	Ac76E	Adenylyl cyclase 76E	33.4174	13.2705	33.8805	12.7729	23.9646	32.4669	19.2727	48.0805	40.6621	12.6252	17.3189	5.68454	36.3152	11.5876	51.2359	16.4036	32.6417	26.5676	21.1425	117.584	167.966	10.805	21.3547	28.6782	53.1497	28.9278	74.9876	9.84924	28.3682		28.9145	62.3015	26.0859	4.6086	31.9669	37.5935	11.9361	38.9626	45.0976	7.59914	14.5863	24.4924	32.615	59.0361	55.0553
FBgn0004854	protein_coding_gene	X	B-H2	BarH2	58.464	41.165	55.3326	27.5936	28.0369	32.1849	40.4596	64.5947	66.6109	16.3701	30.46	38.9158	111.722	84.6139	98.9058	26.9643	47.4023	54.1034	90.9158	145.935	133.331	19.8285	18.4642	37.215	90.3551	91.8317	116.644	9.76439	36.5751		81.1609	135.544	50.787	24.831	12.8086	22.0104	87.7074	85.1631	85.2225	34.0549	43.3542	48.2948	59.9273	89.7294	77.8755
FBgn0004855	protein_coding_gene	3R	RpII15	RNA polymerase II 15kD subunit	9.73447	9.66776	9.01914	22.2533	41.4732	64.573	12.882	13.4488	16.4157	19.5723	51.0029	36.4276	12.4919	6.40989	17.6424	19.3778	22.1104	40.6821	14.0662	25.0768	21.9422	8.89328	53.988	41.809	10.7414	26.1802	25.5253	15.1451	39.2723		19.7223	20.1105	25.7076	32.2464	50.4451	24.9821	10.9774	18.7804	16.8876	8.17353	35.0505	26.5087	12.8715	34.3181	22.2542
FBgn0004856	protein_coding_gene	X	Bx42	Bx42	7.57889	4.17064	10.5514	18.6582	32.4148	27.2899	10.7509	6.98718	14.7131	11.1225	15.4112	46.3933	10.2881	7.45467	15.3574	9.46385	37.7332	22.9169	5.27408	25.7352	31.1905	8.07142	11.5321	32.9553	10.5969	12.6453	29.2926	10.9714	28.643		7.98032	18.7515	25.1322	14.3099	12.383	11.2812	2.5556	14.0804	13.4211	14.5248	31.9467	31.498	14.3091	28.0125	17.4247
FBgn0004858	protein_coding_gene	2L	elB	elbow B	32.6674	15.1876	44.6899	7.06233	34.0375	16.1581	20.2336	30.106	39.2923	10.5141	22.9352	22.6209	23.9596	18.4202	43.3078	22.4699	36.007	14.4699	25.1133	112.591	128.238	8.52182	30.6817	31.2439	66.2158	64.3592	89.8533	17.4484	33.9271		30.3561	80.4021	40.6804	10.505	28.5496	17.1194	28.1445	36.1602	39.1387	8.40507	23.9026	28.2583	35.3608	67.58	67.6135
FBgn0004859	protein_coding_gene	4	ci	cubitus interruptus	28.9075	10.7122	45.1758	16.3725	24.7759	47.2116	41.1209	24.5297	42.8453	13.1427	43.364	40.1119	33.7594	9.64147	43.7894	22.1873	33.7738	46.8616	24.9356	69.8168	120.821	11.9932	44.2313	52.3557	51.9339	42.5845	58.8965	15.4781	47.0705		31.6303	54.7127	37.8412	19.2997	40.2237	42.4927	19.099	45.0118	41.5152	12.4236	36.5037	52.1073	33.5605	49.7827	61.4538
FBgn0004860	protein_coding_gene	X	ph-d	polyhomeotic distal	11.484	8.85362	17.1754	10.7668	23.7992	46.8696	12.0658	13.0638	15.586	12.8154	34.3926	19.7147	7.19499	8.06024	15.604	10.8924	51.1296	19.5921	10.0734	32.0926	22.0369	7.34547	31.8672	55.0353	14.8025	38.6139	16.5981	15.5451	39.4864		13.6898	24.0232	17.204	10.364	34.4012	40.1174	6.06383	37.2101	15.8529	14.248	28.0202	35.2944	17.3234	24.0346	11.9175
FBgn0004861	protein_coding_gene	X	ph-p	polyhomeotic proximal	7.39828	14.742	10.6525	9.52208	22.9736	32.8262	7.18779	13.8013	17.5355	10.1432	32.4543	27.9019	6.05659	10.4128	8.34056	16.3235	36.9541	21.8466	9.28446	38.0969	26.3519	9.78942	34.0268	50.4418	12.4361	31.6695	39.291	13.2042	35.8877		8.81498	38.4248	27.6547	12.5757	29.2953	49.0702	8.76956	40.5853	19.1604	9.58678	25.8482	30.8756	16.7631	35.518	25.536
FBgn0004862	protein_coding_gene	3R	bap	bagpipe	69.4343	49.5299	107.953	27.6168	86.5023	96.5911	61.2618	64.5143	102.526	36.6201	44.2928	37.0103	67.3189	53.7038	74.3058	44.5294	84.402	24.3492	39.0256	94.238	160.122	47.5219	64.8587	90.8924	94.3825	109.064	93.8725	55.1113	72.3829		60.1842	103.676	59.9414	25.2637	58.8548	44.8337	109.244	105.723	178.9	60.4643	60.1093	62.9008	66.8811	63.8407	153.734
FBgn0004863	protein_coding_gene	3R	C15	C15	190.163	126.433	122.327	52.0818	32.7958	51.7977	86.9748	127.322	156.575	25.3287	42.5028	70.1062	138.369	124.392	138.643	45.3026	73.4411	75.5938	151.666	235.067	214.371	50.2572	62.6067	78.3791	108.492	152.028	205.384	55.9381	48.0092		29.4037	238.62	102.994	34.9768	85.7574	74.9828	150.844	162.138	149.27	30.9744	56.1014	67.5026	85.4325	129.124	237.764
FBgn0004864	protein_coding_gene	X	hop	hopscotch	8.23626	7.01571	8.59183	10.251	28.0102	24.9977	11.4813	10.9445	11.9055	9.63409	26.2062	17.2405	8.24175	6.66334	14.8014	13.1277	16.7787	24.2605	8.44748	27.6415	24.1298	8.21432	21.1776	32.6992	18.1758	28.5609	37.0343	13.5265	19.9667		7.90459	27.9926	25.1843	13.2237	18.3508	27.088	4.12623	19.7817	5.53715	14.3818	9.29066	24.1727	16.7809	18.6857	8.95625
FBgn0004865	protein_coding_gene	3L	Eip78C	Ecdysone-induced protein 78C	52.7881	34.9606	52.393	13.3013	16.1145	35.6749	21.352	35.9573	39.425	20.4188	34.9882	38.4321	45.5109	18.7498	35.6203	13.5938	53.8729	15.3247	21.2629	104.143	126.678	23.3749	34.8864	61.9069	41.1189	54.7669	91.0971	18.2962	25.6271		55.7643	78.9884	61.262	14.5902	36.1052	42.8982	36.6121	55.8934	35.753	17.4875	21.3977	32.0525	42.7619	54.8587	93.7131
FBgn0004867	protein_coding_gene	2L	RpS2	Ribosomal protein S2	12.1648	14.0834	11.125	18.8678	26.6862	43.4622	17.6881	17.8699	19.5757	17.2033	28.4256	24.1601	27.2618	11.0686	15.1109	19.6633	51.1089	31.7354	33.1205	18.0432	17.9313	10.4565	50.9014	84.476	21.8424	30.5462	26.8557	9.84398	49.6997		18.3337	18.2847	18.4364	20.2248	47.6453	43.2135	19.929	16.4475	14.8595	14.6632	21.0249	38.2976	25.4988	31.9498	19.9583
FBgn0004868	protein_coding_gene	2L	Gdi	GDP dissociation inhibitor	8.28643	5.09635	5.59467	5.04578	13.9269	10.9728	6.56333	8.24878	9.56601	8.25612	23.4335	10.7989	8.38668	12.4772	9.79465	16.0931	21.3603	28.4862	6.78521	14.3654	11.5504	7.69067	20.2695	24.0572	6.68664	16.9753	12.067	5.54806	24.2165		9.59164	23.2636	10.9972	12.3927	28.0219	26.786	5.53578	17.6935	10.8355	10.6369	10.3402	9.03509	8.92847	22.7284	13.3474
FBgn0004870	protein_coding_gene	3L	bab1	bric a brac 1	48.5315	11.6978	36.3402	34.5849	53.9736	39.8994	34.1852	53.6039	61.4239	25.8896	57.7153	31.1575	55.8358	55.4002	70.7529	21.8412	71.2961	62.0239	23.359	116.219	116.024	33.5838	82.5984	69.5016	41.8623	90.7846	78.5161	33.7949	67.7296		56.2979	112.63	59.2848	39.2105	41.7858	45.5792	20.7579	88.2357	81.1924	15.236	43.8583	38.945	46.5209	68.3903	55.576
FBgn0004872	protein_coding_gene	2L	piwi	piwi	9.72431	6.48989	6.58086	145.158	38.2932	119.549	10.2626	8.13954	10.1568	86.3928	69.0618	66.8283	18.7789	9.23661	13.3303	53.9702	73.7133	26.0316	12.2753	41.9274	40.6905	7.81172	48.1735	48.0143	11.9057	13.3407	12.991	74.8259	65.6893		6.40748	20.9446	22.5057	91.8161	73.4005	53.6747	12.2272	14.054	8.31223	62.2115	50.7835	74.2717	12.7453	21.3752	14.0581
FBgn0004875	protein_coding_gene	3L	enc	encore	7.37738	5.43577	14.5665	8.76226	27.8623	26.3775	10.5875	16.9841	16.7487	5.25953	28.6704	12.6354	9.65403	5.12371	14.3359	8.04464	37.87	26.7317	10.3894	32.4323	24.0655	4.17079	27.8949	42.633	18.8593	39.7113	23.4276	10.3787	37.3947		5.41906	23.0717	12.5998	6.72034	38.1119	38.8578	4.78861	32.08	14.9126	4.08923	17.1415	15.2658	15.2095	22.8799	21.336
FBgn0004876	protein_coding_gene	3R	cdi	center divider	9.25727	5.52204	13.6959	4.35243	15.861	9.02172	9.54304	14.412	8.54921	7.61832	25.3338	26.9996	7.26067	4.99759	15.5942	16.0193	18.6436	27.292	9.56471	14.8813	7.14809	3.83821	12.2065	12.916	13.9253	37.8883	23.0315	3.91685	29.8717		1.76584	26.4346	16.7254	12.2281	17.9514	27.6656	5.61319	22.4499	6.98624	12.1214	6.71126	9.33356	16.502	14.3737	12.6496
FBgn0004878	protein_coding_gene	3R	cas	castor	38.6652	33.2943	39.4053	174.521	125.848	133.554	46.8427	45.8742	65.6709	132.224	140.056	167.588	53.0044	22.4985	68.0268	161.755		194.961	54.0992	87.8848	72.4497	111.519	244.949	138.786	72.4001	56.7373	108.329	109.701			40.3072	70.0632	48.5061	205.995	176.642	282.843	27.6469	70.0244	54.2831	111.709	226.189	107.528	73.832	71.803	38.1197
FBgn0004880	protein_coding_gene	3L	scrt	scratch	32.9048	16.3381	33.6652	9.61557	26.4591	31.1243	20.6765	32.8803	43.5595	12.8885	25.6512	25.621	31.1887	14.8165	53.1858	10.6276	50.443	18.841	19.3631	122.99	135.787	18.784	28.6983	52.1426	35.6365	40.3438	90.9526	7.02328	31.7458		37.1876	97.4396	46.2595	11.3422	29.3162	23.6096	19.6145	44.116	27.7164	13.9202	25.3482	31.1408	41.2419	85.2357	85.3893
FBgn0004882	protein_coding_gene	3R	orb	oo18 RNA-binding protein	6.68231	3.23545	13.6166	8.77891	8.46915	23.501	11.1885	8.5962	7.60297	8.17418	17.0068	41.1444	7.97117	3.66228	16.3058	29.9625	21.1262	35.9283	8.54528	42.9818	41.7226	7.79529	8.95519	20.1261	7.51861	20.0439	25.4661	18.4329	29.9315		8.03076	11.4335	39.1886	21.3872	20.8761	58.3907	5.51295	17.3241	14.322	13.521	14.1237	18.2658	12.7955	17.531	25.8883
FBgn0004885	protein_coding_gene	3R	tok	tolkin	45.3063	19.3603	40.2387	20.4144	19.4572	54.2724	25.8502	22.816	33.5631	6.33463	18.6695	32.0067	43.472	16.1243	62.1812	32.4472	29.6664	39.7899	34.4762	130.453	143.884	11.2537	29.2518	32.9546	52.8457	35.0263	97.326	14.163	12.4748		20.2786	95.5731	24.1669	16.7099	21.9737	32.9466	25.5343	42.8392	64.1092	8.29813	21.6179	32.1738	46.6187	55.2868	73.6208
FBgn0004888	protein_coding_gene	3L	Scsalpha	Succinyl coenzyme A synthetase alpha subunit	5.54415	4.5175	8.53927	8.06585	19.8113	18.0999	10.2268	9.1797	10.2663	12.1803	33.3526	26.2032	5.86423	2.87292	12.7108	17.7776	37.252	28.905	9.65323	22.6982	28.2281	9.48212	23.9376	27.1678	6.65368	21.4236	25.2439	11.0731	43.8526		5.35588	10.6308	5.34609	12.9128	28.7444	34.5246	3.79035	14.7266	8.31036	11.1909	10.2955	12.0733	5.17234	24.8481	18.2512
FBgn0004889	protein_coding_gene	3R	tws	twins	4.9488	9.8461	8.8189	4.42679	17.7981	14.5661	6.88351	11.3523	12.9346	7.44827	16.5849	18.6709	12.7476	4.24734	6.84004	6.73219	14.7489	20.3534	13.8145	26.8201	28.2508	9.46954	23.6247	29.2776	9.80432	20.6048	30.9597	9.01944	21.9707		6.91822	23.0822	20.2583	11.2022	12.5201	25.6833	4.22636	10.6591	11.4638	7.01689	16.33	21.6673	8.91578	14.8701	5.28517
FBgn0004892	protein_coding_gene	2L	sob	sister of odd and bowl	44.9193	46.7925	74.7303	29.8633	52.9668	33.1474	35.385	31.9457	52.9337	24.6504	37.0634	18.2587	84.1001	68.0443	93.408	28.5146	55.6448	33.7101	51.9223	88.6609	163.756	18.8889	26.3879	54.3414	39.3587	102.972	84.3108	29.8817	36.9544		53.3093	155.13	33.2546	25.8365	40.4675	25.5022	54.1914	55.368	111.061	19.126	53.1618	36.1039	46.9911	64.4341	118.799
FBgn0004893	protein_coding_gene	2L	bowl	brother of odd with entrails limited	35.1853	11.8535	55.7691	10.4178	23.3477	33.6816	21.6228	18.0142	40.1759	15.1378	24.4331	34.9399	34.5468	18.4899	67.9348	14.832	22.3643	33.0031	21.8008	80.7222	146.026	5.24265	32.4674	21.6734	49.638	29.3654	73.9852	17.922	36.9952		33.0526	70.1263	26.5182	14.3144	25.6897	28.7611	31.3135	40.1128	61.6991	15.5804	20.5151	21.5999	32.8178	64.8786	73.4629
FBgn0004895	protein_coding_gene	3L	fd64A	forkhead domain 64A	282.843	282.843		193.837	172.106	264.575	114.14		282.843	139.915	232.055	191.486			282.843	104.376	97.0012		240.082			84.292	244.949	156.479	191.737	282.843	282.843	129.946	176.395			215.78	264.575	282.843	264.575	158.793	282.843			126.003	191.45	282.843	178.044	264.575
FBgn0004896	protein_coding_gene	2R	fd59A	forkhead domain 59A	65.7151	113.972	57.1219	32.7372	79.4141	75.7601	43.1419	76.0453	85.1532	21.8124	64.7764	82.6568	116.698	75.8476	142.373	55.7857	100.788	33.8649	41.8889	130.201	160.607	34.1638	37.7298	170.511	72.5249	183.044	59.632	26.9306	140.805		59.1387	98.5098	35.0553	37.6309	51.9459	74.0017	108.28	123.889	76.3943	72.4842	103.809	87.8554	48.1696	107.129	119.109
FBgn0004897	protein_coding_gene	3R	fd96Ca	forkhead domain 96Ca	100.345	114.278	244.949	52.0569	95.7756	182.603	122.7	113.638	131.052	120.578	135.696	193.782	231.579	106.968	282.843	98.8502	170.573	114.104	196.137	195.244	259.174	118.927	145.938	244.949	151.4	187.804	135.339	76.1757	141.798		178.336	212.299	173.285	84.1876	95.6707	84.2415	282.843	282.843	264.575	115.313	46.871	83.366	143.493	184.726	96.9604
FBgn0004898	protein_coding_gene	3R	fd96Cb	forkhead domain 96Cb	242.094	107.683	244.949	64.6257	129.018	211.592	90.6928	218.117	109.614	76.9541	128.63	129.238	256.118	192.926	282.843	96.7535	141.415	70.5094	127.044	251.219	169.744	101.497	244.949	135.048	91.1323	187.748	282.843	76.6072	135.861		264.575	211.282	89.6421	52.4958	157.958	85.8365		188.047	264.575	73.5945	73.5889	85.3251	194.111	199.394	148
FBgn0004901	protein_coding_gene	3R	Prat	Phosphoribosylamidotransferase	7.86639	3.45094	10.216	44.8898	66.483	27.0198	6.63465	10.268	12.2216	51.7722	47.6449	76.692	6.12682	6.45569	10.0551	20.7594	39.159	58.5031	6.87269	37.9791	39.2229	31.5838	16.0599	66.7669	11.5366	13.6782	22.8943	42.2127	58.7214		12.8508	26.3839	34.7324	25.6637	43.4425	35.9038	2.62941	17.1056	7.04773	20.1661	50.7837	17.0056	8.60912	15.6166	19.3744
FBgn0004903	protein_coding_gene	3R	Rb97D	Ribonuclear protein at 97D	11.5084	6.21122	7.98801	10.9873	15.9276	7.60306	11.1283	18.0195	15.6404	11.3362	8.67308	31.7595	8.98322	7.12842	17.4994	22.1976	26.5015	48.9892	6.73099	20.5769	21.8999	12.0453	11.3505	25.6741	12.0091	32.0681	16.6034	14.2895	25.097		13.0802	21.3332	6.86842	21.6077	13.0107	20.3151	6.90651	15.4905	6.40624	6.54621	15.2695	15.1208	16.4892	17.4217	8.81874
FBgn0004907	protein_coding_gene	2R	14-3-3zeta	14-3-3zeta	11.8471	3.81808	13.6784	6.28983	15.1872	21.1766	11.5706	5.73508	8.28142	3.95777	15.8021	22.4931	9.12858	4.04316	28.0823	12.2985	12.9451	15.4701	7.44739	38.2544	39.8138	7.0474	14.2158	15.007	21.7934	18.8628	40.9771	9.93178	21.8723		9.56806	13.0015	25.2799	8.42957	22.9789	20.8959	8.7142	8.75379	6.5317	10.8721	7.41927	15.7567	14.2026	15.4738	5.9128
FBgn0004908	protein_coding_gene	3R	Arl2	ADP ribosylation factor-like 2	34.2857	16.2898	13.3223	30.6437	50.1837	48.5888	32.9577	24.4511	16.4493	23.8039	48.7718	30.9925	24.0938	17.1862	38.1103	21.8775	59.4624	60.7705	17.7628	33.2445	30.5179	16.6385	56.3534	57.2143	13.1807	43.2183	17.7707	32.2955	47.4325		25.3588	50.8735	33.8952	31.1892	47.3729	36.5257	17.985	23.2297	20.5696	13.0047	33.8053	45.6032	27.3003	52.0031	39.9581
FBgn0004910	protein_coding_gene	3L	Eip63F-1	Ecdysone-induced protein 63F 1	30.6642	19.3692	28.944	17.7911	10.9098	28.2311	23.3164	25.8	34.4724	13.6838	10.1856	15.4079	28.0501	9.78779	50.4627	12.4162	24.4068	17.2819	24.0119	113.779	162.851	13.2024	37.6548	22.8021	49.0949	45.8933	96.2258	21.4038	29.726		51.9306	79.4063	43.3526	10.231	19.5621	16.2208	18.3877	20.0211	63.2223	6.59424	18.8821	16.78	38.2885	43.571	69.693
FBgn0004911	non_protein_coding_gene	3L	Eip63F-2	Ecdysone-induced protein 63F 2	190.274	110.728	157.187	30.8291	130.213	96.4031	103.464	124.007	125.767	65.408	112.425	191.568	168.282	119.425	282.843	54.4245	107.045	82.2738	172.447	121.884	167.719	29.4867	120.729	244.949	121.317	210.862	189.4	91.2894	185.274		170.785	179.647	196.111	93.9245	165.79	140.354	129.079	147.344	264.575	68.4302	75.8137	94.6241	116.3	95.4582	207.207
FBgn0004913	protein_coding_gene	3R	Gnf1	Germ line transcription factor 1	14.6344	5.97298	10.7547	14.1184	20.6401	29.1445	12.2458	15.8282	13.9089	6.13312	13.7539	18.9986	15.3289	7.81521	19.9202	20.5746	31.5541	37.1427	11.2061	37.6187	37.9132	10.2929	11.7201	35.1696	19.5249	16.9262	52.8576	9.72706	37.4842		10.7736	27.4838	27.0601	18.2007	16.672	34.1387	8.63373	6.45155	10.7017	7.17936	8.85534	23.9555	22.2138	26.3913	10.3353
FBgn0004914	protein_coding_gene	2L	Hnf4	Hepatocyte nuclear factor 4	4.74053	9.85015	11.8071	10.5212	11.4881	32.4706	2.9971	10.9847	10.638	8.68442	18.6896	16.7919	5.33131	4.62587	8.82592	16.6393	15.084	32.7515	6.10083	39.1055	29.222	6.7699	10.1937	30.6313	6.55495	19.8037	19.2814	16.1131	13.2613		5.08362	17.4275	16.6193	8.10639	17.8188	17.2357	6.18507	7.69563	12.5682	5.13797	10.648	30.626	10.0306	9.60573	8.27806
FBgn0004915	protein_coding_gene	2L	TfIIB	Transcription factor IIB	8.30408	6.24039	14.7634	13.9288	12.21	34.1481	10.2015	15.0534	19.6239	6.40864	31.8242	34.0083	9.51184	3.63011	15.9369	18.7405	46.6548	50.9227	6.79216	30.3098	23.3079	14.1342	28.8425	36.3664	9.33039	29.7604	18.892	17.7492	45.7659		8.47565	35.851	14.0169	12.2671	41.1559	31.7403	6.66674	32.6389	12.796	6.7723	12.1628	22.1016	12.4319	34.761	19.014
FBgn0004919	protein_coding_gene	2R	gol	goliath	31.8003	15.3866	54.7301	12.6092	17.0932	39.5059	21.2952	21.348	70.0511	15.1531	19.1435	66.7748	33.8602	13.9417	61.0908	15.2111	37.3287	27.5968	22.3528	77.9225	112.217	13.0403	19.1562	39.9266	49.931	30.4333	85.2643	14.3618	14.9706		40.2286	95.6041	46.153	8.98486	20.7563	25.0328	24.2981	54.1112	40.513	14.0299	8.49206	31.6716	40.224	57.4605	90.413
FBgn0004921	protein_coding_gene	2R	Ggamma1	G protein gamma 1	17.5138	8.44174	18.4724	9.17187	15.8165	29.8552	10.4516	9.72205	10.209	7.00571	17.1193	27.9882	12.5141	7.9916	18.4208	7.65282	15.238	17.3965	5.97701	46.6258	40.4208	6.89067	12.1791	25.1997	24.831	17.1236	41.7282	9.5973	14.9628		10.1833	18.5774	30.2913	7.56212	13.2624	17.6304	11.817	13.8276	19.6733	8.23582	8.19928	21.0685	16.3551	17.9741	14.4872
FBgn0004924	protein_coding_gene	X	Top1	Topoisomerase 1	6.95075	7.76984	9.19741	13.049	22.4891	19.1883	7.965	7.6431	10.8279	14.5502	24.6563	21.9433	7.85327	5.2699	11.1306	7.65169	24.6323	16.5532	6.09775	28.7396	26.846	8.51155	19.1526	18.3402	12.283	17.8758	28.8192	15.3283	29.5958		7.57922	17.1254	20.4305	9.44314	23.5191	25.5427	3.38515	14.1372	3.76702	13.9888	12.6456	14.769	9.65475	12.894	5.79224
FBgn0004926	protein_coding_gene	3L	eIF-2beta	Eukaryotic initiation factor 2beta	14.4583	8.06531	5.75974	16.4692	20.5054	21.9059	5.84165	11.7266	10.9131	14.1985	17.4434	29.8319	10.8242	3.17116	8.91977	12.9368	33.4907	27.2858	12.0062	10.9021	12.0755	13.9304	31.3558	56.4318	4.7029	22.2835	16.4206	11.6301	35.2171		14.3728	28.5645	18.9593	7.91906	29.9231	23.0146	6.03677	15.4895	6.0724	7.81444	6.97897	23.346	10.8937	25.369	18.0074
FBgn0004956	protein_coding_gene	X	upd1	unpaired 1	52.3001	52.4649	85.2656	13.8951	20.1246	43.9752	53.0511	60.5941	78.6568	10.0463	39.2219	43.8546	52.92	61.5734	66.5203	34.2919	40.6959	53.4028	45.463	59.5586	66.6012	11.429	30.204	45.2464	55.7123	71.5981	91.4717	17.8757	32.0282		75.2988	64.6486	84.8152	23.8431	30.9281	63.3119	75.8533	69.2802	57.6902	18.2435	19.76	36.4933	61.3972	65.2306	73.273
FBgn0004957	protein_coding_gene	X	por	porcupine	19.0536	17.4808	15.5808	36.6774	54.9876	58.217	18.8115	18.9735	23.1863	15.1712	65.0751	28.4641	16.0732	13.3385	19.4107	42.111	51.6766	41.5406	18.8841	20.5463	39.8812	14.8813	30.812	62.4691	14.0039	25.1303	37.6772	15.7578	34.4038		16.2773	26.5648	44.8246	21.656	41.3127	37.7512	13.2425	26.8549	24.0282	36.6162	29.3197	34.6635	25.6325	34.4365	4.76412
FBgn0004959	protein_coding_gene	X	phm	phantom	43.9808	30.9529	51.1523	43.9663	44.1465	166.475	33.4844	53.3432	39.7187	78.3917	146.609	212.62	62.3286	29.1593	62.7596	111.926	113.125	174.807	76.1319	58.5393	54.7211	264.575	244.949	244.949	85.8259	64.4989	114.491	64.9217	122.597		70.8402	92.2089	49.7898	282.843	210.054	121.601	49.6491	44.5537	51.1929	114.497	178.306	181.376	49.4739	74.652	91.7265
FBgn0005198	protein_coding_gene	3L	gig	gigas	7.07755	5.77515	9.86564	5.64626	19.3672	31.1826	12.2407	7.86168	8.60738	12.8118	14.2906	16.3479	8.23313	7.18517	6.5311	7.81362	21.7642	14.06	6.97432	19.1413	20.5755	9.05953	19.1374	46.014	11.6487	25.4146	19.9269	7.70604	16.3814		8.66857	15.6811	16.4783	10.0045	21.2931	28.464	4.77772	21.3061	6.22261	8.26138	10.3834	15.9374	11.0436	11.8048	14.3055
FBgn0005278	protein_coding_gene	2L	Sam-S	S-adenosylmethionine Synthetase	12.981	7.42955	12.5123	9.06682	14.4297	23.742	10.815	10.2839	9.64335	11.7978	15.329	33.939	10.6381	8.29622	17.4663	18.477	11.7213	25.3357	13.0243	21.9291	25.1664	13.306	17.0317	20.3519	11.4574	12.5556	21.9474	13.4449	13.4312		1.48867	5.1065	24.4285	8.4394	17.0959	21.9645	8.75212	8.84278	13.7028	14.9634	13.5559	29.6621	10.601	12.6292	6.58855
FBgn0005322	protein_coding_gene	2L	nmd	no mitochondrial derivative	5.47636	4.96944	9.21648	4.78242	28.6687	20.5872	7.01387	14.5948	14.9925	9.72423	42.2073	44.8047	9.7457	8.67001	12.1246	7.56844	43.9807	25.9732	10.6063	26.0516	18.4462	11.7359	30.9234	30.8791	6.54572	27.6709	24.0822	13.2877	47.0966		12.8888	31.2611	15.6357	13.3182	46.0758	52.0109	6.36424	31.2361	13.5731	10.8903	27.1705	22.6721	15.3481	38.6263	28.5423
FBgn0005355	protein_coding_gene	3R	Su(fu)	Suppressor of fused	10.2879	12.7422	20.9485	25.2783	49.6953	25.9322	8.10286	13.6607	18.5941	12.2899	31.5686	24.9977	15.1376	10.2485	12.4423	7.57468	27.6135	44.2208	13.6016	19.8294	23.7029	18.0264	38.9813	50.9547	12.0366	20.7469	32.9575	24.0515	30.7374		19.1294	29.422	10.5168	19.5818	29.1951	35.659	11.2932	19.2696	19.4825	10.0104	14.073	33.7225	12.4268	30.6048	14.9507
FBgn0005386	protein_coding_gene	3L	ash1	absent, small, or homeotic discs 1	8.54665	5.80693	11.9054	6.68687	15.3039	18.4801	14.1137	11.4481	11.975	7.13143	16.6352	26.183	8.12411	7.8986	16.7894	15.2562	33.0999	34.0179	12.95	30.8058	31.6889	11.5745	19.4572	14.1066	21.033	31.0059	48.5842	8.37647	27.3672		13.8458	21.0872	24.7567	16.3662	29.4105	54.347	4.89466	17.8843	8.17232	12.0154	8.64905	9.28835	17.2242	22.5528	9.42225
FBgn0005390	protein_coding_gene	X	fs(1)M3	female sterile (1) M3	13.2742	8.39723	13.9444	185.644	114.464	147.49	9.33809	12.9618	9.50575	121.943	176.522	66.664	14.0437	4.75036	15.7523	113.717	126.616	71.1209	16.1176	44.34	43.4138	112.224	142.166	161.736	13.4735	12.9756	29.4875	118.277	170.822		9.50502	22.5763	44.8967	102.616	136.96	97.2207	11.2179	7.57955	10.3682	124.492	35.6352	72.5288	15.9509	22.2277	15.0323
FBgn0005391	protein_coding_gene	X	Yp2	Yolk protein 2	77.1719	27.2488	73.5965	178.66	38.3925	210.726	22.3747	29.4916	40.1252	126.108	81.5667	77.1329	43.012	15.9307	51.0484	157.379	80.582	62.1218	73.4739	102.173	131.952	129.792	60.7067	181.29	88.1924	47.1966	49.3139	145.97	39.3631		32.9526	47.652	66.6415	141.608	104.061	136.722	24.6573	26.9955	49.4455	171.854	83.6386	182.255	32.7227	29.7634	51.0336
FBgn0005411	protein_coding_gene	X	U2af50	U2 small nuclear riboprotein auxiliary factor 50	10.7655	6.50219	14.2121	7.54408	18.6948	27.9943	11.5091	7.00984	11.947	10.3118	13.1234	17.3091	11.4209	5.03768	16.2673	11.0335	23.7824	23.4255	6.57348	27.4461	26.7934	8.57995	13.0049	37.7823	12.0123	16.1917	25.6835	10.5211	26.9739		3.81479	14.5938	16.6711	10.6753	13.1966	16.7742	4.30951	7.80303	13.6705	9.31671	20.4224	18.2293	13.933	20.2444	15.8254
FBgn0005427	protein_coding_gene	X	ewg	erect wing	15.4004	5.3038	9.41574	12.5827	17.2128	26.6029	9.56688	8.80719	10.2769	12.6455	22.4758	31.076	12.7484	10.3577	14.0121	11.1529	28.1155	22.0161	9.98034	14.3251	23.5185	18.2779	24.1046	38.8074	9.84754	16.1298	15.6588	9.82898	33.6768		8.64151	13.7269	14.0154	12.1392	26.3673	30.9385	12.3857	15.9968	10.8979	9.23993	22.9356	16.5439	8.89574	22.5261	21.0849
FBgn0005533	protein_coding_gene	3L	RpS17	Ribosomal protein S17	11.6203	10.0936	8.35908	15.9445	21.8784	46.1675	16.8232	12.9595	14.5717	15.2337	36.4768	32.0252	16.9005	9.14676	14.3557	19.0487	42.7116	40.0662	20.4823	28.3848	37.7428	15.2366	37.2561	59.0847	15.3964	25.9307	34.4134	17.6184	49.0725		10.8707	13.9226	9.34757	17.5297	37.7052	46.3525	12.7393	17.1099	10.3998	17.5776	15.9182	36.4162	28.5646	23.9015	19.2174
FBgn0005536	protein_coding_gene	3L	Mbs	Myosin binding subunit	4.55568	4.26683	10.6038	7.17573	12.1952	15.7787	7.17548	15.2613	13.4418	10.9307	19.0592	20.2099	7.65235	6.17054	5.46713	10.1485	29.1775	23.738	6.40826	19.2064	7.77085	8.03986	18.2922	21.1793	9.3689	30.9904	11.3676	8.05919	21.0346		5.60563	22.9458	15.3228	8.33123	23.6113	39.5063	5.4279	21.1113	8.79197	4.46635	8.55086	11.6013	8.99468	18.4718	18.7788
FBgn0005558	protein_coding_gene	4	ey	eyeless	33.7908	29.2932	34.5264	9.79244	25.8219	38.3154	26.6732	52.5233	44.9663	19.2288	48.6062	71.8731	30.0388	36.7475	68.1311	23.3239	42.2443	27.3707	51.1204	117.291	108.66	39.4238	14.1846	72.4217	53.3106	45.3965	69.54	14.6375	20.9506		75.5666	103.216	73.903	14.5044	30.0527	46.5084	31.4469	64.5143	38.7417	13.1717	24.6922	41.4437	20.5261	32.3608	42.7309
FBgn0005561	protein_coding_gene	4	sv	shaven	34.4654	39.4226	23.288	21.1125	50.3654	33.8019	41.3161	40.6566	43.4667	19.8615	67.5131	33.4003	38.0611	29.9659	49.1951	30.837	66.8579	46.2264	33.7643	106.901	141.434	23.1341	36.6581	56.4093	55.3201	68.1335	71.706	33.7141	47.3754		59.3901	107.507	57.0572	18.0857	37.7892	37.2308	44.4424	57.2529	48.8294	10.1335	35.4468	30.3358	33.9361	88.8727	93.7942
FBgn0005564	protein_coding_gene	3L	Shal	Shaker cognate l	37.1909	13.77	39.9028	15.054	21.6548	40.8752	16.6718	21.1755	40.4653	24.272	22.7904	54.9654	27.2563	14.0339	52.0474	19.42	36.4983	31.5043	24.7968	97.154	95.0108	12.7857	16.0183	47.2048	42.1205	40.5984	93.2548	16.6104	36.2909		37.88	86.096	45.6302	13.5563	21.2062	41.6874	20.3297	32.4787	41.4651	18.4173	15.8194	50.5692	38.4681	73.7524	66.0409
FBgn0005585	protein_coding_gene	3R	Calr	Calreticulin	14.4583	9.02504	9.42945	9.56788	12.274	18.0965	12.7913	6.22937	4.95422	6.73188	16.3079	22.1431	2.34155	3.56568	13.5969	15.9988	22.3989	21.4655	12.4443	14.6378	10.4533	6.38682	31.1775	49.4487	6.79954	13.5619	9.79337	7.80551	25.2286		5.92311	21.6129	12.2613	16.8478	26.6553	23.6369	8.9508	6.06924	6.26253	10.8073	13.5291	11.119	11.0573	18.3403	7.2178
FBgn0005586	protein_coding_gene	2R	Rab3	Rab3	34.6999	19.5885	54.0228	10.7524	17.4726	38.7421	26.626	16.5707	45.5852	16.7893	16.3123	58.5638	30.5462	10.2555	50.231	13.2898	37.2066	18.2732	29.5764	109.129	87.7009	10.7931	18.482	44.6396	46.7353	32.6067	92.8356	11.8161	18.4778		36.1342	72.449	56.4175	11.04	19.2861	26.4752	21.5026	35.293	36.7767	13.5294	7.91541	41.4591	42.9097	60.2359	127.539
FBgn0005590	protein_coding_gene	2L	scw	screw					264.575	264.575	54.5309	75.2473	42.833	36.1823	98.0592	73.6757				282.843		182.4		282.843				209.136		282.843			282.843		264.575			205.995	264.575	144.158						282.843	178.044	264.575
FBgn0005592	protein_coding_gene	3L	btl	breathless	36.5569	51.6085	53.4879	33.1834	86.2834	95.109	39.3471	69.5732	66.9374	42.8408	93.6044	83.8408	55.0131	41.5947	190.345	37.7898	94.1789	141.475	30.8629	128.745	174.527	29.2454	26.9367	73.9743	64.7692	71.2193	63.0632	32.4869	103.188		25.6191	46.7506	75.1645	32.0303	56.5783	66.5003	22.6019	68.6271	103.885	20.3552	63.498	57.1282	44.3045	60.75	185.905
FBgn0005593	protein_coding_gene	2L	RpL7	Ribosomal protein L7	7.15191	13.7206	10.1836	9.76975	32.5604	32.5716	8.05397	17.5619	11.7919	13.36	35.6068	25.7847	11.9142	8.70929	17.5948	16.8413	49.6122	38.6222	18.691	20.0794	26.3801	4.90569	54.3596	37.2819	10.3655	28.3758	27.7996	11.7568	57.3687		10.7793	13.7684	8.14928	18.1401	41.2029	38.8872	11.0434	19.2009	9.31401	14.8149	24.3514	32.4627	14.3068	28.7642	13.7326
FBgn0005596	protein_coding_gene	3R	yem	yemanuclein	10.2334	5.00202	8.96445	28.7245	27.7343	41.1825	9.82346	18.747	11.4881	17.7165	23.2004	19.1272	10.5626	3.89702	20.0578	24.7717	29.3802	40.9771	12.6	39.3023	39.0863	16.4569	24.2688	20.3134	18.4197	32.6838	49.0671	20.6566	31.5975		10.0093	32.3075	35.5261	20.0214	30.6109	33.005	4.50253	22.1196	6.1623	14.2167	13.9961	14.5712	19.1099	23.96	5.65886
FBgn0005612	protein_coding_gene	2R	Sox14	Sox box protein 14	41.6741	20.7971	53.1277	16.6144	16.2668	34.2294	16.399	21.8458	46.8145	9.56775	26.8854	22.2167	45.4975	14.1717	44.2767	17.2636	40.0555	35.145	43.2146	74.6289	103.928	16.9385	39.2541	46.1736	77.616	32.9881	37.7082	15.4585	18.9683		23.4772	46.4914	50.7848	16.5135	39.5128	47.1971	28.4311	33.6791	47.4288	16.9	25.0823	20.1004	45.0587	53.393	48.1406
FBgn0005613	protein_coding_gene	2R	Sox15	Sox box protein 15	46.6652	31.8984	51.2447	24.8595	41.1316	47.8659	31.4018	46.2452	37.5108	22.384	53.7712	48.0698	44.7627	74.0274	72.7999	33.0544	105.458	54.2351	68.0423	112.859	95.8917	32.6329	42.7727	80.0581	71.5488	99.1273	92.5804	18.7477	80.5677		56.4418	62.5273	77.6496	23.6722	56.2781	32.47	73.3977	46.2857	24.316	19.1988	33.4356	43.7184	43.2596	67.7029	23.3841
FBgn0005614	protein_coding_gene	2R	trpl	transient receptor potential-like	29.041	11.1551	41.1063	15.773	16.0761	50.4247	18.8398	19.1847	68.7586	12.2047	5.97365	146.479	25.8047	5.50005	62.5585	22.5269	47.3679	53.7282	29.9302	100.937	88.9047	14.2504	13.2713	60.5868	35.5092	27.9602	77.4847	5.7453	19.7815		29.6055	76.1037	54.0058	13.4529	19.2504	36.7116	19.4035	26.2792	46.7048	12.3106	18.65	58.8896	35.0114	67.3506	139.224
FBgn0005616	protein_coding_gene	2L	msl-2	male-specific lethal 2	23.3869	16.9546	35.1092	10.9643	20.9767	35.168	12.717	17.0232	25.0294	13.0012	20.0986	46.0987	17.7986	10.5402	11.8852	8.66946	28.9587	17.2546	16.1775	46.0175	63.2095	16.5835	19.4993	32.1164	22.3611	29.4851	58.4203	14.6694	33.6838		32.9792	32.5854	36.8757	17.7196	15.6067	30.9032	14.633	55.7259	18.3083	13.1159	13.5234	24.0772	19.4313	43.3752	54.7768
FBgn0005617	protein_coding_gene	2L	msl-1	male-specific lethal 1	6.984	4.32705	10.6827	28.6079	26.8461	37.5131	10.8601	10.0321	12.7636	27.1124	32.3085	27.2071	12.3452	5.47662	15.3011	13.3024	43.4045	40.0865	15.4963	35.3271	35.2815	7.42493	27.9036	36.7473	16.3396	27.6194	46.1536	25.0489	24.9055		9.22882	24.7128	34.5512	17.8218	39.2691	43.3636	5.30624	10.3134	5.29329	15.7525	19.6878	32.2753	18.417	16.458	8.95064
FBgn0005619	protein_coding_gene	2R	Hdc	Histidine decarboxylase	37.466	27.5914	35.0415	17.5299	23.1876	41.5945	22.3012	37.5058	64.835	23.0322	16.2024	94.6191	35.2193	22.0118	64.1223	10.1341	27.2654	18.1288	33.8922	102.719	133.484	17.8737	19.4344	54.2338	53.3328	42.2407	88.2789	12.9185	15.9587		38.4738	99.742	55.5717	26.2154	33.339	37.6904	28.3089	54.9423	31.7536	12.2502	14.5303	27.0019	37.0102	65.1733	94.0236
FBgn0005624	protein_coding_gene	2R	Psc	Posterior sex combs	9.92896	9.87505	17.9109	45.5839	27.2387	29.0857	9.16006	30.4525	23.6248	36.066	54.6474	22.4712	9.43871	7.97084	14.9689	17.9277	39.8931	30.5394	11.3154	44.9934	36.5765	6.51651	40.07	30.6607	17.2073	45.4324	41.9896	28.7707	47.2568		8.56673	32.4284	15.9477	15.2101	36.4923	48.7387	4.43938	37.7457	8.0592	15.8966	36.5384	28.9916	18.091	29.5414	14.9446
FBgn0005626	protein_coding_gene	3L	ple	pale	37.7588	10.0183	60.156	9.71872	26.9402	61.5947	25.7073	44.8232	64.5168	24.3114	38.7597	47.5303	41.0087	12.1074	90.4198	28.1764	32.6198	61.1886	39.169	181.333	185.599	11.4346	34.3402	53.5175	103.672	70.9496	140.916	36.3477	32.3098		67.4528	84.3458	46.1126	25.9754	40.9347	71.3475	21.403	32.8868	56.9297	30.6938	37.3133	63.0392	53.2143	67.4523	112.576
FBgn0005630	protein_coding_gene	2R	lola	longitudinals lacking	7.49465	3.93204	7.72495	7.84051	26.8847	26.8109	10.0338	13.2051	11.3143	8.22996	28.5381	19.8123	11.9968	4.27275	12.2765	9.93531	43.6524	30.2801	13.6237	27.9063	24.971	4.42056	25.7267	35.0486	15.6957	26.3919	29.9528	10.5894	33.4877		7.27104	17.1181	7.01995	5.80531	32.0894	34.6268	4.79336	17.3866	4.29817	6.34517	16.0359	30.3055	12.6821	15.7355	8.41774
FBgn0005631	protein_coding_gene	2R	robo1	roundabout 1	39.1234	14.4686	50.5223	14.1206	26.9719	26.7911	30.3089	21.1636	35.4578	11.2492	26.2641	13.3767	26.7077	14.2782	98.1863	8.78905	44.9758	24.3346	17.7462	78.0779	138.724	14.9582	21.1327	53.5332	46.5027	44.3655	68.5794	10.6644	37.2645		38.6751	81.8481	53.4496	17.3213	27.4581	33.9176	25.7856	39.4871	47.4878	10.1329	7.54026	25.7917	30.6095	65.3492	84.0399
FBgn0005632	protein_coding_gene	3R	faf	fat facets	6.1807	4.50613	8.101	2.95415	16.6209	36.601	11.4121	8.20057	6.76233	7.06403	23.9942	21.7291	6.08683	6.43093	10.3529	9.75953	46.1227	17.5271	9.99632	16.4192	13.1669	6.73239	20.8256	44.5305	14.2605	26.5429	24.7126	7.79559	27.4493		4.89181	12.2813	9.84189	4.21826	28.3834	38.2332	7.19712	14.5308	6.27711	8.82042	10.9517	19.1969	15.3959	13.899	7.54558
FBgn0005633	protein_coding_gene	3L	fln	flightin	89.0535	38.245	49.6796	30.0616	50.2911	133.634	56.1785	86.2478	45.4055	65.4035	69.3664	91.7968	55.9505	102.013	107.24	46.8868	51.8536	130.102	87.3404	49.7777	108.925	40.4107	35.4282	123.674	77.584	81.1733	123.568	70.0252	120.358		45.4624	125.57	87.22	100.879	68.8007	119.614	91.4215	72.4544	165.467	56.0659	115.719	104.526	82.8701	117.147	112.362
FBgn0005636	protein_coding_gene	2R	nvy	nervy	53.1467	115.561	30.8553	6.97186	36.0782	35.8876	21.876	14.1641	61.343	17.5043	10.8991	15.8766	51.6915	30.9063	161.73	17.6629	30.9866	36.905	44.0334	136.932	121.899	9.18487	18.8631	36.6357	52.2324	78.6972	137.059	21.9087	32.6505		33.191	95.8718	60.349	11.4631	64.4518	38.8532	45.703	80.1376	85.8136	8.99226	16.3403	33.7265	42.3955	81.0496	110.136
FBgn0005638	protein_coding_gene	2R	slbo	slow border cells	61.7699	21.4299	50.7824	25.6597	41.8589	34.0533	26.2694	63.6833	35.5447	23.5737	44.2596	30.6634	62.6612	22.5694	57.8427	18.3465	36.7032	36.2894	40.6651	85.5664	145.844	45.4242	23.4216	39.328	85.4773	49.8774	49.4456	24.0252	48.8641		26.7401	60.1091	32.7515	26.4029	60.5702	40.0768	45.5167	59.5479	77.2818	22.0336	41.1963	38.2886	38.7687	72.4984	93.3412
FBgn0005640	protein_coding_gene	3L	Eip63E	Ecdysone-induced protein 63E	4.43319	9.83872	10.6353	6.34676	21.8402	26.9171	8.99924	12.2838	5.66121	4.81674	19.1426	34.6179	11.3176	3.62092	9.21822	5.3311	30.1026	38.7002	9.22931	16.9347	6.27698	8.03362	31.1523	44.2628	9.69329	34.7233	9.98111	10.8612	31.361		4.75638	25.9019	13.9893	7.20093	31.404	26.9056	7.15231	19.7065	12.1075	10.5877	18.8296	24.7627	11.2335	22.2177	19.7432
FBgn0005642	protein_coding_gene	3R	wdn	wings down	14.0189	6.33272	7.2725	21.4617	17.0764	34.4639	14.1333	13.7251	16.2248	14.0995	23.8645	15.3987	11.8611	5.7849	15.0712	20.2731	17.0766	20.2465	12.8019	34.5126	35.6319	10.9403	17.241	16.9707	17.8089	20.5826	49.0342	14.646	39.696		10.5321	24.0373	19.9313	6.7976	20.234	19.388	4.78295	11.9341	8.32846	7.92194	10.905	16.7505	20.6049	41.0578	9.58008
FBgn0005648	protein_coding_gene	2R	Pabp2	Pabp2	18.3774	7.7668	8.7275	17.1738	21.3719	25.8293	13.163	7.10367	8.81694	8.21136	7.88049	27.2254	5.6183	7.5536	8.87607	17.4148	23.1273	34.2403	10.0363	22.7275	24.2801	7.84545	8.8425	20.0025	9.53263	14.7228	22.485	9.71746	29.2436		11.4873	23.587	17.2045	11.2997	15.1927	18.3228	8.62107	10.6637	4.91998	13.9622	4.6081	18.4924	6.54819	7.10052	15.7363
FBgn0005649	protein_coding_gene	3R	Rox8	Rox8	5.12884	5.67257	10.828	6.32932	10.1011	19.8426	7.69554	10.8295	13.5213	6.29002	13.1523	15.7906	12.2169	5.03397	12.3466	8.73629	12.5269	12.8662	14.464	28.0536	29.1729	6.42244	10.2308	24.9295	17.2648	22.1117	36.8142	12.542	10.7391		10.1767	21.8509	10.555	11.8304	21.7758	16.0682	5.36797	10.9076	3.67929	10.8368	9.23218	9.58827	14.3636	26.252	7.25707
FBgn0005655	protein_coding_gene	2R	PCNA	Proliferating cell nuclear antigen	10.927	7.37529	12.3429	107.861	38.7297	68.6952	12.0909	8.50306	11.4142	61.1695	50.448	38.7619	9.46516	4.97616	16.5883	60.4197	73.6593	52.7222	8.37747	42.7401	41.1987	33.5058	35.7046	55.0203	16.2767	12.5309	43.1738	51.2562	57.4878		13.1464	25.9712	26.1756	34.162	64.0419	36.9576	10.7707	10.8285	11.9273	34.247	32.9645	35.9356	17.6286	28.9335	18.4957
FBgn0005658	protein_coding_gene	3L	Ets65A	Ets at 65A	95.832	41.372	68.4476	24.596	43.9562	65.022	41.9586	34.7254	60.2139	19.0774	34.5213	71.8449	80.7654	46.4858	95.0831	14.4486	66.9058	65.5046	44.5656	154.599	159.586	10.0668	38.0138	58.4412	38.7597	36.2337	81.2661	27.1015	36.063		56.5658	116.68	81.2329	23.8409	39.2283	59.2335	56.5633	48.8049	47.9021	30.8896	34.8287	77.0518	43.901	106.252	157.681
FBgn0005659	protein_coding_gene	3R	Ets98B	Ets at 98B	31.0614	23.8333	43.0997	13.4815	28.3372	36.6017	18.9712	31.0758	40.7411	11.5096	39.1047	30.6035	36.6672	14.9761	35.0685	17.731	33.9212	28.3875	33.7151	141.208	173.198	8.34018	38.145	44.2576	40.7622	54.1207	89.6615	17.8287	35.5498		26.4533	101.477	44.5546	20.0748	31.4554	51.1931	11.1598	33.7299	36.3029	12.3383	21.2088	26.4399	39.7323	57.8062	41.8031
FBgn0005660	protein_coding_gene	2L	Ets21C	Ets at 21C	70.9664	63.3036	75.6655	22.8145	26.2047	37.921	51.8972	46.2521	94.8426	27.9563	69.6177	115.759	60.3415	34.7733	121.334	43.2506	49.2102	37.7971	75.524	94.0085	136.552	16.1361	68.6979	27.5149	107.975	115.978	89.9611	23.6869	41.108		56.0249	144.409	65.9252	46.7591	39.4844	59.0878	31.2803	79.8261	72.5806	15.2773	26.1783	20.8449	50.7303	35.5507	97.1513
FBgn0005664	protein_coding_gene	2L	Crys	Crystallin	48.4215	78.4032	51.4016	36.3724	34.9293	67.2998	35.9557	42.5403	137.769	20.8999	60.6831	104.307	58.5416	51.1884	68.1032	48.9223	55.3753	59.3723	36.0054	208.159	217.674	23.9772	38.0436	39.6112	36.2179	47.9805	84.7991	44.385	57.2663		172.918	161.146	85.4789	58.1304	73.1999	68.1108	35.1541	67.4598	61.9895	29.4014	51.943	58.7793	53.9352	40.728	47.4474
FBgn0005666	protein_coding_gene	4	bt	bent	25.3639	10.1433	18.8457	16.9834	23.4668	28.7776	29.5883	33.0282	36.4439	12.935	35.6504	19.7054	36.0328	7.06921	68.9011	20.5358	48.7324	30.404	26.1209	111.088	158.653	10.1349	31.2727	58.4178	54.8009	52.0086	73.245	17.367	26.9		42.2233	90.8602	33.5643	10.3916	30.9527	60.445	24.494	43.8338	48.5872	11.1494	16.6285	28.6323	40.4674	95.7823	57.2645
FBgn0005670	protein_coding_gene	X	Cyp4d1	Cytochrome P450-4d1	54.825	49.8311	116.13	21.0256	39.3688	35.1201	45.1028	39.1088	108.094	52.1109	76.929	71.5354	81.1352	40.707	108.535	59.8615	84.1435	97.2139	45.0029	201.848	234.894	38.2463	59.8025	56.0373	77.3454	57.8185	76.9506	49.4435	63.8799		72.5397	111.641	99.7325	49.1852	51.0287	84.1267	23.0504	58.0771	82.1733	30.8027	53.4604	47.0524	77.5818	103.001	117.856
FBgn0005671	protein_coding_gene	3R	Vha55	Vacuolar H[+]-ATPase 55kD subunit	4.7118	3.98171	12.9012	6.97405	12.162	22.6607	2.46519	7.95584	12.2199	4.98309	7.85457	16.1193	5.47694	4.07151	7.0457	11.1437	10.0842	20.3391	5.98947	21.6545	22.5454	3.66819	15.904	14.5799	3.44347	13.2535	21.4298	7.29163	12.6535		4.99076	11.5286	14.8016	8.31356	12.2672	28.7848	3.52318	12.9115	5.49964	7.14341	8.98514	26.1152	8.22505	14.8452	17.4323
FBgn0005672	protein_coding_gene	2L	spi	spitz	8.82544	12.5381	7.47114	10.1199	10.4159	10.3015	9.94792	17.1653	9.60611	11.3774	25.9682	19.9287	5.69221	12.8761	14.6306	11.0811	19.6121	18.1273	9.92302	13.8363	10.2221	9.07193	20.9726	12.8351	9.61341	11.7119	30.4276	10.7666	20.5824		12.2378	45.6411	10.6407	12.9739	22.6456	17.0597	10.7066	11.722	16.487	9.09388	16.3473	15.6569	7.60008	9.15537	8.46106
FBgn0005674	protein_coding_gene	3R	Aats-glupro	Glutamyl-prolyl-tRNA synthetase	6.54958	7.17383	5.96259	10.6323	16.1306	25.1161	7.91466	3.66349	10.965	8.99561	18.3733	15.7313	7.26617	6.27909	5.03928	12.6769	13.6312	17.8668	7.17944	21.8263	23.1445	13.9587	14.2052	26.5911	8.82099	13.0937	19.6281	11.3614	25.3408		6.93975	21.9961	24.148	17.6333	22.5035	32.6934	8.12064	4.79899	8.42983	8.29867	8.90788	31.5168	8.34736	8.77339	11.9175
FBgn0005677	protein_coding_gene	2L	dac	dachshund	47.7338	43.6458	37.3302	9.04971	17.3157	36.9082	26.0316	31.8587	54.4748	15.8296	42.6227	15.8847	43.055	21.8176	38.9049	24.5921	20.4906	28.1737	53.4132	94.4983	136.502	17.4054	28.7871	22.5998	78.0187	36.9075	70.316	21.3338	47.529		39.0891	73.2311	53.7651	10.4045	29.1876	41.6405	52.2623	74.3994	36.2613	13.003	20.1617	25.63	38.7238	79.6216	86.068
FBgn0005683	protein_coding_gene	2L	pie	pineapple eye	15.0249	8.33063	14.1119	41.6598	50.4603	83.8147	14.6729	14.1173	18.0718	20.251	37.0787	23.7437	10.4449	9.0059	17.3167	28.9473	76.27	76.6443	6.46214	40.3851	40.8958	24.4455	36.8435	31.1128	18.7726	19.5872	55.9538	30.3598	51.6896		19.054	29.0672	44.52	41.7018	48.4807	45.2356	10.0937	20.0637	9.18651	13.0919	15.8007	29.7702	17.3691	40.9491	11.4279
FBgn0005694	protein_coding_gene	3L	Aef1	Adult enhancer factor 1	3.59327	7.20804	14.3872	12.3853	18.2003	23.4233	7.75899	7.78901	14.1527	10.2229	15.4958	12.2675	12.8717	6.55392	10.3311	7.15835	22.1744	19.3575	15.7639	28.7053	32.2887	5.71717	18.5524	33.0543	15.0389	21.2575	29.3014	12.3524	22.3745		10.9876	21.42	22.2244	7.30736	16.5443	22.8778	6.36501	12.086	14.7875	18.1929	10.013	29.7523	10.5348	15.5251	12.5532
FBgn0005695	protein_coding_gene	2R	gcl	germ cell-less	9.94367	6.49492	4.5102	52.9637	19.423	34.9937	9.92362	15.3288	11.664	41.5504	18.6262	31.2892	7.96915	5.49808	11.793	37.7726	32.7089	20.0801	12.5757	38.1762	36.8365	25.7764	20.5676	80.8112	16.2996	17.3331	50.5661	30.6331	21.4076		7.99656	30.9653	43.8488	39.7409	41.9737	19.5679	4.47542	15.2086	5.18027	21.0846	13.7527	18.7113	11.2724	32.2911	10.8387
FBgn0005696	protein_coding_gene	3R	DNApol-alpha73	DNA polymerase alpha 73kD	16.3295	7.4796	14.1594	131.098	108.042	66.3194	15.4146	9.52998	21.7182	87.9868	92.7554	69.5418	14.6265	7.68892	22.3339	59.1315	104.917	58.2575	7.94662	40.9129	43.8739	54.5689	108.04	86.1915	20.5055	16.7886	55.5095	70.6008	102.478		13.7435	30.7908	39.66	70.9502	71.5338	50.4042	12.5061	15.2061	11.9235	69.3435	51.8326	59.626	25.1211	38.6982	16.6275
FBgn0005771	protein_coding_gene	2L	noc	no ocelli	30.1478	16.376	33.1649	12.7793	16.0024	19.3165	24.7546	27.797	40.8346	7.58533	9.96745	23.2687	20.5342	14.771	66.6971	10.5155	30.5922	33.9391	21.4443	120.971	162.958	9.45833	20.1506	45.8417	55.3921	28.9924	85.5685	14.6326	25.0607		32.5179	81.4427	38.3154	9.53913	18.2779	39.6422	21.6682	31.5068	55.5986	6.12575	13.5241	13.4335	26.5006	72.1747	63.2866
FBgn0005775	protein_coding_gene	3L	Con	Connectin	55.3187	27.1301	36.4075	16.9238	20.7164	25.4009	28.784	26.7492	33.12	15.6323	31.7136	58.7079	12.6193	20.2406	43.005	14.1867	64.9933	26.3559	31.6489	94.3923	133.111	10.0831	13.1229	19.7038	34.3188	56.5438	109.593	16.0079	29.8682		58.069	58.9464	57.0852	14.2408	23.1876	28.6833	24.102	32.5272	53.1147	21.6472	19.9877	28.5623	40.9812	51.9819	56.1175
FBgn0005777	protein_coding_gene	3R	PpD3	Protein phosphatase D3	4.98776	4.82009	4.39658	5.14882	13.8295	17.4024	6.21328	9.19903	14.2327	9.74253	29.7113	20.7359	7.72189	6.64256	6.72825	20.1651	43.0766	36.3093	9.81908	28.7983	27.7597	7.90383	10.3416	16.0588	10.248	18.0277	36.2956	12.642	18.0719		10.7313	23.2968	20.2791	11.2189	8.48706	32.079	2.53307	10.1836	5.99935	8.64194	8.97307	18.4582	13.0586	18.3712	7.02475
FBgn0005778	protein_coding_gene	2R	PpD5	Protein phosphatase D5	217.213	268.298		19.6536	52.3714	63.6609	190.815	282.843	217.102	21.7009	71.669	73.5088	253.315	226.499	282.843	46.7911	76.3312	65.1869	201.045	282.843		14.9488	33.4228	56.4784	250.56	282.843	236.627	34.3176	48.1289				264.575	26.3199	62.8944	39.6197	163.158			17.7419	20.6957	31.7977	155.878	235.245	282.843
FBgn0005779	protein_coding_gene	2L	PpD6	Protein phosphatase D6	217.213	282.843	161.864	12.2395	54.9495	50.5509	282.843	282.843	282.843	17.7822	35.5841	47.191	282.843	229.82	203.141	47.163	71.2092	66.7355	167.564			12.1974	30.8092	68.2318	245.185			26.5211	32.3522		173.231			17.7336	30.7741	36.2132				12.4771	16.183	34.9968	264.575		279.873
FBgn0008635	protein_coding_gene	X	betaCOP	Coat Protein (coatomer) beta	7.69677	8.50537	3.84198	10.1198	12.3067	10.6187	4.06581	5.91259	6.9551	3.23871	9.86685	22.4455	6.16495	4.30231	9.58563	12.4616	15.3777	29.3106	8.50841	2.94292	2.87749	2.95901	25.9115	16.2724	5.30954	11.2282	10.3418	12.1257	20.6751		6.26968	14.254	12.5616	9.3249	14.9636	19.942	8.69903	7.06508	6.4323	11.8248	11.7006	14.3229	6.74941	14.5841	10.8586
FBgn0008636	protein_coding_gene	2R	hbn	homeobrain	82.6321	131.283	73.2194	41.9287	56.4173	110.762	31.871	103.368	85.194	18.8228	62.9254	91.3403	143.52	46.2706	106.458	40.2292	89.3439	72.7192	59.7245	187.375	89.357	27.3772	43.6531	79.1803	90.2325	100.018	173.477	31.2205	54.3617		94.7881	157.719	101.476	22.7454	148.615	44.8676	84.454	124.314	122.061	37.6036	46.8444	80.1785	60.7614	85.9519	123.543
FBgn0008646	protein_coding_gene	3R	E5	E5	78.6222	54.7681	26.0037	28.6916	50.9101	87.6925	44.8805	85.2946	97.5298	25.2973	55.7557	56.4695	33.5169	49.7249	87.1272	32.9044	74.1008	72.2966	109.669	122.429	211.427	57.7226	51.2401	95.7593	86.644	94.8476	71.3306	46.4086	41.7565		96.602	82.4325	91.1955	33.2476	67.5427	45.8166	98.9703	195.359	98.1899	35.862	58.7594	41.9611	43.6511	96.214	128.363
FBgn0008651	protein_coding_gene	3R	lbl	ladybird late	83.0337	30.5535	53.2922	27.7829	51.7533	34.3775	56.1241	40.5658	65.1743	34.8293	51.1052	44.3359	65.7462	46.7823	50.4088	27.6063	29.8614	38.3661	54.1738	141.958	170.637	21.8552	9.57265	47.2374	62.012	69.3201	77.6474	18.351	40.7469		67.0146	160.236	62.0545	31.0301	56.1315	21.9825	86.0643	84.5056	83.0149	27.898	32.7422	46.4809	47.3792	116.453	129.195
FBgn0010014	protein_coding_gene	X	CanB	Calcineurin B	44.1688	11.345	32.4802	9.75156	20.8625	36.0511	27.3688	29.5992	62.2804	11.6589	28.9772	42.848	38.3235	23.4352	64.9896	10.9525	50.1794	36.0887	31.0852	149.814	84.9813	15.2076	30.4618	37.8654	34.556	63.1252	88.1891	20.3994	41.1729		39.7354	74.7066	49.8746	7.19938	38.8142	38.057	30.937	58.3477	42.054	18.6328	13.2303	51.0246	39.207	95.4901	55.8549
FBgn0010015	protein_coding_gene	3R	CanA1	Calcineurin A1	29.2631	26.8137	34.2405	19.6946	18.7463	41.0456	26.6961	24.0295	45.4289	23.3506	12.4876	33.3832	32.4564	22.0812	50.9325	30.2684	30.6208	25.6543	33.7938	103.502	181.006	7.03363	23.9917	31.6863	52.5325	55.2077	86.2485	20.5017	33.5556		44.1239	54.4422	43.5186	19.4946	45.3591	46.8685	41.495	38.1402	61.1367	20.148	24.5955	26.7605	38.0973	53.2539	53.893
FBgn0010019	protein_coding_gene	X	Cyp4g1	Cytochrome P450-4g1	46.2112	6.94947	80.263	35.9331	19.2835	47.9796	26.1579	12.7126	46.6693	16.4254	28.5287	60.5192	34.9854	9.12799	102.536	35.0665	33.629	55.8524	32.8812	89.7786	148.638	17.3612	25.9771	39.2727	59.6211	33.7312	53.2597	17.0209	28.9414		30.542	56.2514	35.1447	23.8216	16.2933	42.6094	20.2028	29.3557	90.9136	18.5219	20.8578	39.4924	41.075	40.2565	87.7905
FBgn0010038	protein_coding_gene	3R	GstD2	Glutathione S transferase D2	29.7141	22.762	76.4024	66.6852	57.5668	80.3077	28.3712	38.1042	83.5943	41.0847	43.8998	198.693	68.6533	81.1585	78.0127	33.6179	90.0481	93.0166	66.0707	131.505	158.139	40.0777	111.265	68.2462	144.69	129.023	98.9576	57.0797	49.4837		57.0188	73.3259	81.1913	90.6686	52.025	94.764	46.5751	133.694	87.4811	83.7883	48.8379	62.7573	64.9482	65.1206	56.6164
FBgn0010039	protein_coding_gene	3R	GstD3	Glutathione S transferase D3	4.57885	17.5027	25.1275	10.6819	37.2935	39.019	25.5482	18.3879	23.1619	7.92419	24.9224	27.0958	11.5812	15.5507	15.1789	25.6352	75.1114	33.8093	14.6673	43.8904	40.3842	16.8243	49.0379	53.1919	12.2647	45.3145	27.7603	17.3938	46.5405		18.43	46.7681	19.4125	38.7661	53.4488	47.3599	8.31902	36.6389	16.9385	14.2723	34.0456	23.8352	18.0809	50.2485	19.2982
[truncated: 14,679 more rows]
[truncated: 58 more columns]
