# Supplementary material for: Microenvironmental Gene Expression Plasticity Among Individual Drosophila melanogaster
Source: G3 (Bethesda). 2016 Oct 20;6(12):4197–210. doi: 10.1534/g3.116.035444 (PMC5144987; doi:10.1534/g3.116.035444)
Supplement: Supplemental Material [file supp_g3.116.035444_TableS11.xlsx]

## Sheet: Table S11
Flybase ID	Module	Average Degree	Degree	Gene Symbol	Gene Name	Feature Type	Chromosome	Minimum Sequence Coordinate	Maximum Sequence Coordinate
FBgn0003356	1	0.666497	0.771072	Jon99Cii	Jonah 99Cii	protein_coding_gene	3R	29923754	29924615
FBgn0003357	1	0.666497	0.755999	Jon99Ciii	Jonah 99Ciii	protein_coding_gene	3R	29922216	29923455
FBgn0031653	1	0.666497	0.602069	Jon25Biii	Jonah 25Biii	protein_coding_gene	2L	4949941	4950767
FBgn0039777	1	0.666497	0.536847	Jon99Fii	Jonah 99Fii	protein_coding_gene	3R	30487016	30487928
FBgn0034461	2	0.506227	0.678209	CG15124	-	protein_coding_gene	2R	19642947	19643698
FBgn0051294	2	0.506227	0.672544	CG31294	-	protein_coding_gene	3R	15715505	15716585
FBgn0028941	2	0.506227	0.67065	CG16853	-	protein_coding_gene	2L	13542268	13543633
FBgn0029964	2	0.506227	0.669511	CG1409	-	protein_coding_gene	X	7858173	7858794
FBgn0085287	2	0.506227	0.66751	CG34258	-	protein_coding_gene	3L	19951235	19951968
FBgn0036490	2	0.506227	0.665242	CG6888	-	protein_coding_gene	3L	15207844	15208586
FBgn0263583	2	0.506227	0.664761	CR43608	-	non_protein_coding_gene	2L	20607043	20607847
FBgn0038357	2	0.506227	0.663631	CG5623	-	protein_coding_gene	3R	15766246	15767438
FBgn0052986	2	0.506227	0.662141	CG32986	-	protein_coding_gene	2L	8862776	8863743
FBgn0259183	2	0.506227	0.659622	CG42287	-	protein_coding_gene	2R	14090325	14090972
FBgn0053218	2	0.506227	0.659156	CR33218	-	non_protein_coding_gene	X	2330159	2330826
FBgn0260969	2	0.506227	0.657943	CG42592	-	protein_coding_gene	3R	29835610	29836288
FBgn0038088	2	0.506227	0.657569	CG10126	-	protein_coding_gene	3R	12855544	12859246
FBgn0052650	2	0.506227	0.657286	CG32650	-	protein_coding_gene	X	12897503	12898669
FBgn0017456	2	0.506227	0.656062	Ubc84D	Ubiquitin conjugating enzyme 84D	protein_coding_gene	3R	7518820	7519456
FBgn0262966	2	0.506227	0.656061	CG43277	-	protein_coding_gene	2R	19637559	19638041
FBgn0032869	2	0.506227	0.655745	CG17470	-	protein_coding_gene	2L	20642306	20643244
FBgn0033042	2	0.506227	0.65345	Tsp42A	Tetraspanin 42A	protein_coding_gene	2R	5795413	5796710
FBgn0050093	2	0.506227	0.653098	COX6AL	Cytochrome c oxidase subunit 6A-like	protein_coding_gene	2R	15944028	15944567
FBgn0034655	2	0.506227	0.651607	CG10307	-	protein_coding_gene	2R	21688773	21690253
FBgn0266882	2	0.506227	0.651176	CR45343	-	non_protein_coding_gene	2L	8394429	8395332
FBgn0036652	2	0.506227	0.650371	CG13032	-	protein_coding_gene	3L	16673964	16676264
FBgn0000274	2	0.506227	0.649364	Pka-C2	cAMP-dependent protein kinase 2	protein_coding_gene	3R	30695537	30697138
FBgn0032176	2	0.506227	0.649074	CG13127	-	protein_coding_gene	2L	10026676	10029298
FBgn0034739	2	0.506227	0.648376	CG3927	-	protein_coding_gene	2R	22594677	22596348
FBgn0086681	2	0.506227	0.647603	Mst36Fa	Male-specific transcript 36Fa	protein_coding_gene	2L	18675183	18676998
FBgn0266087	2	0.506227	0.647411	CR44829	-	non_protein_coding_gene	2R	24859260	24860177
FBgn0034122	2	0.506227	0.647347	CG15711	-	protein_coding_gene	2R	16363551	16365895
FBgn0051174	2	0.506227	0.646542	CG31174	-	protein_coding_gene	3R	21868681	21869514
FBgn0260967	2	0.506227	0.644032	CG42590	-	protein_coding_gene	3L	8068413	8069267
FBgn0266021	2	0.506227	0.642545	CR44786	-	non_protein_coding_gene	2L	21819490	21822313
FBgn0034502	2	0.506227	0.642035	CG13871	-	protein_coding_gene	2R	20317323	20319039
FBgn0030696	2	0.506227	0.640578	CG8509	-	protein_coding_gene	X	15809555	15810947
FBgn0033574	2	0.506227	0.640298	Spn47C	Serpin 47C	protein_coding_gene	2R	10938425	10941738
FBgn0266709	2	0.506227	0.639715	Zmynd10	ZMYND10 homolog	protein_coding_gene	3L	13024763	13026437
FBgn0037742	2	0.506227	0.639206	Rpt3R	Regulatory particle triple-A ATPase 3-related	protein_coding_gene	3R	9754735	9756510
FBgn0034867	2	0.506227	0.638136	CG13557	-	protein_coding_gene	2R	23475698	23476418
FBgn0266226	2	0.506227	0.638028	CR44921	-	non_protein_coding_gene	3R	6053028	6053528
FBgn0032109	2	0.506227	0.637188	CG17005	-	protein_coding_gene	2L	9327744	9330332
FBgn0031460	2	0.506227	0.636701	CG15399	-	protein_coding_gene	2L	2770884	2771776
FBgn0040031	2	0.506227	0.636686	CG12061	-	protein_coding_gene	X	23036066	23047678
FBgn0083141	2	0.506227	0.636451	Spn28B	Serpin 28B	protein_coding_gene	2L	7581924	7583333
FBgn0027945	2	0.506227	0.636367	ppl	pumpless	protein_coding_gene	3L	21280491	21281506
FBgn0266769	2	0.506227	0.636017	CR45234	-	non_protein_coding_gene	3L	18196172	18196932
FBgn0261816	2	0.506227	0.634966	CG42758	-	protein_coding_gene	3L	14567440	14568133
FBgn0035262	2	0.506227	0.63431	CG18171	-	protein_coding_gene	3L	1720616	1723153
FBgn0040333	2	0.506227	0.633669	brv3	brivido-3	protein_coding_gene	X	2622069	2624575
FBgn0030222	2	0.506227	0.63318	CG9806	-	protein_coding_gene	X	10623725	10627112
FBgn0050354	2	0.506227	0.632709	UQCR-11L	Ubiquinol-cytochrome c reductase 11 kDa subunit-like	protein_coding_gene	2R	8677219	8677661
FBgn0014395	2	0.506227	0.631514	tilB	touch insensitive larva B	protein_coding_gene	X	22449737	22451463
FBgn0053318	2	0.506227	0.630587	CR33318	-	pseudogene_attribute	2L	20923955	20924534
FBgn0265804	2	0.506227	0.630518	CR44593	-	non_protein_coding_gene	2L	12086621	12088025
FBgn0052673	2	0.506227	0.630313	Rab9E	Rab at 9E	protein_coding_gene	X	10660955	10661843
FBgn0033076	2	0.506227	0.629369	CG15233	-	protein_coding_gene	2R	6600044	6600978
FBgn0037176	2	0.506227	0.629301	CG14456	-	protein_coding_gene	3L	22687222	22688288
FBgn0032857	2	0.506227	0.627059	CG10947	-	protein_coding_gene	2L	20385293	20414800
FBgn0067052	2	0.506227	0.625715	Rab9D	Rab at 9D	protein_coding_gene	X	10589089	10589985
FBgn0262123	2	0.506227	0.624457	l(2)41Ab	lethal (2) 41Ab	protein_coding_gene	2R	1349392	1443935
FBgn0039124	2	0.506227	0.624147	tbrd-1	testis-specifically expressed bromodomain containing protein-1	protein_coding_gene	3R	23891597	23893383
FBgn0051704	2	0.506227	0.623904	CG31704	-	protein_coding_gene	2L	11840691	11841204
FBgn0031208	2	0.506227	0.623502	CG11023	-	protein_coding_gene	2L	7529	9484
FBgn0051776	2	0.506227	0.623053	CG31776	-	protein_coding_gene	2L	3470182	3472364
FBgn0038330	2	0.506227	0.622658	CG14868	-	protein_coding_gene	3R	15367816	15369945
FBgn0265363	2	0.506227	0.622014	CR44304	-	non_protein_coding_gene	2R	11844378	11845099
FBgn0039140	2	0.506227	0.621694	Miro	Mitochondrial Rho	protein_coding_gene	3R	24034362	24038847
FBgn0029662	2	0.506227	0.621647	CG12206	-	protein_coding_gene	X	3465737	3474524
FBgn0001124	2	0.506227	0.620902	Got1	Glutamate oxaloacetate transaminase 1	protein_coding_gene	2R	16138352	16141928
FBgn0266432	2	0.506227	0.620555	CG45062	-	protein_coding_gene	2R	22472995	22476314
FBgn0266710	2	0.506227	0.620504	hog	hog	protein_coding_gene	X	14718273	14718942
FBgn0027494	2	0.506227	0.62048	RpS10a	Ribosomal protein S10a	protein_coding_gene	3R	27652760	27653363
FBgn0266564	2	0.506227	0.620403	CR45103	-	non_protein_coding_gene	3R	18157693	18158297
FBgn0263802	2	0.506227	0.620154	CR43605	-	non_protein_coding_gene	2R	10760778	10761668
FBgn0267131	2	0.506227	0.618975	CR45571	-	non_protein_coding_gene	3R	30612028	30615478
FBgn0260945	2	0.506227	0.61853	Atg1	Autophagy-related 1	protein_coding_gene	3L	12784429	12805116
FBgn0263496	2	0.506227	0.618504	CR43485	-	non_protein_coding_gene	3L	3693752	3694227
FBgn0264084	2	0.506227	0.618189	CR43753	-	non_protein_coding_gene	2L	2271319	2279714
FBgn0265067	2	0.506227	0.617211	CR44178	-	non_protein_coding_gene	3R	21088792	21095744
FBgn0036940	2	0.506227	0.616854	obst-J	obstructor-J	protein_coding_gene	3L	20130451	20131743
FBgn0265694	2	0.506227	0.616502	CR44501	-	non_protein_coding_gene	X	7555778	7557844
FBgn0003009	2	0.506227	0.616062	ord	orientation disruptor	protein_coding_gene	2R	23271257	23275536
FBgn0035168	2	0.506227	0.61531	cep290	cep290	protein_coding_gene	3L	843926	851080
FBgn0266224	2	0.506227	0.614711	CR44919	-	non_protein_coding_gene	2L	21866854	21868020
FBgn0262140	2	0.506227	0.614533	CG42866	-	protein_coding_gene	2L	19961224	19961685
FBgn0011826	2	0.506227	0.614326	Pp2B-14D	Protein phosphatase 2B at 14D	protein_coding_gene	X	16554627	16560016
FBgn0031472	2	0.506227	0.614314	CG2983	-	protein_coding_gene	2L	2847632	2848997
FBgn0266978	2	0.506227	0.613378	CR45429	-	non_protein_coding_gene	3L	22510266	22511067
FBgn0264943	2	0.506227	0.612932	CR44112	-	non_protein_coding_gene	2L	2532999	2533569
FBgn0037057	2	0.506227	0.612408	CG10512	-	protein_coding_gene	3L	21202920	21208092
FBgn0262996	2	0.506227	0.611357	CR43304	-	non_protein_coding_gene	2L	17541854	17542383
FBgn0035943	2	0.506227	0.611345	CG5653	-	protein_coding_gene	3L	8964912	8966374
FBgn0037812	2	0.506227	0.611012	CG18545	-	protein_coding_gene	3R	10340949	10341668
FBgn0032094	2	0.506227	0.609686	CG12439	-	protein_coding_gene	2L	9077121	9077988
FBgn0039077	2	0.506227	0.608621	CG17380	-	protein_coding_gene	3R	23402611	23403683
FBgn0014342	2	0.506227	0.608534	mia	meiosis I arrest	protein_coding_gene	3R	5548115	5551168
FBgn0264346	2	0.506227	0.607889	CR43802	-	non_protein_coding_gene	2L	17042481	17043165
FBgn0263764	2	0.506227	0.607272	CR43681	-	non_protein_coding_gene	2L	11387870	11392320
FBgn0036787	2	0.506227	0.60671	CG4306	-	protein_coding_gene	3L	18461957	18463163
FBgn0031715	2	0.506227	0.606648	tomb	tombola	protein_coding_gene	2L	5535861	5536758
FBgn0053773	2	0.506227	0.606539	CG33773	-	protein_coding_gene	3R	31035346	31036124
FBgn0265541	2	0.506227	0.605854	CR44391	-	pseudogene_attribute	2R	17135595	17136325
FBgn0085390	2	0.506227	0.605269	Dgk	Diacyl glycerol kinase	protein_coding_gene	2R	7834812	7885982
FBgn0023090	2	0.506227	0.605194	dtr	defective transmitter release	protein_coding_gene	2L	21361216	21367288
FBgn0029986	2	0.506227	0.604844	CG15332	-	protein_coding_gene	X	7953852	7955990
FBgn0265551	2	0.506227	0.604267	CR44401	-	non_protein_coding_gene	3R	20485778	20486679
FBgn0031201	2	0.506227	0.604253	CG12446	-	protein_coding_gene	X	22809292	22811935
FBgn0053319	2	0.506227	0.60404	CR33319	-	pseudogene_attribute	2L	20928824	20929525
FBgn0267213	2	0.506227	0.603864	CR45653	-	non_protein_coding_gene	3R	25843918	25844378
FBgn0040496	2	0.506227	0.603658	CG17104	-	protein_coding_gene	2L	10677198	10679707
FBgn0029590	2	0.506227	0.603509	CG14811	-	protein_coding_gene	X	1821469	1822381
FBgn0085298	2	0.506227	0.602674	CG34269	-	protein_coding_gene	3L	528337	528996
FBgn0265708	2	0.506227	0.602493	CR44515	-	non_protein_coding_gene	3L	5369365	5370312
FBgn0040629	2	0.506227	0.601697	CG18673	-	protein_coding_gene	3R	31262598	31263878
FBgn0035430	2	0.506227	0.601056	CG12009	-	protein_coding_gene	3L	3291459	3299000
FBgn0036678	2	0.506227	0.600589	CG11905	-	protein_coding_gene	3L	16928381	16935536
FBgn0031623	2	0.506227	0.599567	Taf12L	TBP-associated factor 30kD subunit alpha-2	protein_coding_gene	2L	4700835	4701485
FBgn0262363	2	0.506227	0.599044	CG43061	-	protein_coding_gene	3R	8049673	8050059
FBgn0265586	2	0.506227	0.597728	CR44413	-	non_protein_coding_gene	2L	17625098	17625690
FBgn0031401	2	0.506227	0.597446	papi	papi	protein_coding_gene	2L	2220748	2225544
FBgn0264426	2	0.506227	0.597221	CG43844	-	protein_coding_gene	3R	21889539	21890172
FBgn0026761	2	0.506227	0.596829	Trap1	Trap1	protein_coding_gene	2R	6633647	6636262
FBgn0029727	2	0.506227	0.5966	CG6978	-	protein_coding_gene	X	4784075	4786059
FBgn0265958	2	0.506227	0.596005	CR44745	-	non_protein_coding_gene	2L	5387551	5388632
FBgn0028397	2	0.506227	0.594968	Tob	Tob	protein_coding_gene	X	16074717	16091495
FBgn0267110	2	0.506227	0.594764	CR45550	-	non_protein_coding_gene	3R	8228008	8229448
FBgn0266677	2	0.506227	0.592452	CR45167	-	non_protein_coding_gene	3L	5918389	5919556
FBgn0263089	2	0.506227	0.592018	CR43357	-	non_protein_coding_gene	2L	15202259	15203967
FBgn0053221	2	0.506227	0.591907	CR33221	-	pseudogene_attribute	X	3797497	3799008
FBgn0267212	2	0.506227	0.591562	CR45652	-	non_protein_coding_gene	3R	25808044	25808679
FBgn0052712	2	0.506227	0.59052	CG32712	-	protein_coding_gene	X	8433087	8433809
FBgn0266647	2	0.506227	0.590081	CG45154	-	protein_coding_gene	X	21146281	21147041
FBgn0266784	2	0.506227	0.589014	CR45249	-	non_protein_coding_gene	3L	10961500	10962141
FBgn0013813	2	0.506227	0.588295	Dhc98D	Dynein heavy chain at 89D	protein_coding_gene	3R	28486953	28519398
FBgn0036470	2	0.506227	0.588114	CG13463	-	protein_coding_gene	3L	15054777	15055565
FBgn0037180	2	0.506227	0.588027	CG14452	-	protein_coding_gene	3L	22695953	22696435
FBgn0266381	2	0.506227	0.587359	CR45023	-	non_protein_coding_gene	3R	20358839	20360281
FBgn0264328	2	0.506227	0.586828	CR43787	-	non_protein_coding_gene	2R	24630901	24632932
FBgn0261054	2	0.506227	0.584506	Sfp24Bc	Seminal fluid protein 24Bc	protein_coding_gene	2L	3670131	3670581
FBgn0262020	2	0.506227	0.584338	CG42831	-	protein_coding_gene	3L	10814819	10816084
FBgn0031925	2	0.506227	0.584075	Cyp4d21	Cyp4d21	protein_coding_gene	2L	7605600	7607701
FBgn0265765	2	0.506227	0.583869	CR44572	-	non_protein_coding_gene	2R	19897495	19898695
FBgn0266772	2	0.506227	0.583804	CR45237	-	non_protein_coding_gene	3L	22420855	22421200
FBgn0265674	2	0.506227	0.583096	CR44481	-	non_protein_coding_gene	2L	11665241	11665810
FBgn0265855	2	0.506227	0.581506	CR44644	-	non_protein_coding_gene	2R	20505895	20506395
FBgn0042126	2	0.506227	0.580556	CG18788	-	protein_coding_gene	2L	12034190	12036131
FBgn0036495	2	0.506227	0.580098	CG33259	-	protein_coding_gene	3L	15407832	15408267
FBgn0266983	2	0.506227	0.57957	CR45434	-	non_protein_coding_gene	3L	19454760	19455672
FBgn0267106	2	0.506227	0.579553	CG45546	-	protein_coding_gene	3R	29369338	29369777
FBgn0264786	2	0.506227	0.579511	CR44016	-	non_protein_coding_gene	X	9691470	9692417
FBgn0030056	2	0.506227	0.578059	CG11284	-	protein_coding_gene	X	8681252	8688760
FBgn0035097	2	0.506227	0.577557	CG13405	-	protein_coding_gene	3L	73945	75332
FBgn0264077	2	0.506227	0.57723	Cnx14D	Calnexin 14D	protein_coding_gene	X	16522967	16525415
FBgn0266898	2	0.506227	0.577195	CR45358	-	non_protein_coding_gene	2L	17575152	17575490
FBgn0264843	2	0.506227	0.575567	CR44051	-	non_protein_coding_gene	3L	15876091	15876472
FBgn0031393	2	0.506227	0.575493	CG15382	-	protein_coding_gene	2L	2155753	2156790
FBgn0267123	2	0.506227	0.575371	CR45563	-	non_protein_coding_gene	3R	26769078	26769828
FBgn0266065	2	0.506227	0.57485	CR44818	-	non_protein_coding_gene	2L	5715678	5716426
FBgn0039437	2	0.506227	0.573303	TwdlL	TweedleL	protein_coding_gene	3R	26624587	26625652
FBgn0264261	2	0.506227	0.571174	CR43761	-	non_protein_coding_gene	2L	15522002	15523993
FBgn0265302	2	0.506227	0.571004	CR44275	-	non_protein_coding_gene	2R	8229296	8230796
FBgn0034901	2	0.506227	0.570757	CG11300	-	protein_coding_gene	2R	23751915	23752495
FBgn0263339	2	0.506227	0.56661	CR43420	-	non_protein_coding_gene	2L	17893812	17894734
FBgn0264867	2	0.506227	0.56616	CR44058	-	non_protein_coding_gene	2L	4241070	4242397
FBgn0067311	2	0.506227	0.564725	CheB38b	Chemosensory protein B 38b	protein_coding_gene	2L	20816456	20817270
FBgn0265963	2	0.506227	0.564641	CR44750	-	non_protein_coding_gene	2R	21727495	21728195
FBgn0267062	2	0.506227	0.564603	CR45506	-	non_protein_coding_gene	X	21187979	21188759
FBgn0264474	2	0.506227	0.56442	CR43882	-	non_protein_coding_gene	3L	4745911	4746632
FBgn0034563	2	0.506227	0.563401	CG15649	-	protein_coding_gene	2R	20972916	20974017
FBgn0263341	2	0.506227	0.562527	CR43422	-	non_protein_coding_gene	2R	22291717	22292395
FBgn0266003	2	0.506227	0.562288	CR44777	-	non_protein_coding_gene	2L	6358345	6359994
FBgn0263871	2	0.506227	0.562029	CR43718	-	non_protein_coding_gene	2L	396120	396571
FBgn0263250	2	0.506227	0.562021	CG43393	-	protein_coding_gene	2R	22089423	22090691
FBgn0264373	2	0.506227	0.560186	CR43825	-	non_protein_coding_gene	2L	16001785	16002401
FBgn0036351	2	0.506227	0.559823	CG14107	-	protein_coding_gene	3L	13380359	13381346
FBgn0033326	2	0.506227	0.559786	CG14743	-	protein_coding_gene	2R	8710398	8712913
FBgn0031296	2	0.506227	0.559533	CG4415	-	protein_coding_gene	2L	1037246	1038685
FBgn0265886	2	0.506227	0.558676	CR44675	-	non_protein_coding_gene	3L	19052302	19052790
FBgn0266701	2	0.506227	0.558072	CR45191	-	non_protein_coding_gene	3R	30664778	30666142
FBgn0266684	2	0.506227	0.557947	CR45174	-	non_protein_coding_gene	3L	23690626	23691668
FBgn0038967	2	0.506227	0.557271	CG13847	-	protein_coding_gene	3R	22425214	22436150
FBgn0037416	2	0.506227	0.557013	Osi9	Osiris 9	protein_coding_gene	3R	6260211	6262105
FBgn0262033	2	0.506227	0.556914	CR42844	-	non_protein_coding_gene	2L	9304437	9305007
FBgn0264940	2	0.506227	0.556602	CR44109	-	non_protein_coding_gene	X	22764525	22766663
FBgn0041246	2	0.506227	0.554922	Gr32a	Gustatory receptor 32a	protein_coding_gene	2L	11114014	11115823
FBgn0264715	2	0.506227	0.554516	CR43983	-	non_protein_coding_gene	2R	21762995	21763994
FBgn0266071	2	0.506227	0.553608	CR44824	-	non_protein_coding_gene	2L	6138867	6139309
FBgn0266029	2	0.506227	0.549323	CR44794	-	non_protein_coding_gene	2L	5564811	5565755
FBgn0000276	2	0.506227	0.548774	CecA1	Cecropin A1	protein_coding_gene	3R	30210874	30211273
FBgn0265367	2	0.506227	0.547901	CR44308	-	non_protein_coding_gene	2L	3537844	3538333
FBgn0267214	2	0.506227	0.547279	CR45654	-	non_protein_coding_gene	3R	25845678	25846318
FBgn0031406	2	0.506227	0.546173	Send1	Spermathecal endopeptidase 1	protein_coding_gene	2L	2254176	2255050
FBgn0010497	2	0.506227	0.545558	dmGlut	Dietary and metabolic glutamate transporter	protein_coding_gene	2L	12027438	12034122
FBgn0033303	2	0.506227	0.543832	Cyp6a15Psi	Cyp6a15Psi	pseudogene_attribute	2R	8569137	8570306
FBgn0265684	2	0.506227	0.543647	CR44491	-	non_protein_coding_gene	2L	10894644	10895344
FBgn0266969	2	0.506227	0.54312	CR45420	-	non_protein_coding_gene	3L	6302747	6303361
FBgn0266152	2	0.506227	0.542038	CR44858	-	non_protein_coding_gene	2L	14761972	14762691
FBgn0264446	2	0.506227	0.540693	CR43864	-	non_protein_coding_gene	X	1902028	1903733
FBgn0030071	2	0.506227	0.539899	CG12661	-	protein_coding_gene	X	8922888	8923687
FBgn0050409	2	0.506227	0.538126	CG30409	-	protein_coding_gene	2R	23354367	23355321
FBgn0039408	2	0.506227	0.53796	CG14551	-	protein_coding_gene	3R	26061268	26063011
FBgn0267307	2	0.506227	0.537104	CR45743	-	non_protein_coding_gene	3L	5377814	5378407
FBgn0035750	2	0.506227	0.53652	CG14826	-	protein_coding_gene	3L	7234512	7235965
FBgn0267055	2	0.506227	0.536369	CR45499	-	pseudogene_attribute	X	21155432	21156173
FBgn0031804	2	0.506227	0.535473	CG9500	-	protein_coding_gene	2L	6357005	6358318
FBgn0267080	2	0.506227	0.533622	CR45524	-	non_protein_coding_gene	X	15693068	15693967
FBgn0264825	2	0.506227	0.532738	CR44033	-	non_protein_coding_gene	3R	21534429	21535367
FBgn0038080	2	0.506227	0.531922	CG12279	-	protein_coding_gene	3R	12705094	12705818
FBgn0265423	2	0.506227	0.531457	CG44335	-	protein_coding_gene	3R	7325597	7326459
FBgn0267128	2	0.506227	0.531393	CR45568	-	non_protein_coding_gene	3R	29276376	29277108
FBgn0052079	2	0.506227	0.530844	CG32079	-	protein_coding_gene	3L	11025561	11027332
FBgn0265455	2	0.506227	0.530642	CG44355	-	protein_coding_gene	3L	12310805	12311961
FBgn0265443	2	0.506227	0.530637	CR44343	-	non_protein_coding_gene	2R	13254495	13255496
FBgn0261291	2	0.506227	0.52863	CheA86a	Chemosensory protein A 86a	protein_coding_gene	3R	11144346	11145235
FBgn0262104	2	0.506227	0.527938	CG42857	-	protein_coding_gene	3R	9820514	9821191
FBgn0265530	2	0.506227	0.524321	CR44380	-	non_protein_coding_gene	2R	16814395	16815495
FBgn0063083	2	0.506227	0.524319	pncr015:3L	putative noncoding RNA 015:3L	non_protein_coding_gene	3L	7406323	7406619
FBgn0266783	2	0.506227	0.524068	CR45248	-	non_protein_coding_gene	3L	10959231	10960005
FBgn0035875	2	0.506227	0.520129	Cpr66Cb	Cuticular protein 66Cb	protein_coding_gene	3L	8336672	8338595
FBgn0004053	2	0.506227	0.519912	zen	zerknullt	protein_coding_gene	3R	6752864	6754194
FBgn0265698	2	0.506227	0.516481	CR44505	-	non_protein_coding_gene	2R	19683495	19684195
FBgn0266158	2	0.506227	0.515096	CR44864	-	non_protein_coding_gene	2L	15515821	15516727
FBgn0264358	2	0.506227	0.514657	CR43810	-	non_protein_coding_gene	2R	13783995	13784496
FBgn0263328	2	0.506227	0.513683	CR43409	-	non_protein_coding_gene	2L	11290632	11291077
FBgn0266260	2	0.506227	0.51257	CR44955	-	non_protein_coding_gene	3R	10462387	10464978
FBgn0266074	2	0.506227	0.512551	CR44827	-	non_protein_coding_gene	2R	24237477	24238477
FBgn0038151	2	0.506227	0.509299	yellow-e2	yellow-e2	protein_coding_gene	3R	13405109	13406998
FBgn0267153	2	0.506227	0.508688	CR45593	-	non_protein_coding_gene	3R	6761513	6763478
FBgn0263844	2	0.506227	0.508426	CR43705	-	non_protein_coding_gene	3L	20795019	20795678
FBgn0050401	2	0.506227	0.508324	CG30401	-	protein_coding_gene	2R	21985626	21986938
FBgn0031681	2	0.506227	0.507898	pgant5	polypeptide GalNAc transferase 5	protein_coding_gene	2L	5072170	5093592
FBgn0266800	2	0.506227	0.507744	CR45262	-	non_protein_coding_gene	2L	9261820	9262804
FBgn0264875	2	0.506227	0.5067	CR44066	-	non_protein_coding_gene	2L	2186975	2187970
FBgn0034489	2	0.506227	0.50661	ppk6	pickpocket 6	protein_coding_gene	2R	20245760	20247624
FBgn0037294	2	0.506227	0.506144	CG12590	-	protein_coding_gene	3R	5159612	5160901
FBgn0266114	2	0.506227	0.505148	CR44840	-	non_protein_coding_gene	X	13054218	13054689
FBgn0050359	2	0.506227	0.50454	Mal-A5	Maltase A5	protein_coding_gene	2R	8462753	8465092
FBgn0034807	2	0.506227	0.504319	CG9897	-	protein_coding_gene	2R	22985420	22986339
FBgn0040801	2	0.506227	0.50298	CG13053	-	protein_coding_gene	3L	16259037	16259722
FBgn0263661	2	0.506227	0.500746	CR43652	-	non_protein_coding_gene	3L	13081299	13082652
FBgn0053229	2	0.506227	0.500083	CG33229	-	protein_coding_gene	3L	223852	225605
FBgn0037410	2	0.506227	0.49923	Osi2	Osiris 2	protein_coding_gene	3R	6209373	6213493
FBgn0034221	2	0.506227	0.497085	CG10764	-	protein_coding_gene	2R	17453399	17455729
FBgn0265051	2	0.506227	0.496581	CR44166	-	non_protein_coding_gene	2R	6841545	6842094
FBgn0263401	2	0.506227	0.49532	CG43447	-	protein_coding_gene	3R	27440312	27440845
FBgn0263320	2	0.506227	0.494837	CG43401	-	protein_coding_gene	2L	1428474	1429159
FBgn0267158	2	0.506227	0.492893	CR45598	-	non_protein_coding_gene	3R	14923203	14923761
FBgn0267284	2	0.506227	0.492687	CR45720	-	non_protein_coding_gene	2L	4240014	4240820
FBgn0266037	2	0.506227	0.490804	CR44802	-	non_protein_coding_gene	2L	9348726	9349212
FBgn0265945	2	0.506227	0.49039	CR44732	-	non_protein_coding_gene	2L	14428612	14430822
FBgn0265677	2	0.506227	0.489277	CR44484	-	non_protein_coding_gene	2L	3268269	3268646
FBgn0266961	2	0.506227	0.488771	CR45412	-	non_protein_coding_gene	3L	6939049	6939702
FBgn0264436	2	0.506227	0.487948	CR43854	-	non_protein_coding_gene	2L	15129701	15130205
FBgn0267097	2	0.506227	0.486033	CR45537	-	non_protein_coding_gene	X	8835306	8836724
FBgn0266592	2	0.506227	0.485352	CR45117	-	non_protein_coding_gene	3L	527671	528129
FBgn0265980	2	0.506227	0.484388	CR44759	-	non_protein_coding_gene	2R	22373695	22374966
FBgn0045479	2	0.506227	0.484281	Gr64a	Gustatory receptor 64a	protein_coding_gene	3L	4026769	4028600
FBgn0265687	2	0.506227	0.483863	CR44494	-	non_protein_coding_gene	2L	11548640	11550035
FBgn0036242	2	0.506227	0.48348	CG6793	-	protein_coding_gene	3L	12042387	12044217
FBgn0264428	2	0.506227	0.482421	CR43846	-	non_protein_coding_gene	3R	22851088	22851804
FBgn0265346	2	0.506227	0.48186	CR44300	-	non_protein_coding_gene	2R	10785714	10786026
FBgn0029707	2	0.506227	0.478704	CG12688	-	protein_coding_gene	X	4380758	4382466
FBgn0265543	2	0.506227	0.478475	CR44393	-	non_protein_coding_gene	2L	16947610	16950070
FBgn0266698	2	0.506227	0.478397	CR45188	-	non_protein_coding_gene	3R	4946078	4947278
FBgn0265444	2	0.506227	0.477439	CR44344	-	non_protein_coding_gene	2R	17386840	17389081
FBgn0264870	2	0.506227	0.477236	CR44061	-	non_protein_coding_gene	2L	912981	913305
FBgn0264890	2	0.506227	0.476541	CR44081	-	non_protein_coding_gene	2L	6812640	6813110
FBgn0011653	2	0.506227	0.476091	mas	masquerade	protein_coding_gene	3L	4161666	4167464
FBgn0267040	2	0.506227	0.474356	CR45484	-	non_protein_coding_gene	X	4375908	4376212
FBgn0264823	2	0.506227	0.47416	CR44031	-	non_protein_coding_gene	4	1027863	1029359
FBgn0263872	2	0.506227	0.471566	CR43719	-	non_protein_coding_gene	2L	308537	309348
FBgn0037420	2	0.506227	0.47145	CG15597	-	protein_coding_gene	3R	6284462	6285200
FBgn0003267	2	0.506227	0.470457	ro	rough	protein_coding_gene	3R	26876771	26881171
FBgn0264885	2	0.506227	0.468757	CR44076	-	non_protein_coding_gene	2L	3815438	3815948
FBgn0265449	2	0.506227	0.464089	CR44349	-	non_protein_coding_gene	3R	17518210	17519084
FBgn0266905	2	0.506227	0.463853	CR45365	-	non_protein_coding_gene	2L	8852009	8852664
FBgn0263130	2	0.506227	0.459372	CR43372	-	non_protein_coding_gene	3R	21530987	21532986
FBgn0039435	2	0.506227	0.459093	TwdlP	TweedleP	protein_coding_gene	3R	26620608	26621364
FBgn0266799	2	0.506227	0.458735	CR45261	-	non_protein_coding_gene	2L	904029	904347
FBgn0264941	2	0.506227	0.456373	CR44110	-	non_protein_coding_gene	X	14517290	14519516
FBgn0265738	2	0.506227	0.456232	CR44545	-	non_protein_coding_gene	3L	10789334	10789876
FBgn0051562	2	0.506227	0.453584	CR31562	-	pseudogene_attribute	3R	6184455	6185629
FBgn0266779	2	0.506227	0.452836					10326656	10327479
FBgn0032036	2	0.506227	0.452323	CG13384	-	protein_coding_gene	2L	8384455	8388804
FBgn0263383	2	0.506227	0.451134	CR43435	-	non_protein_coding_gene	3R	6778117	6778952
FBgn0265203	2	0.506227	0.449277	CR44263	-	non_protein_coding_gene	3R	31758710	31759360
FBgn0265696	2	0.506227	0.449112	CR44503	-	non_protein_coding_gene	2R	19633195	19634595
FBgn0267248	2	0.506227	0.44555	CR45688	-	non_protein_coding_gene	3L	17366775	17367365
FBgn0032462	2	0.506227	0.443758	CG16800	-	protein_coding_gene	2L	12966590	12967810
FBgn0266771	2	0.506227	0.442988	CR45236	-	non_protein_coding_gene	3L	22121932	22122216
FBgn0266401	2	0.506227	0.441272	CR45041	-	non_protein_coding_gene	3R	28237449	28238570
FBgn0085411	2	0.506227	0.440507	CG34382	-	protein_coding_gene	3L	9878985	9884493
FBgn0264879	2	0.506227	0.438739	CR44070	-	non_protein_coding_gene	2R	9636996	9637673
FBgn0265683	2	0.506227	0.435018	CR44490	-	non_protein_coding_gene	2L	10886454	10887199
FBgn0263999	2	0.506227	0.432611	CG43742	-	protein_coding_gene	2R	21935002	21936863
FBgn0085523	2	0.506227	0.430697	Su(Ste):CR40820	-	non_protein_coding_gene	Y	953256	954313
FBgn0266537	2	0.506227	0.427727	CR45098	-	non_protein_coding_gene	3L	13218203	13218864
FBgn0265099	2	0.506227	0.426683	CR44204	-	non_protein_coding_gene	2R	7431696	7432496
FBgn0038358	2	0.506227	0.426596	CG4525	-	protein_coding_gene	3R	15774416	15777640
FBgn0264370	2	0.506227	0.425953	CR43822	-	non_protein_coding_gene	2L	3575350	3575806
FBgn0267268	2	0.506227	0.424791	CR45704	-	non_protein_coding_gene	2L	21949849	21950521
FBgn0050187	2	0.506227	0.424496	CG30187	-	protein_coding_gene	2R	22916843	22918790
FBgn0264391	2	0.506227	0.424253	CR43839	-	non_protein_coding_gene	2L	19470844	19471627
FBgn0050375	2	0.506227	0.423502	CG30375	-	protein_coding_gene	2R	8265693	8267295
FBgn0261401	2	0.506227	0.423041	Ir75c	Ionotropic receptor 75c	protein_coding_gene	3L	17820493	17822834
FBgn0263506	2	0.506227	0.421731	CR43495	-	non_protein_coding_gene	X	4874000	4874382
FBgn0263322	2	0.506227	0.420853	CG43403	-	protein_coding_gene	2L	2620187	2620782
FBgn0035083	2	0.506227	0.420396	Tina-1	Troponin C-akin-1	protein_coding_gene	2R	24940625	24942413
FBgn0031747	2	0.506227	0.419451	CG9021	-	protein_coding_gene	2L	5903178	5904689
FBgn0265529	2	0.506227	0.418335	CR44379	-	non_protein_coding_gene	2R	16812245	16812791
FBgn0051626	2	0.506227	0.417919	CG31626	-	protein_coding_gene	2L	21232495	21236733
FBgn0266163	2	0.506227	0.417261	CG44869	-	protein_coding_gene	2L	15417929	15418361
FBgn0266380	2	0.506227	0.416182	CR45022	-	non_protein_coding_gene	2R	18074172	18074489
FBgn0265743	2	0.506227	0.415694	CR44550	-	non_protein_coding_gene	3L	12300980	12301942
FBgn0033501	2	0.506227	0.415157	CG12911	-	protein_coding_gene	2R	10256686	10261276
FBgn0264381	2	0.506227	0.41456	CR43833	-	non_protein_coding_gene	X	13755322	13756013
FBgn0266845	2	0.506227	0.41093	CG45307	-	protein_coding_gene	2L	8751715	8752122
FBgn0266868	2	0.506227	0.410673	CR45329	-	non_protein_coding_gene	2R	14823545	14824365
FBgn0266214	2	0.506227	0.408387	CR44909	-	non_protein_coding_gene	2L	20583656	20626206
FBgn0038012	2	0.506227	0.408163	CG10013	-	protein_coding_gene	3R	12323521	12325210
FBgn0038705	2	0.506227	0.407838	CG11626	-	protein_coding_gene	3R	19409175	19411265
FBgn0266159	2	0.506227	0.407396	CR44865	-	non_protein_coding_gene	2L	15610171	15610746
FBgn0266928	2	0.506227	0.405268	CR45379	-	non_protein_coding_gene	3L	3863704	3864424
FBgn0265160	2	0.506227	0.402106	CR44229	-	non_protein_coding_gene	3R	28294623	28295279
FBgn0264362	2	0.506227	0.402086	CG43814	-	protein_coding_gene	2L	18804491	18805347
FBgn0264352	2	0.506227	0.401354	CR43808	-	non_protein_coding_gene	2L	5904958	5906250
FBgn0051253	2	0.506227	0.400605	CG31253	-	protein_coding_gene	3R	27959346	27960573
FBgn0264883	2	0.506227	0.396986	CR44074	-	non_protein_coding_gene	2L	1840070	1840808
FBgn0036471	2	0.506227	0.396641	CG13460	-	protein_coding_gene	3L	15061029	15061705
FBgn0264792	2	0.506227	0.395189	CR44022	-	non_protein_coding_gene	3R	29458779	29459278
FBgn0267125	2	0.506227	0.39295	CR45565	-	non_protein_coding_gene	3R	31689128	31689878
FBgn0264869	2	0.506227	0.391849	CR44060	-	non_protein_coding_gene	2L	850702	851163
FBgn0261526	2	0.506227	0.389271	NT1	Neurotrophin 1	protein_coding_gene	3L	4501652	4508433
FBgn0040795	2	0.506227	0.388527	CG13038	-	protein_coding_gene	3L	16327258	16327893
FBgn0266855	2	0.506227	0.385361	CR45316	-	non_protein_coding_gene	2R	16378815	16380135
FBgn0265741	2	0.506227	0.384362	CR44548	-	non_protein_coding_gene	3L	11435650	11436206
FBgn0038851	2	0.506227	0.384185	dmrt93B	doublesex-Mab related 93B	protein_coding_gene	3R	21074007	21076798
FBgn0050121	2	0.506227	0.383965	CR30121	-	non_protein_coding_gene	2R	18739131	18741658
FBgn0267299	2	0.506227	0.381925	CR45735	-	non_protein_coding_gene	3L	23188103	23188892
FBgn0265078	2	0.506227	0.379887	CR44189	-	non_protein_coding_gene	2L	19217407	19218135
FBgn0053465	2	0.506227	0.379436	CG33465	-	protein_coding_gene	2R	15819114	15821114
FBgn0264886	2	0.506227	0.37927	CR44077	-	non_protein_coding_gene	2L	3817724	3818534
FBgn0035932	2	0.506227	0.378739	CG13308	-	protein_coding_gene	3L	8808544	8809307
FBgn0267137	2	0.506227	0.37819	CR45577	-	non_protein_coding_gene	3R	10896479	10897181
FBgn0039675	2	0.506227	0.377341	ppk21	pickpocket 21	protein_coding_gene	3R	29664779	29666783
FBgn0266156	2	0.506227	0.375539	CR44862	-	non_protein_coding_gene	2L	15441601	15442314
FBgn0266934	2	0.506227	0.373372	CR45385	-	pseudogene_attribute	3L	20345122	20345720
FBgn0266763	2	0.506227	0.373186	CR45228	-	non_protein_coding_gene	2R	10946309	10947095
FBgn0265727	2	0.506227	0.371609	CR44534	-	non_protein_coding_gene	X	9314685	9315171
FBgn0034897	2	0.506227	0.371422	Sesn	Sestrin	protein_coding_gene	2R	23713900	23734846
FBgn0029531	2	0.506227	0.370008	CG13362	-	protein_coding_gene	X	749241	751301
FBgn0266797	2	0.506227	0.363403	CR45259	-	non_protein_coding_gene	2L	799856	800323
FBgn0267005	2	0.506227	0.357569	CR45449	-	non_protein_coding_gene	2L	3854288	3854994
FBgn0263415	2	0.506227	0.357549	CR43461	-	non_protein_coding_gene	X	6732717	6735917
FBgn0266258	2	0.506227	0.357068	CR44953	-	non_protein_coding_gene	3R	29755190	29759040
FBgn0032891	2	0.506227	0.354836	Oseg5	Outer segment 5	protein_coding_gene	2L	20832849	20835840
FBgn0264842	2	0.506227	0.352638	CR44050	-	non_protein_coding_gene	3L	15884593	15885747
FBgn0265451	2	0.506227	0.351959	CR44351	-	non_protein_coding_gene	3L	1773605	1775108
FBgn0266927	2	0.506227	0.349912	CR45378	-	non_protein_coding_gene	3L	391981	393255
FBgn0036380	2	0.506227	0.345579	CG8757	-	protein_coding_gene	3L	13840197	13842240
FBgn0267142	2	0.506227	0.343668	CR45582	-	non_protein_coding_gene	3R	12244989	12245353
FBgn0265798	2	0.506227	0.342133	CR44587	-	non_protein_coding_gene	2L	12024056	12025202
FBgn0039771	2	0.506227	0.341777	Osi23	Osiris 23	protein_coding_gene	3R	30444076	30445046
FBgn0030389	2	0.506227	0.340099	CG15927	-	protein_coding_gene	X	12454729	12455683
FBgn0267313	2	0.506227	0.338521	CR45749	-	non_protein_coding_gene	3L	13087491	13088588
FBgn0261584	2	0.506227	0.338156	CG42694	-	protein_coding_gene	2R	22941877	22945147
FBgn0265955	2	0.506227	0.336767	CR44742	-	non_protein_coding_gene	2L	5287848	5288361
FBgn0051371	2	0.506227	0.333333	CG31371	-	protein_coding_gene	3R	30501124	30503506
FBgn0266987	2	0.506227	0.328753	CR45438	-	non_protein_coding_gene	3L	4626602	4626903
FBgn0036480	2	0.506227	0.324642	Cep135	-	protein_coding_gene	3L	15116737	15128029
FBgn0266043	2	0.506227	0.323089	CR44808	-	non_protein_coding_gene	2L	2082031	2082347
FBgn0259185	2	0.506227	0.32199	Ir60b	Ionotropic receptor 60b	protein_coding_gene	2R	24515685	24517458
FBgn0266115	2	0.506227	0.320236	CR44841	-	non_protein_coding_gene	X	18804840	18806363
FBgn0265256	2	0.506227	0.320216	CG44270	-	protein_coding_gene	2L	20531066	20531833
FBgn0052266	2	0.506227	0.317921	CG32266	-	protein_coding_gene	3L	3790804	3791560
FBgn0265162	2	0.506227	0.314915	CR44231	-	non_protein_coding_gene	3R	12727759	12728459
FBgn0032493	2	0.506227	0.313231	Mabi	Mabiki	protein_coding_gene	2L	13233798	13234660
FBgn0031976	2	0.506227	0.312656	CG7367	-	protein_coding_gene	2L	8026914	8039788
FBgn0033469	2	0.506227	0.312377	CG12133	-	protein_coding_gene	2R	9967231	9968388
FBgn0266116	2	0.506227	0.307434	CR44842	-	non_protein_coding_gene	3L	1460703	1462801
FBgn0264912	2	0.506227	0.300619	CR44103	-	non_protein_coding_gene	3R	5368481	5368806
FBgn0035543	2	0.506227	0.299939	CG15020	-	protein_coding_gene	3L	4421662	4426621
FBgn0039851	2	0.506227	0.293392	mey	morpheyus	protein_coding_gene	3R	31499235	31506992
FBgn0031031	2	0.506227	0.292514	CG14218	-	protein_coding_gene	X	19580350	19581981
FBgn0052036	2	0.506227	0.291982	CG32036	-	protein_coding_gene	3L	9488050	9489233
FBgn0035068	2	0.506227	0.273255	CG12849	-	protein_coding_gene	2R	24797925	24798613
FBgn0039795	2	0.506227	0.2651	Spn100A	Serpin 100A	protein_coding_gene	3R	30690642	30692768
FBgn0266876	2	0.506227	0.264366	CR45337	-	non_protein_coding_gene	2L	3260973	3261281
FBgn0036229	2	0.506227	0.261273	CG7248	-	protein_coding_gene	3L	11954083	11956780
FBgn0035789	2	0.506227	0.261008	mthl6	methuselah-like 6	protein_coding_gene	3L	7485967	7487918
FBgn0037224	2	0.506227	0.260681	TwdlF	TweedleF	protein_coding_gene	3R	4247020	4248313
FBgn0034999	2	0.506227	0.254698	CG3394	-	protein_coding_gene	2R	24294097	24298111
FBgn0033855	2	0.506227	0.254398	link	link	protein_coding_gene	2R	13555949	13557342
FBgn0250907	2	0.506227	0.246645	Cht3	Chitinase 3	protein_coding_gene	2L	22999574	23025915
FBgn0021742	2	0.506227	0.242838	C901	C901	protein_coding_gene	X	10964032	10967134
FBgn0045487	2	0.506227	0.229146	Gr36a	Gustatory receptor 36a	protein_coding_gene	2L	17176618	17177921
FBgn0038945	2	0.506227	0.228438	CG5386	-	protein_coding_gene	3R	22341236	22342251
FBgn0032663	2	0.506227	0.22529	CG15153	-	protein_coding_gene	2L	18090737	18092256
FBgn0034880	2	0.506227	0.220291	ItgaPS5	Integrin alphaPS5 subunit	protein_coding_gene	2R	23556672	23560263
FBgn0266911	2	0.506227	0.211243	CR45371	-	non_protein_coding_gene	2L	8343320	8345015
FBgn0264448	2	0.506227	0.210028	CR43866	-	non_protein_coding_gene	2L	6004167	6006333
FBgn0033997	2	0.506227	0.20308	Ir51a	Ionotropic receptor 51a	pseudogene_attribute	2R	15204654	15206334
FBgn0053062	2	0.506227	0.185707	CG33062	-	protein_coding_gene	3L	19441719	19446444
FBgn0259852	2	0.506227	0.178886	Su(Ste):CR42421	Su(Ste):CR42421	non_protein_coding_gene	Y	906805	907496
FBgn0037662	2	0.506227	0.149335	CG11997	-	protein_coding_gene	3R	9177517	9179098
FBgn0266047	2	0.506227	0.113537	CG44812	-	protein_coding_gene	2R	24350969	24351389
FBgn0263021	2	0.506227	0.0953438	CG43316	-	protein_coding_gene	2R	12242546	12243273
FBgn0013348	3	0.441862	0.637218	TpnC41C	Troponin C at 41C	protein_coding_gene	2R	5065237	5070210
FBgn0031908	3	0.441862	0.628004	CG5177	-	protein_coding_gene	2L	7405227	7408600
FBgn0259209	3	0.441862	0.624113	Mlp60A	Muscle LIM protein at 60A	protein_coding_gene	2R	24074602	24078223
FBgn0031692	3	0.441862	0.623262	TpnC25D	Troponin C at 25D	protein_coding_gene	2L	5216701	5219053
FBgn0000116	3	0.441862	0.61974	Argk	Arginine kinase	protein_coding_gene	3L	9048781	9066027
FBgn0040608	3	0.441862	0.609658	CG14246	-	protein_coding_gene	3R	26727314	26730117
FBgn0019957	3	0.441862	0.608074	ND-42	NADH dehydrogenase (ubiquinone) 42 kDa subunit	protein_coding_gene	3R	22027709	22029393
FBgn0036364	3	0.441862	0.605975	CG14109	-	protein_coding_gene	3L	13440910	13442420
FBgn0032899	3	0.441862	0.602788	CG9338	-	protein_coding_gene	2L	20865215	20867709
FBgn0029888	3	0.441862	0.6013	ND-ASHI	NADH dehydrogenase (ubiquinone) ASHI subunit	protein_coding_gene	X	6677262	6679118
FBgn0031264	3	0.441862	0.594161	CG11835	-	protein_coding_gene	2L	560568	563819
FBgn0034137	3	0.441862	0.593827	CG4945	-	protein_coding_gene	2R	16566023	16570120
FBgn0010423	3	0.441862	0.591915	TpnC47D	Troponin C at 47D	protein_coding_gene	2R	11273845	11275286
FBgn0038072	3	0.441862	0.59084	CG6225	-	protein_coding_gene	3R	12654577	12660860
FBgn0000153	3	0.441862	0.590202	b	black	protein_coding_gene	2L	13821248	13823979
FBgn0035280	3	0.441862	0.589318	Cpr62Bb	Cuticular protein 62Bb	protein_coding_gene	3L	1832636	1835164
FBgn0031902	3	0.441862	0.584516	Wnt6	Wnt oncogene analog 6	protein_coding_gene	2L	7333714	7352542
FBgn0000047	3	0.441862	0.581399	Act88F	Actin 88F	protein_coding_gene	3R	15439969	15442177
FBgn0023525	3	0.441862	0.57283	CG3191	-	protein_coding_gene	X	2250145	2251993
FBgn0051676	3	0.441862	0.570895	CG31676	-	protein_coding_gene	2L	20840750	20849182
FBgn0015031	3	0.441862	0.570015	cype	cyclope	protein_coding_gene	2L	5327227	5327969
FBgn0003360	3	0.441862	0.566897	sesB	stress-sensitive B	protein_coding_gene	X	10780893	10786958
FBgn0035462	3	0.441862	0.563215	IntS10	Integrator 10	protein_coding_gene	3L	3806710	3809090
FBgn0038422	3	0.441862	0.560606	CG14880	-	protein_coding_gene	3R	16360329	16368306
FBgn0031879	3	0.441862	0.557505	uif	uninflatable	protein_coding_gene	2L	6972828	7010359
FBgn0051710	3	0.441862	0.55674	CG31710	-	protein_coding_gene	2L	9702442	9705954
FBgn0001311	3	0.441862	0.553661	kkv	krotzkopf verkehrt	protein_coding_gene	3R	5378093	5392866
FBgn0033702	3	0.441862	0.55303	CG8854	-	protein_coding_gene	2R	12224461	12229310
FBgn0051157	3	0.441862	0.551366	CG31157	-	protein_coding_gene	3R	13047731	13049294
FBgn0022770	3	0.441862	0.550637	Peritrophin-A	Peritrophin A	protein_coding_gene	X	20244647	20248203
FBgn0030592	3	0.441862	0.547322	CG9514	-	protein_coding_gene	X	14885952	14896891
FBgn0001269	3	0.441862	0.545483	inv	invected	protein_coding_gene	2R	11474465	11509695
FBgn0013773	3	0.441862	0.544704	Cyp6a22	Cyp6a22	protein_coding_gene	2R	14871366	14873705
FBgn0260653	3	0.441862	0.543788	serp	serpentine	protein_coding_gene	3L	19700977	19708015
FBgn0039807	3	0.441862	0.541028	CG15546	-	protein_coding_gene	3R	30874365	30876186
FBgn0026268	3	0.441862	0.538219	antdh	antdh	protein_coding_gene	X	11168030	11169058
FBgn0260817	3	0.441862	0.536775	gkt	glaikit	protein_coding_gene	2L	3159950	3162399
FBgn0032405	3	0.441862	0.52928	CG14946	-	protein_coding_gene	2L	12063457	12066775
FBgn0058198	3	0.441862	0.52758	CG40198	-	protein_coding_gene	3R	4160610	4162235
FBgn0000451	3	0.441862	0.524806	ect	ectodermal	protein_coding_gene	3L	10190276	10201837
FBgn0030271	3	0.441862	0.520727	CG15202	-	protein_coding_gene	X	11142541	11143755
FBgn0036880	3	0.441862	0.517176	Cpr76Bc	Cuticular protein 76Bc	protein_coding_gene	3L	19520945	19527272
FBgn0267191	3	0.441862	0.514982	CR45631	-	non_protein_coding_gene	3R	16428304	16428976
FBgn0003721	3	0.441862	0.514178	Tm1	Tropomyosin 1	protein_coding_gene	3R	15281371	15308779
FBgn0034583	3	0.441862	0.51137	CG10527	-	protein_coding_gene	2R	21070368	21072789
FBgn0040773	3	0.441862	0.509285	COX7C	Cytochrome c oxidase subunit 7C	protein_coding_gene	2R	10048353	10050066
FBgn0045761	3	0.441862	0.501973	CHKov1	CHKov1	protein_coding_gene	3R	25323156	25329316
FBgn0004436	3	0.441862	0.498172	Ubc6	Ubiquitin conjugating enzyme 6	protein_coding_gene	3R	4948755	4952682
FBgn0003082	3	0.441862	0.495734	phr	photorepair	protein_coding_gene	2R	7825289	7827319
FBgn0035969	3	0.441862	0.494393	CG4476	-	protein_coding_gene	3L	9211880	9215256
FBgn0020653	3	0.441862	0.491673	Trxr-1	Thioredoxin reductase-1	protein_coding_gene	X	8242528	8248033
FBgn0260463	3	0.441862	0.486037	Unc-115b	-	protein_coding_gene	3R	9687060	9692775
FBgn0050285	3	0.441862	0.471402	CG30285	-	protein_coding_gene	2R	21687903	21688545
FBgn0036330	3	0.441862	0.459014	CG11263	-	protein_coding_gene	3L	13006817	13007881
FBgn0010772	3	0.441862	0.45579	Xe7	Xe7	protein_coding_gene	3R	5665139	5669334
FBgn0033519	3	0.441862	0.447258	CG11825	-	protein_coding_gene	2R	10420414	10423650
FBgn0039480	3	0.441862	0.447196	Cpr97Ea	Cuticular protein 97Ea	protein_coding_gene	3R	27083130	27087778
FBgn0032652	3	0.441862	0.446302	CG6870	-	protein_coding_gene	2L	17591315	17592299
FBgn0086348	3	0.441862	0.439279	se	sepia	protein_coding_gene	3L	8520552	8521489
FBgn0053300	3	0.441862	0.423958	Muc30E	Mucin 30E	protein_coding_gene	2L	9897820	9903128
FBgn0263406	3	0.441862	0.423408	CR43452	-	non_protein_coding_gene	3R	20678183	20679079
FBgn0034990	3	0.441862	0.421216	CG11406	-	protein_coding_gene	2R	24202091	24208203
FBgn0040601	3	0.441862	0.417844	CG13643	-	protein_coding_gene	3R	24897685	24906004
FBgn0266457	3	0.441862	0.41224	CR45082	-	non_protein_coding_gene	X	21496526	21520017
FBgn0034692	3	0.441862	0.408666	CG13502	-	protein_coding_gene	2R	22085782	22088727
FBgn0034157	3	0.441862	0.407035	resilin	resilin	protein_coding_gene	2R	16779905	16783171
FBgn0004780	3	0.441862	0.401496	Ccp84Ad	Ccp84Ad	protein_coding_gene	3R	6692732	6693517
FBgn0053969	3	0.441862	0.400157	CG33969	-	protein_coding_gene	3L	20391685	20393553
FBgn0250833	3	0.441862	0.396512	CG34461	-	protein_coding_gene	3L	8325859	8328307
FBgn0038790	3	0.441862	0.39573	MtnC	Metallothionein C	protein_coding_gene	3R	20360308	20360634
FBgn0266211	3	0.441862	0.39132	CR44906	-	pseudogene_attribute	2L	19740839	19742506
FBgn0265939	3	0.441862	0.383537	CR44726	-	non_protein_coding_gene	2L	13642821	13643230
FBgn0265922	3	0.441862	0.376353	CR44711	-	non_protein_coding_gene	X	21583802	21584575
FBgn0036597	3	0.441862	0.376328	CG4962	-	protein_coding_gene	3L	16294711	16295547
FBgn0031564	3	0.441862	0.37494	CG2816	-	protein_coding_gene	2L	3703659	3704253
FBgn0267199	3	0.441862	0.371177	CR45639	-	non_protein_coding_gene	3R	16208192	16208935
FBgn0266893	3	0.441862	0.371058	CR45353	-	non_protein_coding_gene	2L	15468944	15469527
FBgn0031957	3	0.441862	0.370794	TwdlE	TweedleE	protein_coding_gene	2L	7857957	7860839
FBgn0266052	3	0.441862	0.369791	CR44817	-	non_protein_coding_gene	X	6637123	6637548
FBgn0263847	3	0.441862	0.366302	snRNA:LU	small nuclear RNA Like U	snRNA_gene	2L	3046746	3046904
FBgn0034507	3	0.441862	0.363514	CG11192	-	protein_coding_gene	2R	20354108	20355067
FBgn0033667	3	0.441862	0.358822	reb	rebuf	protein_coding_gene	2R	11904323	11912779
FBgn0002564	3	0.441862	0.341225	Lsp1gamma	Larval serum protein 1 gamma	protein_coding_gene	3L	66430	68995
FBgn0035546	3	0.441862	0.340216	CG11345	-	protein_coding_gene	3L	4457177	4458163
FBgn0052187	3	0.441862	0.337779	CG32187	-	protein_coding_gene	3L	17804916	17806365
FBgn0265795	3	0.441862	0.3367	CR44584	-	non_protein_coding_gene	2L	11331889	11332736
FBgn0263080	3	0.441862	0.336476	CG43348	-	protein_coding_gene	2L	1199412	1199924
FBgn0032299	3	0.441862	0.334711	CG17127	-	protein_coding_gene	2L	10770868	10771370
FBgn0036410	3	0.441862	0.324787	CG8100	-	protein_coding_gene	3L	14083615	14085964
FBgn0038511	3	0.441862	0.323971	CG5873	-	protein_coding_gene	3R	17425768	17446499
FBgn0266094	3	0.441862	0.320033	CR44831	-	non_protein_coding_gene	X	14952345	14953697
FBgn0266679	3	0.441862	0.311243	CR45169	-	non_protein_coding_gene	3L	10850070	10850690
FBgn0035510	3	0.441862	0.308408	Cpr64Aa	Cuticular protein 64Aa	protein_coding_gene	3L	4207838	4209178
FBgn0266680	3	0.441862	0.305659	CR45170	-	non_protein_coding_gene	3L	2517161	2518402
FBgn0033154	3	0.441862	0.292073	CG1850	-	protein_coding_gene	2R	7258867	7261269
FBgn0033207	3	0.441862	0.291614	CG12826	-	protein_coding_gene	2R	7670327	7671103
FBgn0036601	3	0.441862	0.290773	CG13063	-	protein_coding_gene	3L	16306600	16307205
FBgn0264376	3	0.441862	0.284523	CR43828	-	non_protein_coding_gene	2L	19919845	19921926
FBgn0034624	3	0.441862	0.277699	CG17974	-	protein_coding_gene	2R	21348945	21350578
FBgn0053491	3	0.441862	0.275186	CR33491	-	pseudogene_attribute	X	20178755	20179597
FBgn0031088	3	0.441862	0.274545	CG15322	-	protein_coding_gene	X	20133579	20138878
FBgn0004777	3	0.441862	0.273059	Ccp84Ag	Ccp84Ag	protein_coding_gene	3R	6686728	6688039
FBgn0002531	3	0.441862	0.270974	Lcp1	Larval cuticle protein 1	protein_coding_gene	2R	8430115	8431243
FBgn0038645	3	0.441862	0.268811	CG7714	-	protein_coding_gene	3R	18725399	18726434
FBgn0262720	3	0.441862	0.240296	CG43164	-	protein_coding_gene	2R	17502354	17508645
FBgn0034183	3	0.441862	0.239923	CG9642	-	protein_coding_gene	2R	17046839	17048794
FBgn0003411	3	0.441862	0.233897	sisA	sisterless A	protein_coding_gene	X	11321579	11322357
FBgn0000639	3	0.441862	0.230513	Fbp1	Fat body protein 1	protein_coding_gene	3L	14094589	14098053
FBgn0041250	3	0.441862	0.22901	Gr21a	Gustatory receptor 21a	protein_coding_gene	2L	780482	782885
FBgn0037570	3	0.441862	0.226424	CG11693	-	protein_coding_gene	3R	8308881	8310778
FBgn0036585	3	0.441862	0.224529	CG13071	-	protein_coding_gene	3L	16262740	16263247
FBgn0035512	3	0.441862	0.200308	Cpr64Ac	Cuticular protein 64Ac	protein_coding_gene	3L	4211964	4212915
FBgn0038879	3	0.441862	0.198255	CG17298	-	protein_coding_gene	3R	21283197	21284050
FBgn0027590	4	0.367599	0.577556	GstE12	Glutathione S transferase E12	protein_coding_gene	2R	24766718	24768172
FBgn0038658	4	0.367599	0.566137	CG14292	-	protein_coding_gene	3R	18904933	18905655
FBgn0030160	4	0.367599	0.566038	CG9691	-	protein_coding_gene	X	9884442	9885044
FBgn0015509	4	0.367599	0.564058	Cul1	Cullin 1	protein_coding_gene	2R	7916856	7921579
FBgn0030731	4	0.367599	0.562882	Mfe2	peroxisomal Multifunctional enzyme type 2	protein_coding_gene	X	16270951	16273815
FBgn0032494	4	0.367599	0.562588	CG5945	-	protein_coding_gene	2L	13239989	13241773
FBgn0001145	4	0.367599	0.562549	Gs2	Glutamine synthetase 2	protein_coding_gene	X	11422832	11430197
FBgn0050197	4	0.367599	0.558904	CG30197	-	protein_coding_gene	2R	14514030	14514992
FBgn0001206	4	0.367599	0.557516	Hmr	Hybrid male rescue	protein_coding_gene	X	10590920	10595855
FBgn0030521	4	0.367599	0.5549	CtsB1	Cathepsin B1	protein_coding_gene	X	13779847	13782170
FBgn0034162	4	0.367599	0.554348	CG6426	-	protein_coding_gene	2R	16869402	16871851
FBgn0040532	4	0.367599	0.553676	CG8369	-	protein_coding_gene	3R	8822008	8822838
FBgn0051997	4	0.367599	0.551923	CG31997	-	protein_coding_gene	4	154654	156060
FBgn0034971	4	0.367599	0.551196	CG3209	-	protein_coding_gene	2R	24068757	24073552
FBgn0030828	4	0.367599	0.550602	CG5162	-	protein_coding_gene	X	17215304	17217365
FBgn0039628	4	0.367599	0.550508	CG11841	-	protein_coding_gene	3R	29051056	29052267
FBgn0051313	4	0.367599	0.550483	CG31313	-	protein_coding_gene	3R	14566432	14567429
FBgn0260397	4	0.367599	0.550227	Su(var)3-3	Suppressor of variegation 3-3	protein_coding_gene	3L	20226381	20230250
FBgn0051200	4	0.367599	0.548886	CG31200	-	protein_coding_gene	3R	20744234	20745338
FBgn0034509	4	0.367599	0.54845	Obp57c	Odorant-binding protein 57c	protein_coding_gene	2R	20503584	20504202
FBgn0027586	4	0.367599	0.547317	CG5867	-	protein_coding_gene	2L	13236494	13239297
FBgn0038631	4	0.367599	0.547186	CG7695	-	protein_coding_gene	3R	18616754	18617511
FBgn0011584	4	0.367599	0.545814	Trp1	Translocation protein 1	protein_coding_gene	2L	10009381	10013170
FBgn0004629	4	0.367599	0.545092	Cys	Cystatin-like	protein_coding_gene	3R	14569103	14569644
FBgn0015222	4	0.367599	0.544932	Fer1HCH	Ferritin 1 heavy chain homologue	protein_coding_gene	3R	30385573	30388178
FBgn0029898	4	0.367599	0.54441	CG14439	-	protein_coding_gene	X	6747544	6755752
FBgn0051272	4	0.367599	0.544192	CG31272	-	protein_coding_gene	3R	10756296	10759398
FBgn0038984	4	0.367599	0.543974	AdipoR	Adiponectin receptor	protein_coding_gene	3R	22543693	22547846
FBgn0030237	4	0.367599	0.543918	CG15209	-	protein_coding_gene	X	10842205	10842995
FBgn0040827	4	0.367599	0.543503	CG13315	-	protein_coding_gene	3L	9096877	9097494
FBgn0039321	4	0.367599	0.543456	CG10550	-	protein_coding_gene	3R	25306407	25308391
FBgn0039737	4	0.367599	0.541645	CG7920	-	protein_coding_gene	3R	30010476	30015284
FBgn0250754	4	0.367599	0.541167	CG42232	-	protein_coding_gene	3R	16458280	16469663
FBgn0038179	4	0.367599	0.540679	CG9312	-	protein_coding_gene	3R	13765756	13767103
FBgn0028424	4	0.367599	0.540602	JhI-26	Juvenile hormone-inducible protein 26	protein_coding_gene	2R	16289320	16291333
FBgn0037721	4	0.367599	0.54044	CG9427	-	protein_coding_gene	3R	9625157	9626930
FBgn0029608	4	0.367599	0.536596	CG3091	-	protein_coding_gene	X	2252332	2254197
FBgn0035189	4	0.367599	0.536127	CG9119	-	protein_coding_gene	3L	1203316	1204795
FBgn0030362	4	0.367599	0.535724	regucalcin	regucalcin	protein_coding_gene	X	12012377	12017375
FBgn0010651	4	0.367599	0.534859	MFS14	Major Facilitator Superfamily Transporter 14	protein_coding_gene	2R	18796975	18803727
FBgn0038878	4	0.367599	0.533879	CG3301	-	protein_coding_gene	3R	21274243	21276249
FBgn0000083	4	0.367599	0.533357	AnxB9	Annexin B9	protein_coding_gene	3R	21065241	21070917
FBgn0037817	4	0.367599	0.533018	Cyp12e1	Cyp12e1	protein_coding_gene	3R	10434789	10436704
FBgn0037288	4	0.367599	0.532298	CG14661	-	protein_coding_gene	3R	4953506	4955252
FBgn0034538	4	0.367599	0.531776	CG16799	-	protein_coding_gene	2R	20652557	20655096
FBgn0052843	4	0.367599	0.531044	Dh31-R	Diuretic hormone 31 Receptor	protein_coding_gene	2R	13267798	13295927
FBgn0040923	4	0.367599	0.530866	CG11368	-	protein_coding_gene	X	7452209	7452643
FBgn0031872	4	0.367599	0.530429	ihog	interference hedgehog	protein_coding_gene	2L	6945464	6948808
FBgn0031800	4	0.367599	0.530171	CG9497	-	protein_coding_gene	2L	6346430	6348427
FBgn0040383	4	0.367599	0.530154	CG5254	-	protein_coding_gene	X	750347	758719
FBgn0063497	4	0.367599	0.52957	GstE3	Glutathione S transferase E3	protein_coding_gene	2R	18400713	18401467
FBgn0038236	4	0.367599	0.52929	Cyp313a1	Cyp313a1	protein_coding_gene	3R	14521049	14523064
FBgn0051288	4	0.367599	0.529167	CG31288	-	protein_coding_gene	3R	25297960	25299557
FBgn0040294	4	0.367599	0.528888	POSH	Plenty of SH3s	protein_coding_gene	2R	17568732	17572322
FBgn0034964	4	0.367599	0.524885	IntS1	Integrator 1	protein_coding_gene	2R	24037943	24044458
FBgn0036992	4	0.367599	0.524692	CG11796	-	protein_coding_gene	3L	20438166	20439872
FBgn0037166	4	0.367599	0.523227	CG11426	-	protein_coding_gene	3L	22470556	22473509
FBgn0033520	4	0.367599	0.523131	Prx2540-1	Peroxiredoxin 2540-1	protein_coding_gene	2R	10424436	10425471
FBgn0034515	4	0.367599	0.522979	CG13428	-	protein_coding_gene	2R	20539512	20540448
FBgn0037715	4	0.367599	0.522971	CG9399	-	protein_coding_gene	3R	9571911	9574211
FBgn0052667	4	0.367599	0.521782	ssp7	short spindle 7	protein_coding_gene	X	11139762	11140263
FBgn0051380	4	0.367599	0.520553	CG31380	-	protein_coding_gene	3R	25787997	25789455
FBgn0004512	4	0.367599	0.520005	Mdr49	Multi drug resistance 49	protein_coding_gene	2R	12940323	12946347
FBgn0038016	4	0.367599	0.518349	MBD-R2	MBD-R2	protein_coding_gene	3R	12352143	12356265
FBgn0040364	4	0.367599	0.517469	CG11378	-	protein_coding_gene	X	1170828	1173797
FBgn0038702	4	0.367599	0.515015	CG3739	-	protein_coding_gene	3R	19393360	19395188
FBgn0262825	4	0.367599	0.51452	CR43196	-	non_protein_coding_gene	3R	17382129	17382767
FBgn0039452	4	0.367599	0.513088	CG14245	-	protein_coding_gene	3R	26728727	26729341
FBgn0086350	4	0.367599	0.512526	tef	teflon	protein_coding_gene	2R	17054546	17056835
FBgn0002719	4	0.367599	0.512295	Men	Malic enzyme	protein_coding_gene	3R	12713103	12722442
FBgn0038916	4	0.367599	0.512197	dnd	dead end	protein_coding_gene	3R	21885676	21887355
FBgn0051199	4	0.367599	0.511969	CG31199	-	protein_coding_gene	3R	20742800	20743869
FBgn0038074	4	0.367599	0.510455	Gnmt	Glycine N-methyltransferase	protein_coding_gene	3R	12674608	12676084
FBgn0031313	4	0.367599	0.510196	CG5080	-	protein_coding_gene	2L	1160290	1163886
FBgn0034887	4	0.367599	0.510027	St1	Sulfotransferase 1	protein_coding_gene	2R	23681623	23682952
FBgn0026409	4	0.367599	0.50902	Mpcp	Mitochondrial phosphate carrier protein	protein_coding_gene	3L	14537651	14540441
FBgn0032055	4	0.367599	0.508752	CG13091	-	protein_coding_gene	2L	8519690	8521809
FBgn0027948	4	0.367599	0.508729	msps	mini spindles	protein_coding_gene	3R	16050801	16060675
FBgn0015271	4	0.367599	0.507256	Orc5	Origin recognition complex subunit 5	protein_coding_gene	2L	13829837	13831576
FBgn0035388	4	0.367599	0.506462	CG2162	-	protein_coding_gene	3L	3035196	3040469
FBgn0033214	4	0.367599	0.504309	CG1941	-	protein_coding_gene	2R	7709873	7711981
FBgn0050047	4	0.367599	0.503908	CG30047	-	protein_coding_gene	2R	12351793	12355413
FBgn0033968	4	0.367599	0.503799	hui	hase und igel	protein_coding_gene	2R	14808419	14809931
FBgn0028543	4	0.367599	0.50287	NimB2	Nimrod B2	protein_coding_gene	2L	13965012	13967018
FBgn0027572	4	0.367599	0.502137	CG5009	-	protein_coding_gene	2R	17760940	17764541
FBgn0265413	4	0.367599	0.501833	CG44325	-	protein_coding_gene	X	9070318	9078499
FBgn0030163	4	0.367599	0.498369	CG1791	-	protein_coding_gene	X	9963453	9964878
FBgn0030776	4	0.367599	0.49753	CG4653	-	protein_coding_gene	X	16704081	16705278
FBgn0027843	4	0.367599	0.49737	CAH2	Carbonic anhydrase 2	protein_coding_gene	3L	12177601	12183347
FBgn0038700	4	0.367599	0.495352	CG3734	-	protein_coding_gene	3R	19387861	19389866
FBgn0038701	4	0.367599	0.495117	CG18493	-	protein_coding_gene	3R	19390270	19392132
FBgn0053126	4	0.367599	0.493887	NLaz	Neural Lazarillo	protein_coding_gene	2L	1359837	1361821
FBgn0010053	4	0.367599	0.493727	Jheh1	Juvenile hormone epoxide hydrolase 1	protein_coding_gene	2R	18853434	18855087
FBgn0039817	4	0.367599	0.493359	CG15553	-	protein_coding_gene	3R	31098868	31101169
FBgn0038652	4	0.367599	0.492935	CG7720	-	protein_coding_gene	3R	18759236	18795169
FBgn0041629	4	0.367599	0.490206	Hexo2	Hexosaminidase 2	protein_coding_gene	X	8709652	8712478
FBgn0031373	4	0.367599	0.488442	CG15358	-	protein_coding_gene	2L	1882201	1884059
FBgn0051343	4	0.367599	0.487608	CG31343	-	protein_coding_gene	3R	21745266	21749003
FBgn0063499	4	0.367599	0.487473	GstE10	Glutathione S transferase E10	protein_coding_gene	2R	18396638	18398519
FBgn0053301	4	0.367599	0.487216	CG33301	-	protein_coding_gene	2L	10049580	10051201
FBgn0028583	4	0.367599	0.485806	lcs	la costa	protein_coding_gene	X	21396727	21397316
FBgn0023541	4	0.367599	0.485634	Cyp4d14	Cyp4d14	protein_coding_gene	X	2173415	2175315
FBgn0040398	4	0.367599	0.484954	CG14629	-	protein_coding_gene	X	1051525	1052631
FBgn0034198	4	0.367599	0.482965	CG11400	-	protein_coding_gene	2R	17134129	17135345
FBgn0032181	4	0.367599	0.482869	CG13133	-	protein_coding_gene	2L	10091208	10092389
FBgn0032669	4	0.367599	0.482431	CG15155	-	protein_coding_gene	2L	18154851	18155942
FBgn0038419	4	0.367599	0.480459	CG14879	-	protein_coding_gene	3R	16345825	16349226
FBgn0015039	4	0.367599	0.480295	Cyp9b2	Cytochrome P450-9b2	protein_coding_gene	2R	7130277	7132139
FBgn0041630	4	0.367599	0.480282	Hexo1	Hexosaminidase 1	protein_coding_gene	3L	4288641	4291211
FBgn0035452	4	0.367599	0.479902	CG10359	-	protein_coding_gene	3L	3612192	3615244
FBgn0043806	4	0.367599	0.479194	CG32032	-	protein_coding_gene	3L	9093053	9094856
FBgn0031813	4	0.367599	0.476853	CG9527	-	protein_coding_gene	2L	6426724	6448403
FBgn0052813	4	0.367599	0.473579	CG32813	-	protein_coding_gene	X	1380914	1392843
FBgn0014000	4	0.367599	0.471648	Hf	Helical Factor	protein_coding_gene	2L	19966727	19967685
FBgn0027073	4	0.367599	0.47155	CG4302	-	protein_coding_gene	2R	21212880	21214972
FBgn0033875	4	0.367599	0.469147	CG6357	-	protein_coding_gene	2R	13840053	13841743
FBgn0085359	4	0.367599	0.468136	CG34330	-	protein_coding_gene	X	19068275	19068973
FBgn0032684	4	0.367599	0.466376	CG10178	-	protein_coding_gene	2L	18509560	18513512
FBgn0040606	4	0.367599	0.46489	CG6503	-	protein_coding_gene	3R	26424698	26425105
FBgn0039094	4	0.367599	0.464716	CG10184	-	protein_coding_gene	3R	23602507	23605495
FBgn0033304	4	0.367599	0.462965	Cyp6a13	Cyp6a13	protein_coding_gene	2R	8570499	8572147
FBgn0031069	4	0.367599	0.461686	Pmp70	-	protein_coding_gene	X	19750770	19759280
FBgn0036623	4	0.367599	0.460933	CG4729	-	protein_coding_gene	3L	16381772	16385957
FBgn0033367	4	0.367599	0.460071	PPO2	Prophenoloxidase 2	protein_coding_gene	2R	9042261	9044709
FBgn0040060	4	0.367599	0.459927	yip7	yippee interacting protein 7	protein_coding_gene	3L	6035216	6036175
FBgn0029147	4	0.367599	0.459925	NtR	NtR	protein_coding_gene	2R	22127808	22130184
FBgn0036066	4	0.367599	0.459406	CG14160	-	protein_coding_gene	3L	10086747	10089400
FBgn0035312	4	0.367599	0.455639	CG15820	-	protein_coding_gene	3L	2172995	2174332
FBgn0053511	4	0.367599	0.455556	CG33511	-	protein_coding_gene	2L	21081127	21082494
FBgn0031261	4	0.367599	0.454022	nAChRbeta3	nicotinic Acetylcholine Receptor beta3	protein_coding_gene	2L	545129	547096
FBgn0053509	4	0.367599	0.451414	CG33509	-	protein_coding_gene	2L	21084605	21086506
FBgn0030777	4	0.367599	0.451129	CG9672	-	protein_coding_gene	X	16705971	16706874
FBgn0035779	4	0.367599	0.451118	CG8562	-	protein_coding_gene	3L	7398285	7399912
FBgn0015569	4	0.367599	0.450983	alpha-Est10	alpha-Esterase-10	protein_coding_gene	3R	7486583	7493845
FBgn0016675	4	0.367599	0.449853	Lectin-galC1	Galactose-specific C-type lectin	protein_coding_gene	2L	19417447	19418274
FBgn0026315	4	0.367599	0.449415	Ugt35a	UDP-glycosyltransferase 35a	protein_coding_gene	3R	11170817	11172664
FBgn0025827	4	0.367599	0.448209	CG6421	-	protein_coding_gene	2R	16872250	16872906
FBgn0038845	4	0.367599	0.446431	CG10827	-	protein_coding_gene	3R	21005160	21006990
FBgn0038946	4	0.367599	0.441757	rdhB	retinol dehydrogenase B	protein_coding_gene	3R	22351696	22356264
FBgn0029765	4	0.367599	0.440248	CG16756	-	protein_coding_gene	X	5427517	5428217
FBgn0027356	4	0.367599	0.439674	Amph	Amphiphysin	protein_coding_gene	2R	12593604	12612068
FBgn0039325	4	0.367599	0.438159	CG10560	-	protein_coding_gene	3R	25318550	25320101
FBgn0030882	4	0.367599	0.437561	GSS	Glutathione Synthetase	protein_coding_gene	X	17889547	17898603
FBgn0037549	4	0.367599	0.436526	CG7878	-	protein_coding_gene	3R	8122725	8125273
FBgn0032140	4	0.367599	0.435467	CG13117	-	protein_coding_gene	2L	9736645	9737795
FBgn0266982	4	0.367599	0.43526	CR45433	-	non_protein_coding_gene	3L	19861458	19861869
FBgn0051205	4	0.367599	0.433619	CG31205	-	protein_coding_gene	3R	20731631	20732707
FBgn0002868	4	0.367599	0.433007	MtnA	Metallothionein A	protein_coding_gene	3R	9783407	9784370
FBgn0035670	4	0.367599	0.432442	CG10472	-	protein_coding_gene	3L	6061372	6062910
FBgn0260396	4	0.367599	0.431785	CG42521	-	protein_coding_gene	3L	10623066	10623576
FBgn0028936	4	0.367599	0.431333	NimB5	Nimrod B5	protein_coding_gene	2L	13970177	13972173
FBgn0034406	4	0.367599	0.429822	Jheh3	Juvenile hormone epoxide hydrolase 3	protein_coding_gene	2R	18860375	18862078
FBgn0266590	4	0.367599	0.428176	CR45115	-	non_protein_coding_gene	3L	6865449	6866439
FBgn0039485	4	0.367599	0.427866	CG17189	-	protein_coding_gene	3R	27101406	27102917
FBgn0263235	4	0.367599	0.42764	Phae2	Phaedra 2	protein_coding_gene	2L	12111110	12112256
FBgn0038142	4	0.367599	0.423635	CheA87a	Chemosensory protein A 87a	protein_coding_gene	3R	13369648	13370346
FBgn0031141	4	0.367599	0.423358	CG1304	-	protein_coding_gene	X	20964527	20965419
FBgn0037853	4	0.367599	0.422821	CG14696	-	protein_coding_gene	3R	10882433	10885001
FBgn0040828	4	0.367599	0.42195	CG13306	-	protein_coding_gene	3L	8749139	8749726
FBgn0037935	4	0.367599	0.418783	CG6834	-	protein_coding_gene	3R	11684672	11688133
FBgn0003961	4	0.367599	0.418409	Uro	Urate oxidase	protein_coding_gene	2L	7780085	7781415
FBgn0053012	4	0.367599	0.417025	CG33012	-	protein_coding_gene	2R	12367353	12370886
FBgn0030332	4	0.367599	0.41611	CG9360	-	protein_coding_gene	X	11763474	11764590
FBgn0003137	4	0.367599	0.413928	Ppn	Papilin	protein_coding_gene	3R	28520665	28540324
FBgn0050042	4	0.367599	0.413097	Cpr49Ab	Cuticular protein 49Ab	protein_coding_gene	2R	12378440	12379396
FBgn0264699	4	0.367599	0.412056	CG43968	-	protein_coding_gene	3L	23784231	23787405
FBgn0025814	4	0.367599	0.411849	Mgstl	Microsomal glutathione S-transferase-like	protein_coding_gene	X	21042125	21044107
FBgn0038665	4	0.367599	0.41118	CG12269	-	protein_coding_gene	3R	18978273	18978809
FBgn0051097	4	0.367599	0.410899	CG31097	-	protein_coding_gene	3R	25296128	25297778
FBgn0039114	4	0.367599	0.410745	Lsd-1	Lipid storage droplet-1	protein_coding_gene	3R	23763857	23766662
FBgn0038038	4	0.367599	0.410268	CG5167	-	protein_coding_gene	3R	12406532	12408107
FBgn0039355	4	0.367599	0.410247	CG4730	-	protein_coding_gene	3R	25677072	25678682
FBgn0013772	4	0.367599	0.404776	Cyp6a8	Cytochrome P450-6a8	protein_coding_gene	2R	14887171	14889010
FBgn0051674	4	0.367599	0.402943	CG31674	-	protein_coding_gene	2L	20831262	20832859
FBgn0040813	4	0.367599	0.402868	Nplp2	Neuropeptide-like precursor 2	protein_coding_gene	3L	13356376	13357223
FBgn0036587	4	0.367599	0.402429	CG4950	-	protein_coding_gene	3L	16265797	16268156
FBgn0250836	4	0.367599	0.401871	CG8628	-	protein_coding_gene	3L	7130874	7131505
FBgn0035781	4	0.367599	0.401629	CG8560	-	protein_coding_gene	3L	7402332	7404181
FBgn0063495	4	0.367599	0.399924	GstE5	Glutathione S transferase E5	protein_coding_gene	2R	18404605	18405338
FBgn0032877	4	0.367599	0.398305	CG2617	-	protein_coding_gene	2L	20682368	20683629
FBgn0014033	4	0.367599	0.39498	Sr-CI	Scavenger receptor class C, type I	protein_coding_gene	2L	4121702	4124153
FBgn0262353	4	0.367599	0.394582	CR43051	-	non_protein_coding_gene	2L	12507939	12508504
FBgn0027070	4	0.367599	0.392534	CG17322	-	protein_coding_gene	2L	18826770	18829059
FBgn0266687	4	0.367599	0.391928	CR45177	-	non_protein_coding_gene	3L	27091705	27092199
FBgn0263321	4	0.367599	0.390105	CG43402	-	protein_coding_gene	2L	1442627	1443832
FBgn0022700	4	0.367599	0.388706	Cht4	Chitinase 4	protein_coding_gene	2R	21065379	21067087
FBgn0037553	4	0.367599	0.388141	CG18249	-	protein_coding_gene	3R	8220146	8222188
FBgn0032896	4	0.367599	0.386882	CG14400	-	protein_coding_gene	2L	20856987	20857891
FBgn0052633	4	0.367599	0.386256	CG32633	-	protein_coding_gene	X	13561671	13563359
FBgn0015714	4	0.367599	0.385819	Cyp6a17	Cytochrome P450-6a17	protein_coding_gene	2R	14873953	14875739
FBgn0053199	4	0.367599	0.382503	CG33199	-	protein_coding_gene	2R	8947681	8951086
FBgn0259896	4	0.367599	0.381658	NimC1	Nimrod C1	protein_coding_gene	2L	13973158	13976769
FBgn0032907	4	0.367599	0.38112	CG9272	-	protein_coding_gene	2L	20926319	20927860
FBgn0051865	4	0.367599	0.379912	Ada1-1	transcriptional Adaptor 1-1	protein_coding_gene	2L	11996809	11997965
FBgn0032715	4	0.367599	0.378159	CG17597	-	protein_coding_gene	2L	18829012	18831153
FBgn0052115	4	0.367599	0.377258	CG32115	-	protein_coding_gene	3L	12912027	12913646
FBgn0063496	4	0.367599	0.377117	GstE4	Glutathione S transferase E4	protein_coding_gene	2R	18403248	18404086
FBgn0039342	4	0.367599	0.375082	CG5107	-	protein_coding_gene	3R	25505191	25505931
FBgn0044810	4	0.367599	0.374925	TotX	Turandot X	protein_coding_gene	3R	20904917	20905518
FBgn0037832	4	0.367599	0.372626	Desi	Desiccate	protein_coding_gene	3R	10779569	10780825
FBgn0033866	4	0.367599	0.371652	CG6280	-	protein_coding_gene	2R	13753964	13758971
FBgn0040255	4	0.367599	0.371617	Ugt86De	Ugt86De	protein_coding_gene	3R	11166177	11167981
FBgn0263083	4	0.367599	0.370736	CG43351	-	protein_coding_gene	2R	19030009	19030250
FBgn0030511	4	0.367599	0.370532	CG11158	-	protein_coding_gene	X	13682952	13684616
FBgn0034289	4	0.367599	0.369962	CG10910	-	protein_coding_gene	2R	18020268	18022406
FBgn0030914	4	0.367599	0.369593	CG6106	-	protein_coding_gene	X	18358881	18362527
FBgn0039299	4	0.367599	0.368665	CG11854	-	protein_coding_gene	3R	25242020	25243262
FBgn0034022	4	0.367599	0.366962	CG12964	-	protein_coding_gene	2R	15485953	15497231
FBgn0034475	4	0.367599	0.364932	Obp56h	Odorant-binding protein 56h	protein_coding_gene	2R	19815554	19816204
FBgn0265376	4	0.367599	0.363568	CR44317	-	non_protein_coding_gene	3R	4596283	4599749
FBgn0050428	4	0.367599	0.363431	CG30428	-	protein_coding_gene	2R	25251927	25254535
FBgn0265717	4	0.367599	0.362962	CR44524	-	non_protein_coding_gene	X	10893189	10893676
FBgn0053346	4	0.367599	0.36123	CG33346	-	protein_coding_gene	3R	28669233	28670452
FBgn0261805	4	0.367599	0.359197	CG42751	-	protein_coding_gene	2L	11853430	11853925
FBgn0037974	4	0.367599	0.358704	CG12224	-	protein_coding_gene	3R	11980704	11982622
FBgn0030108	4	0.367599	0.358405	Gr8a	Gustatory receptor 8a	protein_coding_gene	X	9227137	9228827
FBgn0041234	4	0.367599	0.358012	Gr59f	Gustatory receptor 59f	protein_coding_gene	2R	23542510	23543885
FBgn0000455	4	0.367599	0.356306	Dip-C	Dipeptidase C	protein_coding_gene	3R	12411809	12413759
FBgn0051091	4	0.367599	0.355452	CG31091	-	protein_coding_gene	3R	25899903	25902172
FBgn0030005	4	0.367599	0.355294	CG2120	-	protein_coding_gene	X	8135824	8137046
FBgn0031558	4	0.367599	0.355136	CG16704	-	protein_coding_gene	2L	3692123	3692587
FBgn0038958	4	0.367599	0.35403	CG13857	-	protein_coding_gene	3R	22392189	22394104
FBgn0260484	4	0.367599	0.354028	HIP	Hsc/Hsp70-interacting protein	protein_coding_gene	X	3799150	3801574
FBgn0031775	4	0.367599	0.350612	CG9150	-	protein_coding_gene	2L	6067668	6068594
FBgn0085319	4	0.367599	0.349645	CG34290	-	protein_coding_gene	3R	24288553	24289818
FBgn0030984	4	0.367599	0.345914	tgy	twiggy	protein_coding_gene	X	19125003	19127316
FBgn0032615	4	0.367599	0.344464	CG6012	-	protein_coding_gene	2L	16860029	16861489
FBgn0027934	4	0.367599	0.341728	alpha-Est4aPsi	alpha-Est4aPsi	pseudogene_attribute	3R	7526369	7528068
FBgn0262721	4	0.367599	0.341599	CG43165	-	protein_coding_gene	2L	3694431	3695020
FBgn0010241	4	0.367599	0.341181	Mdr50	Multi drug resistance 50	protein_coding_gene	2R	14246966	14252597
FBgn0038744	4	0.367599	0.339755	CG4733	-	protein_coding_gene	3R	19890689	19898738
FBgn0263709	4	0.367599	0.338729	CR43661	-	non_protein_coding_gene	2R	17306759	17307302
FBgn0038439	4	0.367599	0.338105	Cad89D	Cadherin 89D	protein_coding_gene	3R	16484566	16495422
FBgn0032981	4	0.367599	0.337351	CG3635	-	protein_coding_gene	2L	22175415	22183991
FBgn0262851	4	0.367599	0.336338	CR43215	-	pseudogene_attribute	X	11589376	11591266
FBgn0032633	4	0.367599	0.336271	Lrch	Leucine-rich-repeats and calponin homology domain protein	protein_coding_gene	2L	17367511	17384115
FBgn0029588	4	0.367599	0.334044	CG14798	-	protein_coding_gene	X	1692824	1693843
FBgn0265303	4	0.367599	0.33362	CR44276	-	non_protein_coding_gene	2R	8241596	8242017
FBgn0010223	4	0.367599	0.333089	Galphaf	G protein alpha f subunit	protein_coding_gene	3L	16662557	16667934
FBgn0051955	4	0.367599	0.331694	CG31955	-	protein_coding_gene	2L	3711881	3713105
FBgn0040735	4	0.367599	0.330458	CG16836	-	protein_coding_gene	2R	18388995	18389443
FBgn0035311	4	0.367599	0.330121	CR15821	-	pseudogene_attribute	3L	2171644	2172773
FBgn0265856	4	0.367599	0.329873	CR44645	-	non_protein_coding_gene	2R	20506195	20506895
FBgn0262150	4	0.367599	0.328737	CG42876	-	protein_coding_gene	2L	15810571	15812141
FBgn0263380	4	0.367599	0.326269	CR43432	-	non_protein_coding_gene	3L	14976626	14977631
FBgn0035279	4	0.367599	0.326182	Cpr62Ba	Cuticular protein 62Ba	protein_coding_gene	3L	1824129	1831783
FBgn0037515	4	0.367599	0.325965	Sp7	Serine protease 7	protein_coding_gene	3R	7759786	7763573
FBgn0085195	4	0.367599	0.324535	CG34166	-	protein_coding_gene	2L	14743193	14743879
FBgn0052984	4	0.367599	0.323982	CG32984	-	protein_coding_gene	2L	8964982	8967035
FBgn0020506	4	0.367599	0.320754	Amyrel	Amyrel	protein_coding_gene	2R	16651095	16652699
FBgn0262003	4	0.367599	0.318726	CG42821	-	protein_coding_gene	3R	17413077	17413639
FBgn0034010	4	0.367599	0.318391	CG8157	-	protein_coding_gene	2R	15325503	15326386
FBgn0031646	4	0.367599	0.316793	CG2837	-	protein_coding_gene	2L	4903865	4906762
FBgn0039670	4	0.367599	0.31664	CG7567	-	protein_coding_gene	3R	29587237	29588104
FBgn0039520	4	0.367599	0.31403	Gr98a	Gustatory receptor 98a	protein_coding_gene	3R	27487927	27489968
FBgn0265596	4	0.367599	0.312263	CR44423	-	non_protein_coding_gene	X	15636308	15637014
FBgn0051777	4	0.367599	0.31164	CG31777	-	protein_coding_gene	2L	3706551	3707063
FBgn0085484	4	0.367599	0.310684	Pdxk	Pyridoxal kinase	protein_coding_gene	3L	9360316	9362042
FBgn0039611	4	0.367599	0.308874	CG14528	-	protein_coding_gene	3R	28875621	28877805
FBgn0262481	4	0.367599	0.308082	CG43071	-	protein_coding_gene	2R	18864621	18865218
FBgn0262970	4	0.367599	0.307146	CR43281	-	pseudogene_attribute	2R	4780311	4783646
FBgn0266899	4	0.367599	0.306298	CR45359	-	non_protein_coding_gene	2L	20489308	20490282
FBgn0053013	4	0.367599	0.304189	CR33013	-	pseudogene_attribute	2R	12363320	12366579
FBgn0035780	4	0.367599	0.303738	CG18417	-	protein_coding_gene	3L	7400070	7401671
FBgn0015038	4	0.367599	0.302541	Cyp9b1	Cytochrome P450-9b1	protein_coding_gene	2R	7127838	7129808
FBgn0265851	4	0.367599	0.301297	CR44640	-	non_protein_coding_gene	2R	20302195	20302995
FBgn0034197	4	0.367599	0.298624	Cda9	Chitin deacetylase-like 9	protein_coding_gene	2R	17128480	17130334
FBgn0266362	4	0.367599	0.298531	CR45010	-	non_protein_coding_gene	X	23010972	23011293
FBgn0042137	4	0.367599	0.296244	CG18814	-	protein_coding_gene	3L	16369826	16370945
FBgn0067905	4	0.367599	0.291783	IM14	Immune induced molecule 14	protein_coding_gene	2R	20870392	20870678
FBgn0264570	4	0.367599	0.288691	CR43942	-	non_protein_coding_gene	3L	23909119	23910123
FBgn0039678	4	0.367599	0.287598	Obp99a	Odorant-binding protein 99a	protein_coding_gene	3R	29671657	29672334
FBgn0039806	4	0.367599	0.285963	CG15545	-	protein_coding_gene	3R	30870939	30872351
FBgn0045800	4	0.367599	0.284685	Uhg1	U snoRNA host gene 1	non_protein_coding_gene	2R	17699097	17703344
FBgn0036938	4	0.367599	0.283437	CG14187	-	protein_coding_gene	3L	20112265	20112847
FBgn0000092	4	0.367599	0.28316	CG2650	-	protein_coding_gene	X	2692732	2693886
FBgn0266818	4	0.367599	0.282607	CR45280	-	non_protein_coding_gene	2R	7254602	7256696
FBgn0265761	4	0.367599	0.28249	CR44568	-	non_protein_coding_gene	X	12622212	12622771
FBgn0034710	4	0.367599	0.282406	CG3292	-	protein_coding_gene	2R	22203694	22205593
FBgn0262679	4	0.367599	0.280469	CG43149	-	protein_coding_gene	3L	53873	54751
FBgn0038972	4	0.367599	0.279887	CG7054	-	protein_coding_gene	3R	22464985	22465938
FBgn0266396	4	0.367599	0.276102	CR45036	-	non_protein_coding_gene	3L	11364683	11365897
FBgn0038214	4	0.367599	0.272712	CG9616	-	protein_coding_gene	3R	14244804	14245471
FBgn0038525	4	0.367599	0.270359	CG14329	-	protein_coding_gene	3R	17609359	17610533
FBgn0039444	4	0.367599	0.26859	TwdlD	TweedleD	protein_coding_gene	3R	26640025	26641054
FBgn0000594	4	0.367599	0.266387	Est-P	Esterase P	protein_coding_gene	3L	12190733	12192528
FBgn0052198	4	0.367599	0.265198	CG32198	-	protein_coding_gene	3L	18526976	18527445
FBgn0032638	4	0.367599	0.263714	SPH93	-	protein_coding_gene	2L	17454263	17455923
FBgn0034761	4	0.367599	0.261903	CG4250	-	protein_coding_gene	2R	22663692	22664474
FBgn0266442	4	0.367599	0.261206	CG45072	-	protein_coding_gene	3R	30122023	30123263
FBgn0265938	4	0.367599	0.258746	CR44725	-	non_protein_coding_gene	2R	21531595	21532195
FBgn0264866	4	0.367599	0.256633	CR44057	-	non_protein_coding_gene	2L	4185401	4186114
FBgn0033140	4	0.367599	0.254714	CG12836	-	protein_coding_gene	2R	7068247	7069896
FBgn0035412	4	0.367599	0.252623	CG14957	-	protein_coding_gene	3L	3187563	3188106
FBgn0004781	4	0.367599	0.250818	Ccp84Ac	Ccp84Ac	protein_coding_gene	3R	6695148	6696271
FBgn0028939	4	0.367599	0.250495	NimC2	Nimrod C2	protein_coding_gene	2L	13980126	13983269
FBgn0260000	4	0.367599	0.247324	CG17570	-	protein_coding_gene	2L	20263419	20264424
FBgn0037304	4	0.367599	0.245679	CG1113	-	protein_coding_gene	3R	5253153	5255403
FBgn0038095	4	0.367599	0.244945	Cyp304a1	Cyp304a1	protein_coding_gene	3R	12963791	12965923
FBgn0262531	4	0.367599	0.241684	CG43085	-	protein_coding_gene	3L	17645486	17646737
FBgn0050083	4	0.367599	0.241487	CG30083	-	protein_coding_gene	2R	15711597	15712644
FBgn0036607	4	0.367599	0.240984	CG13059	-	protein_coding_gene	3L	16323672	16324308
FBgn0267112	4	0.367599	0.240861	CR45552	-	non_protein_coding_gene	3R	30528280	30531861
FBgn0266829	4	0.367599	0.23012	CR45291	-	non_protein_coding_gene	2L	5060473	5060806
FBgn0039255	4	0.367599	0.228358	CG13646	-	protein_coding_gene	3R	24947632	24949539
FBgn0040253	4	0.367599	0.228107	Ugt86Dg	Ugt86Dg	protein_coding_gene	3R	11164423	11166074
FBgn0054007	4	0.367599	0.227874	CG34007	-	protein_coding_gene	2L	20495030	20495758
FBgn0266251	4	0.367599	0.224133	CR44946	-	non_protein_coding_gene	3R	18374536	18376497
FBgn0053468	4	0.367599	0.223986	CG33468	-	protein_coding_gene	2R	14606307	14606980
FBgn0040554	4	0.367599	0.223663	CR17025	-	non_protein_coding_gene	3R	13455511	13466106
FBgn0052071	4	0.367599	0.223504	CG32071	-	protein_coding_gene	3L	11103421	11103873
FBgn0266681	4	0.367599	0.222529	CR45171	-	non_protein_coding_gene	3L	10893646	10894743
FBgn0266149	4	0.367599	0.221336	CR44855	-	non_protein_coding_gene	2L	14560778	14561355
FBgn0265076	4	0.367599	0.221326	CR44187	-	non_protein_coding_gene	2L	20710096	20711006
FBgn0035315	4	0.367599	0.21947	CG8960	-	protein_coding_gene	3L	2197013	2198089
FBgn0043535	4	0.367599	0.219085	Obp57a	Odorant-binding protein 57a	protein_coding_gene	2R	20505150	20505758
FBgn0031001	4	0.367599	0.217272	CG7884	-	protein_coding_gene	X	19220622	19235910
FBgn0036612	4	0.367599	0.216775	CG4998	-	protein_coding_gene	3L	16339003	16345241
FBgn0266975	4	0.367599	0.215781	CR45426	-	non_protein_coding_gene	3L	2319386	2319919
FBgn0264295	4	0.367599	0.214458	CG43773	-	protein_coding_gene	2L	4007690	4007984
FBgn0265366	4	0.367599	0.213909	CR44307	-	non_protein_coding_gene	2L	20847844	20848143
FBgn0030795	4	0.367599	0.213802	ppk28	pickpocket 28	protein_coding_gene	X	16806068	16808515
FBgn0085786	4	0.367599	0.213589	CR41501	-	pseudogene_attribute	2R	3524536	3526047
FBgn0036343	4	0.367599	0.212945	CG14115	-	protein_coding_gene	3L	13060522	13061394
FBgn0002734	4	0.367599	0.212426	E(spl)mdelta-HLH	Enhancer of split mdelta, helix-loop-helix	protein_coding_gene	3R	25997621	25998633
FBgn0032282	4	0.367599	0.211115	CG7299	-	protein_coding_gene	2L	10683427	10684409
FBgn0011832	4	0.367599	0.209982	Ser12	Serine protease 12	protein_coding_gene	2L	2250431	2251275
FBgn0033427	4	0.367599	0.209338	CG1868	-	protein_coding_gene	2R	9581761	9584545
FBgn0036781	4	0.367599	0.209001	CG13699	-	protein_coding_gene	3L	18154897	18162522
FBgn0261799	4	0.367599	0.205645	dsx-c73A	doublesex cognate 73A	protein_coding_gene	3L	16422795	16451958
FBgn0040637	4	0.367599	0.205141	CG11458	-	protein_coding_gene	3L	20905795	20906331
FBgn0039053	4	0.367599	0.202402	CG6738	-	protein_coding_gene	3R	23099533	23100983
FBgn0261817	4	0.367599	0.198929	CG42759	-	protein_coding_gene	3R	10143070	10143483
FBgn0032821	4	0.367599	0.197942	CdGAPr	Cd GTPase activating protein-related	protein_coding_gene	2L	19774874	19791882
FBgn0052774	4	0.367599	0.197365	Muc4B	Mucin 4B	protein_coding_gene	X	4244095	4246139
FBgn0033408	4	0.367599	0.191313	CG8800	-	protein_coding_gene	2R	9395330	9396206
FBgn0001149	4	0.367599	0.188584	GstD1	Glutathione S transferase D1	protein_coding_gene	3R	12367817	12369268
FBgn0267052	4	0.367599	0.188497	CR45496	-	pseudogene_attribute	X	19917819	19918447
FBgn0031778	4	0.367599	0.187962	CR9162	-	non_protein_coding_gene	2L	6078453	6079736
FBgn0039848	4	0.367599	0.184969	lox	lysyl oxidase-like	protein_coding_gene	3R	31458380	31459869
FBgn0085194	4	0.367599	0.184566	CG34165	-	protein_coding_gene	2L	14713750	14714526
FBgn0266629	4	0.367599	0.1845	CR45136	-	non_protein_coding_gene	2R	10853546	10854495
FBgn0037127	4	0.367599	0.182093	CG14566	-	protein_coding_gene	3L	21739479	21740309
FBgn0264603	4	0.367599	0.177869	CR43952	-	non_protein_coding_gene	3L	6036490	6036915
FBgn0264345	4	0.367599	0.176607	CR43801	-	non_protein_coding_gene	2L	6074251	6074796
FBgn0031741	4	0.367599	0.17387	CG11034	-	protein_coding_gene	2L	5805395	5809063
FBgn0265497	4	0.367599	0.173754	CR44366	-	non_protein_coding_gene	2R	13578036	13579626
FBgn0004782	4	0.367599	0.172595	Ccp84Ab	Ccp84Ab	protein_coding_gene	3R	6701968	6702877
FBgn0267239	4	0.367599	0.172077	CR45679	-	non_protein_coding_gene	3R	13443070	13444076
FBgn0265011	4	0.367599	0.17183	Np	Notopleural	protein_coding_gene	2R	8992945	9006587
FBgn0263096	4	0.367599	0.170724	CR43364	-	pseudogene_attribute	2L	3694105	3694418
FBgn0031701	4	0.367599	0.168957	TotM	Turandot M	protein_coding_gene	2L	5329857	5330464
FBgn0033541	4	0.367599	0.168436	CG12934	-	protein_coding_gene	2R	10648888	10649830
FBgn0265525	4	0.367599	0.163777	CR44375	-	non_protein_coding_gene	2R	16581996	16583369
FBgn0039591	4	0.367599	0.16372	CG9988	-	protein_coding_gene	3R	28636411	28638799
FBgn0034429	4	0.367599	0.153682	CG18607	-	protein_coding_gene	2R	19289109	19289852
FBgn0029606	4	0.367599	0.152917	CG14052	-	protein_coding_gene	X	2223754	2224969
FBgn0085246	4	0.367599	0.150351	CG34217	-	protein_coding_gene	2R	8227990	8228727
FBgn0034159	4	0.367599	0.14687	CG15615	-	protein_coding_gene	2R	16793119	16796407
FBgn0085466	4	0.367599	0.145843	CG34437	-	protein_coding_gene	3R	28283719	28284725
FBgn0266028	4	0.367599	0.141129	CR44793	-	non_protein_coding_gene	2L	5525738	5526943
FBgn0267013	4	0.367599	0.138878	CR45457	-	non_protein_coding_gene	2L	9327039	9327553
FBgn0035858	4	0.367599	0.138697	CG13674	-	protein_coding_gene	3L	8218232	8218983
FBgn0028738	4	0.367599	0.134228	ETH	Ecdysis triggering hormone	protein_coding_gene	2R	24794670	24795482
FBgn0014368	4	0.367599	0.134175	nol	no optic lobe	protein_coding_gene	3L	11130835	11131402
FBgn0266775	4	0.367599	0.129528	CR45240	-	non_protein_coding_gene	3L	15747403	15748699
FBgn0031213	4	0.367599	0.127564	galectin	galectin	protein_coding_gene	2L	71757	76211
FBgn0002535	4	0.367599	0.126875	Lcp4	Larval cuticle protein 4	protein_coding_gene	2R	8437647	8438495
FBgn0004511	4	0.367599	0.123206	dy	dusky	protein_coding_gene	X	11769769	11778784
FBgn0267148	4	0.367599	0.118397	CR45588	-	non_protein_coding_gene	3R	5053181	5053738
FBgn0038526	4	0.367599	0.114324	CG14327	-	protein_coding_gene	3R	17613709	17614933
FBgn0263246	4	0.367599	0.112647	CG43389	-	protein_coding_gene	3L	3248015	3249044
FBgn0265858	4	0.367599	0.105351	CR44647	-	non_protein_coding_gene	2R	20509395	20509695
FBgn0036588	4	0.367599	0.105004	CG13068	-	protein_coding_gene	3L	16269392	16269911
FBgn0266275	4	0.367599	0.0999229	CR44960	-	non_protein_coding_gene	X	15082616	15083753
FBgn0086038	4	0.367599	0.0919776	snoRNA:Me28S-C1237	-	snoRNA_gene	2L	16528823	16528922
FBgn0265829	4	0.367599	0.0893046	CR44618	-	non_protein_coding_gene	2L	10542860	10543522
FBgn0052793	4	0.367599	0.0875516	CG32793	-	protein_coding_gene	X	2929796	2932626
FBgn0053467	4	0.367599	0.0872427	CG33467	-	protein_coding_gene	2R	15055503	15056241
FBgn0266636	4	0.367599	0.0804684	CR45143	-	non_protein_coding_gene	2R	15676441	15676845
FBgn0086669	4	0.367599	0.0760694	snoRNA:Psi18S-841a	snoRNA:Psi18S-841a	snoRNA_gene	2R	21327056	21327199
FBgn0263478	4	0.367599	0.0759201	snoRNA:Edc3-a	-	snoRNA_gene	3L	17528700	17528840
FBgn0051143	4	0.367599	0.0549784	tRNA:CR31143	transfer RNA:CR31143	tRNA_gene	3R	23601333	23601455
FBgn0265794	4	0.367599	0.05273	CR44583	-	non_protein_coding_gene	2L	11318944	11319259
FBgn0031135	4	0.367599	0.0474706	CR11235	-	pseudogene_attribute	X	20875112	20875303
FBgn0263848	4	0.367599	0.0283714	CG43709	-	protein_coding_gene	2R	20775795	20776409
FBgn0000299	5	0.303993	0.44438	Cg25C	Collagen type IV	protein_coding_gene	2L	5029609	5037279
FBgn0016075	5	0.303993	0.426774	vkg	viking	protein_coding_gene	2L	5012144	5028191
FBgn0032848	5	0.303993	0.335864	nesd	nessun dorma	protein_coding_gene	2L	20093972	20096253
FBgn0261554	5	0.303993	0.300565	CG42672	-	protein_coding_gene	2R	21295652	21310411
FBgn0039232	5	0.303993	0.286592	sosie	sosie	protein_coding_gene	3R	24833952	24840488
FBgn0032449	5	0.303993	0.244392	CG17036	-	protein_coding_gene	2L	12698918	12700746
FBgn0029639	5	0.303993	0.225987	CG14419	-	protein_coding_gene	X	2885186	2885914
FBgn0035552	5	0.303993	0.167387	CG11350	-	protein_coding_gene	3L	4482809	4484370
FBgn0038731	6	0.296193	0.487051	CG11659	-	protein_coding_gene	3R	19775459	19777280
FBgn0038730	6	0.296193	0.483394	CG6300	-	protein_coding_gene	3R	19771382	19773225
FBgn0262580	6	0.296193	0.384618	CG43120	-	protein_coding_gene	3L	14381913	14383299
FBgn0263002	6	0.296193	0.376706	CR43310	-	pseudogene_attribute	3R	25268009	25268464
FBgn0031117	6	0.296193	0.34249	GstT3	Glutathione S transferase T3	protein_coding_gene	X	20467455	20469796
FBgn0038717	6	0.296193	0.34048	CG17751	-	protein_coding_gene	3R	19607254	19609322
FBgn0033720	6	0.296193	0.331234	CG13160	-	protein_coding_gene	2R	12371594	12375081
FBgn0051664	6	0.296193	0.326885	CG31664	-	protein_coding_gene	2L	1824172	1826500
FBgn0043575	6	0.296193	0.312548	PGRP-SC2	PGRP-SC2	protein_coding_gene	2R	8716950	8717695
FBgn0266306	6	0.296193	0.302245	CR44971	-	non_protein_coding_gene	2L	12841517	12841895
FBgn0051832	6	0.296193	0.231277	CG31832	-	protein_coding_gene	2L	15030928	15031750
FBgn0260812	6	0.296193	0.227183	inaF-D	inaF-D	protein_coding_gene	X	11724668	11729099
FBgn0054044	6	0.296193	0.215302	CR34044	-	non_protein_coding_gene	3R	13712469	13714204
FBgn0053508	6	0.296193	0.184699	ppk13	pickpocket 13	protein_coding_gene	2L	21086790	21088751
FBgn0034997	6	0.296193	0.156277	CG3376	-	protein_coding_gene	2R	24258013	24265213
FBgn0002631	6	0.296193	0.0366949	E(spl)m5-HLH	Enhancer of split m5, helix-loop-helix	protein_coding_gene	3R	26028854	26029735
FBgn0033327	7	0.191892	0.373029	PGRP-SC1b	PGRP-SC1b	protein_coding_gene	2R	8713446	8715094
FBgn0043576	7	0.191892	0.367026	PGRP-SC1a	PGRP-SC1a	protein_coding_gene	2R	8709733	8710320
FBgn0004429	7	0.191892	0.232736	LysP	Lysozyme P	protein_coding_gene	3L	1218082	1218696
FBgn0267160	7	0.191892	0.220697	CR45600	-	non_protein_coding_gene	3R	15136985	15140121
FBgn0039930	7	0.191892	0.189612	CG11077	-	protein_coding_gene	4	1028675	1029361
FBgn0047205	7	0.191892	0.143339	CR32385	-	non_protein_coding_gene	3L	6976322	6979222
FBgn0037996	7	0.191892	0.135708	CG4830	-	protein_coding_gene	3R	12208159	12210360
FBgn0052237	7	0.191892	0.115949	CG32237	-	protein_coding_gene	3L	4849438	4852461
FBgn0040950	7	0.191892	0.0989021	Muc26B	Mucin 26B	protein_coding_gene	2L	6151969	6153701
FBgn0003086	7	0.191892	0.0419188	Pig1	Pre-intermoult gene 1	protein_coding_gene	X	3248600	3249289
FBgn0037678	8	0.11011	0.225278	CG16749	-	protein_coding_gene	3R	9330885	9331885
FBgn0051267	8	0.11011	0.223231	CG31267	-	protein_coding_gene	3R	17134197	17135283
FBgn0038481	8	0.11011	0.215911	CG17475	-	protein_coding_gene	3R	17129339	17130426
FBgn0035926	8	0.11011	0.21517	CG5804	-	protein_coding_gene	3L	8788144	8788545
FBgn0011556	8	0.11011	0.203845	zetaTry	zetaTrypsin	protein_coding_gene	2R	11339186	11340132
FBgn0031176	8	0.11011	0.199349	CG1678	-	protein_coding_gene	X	21402339	21402772
FBgn0037807	8	0.11011	0.195873	CG6293	-	protein_coding_gene	3R	10307806	10311613
FBgn0266257	8	0.11011	0.189025	CR44952	-	non_protein_coding_gene	3R	28777212	28777850
FBgn0259748	8	0.11011	0.188662	CG42397	-	protein_coding_gene	3L	11973085	11973790
FBgn0264990	8	0.11011	0.186488	CG44141	-	protein_coding_gene	2L	15659041	15659474
FBgn0264989	8	0.11011	0.185528	CG44140	-	protein_coding_gene	2L	15694038	15694471
FBgn0033065	8	0.11011	0.185375	Cyp6w1	Cyp6w1	protein_coding_gene	2R	6173684	6176195
FBgn0265728	8	0.11011	0.184479	CR44535	-	non_protein_coding_gene	3L	2008722	2010751
FBgn0264392	8	0.11011	0.18236	CR43840	-	non_protein_coding_gene	2L	16216239	16217044
FBgn0034629	8	0.11011	0.181208	Acox57D-d	acyl-Coenzyme A oxidase at 57D distal	protein_coding_gene	2R	21389405	21392439
FBgn0000473	8	0.11011	0.176518	Cyp6a2	Cytochrome P450-6a2	protein_coding_gene	2R	6779749	6781491
FBgn0259998	8	0.11011	0.173444	CG17571	-	protein_coding_gene	2L	20255988	20257192
FBgn0003358	8	0.11011	0.173186	Jon99Ci	Jonah 99Ci	protein_coding_gene	3R	29925226	29926189
FBgn0085465	8	0.11011	0.171807	CG34436	-	protein_coding_gene	3R	28282580	28283548
FBgn0033826	8	0.11011	0.17169	CG4734	-	protein_coding_gene	2R	13297202	13298467
FBgn0266648	8	0.11011	0.171318	CR45155	-	non_protein_coding_gene	3L	10029408	10030138
FBgn0034330	8	0.11011	0.1713	CG18107	-	protein_coding_gene	2R	18384567	18384911
FBgn0035154	8	0.11011	0.168026	CG3344	-	protein_coding_gene	3L	685942	687958
FBgn0267150	8	0.11011	0.168001	CR45590	-	non_protein_coding_gene	3R	13785806	13786583
FBgn0054025	8	0.11011	0.166456	CG34025	-	protein_coding_gene	3L	2959722	2961049
FBgn0266168	8	0.11011	0.1659	CR44874	-	non_protein_coding_gene	2L	10051362	10052289
FBgn0001285	8	0.11011	0.165141	Jon44E	Jonah 44E	protein_coding_gene	2R	8691448	8692844
FBgn0261362	8	0.11011	0.1645					17887220	17889973
FBgn0036022	8	0.11011	0.164175	CG8329	-	protein_coding_gene	3L	9638112	9639021
FBgn0266455	8	0.11011	0.15862	CG45080	-	protein_coding_gene	3R	13318991	13319270
FBgn0263657	8	0.11011	0.157885	CR43648	-	non_protein_coding_gene	2L	605914	606412
FBgn0265732	8	0.11011	0.155435	CR44539	-	non_protein_coding_gene	3L	10246790	10247771
FBgn0031913	8	0.11011	0.153889	CG5958	-	protein_coding_gene	2L	7430530	7433516
FBgn0035548	8	0.11011	0.153228	CG15023	-	protein_coding_gene	3L	4460622	4461504
FBgn0028949	8	0.11011	0.152617	CG15254	-	protein_coding_gene	2L	15613905	15614828
FBgn0011211	8	0.11011	0.151699	blw	bellwether	protein_coding_gene	2R	22799099	22802180
FBgn0050489	8	0.11011	0.151169	Cyp12d1-p	Cyp12d1-p	protein_coding_gene	2R	11117225	11121884
FBgn0250817	8	0.11011	0.150937	CR40465	-	non_protein_coding_gene	2L	20253816	20254449
FBgn0267021	8	0.11011	0.149781	CR45465	-	non_protein_coding_gene	X	20238383	20239117
FBgn0266419	8	0.11011	0.149575	CR45059	-	non_protein_coding_gene	X	20739538	20740308
FBgn0263405	8	0.11011	0.149277	CR43451	-	non_protein_coding_gene	3R	19288357	19289296
FBgn0028853	8	0.11011	0.148614	CG15263	-	protein_coding_gene	2L	15285000	15286047
FBgn0265852	8	0.11011	0.148293	CR44641	-	non_protein_coding_gene	2R	20303195	20303595
FBgn0050049	8	0.11011	0.147808	CG30049	-	protein_coding_gene	2R	12355671	12359087
FBgn0267218	8	0.11011	0.144848	CR45658	-	non_protein_coding_gene	3L	12289304	12290161
FBgn0262357	8	0.11011	0.14381	CG43055	-	protein_coding_gene	2L	4411155	4411824
FBgn0266885	8	0.11011	0.143516	CR45346	-	non_protein_coding_gene	2L	1214649	1215293
FBgn0033723	8	0.11011	0.142386	CG13155	-	protein_coding_gene	2R	12379614	12380426
FBgn0002565	8	0.11011	0.14224	Lsp2	Larval serum protein 2	protein_coding_gene	3L	12129393	12131869
FBgn0265813	8	0.11011	0.141393	CR44602	-	non_protein_coding_gene	2L	15807181	15810319
FBgn0052523	8	0.11011	0.141353	CG32523	-	protein_coding_gene	X	21217878	21218835
FBgn0044872	8	0.11011	0.140427	FucTC	FucTC	protein_coding_gene	X	23008766	23011303
FBgn0063493	8	0.11011	0.140316	GstE7	Glutathione S transferase E7	protein_coding_gene	2R	18406924	18407688
FBgn0267004	8	0.11011	0.139616	CR45448	-	non_protein_coding_gene	2L	17105145	17105687
FBgn0052284	8	0.11011	0.139243	CG32284	-	protein_coding_gene	3L	3186664	3187245
FBgn0039471	8	0.11011	0.138459	CG6295	-	protein_coding_gene	3R	27005899	27007055
FBgn0039830	8	0.11011	0.137716	ATPsynC	ATP synthase, subunit C	protein_coding_gene	3R	31216145	31219630
FBgn0039613	8	0.11011	0.1377	CG14527	-	protein_coding_gene	3R	28880792	28882945
FBgn0264508	8	0.11011	0.137309	CR43907	-	non_protein_coding_gene	2R	11616195	11616694
FBgn0266815	8	0.11011	0.13651	CR45277	-	non_protein_coding_gene	2R	14433430	14433895
FBgn0038242	8	0.11011	0.135037	CG14852	-	protein_coding_gene	3R	14565927	14566513
FBgn0264991	8	0.11011	0.134535	CG44142	-	protein_coding_gene	3R	13312855	13313188
FBgn0030756	8	0.11011	0.134376	CG9903	-	protein_coding_gene	X	16539153	16540852
FBgn0032286	8	0.11011	0.133946	CG7300	-	protein_coding_gene	2L	10695000	10698043
FBgn0053283	8	0.11011	0.13373	CR33283	-	pseudogene_attribute	3L	20978765	20979650
FBgn0004431	8	0.11011	0.131815	LysX	Lysozyme X	protein_coding_gene	3L	1194739	1195302
FBgn0265594	8	0.11011	0.131453	CR44421	-	non_protein_coding_gene	2R	18257096	18257595
FBgn0052379	8	0.11011	0.131364	CG32379	-	protein_coding_gene	3L	7396355	7398208
FBgn0038530	8	0.11011	0.131353	AttD	Attacin-D	protein_coding_gene	3R	17625268	17626086
FBgn0052483	8	0.11011	0.130911	CG32483	-	protein_coding_gene	3L	688523	690081
FBgn0266938	8	0.11011	0.130771	CR45389	-	non_protein_coding_gene	3L	18596322	18596792
FBgn0262944	8	0.11011	0.130723	CR43263	-	non_protein_coding_gene	2L	1216854	1217785
FBgn0264599	8	0.11011	0.130648	CR43948	-	non_protein_coding_gene	2R	9976996	9979584
FBgn0053109	8	0.11011	0.129868	CG33109	-	protein_coding_gene	3R	14220560	14221584
FBgn0263763	8	0.11011	0.128794	CG43680	-	protein_coding_gene	3L	15052998	15053351
FBgn0266355	8	0.11011	0.128663	CR45003	-	non_protein_coding_gene	X	21409402	21410546
FBgn0002593	8	0.11011	0.128432	RpLP1	Ribosomal protein LP1	protein_coding_gene	2L	419952	420864
FBgn0028948	8	0.11011	0.128053	CG15253	-	protein_coding_gene	2L	15615357	15616351
FBgn0039778	8	0.11011	0.127627	Jon99Fi	Jonah 99Fi	protein_coding_gene	3R	30488963	30489895
FBgn0265850	8	0.11011	0.126701	CR44639	-	non_protein_coding_gene	2R	20293895	20294695
FBgn0036023	8	0.11011	0.126454	CG18179	-	protein_coding_gene	3L	9639271	9640140
FBgn0036767	8	0.11011	0.126384	CG16775	-	protein_coding_gene	3L	17885948	17886645
FBgn0262838	8	0.11011	0.126282	CG43202	-	protein_coding_gene	2R	18381393	18381844
FBgn0036024	8	0.11011	0.125573	CG18180	-	protein_coding_gene	3L	9641013	9641913
FBgn0010425	8	0.11011	0.125521	epsilonTry	epsilonTrypsin	protein_coding_gene	2R	11345237	11346066
FBgn0030595	8	0.11011	0.124573	CG14406	-	protein_coding_gene	X	14909873	14910845
FBgn0030105	8	0.11011	0.124238	CG15369	-	protein_coding_gene	X	9216872	9217466
FBgn0266157	8	0.11011	0.123956	CR44863	-	non_protein_coding_gene	2L	15463254	15463666
FBgn0262881	8	0.11011	0.123792	CG43236	-	protein_coding_gene	2R	14638538	14638935
FBgn0266329	8	0.11011	0.1233	CR44994	-	non_protein_coding_gene	2L	16490224	16490890
FBgn0264600	8	0.11011	0.123284	CR43949	-	non_protein_coding_gene	3L	16020408	16021506
FBgn0265630	8	0.11011	0.121895	sno	strawberry notch	protein_coding_gene	X	13195499	13211674
FBgn0267198	8	0.11011	0.121844	CR45638	-	non_protein_coding_gene	3R	16209248	16209484
FBgn0032668	8	0.11011	0.120793	CG17681	-	protein_coding_gene	2L	18153123	18154516
FBgn0037186	8	0.11011	0.120674	CG11241	-	protein_coding_gene	3L	22733152	22738420
FBgn0264896	8	0.11011	0.12033	CR44087	-	non_protein_coding_gene	3R	21845453	21846711
FBgn0264822	8	0.11011	0.120313	CR44030	-	non_protein_coding_gene	4	959675	962692
FBgn0039609	8	0.11011	0.120009	CG14529	-	protein_coding_gene	3R	28872905	28875031
FBgn0266704	8	0.11011	0.119204	CR45194	-	non_protein_coding_gene	-	6175736	6182078
FBgn0035666	8	0.11011	0.118941	Jon65Aii	Jonah 65Aii	protein_coding_gene	3L	6052321	6053215
FBgn0037975	8	0.11011	0.118622	CG3397	-	protein_coding_gene	3R	11983098	11984541
FBgn0033101	8	0.11011	0.118286	CG9436	-	protein_coding_gene	2R	6757601	6758903
FBgn0034335	8	0.11011	0.118083	GstE1	Glutathione S transferase E1	protein_coding_gene	2R	18398393	18399223
FBgn0035941	8	0.11011	0.118054	CG13313	-	protein_coding_gene	3L	8958857	8960921
FBgn0264379	8	0.11011	0.117858	CR43831	-	non_protein_coding_gene	2R	15159196	15159545
FBgn0063494	8	0.11011	0.116731	GstE6	Glutathione S transferase E6	protein_coding_gene	2R	18406011	18406761
FBgn0050007	8	0.11011	0.116524	CG30007	-	protein_coding_gene	2R	9891955	9898513
FBgn0266639	8	0.11011	0.116298	CR45146	-	non_protein_coding_gene	2R	17697532	17698796
FBgn0032144	8	0.11011	0.115571	CG17633	-	protein_coding_gene	2L	9769060	9770409
FBgn0013308	8	0.11011	0.115279	Odc2	Ornithine decarboxylase 2	protein_coding_gene	2R	8007246	8009062
FBgn0267215	8	0.11011	0.115152	CR45655	-	non_protein_coding_gene	3R	25846778	25847078
FBgn0050288	8	0.11011	0.114067	CG30288	-	protein_coding_gene	2R	21519243	21520393
FBgn0266259	8	0.11011	0.113669	CG44954	-	protein_coding_gene	3R	30618626	30621906
FBgn0030098	8	0.11011	0.113512	CG12057	-	protein_coding_gene	X	9191657	9192548
FBgn0030829	8	0.11011	0.113231	CG12998	-	protein_coding_gene	X	17218667	17219787
FBgn0052475	8	0.11011	0.113052	mthl8	methuselah-like 8	protein_coding_gene	3L	22428	26308
FBgn0265161	8	0.11011	0.112874	CR44230	-	non_protein_coding_gene	3R	10682632	10684424
FBgn0036362	8	0.11011	0.112841	CG10725	-	protein_coding_gene	3L	13437954	13439009
FBgn0036951	8	0.11011	0.112411	CG7017	-	protein_coding_gene	3L	20210292	20212122
FBgn0004425	8	0.11011	0.112405	LysB	Lysozyme B	protein_coding_gene	3L	1207371	1207981
FBgn0035667	8	0.11011	0.112287	Jon65Ai	Jonah 65Ai	protein_coding_gene	3L	6053493	6054443
FBgn0051041	8	0.11011	0.11191	CG31041	-	protein_coding_gene	3R	29590070	29590906
FBgn0264984	8	0.11011	0.111709	CR44135	-	non_protein_coding_gene	3R	11977640	11978178
FBgn0010549	8	0.11011	0.111416	l(2)03659	lethal (2) 03659	protein_coding_gene	2R	9390165	9395281
FBgn0000279	8	0.11011	0.11063	CecC	Cecropin C	protein_coding_gene	3R	30216484	30216938
FBgn0264790	8	0.11011	0.109585	CR44020	-	non_protein_coding_gene	3R	8934279	8935287
FBgn0039679	8	0.11011	0.109493	ppk19	pickpocket 19	protein_coding_gene	3R	29672456	29674223
FBgn0053337	8	0.11011	0.109093	CG33337	-	protein_coding_gene	3R	23590141	23592769
FBgn0033777	8	0.11011	0.108632	CG17574	-	protein_coding_gene	2R	12849358	12869423
FBgn0260874	8	0.11011	0.108623	Ir76a	Ionotropic receptor 76a	protein_coding_gene	3L	19799278	19803427
FBgn0266957	8	0.11011	0.108488	CR45408	-	non_protein_coding_gene	3L	9222024	9222433
FBgn0266856	8	0.11011	0.108392	CR45317	-	non_protein_coding_gene	2R	16379295	16380195
FBgn0265154	8	0.11011	0.107691	Ir60f	Ionotropic receptor 60f	pseudogene_attribute	2R	24521369	24521829
FBgn0266406	8	0.11011	0.107667	CR45046	-	non_protein_coding_gene	3R	21878672	21884101
FBgn0036872	8	0.11011	0.107571	CG12519	-	protein_coding_gene	3L	19472491	19473145
FBgn0026593	8	0.11011	0.107191	CG5707	-	protein_coding_gene	3L	2189160	2192221
FBgn0264834	8	0.11011	0.107034	CR44042	-	non_protein_coding_gene	2R	1348167	1349167
FBgn0034783	8	0.11011	0.106553	CG9825	-	protein_coding_gene	2R	22837361	22839291
FBgn0266405	8	0.11011	0.106377	CR45045	-	non_protein_coding_gene	3R	17667577	17667825
FBgn0263402	8	0.11011	0.106313	CG43448	-	protein_coding_gene	3R	30237094	30237734
FBgn0265098	8	0.11011	0.10533	CR44203	-	non_protein_coding_gene	2R	7429496	7429995
FBgn0261632	8	0.11011	0.105329	CR42715	-	non_protein_coding_gene	2R	14639205	14639763
FBgn0053679	8	0.11011	0.105194	CG33679	-	protein_coding_gene	2L	15058303	15059120
FBgn0035678	8	0.11011	0.10515	CG10469	-	protein_coding_gene	3L	6092188	6093313
FBgn0058100	8	0.11011	0.104189	CR40100	-	pseudogene_attribute	2R	2374631	2375134
FBgn0053783	8	0.11011	0.104018	CG33783	-	protein_coding_gene	3R	10066770	10067567
FBgn0004426	8	0.11011	0.103427	LysC	Lysozyme C	pseudogene_attribute	3L	1210485	1210971
FBgn0262108	8	0.11011	0.102661	CR42861	-	non_protein_coding_gene	X	13744928	13745476
FBgn0039472	8	0.11011	0.102647	CG17192	-	protein_coding_gene	3R	27017180	27018287
FBgn0038115	8	0.11011	0.102512	CG7966	-	protein_coding_gene	3R	13049398	13051453
FBgn0261429	8	0.11011	0.101177	CR42646	-	non_protein_coding_gene	2R	5363253	5367357
FBgn0031184	8	0.11011	0.100903	CG14615	-	protein_coding_gene	X	22447183	22449491
FBgn0264601	8	0.11011	0.100865	CR43950	-	non_protein_coding_gene	3L	16017165	16018317
FBgn0039932	8	0.11011	0.100462	fuss	fussel	protein_coding_gene	4	962341	978489
FBgn0034354	8	0.11011	0.100099	GstE11	Glutathione S transferase E11	protein_coding_gene	2R	18503608	18505025
FBgn0265577	8	0.11011	0.0998487	CR44404	-	non_protein_coding_gene	2R	17671068	17671295
FBgn0038914	8	0.11011	0.099776	fit	female-specific independent of transformer	protein_coding_gene	3R	21883924	21884454
FBgn0032359	8	0.11011	0.0996185	Osi21	Osiris 21	protein_coding_gene	2L	11284327	11285706
FBgn0036750	8	0.11011	0.0989515	CG6034	-	protein_coding_gene	3L	17745173	17746860
FBgn0038302	8	0.11011	0.098896	CG4210	-	protein_coding_gene	3R	15213974	15214845
FBgn0051098	8	0.11011	0.0984928	CG31098	-	protein_coding_gene	3R	25291370	25292977
FBgn0085732	8	0.11011	0.0983193	CR40190	-	pseudogene_attribute	2R	1211067	1213666
FBgn0017448	8	0.11011	0.0981308	CG2187	-	protein_coding_gene	3R	31755356	31758637
FBgn0038160	8	0.11011	0.0980739	CG9759	-	protein_coding_gene	3R	13607078	13609246
FBgn0264721	8	0.11011	0.0977317	CR43989	-	non_protein_coding_gene	3L	11163849	11164801
FBgn0051683	8	0.11011	0.0972889	CG31683	-	protein_coding_gene	2L	20447734	20449964
FBgn0036953	8	0.11011	0.0969604	CG17145	-	protein_coding_gene	3L	20221814	20223197
FBgn0263382	8	0.11011	0.096271	CR43434	-	non_protein_coding_gene	3R	26428590	26429173
FBgn0036655	8	0.11011	0.0954348	CG13031	-	protein_coding_gene	3L	16724861	16725375
FBgn0036468	8	0.11011	0.0949872	CG13461	-	protein_coding_gene	3L	15051931	15052490
FBgn0042175	8	0.11011	0.0947617	CG18858	-	protein_coding_gene	2L	20456847	20459075
FBgn0260393	8	0.11011	0.0943114	CG17147	-	protein_coding_gene	3L	20223932	20225324
FBgn0260477	8	0.11011	0.0928013	CG30283	-	protein_coding_gene	2R	21539584	21540573
FBgn0267278	8	0.11011	0.0923241	CR45714	-	non_protein_coding_gene	X	18480072	18481132
FBgn0052751	8	0.11011	0.0921264	CG32751	-	protein_coding_gene	X	6196580	6198654
FBgn0260997	8	0.11011	0.0918796	CG42598	-	protein_coding_gene	3L	26354140	26371356
FBgn0262901	8	0.11011	0.0914761	CR43256	-	non_protein_coding_gene	2R	5127249	5129296
FBgn0262815	8	0.11011	0.0911721	CR43186	-	pseudogene_attribute	2R	15375834	15376481
FBgn0263030	8	0.11011	0.0910051	CG43325	-	protein_coding_gene	2R	22655549	22657135
FBgn0263001	8	0.11011	0.090277	CR43309	-	non_protein_coding_gene	3L	21829254	21830219
FBgn0034117	8	0.11011	0.0898048	CG7997	-	protein_coding_gene	2R	16341251	16344182
FBgn0004779	8	0.11011	0.0897127	Ccp84Ae	Ccp84Ae	protein_coding_gene	3R	6690887	6691758
FBgn0036956	8	0.11011	0.0896823	CG13813	-	protein_coding_gene	3L	20231669	20233255
FBgn0040261	8	0.11011	0.0890032	Ugt36Bb	Ugt36Bb	protein_coding_gene	2L	16796595	16798273
FBgn0036952	8	0.11011	0.0889056	CG6933	-	protein_coding_gene	3L	20218500	20220420
FBgn0043577	8	0.11011	0.0884785	PGRP-SB2	PGRP-SB2	protein_coding_gene	3L	16726541	16727288
FBgn0027581	8	0.11011	0.0880934	CG6191	-	protein_coding_gene	2R	13580313	13593339
FBgn0002629	8	0.11011	0.0880892	E(spl)m4-BFM	Enhancer of split m4, Bearded family member	protein_coding_gene	3R	26023821	26024579
FBgn0085599	8	0.11011	0.0878106	CG41284	-	protein_coding_gene	3L	26298455	26305572
FBgn0030583	8	0.11011	0.0877501	CG14410	-	protein_coding_gene	X	14836725	14837330
FBgn0034456	8	0.11011	0.0876078	Ir56b	Ionotropic receptor 56b	protein_coding_gene	2R	19508167	19509653
FBgn0263504	8	0.11011	0.0875744	CR43493	-	non_protein_coding_gene	X	22487854	22490872
FBgn0259186	8	0.11011	0.0874823	Ir60c	Ionotropic receptor 60c	pseudogene_attribute	2R	24517824	24519152
FBgn0039028	8	0.11011	0.08694	CG13840	-	protein_coding_gene	3R	22814483	22816178
FBgn0259187	8	0.11011	0.0861464	Ir60d	Ionotropic receptor 60d	protein_coding_gene	2R	24519423	24521147
FBgn0034291	8	0.11011	0.0856547	CG5770	-	protein_coding_gene	2R	18044046	18045073
FBgn0003747	8	0.11011	0.0850795	Gr5a	Gustatory receptor 5a	protein_coding_gene	X	5680617	5682488
FBgn0083941	8	0.11011	0.084925	CG34105	-	protein_coding_gene	2R	23749318	23749891
FBgn0005590	8	0.11011	0.0848728	scw	screw	protein_coding_gene	2L	19699379	19700968
FBgn0085311	8	0.11011	0.0848641	CG34282	-	protein_coding_gene	3R	18695252	18695782
FBgn0038783	8	0.11011	0.084169	CG4367	-	protein_coding_gene	3R	20303955	20304954
FBgn0085784	8	0.11011	0.083295	CR41379	-	pseudogene_attribute	2R	1806864	1807342
FBgn0037885	8	0.11011	0.08283	CG17721	-	protein_coding_gene	3R	11235140	11236077
FBgn0030074	8	0.11011	0.0827384	CG12662	-	protein_coding_gene	X	8983634	8984190
FBgn0083979	8	0.11011	0.0819284	Ir10a	Ionotropic receptor 10a	protein_coding_gene	X	11308533	11311208
FBgn0267296	8	0.11011	0.0816967	CR45732	-	non_protein_coding_gene	3L	19439927	19441195
FBgn0027619	8	0.11011	0.0810875	Adam	Adam	protein_coding_gene	2R	9968929	9970897
FBgn0039779	8	0.11011	0.0809388	PH4alphaSG2	prolyl-4-hydroxylase-alpha SG2	protein_coding_gene	3R	30490074	30491987
FBgn0031467	8	0.11011	0.0808024	Cpr23B	Cuticular protein 23B	protein_coding_gene	2L	2838411	2839547
FBgn0266253	8	0.11011	0.0807725	CR44948	-	non_protein_coding_gene	3R	25496078	25496478
FBgn0264475	8	0.11011	0.080416	CR43883	-	non_protein_coding_gene	3L	820759	821514
FBgn0263746	8	0.11011	0.0802799	CR43671	-	pseudogene_attribute	2L	16728035	16729681
FBgn0262577	8	0.11011	0.0797949	CG43117	-	protein_coding_gene	3R	26454794	26455112
FBgn0040352	8	0.11011	0.0797252	CG14416	-	protein_coding_gene	X	2871884	2872853
FBgn0037133	8	0.11011	0.0795814	CG7370	-	protein_coding_gene	3L	21769815	21771321
FBgn0267037	8	0.11011	0.0795188	CR45481	-	non_protein_coding_gene	X	3968933	3972054
FBgn0037685	8	0.11011	0.078535	Or85f	Odorant receptor 85f	protein_coding_gene	3R	9398190	9399551
FBgn0035167	8	0.11011	0.0780424	Gr61a	Gustatory receptor 61a	protein_coding_gene	3L	841451	843701
FBgn0034457	8	0.11011	0.0779815	Ir56c	Ionotropic receptor 56c	protein_coding_gene	2R	19509768	19511471
FBgn0265079	8	0.11011	0.0775108	CR44190	-	non_protein_coding_gene	2L	19269114	19272861
FBgn0028519	8	0.11011	0.0773481	CG4500	-	protein_coding_gene	2L	14027001	14029368
FBgn0263093	8	0.11011	0.0766862	CR43361	-	pseudogene_attribute	4	905179	907924
FBgn0263412	8	0.11011	0.0766316	CR43458	-	non_protein_coding_gene	3R	31132330	31133050
FBgn0033731	8	0.11011	0.0765634	Cpr49Ah	Cuticular protein 49Ah	protein_coding_gene	2R	12413962	12415170
FBgn0265720	8	0.11011	0.0761345	CR44527	-	non_protein_coding_gene	3L	8751234	8751669
FBgn0039490	8	0.11011	0.0749787	CG5882	-	protein_coding_gene	3R	27118646	27121590
FBgn0031181	8	0.11011	0.0749785	Ir20a	Ionotropic receptor 20a	protein_coding_gene	X	21477254	21478945
FBgn0040799	8	0.11011	0.0747783	CG13051	-	protein_coding_gene	3L	16264713	16265100
FBgn0011592	8	0.11011	0.0746276	fra	frazzled	protein_coding_gene	2R	12529053	12564184
FBgn0033727	8	0.11011	0.0735788	Or49a	Odorant receptor 49a	protein_coding_gene	2R	12393483	12394842
FBgn0004783	8	0.11011	0.0723686	Ccp84Aa	Ccp84Aa	protein_coding_gene	3R	6704084	6704903
FBgn0063381	8	0.11011	0.0716303	snoRNA:Me28S-G3081a	-	snoRNA_gene	2R	17699208	17699276
FBgn0001992	8	0.11011	0.0716132	Cyp303a1	Cyp303a1	protein_coding_gene	2L	16294183	16296969
FBgn0266179	8	0.11011	0.0715089	CR44885	-	non_protein_coding_gene	X	19786730	19788156
FBgn0041240	8	0.11011	0.0711467	Gr57a	Gustatory receptor 57a	protein_coding_gene	2R	20685605	20686910
FBgn0263850	8	0.11011	0.0706218	CG43711	-	protein_coding_gene	2R	20778249	20779487
FBgn0264253	8	0.11011	0.0706148	Send2	Spermathecal endopeptidase 2	protein_coding_gene	2L	14345915	14346688
FBgn0029966	8	0.11011	0.070407	Ir7c	Ionotropic receptor 7c	protein_coding_gene	X	7874394	7876847
FBgn0266752	8	0.11011	0.0700091	CR45225	-	non_protein_coding_gene	3R	25675777	25676778
FBgn0264832	8	0.11011	0.0692392	CG44040	-	protein_coding_gene	3R	15320378	15320691
FBgn0036324	8	0.11011	0.069097	CG12520	-	protein_coding_gene	3L	12901247	12902737
FBgn0040104	8	0.11011	0.0663459	lectin-24A	lectin-24A	protein_coding_gene	2L	3716800	3717773
FBgn0032079	8	0.11011	0.0659795	CG31886	-	protein_coding_gene	2L	8953481	8959051
FBgn0039648	8	0.11011	0.0649991	CG14515	-	protein_coding_gene	3R	29197556	29199211
FBgn0039101	8	0.11011	0.0648488	CG16710	-	protein_coding_gene	3R	23682503	23683980
FBgn0266219	8	0.11011	0.0638892	CR44914	-	non_protein_coding_gene	2L	6872714	6874378
FBgn0030390	8	0.11011	0.0616834	CG15731	-	protein_coding_gene	X	12456409	12457763
FBgn0040353	8	0.11011	0.061318	CG14417	-	protein_coding_gene	X	2875428	2876533
FBgn0053003	8	0.11011	0.0612288	CG33003	-	protein_coding_gene	2L	4400953	4403142
FBgn0039093	8	0.11011	0.0605857	CG10183	-	protein_coding_gene	3R	23596561	23599034
FBgn0265664	8	0.11011	0.0585969	CR44471	-	non_protein_coding_gene	X	5433439	5435797
FBgn0265890	8	0.11011	0.0579858	CR44679	-	non_protein_coding_gene	3L	20104503	20105544
FBgn0031032	8	0.11011	0.0570129	CG14204	-	protein_coding_gene	X	19583617	19587057
FBgn0263499	8	0.11011	0.0542433	CR43488	-	non_protein_coding_gene	3R	19743789	19744477
FBgn0082995	8	0.11011	0.0534337	snoRNA:Psi28S-1837b	snoRNA:Psi28S-1837b	snoRNA_gene	3L	5764113	5764249
FBgn0265997	8	0.11011	0.0529688	CR44772	-	non_protein_coding_gene	2L	2757940	2758176
FBgn0039671	8	0.11011	0.0526836	CG11470	-	protein_coding_gene	3R	29588993	29589762
FBgn0264835	8	0.11011	0.0515331	CR44043	-	non_protein_coding_gene	2R	1368914	1371468
FBgn0265197	8	0.11011	0.0502413	CG44257	-	protein_coding_gene	3R	17265278	17265821
FBgn0265819	8	0.11011	0.0497901	CR44608	-	non_protein_coding_gene	2L	4228921	4229458
FBgn0265832	8	0.11011	0.0493056	CR44621	-	non_protein_coding_gene	X	13395830	13396361
FBgn0039676	8	0.11011	0.0483967	ppk20	pickpocket 20	protein_coding_gene	3R	29666814	29668877
FBgn0266254	8	0.11011	0.04809	CR44949	-	non_protein_coding_gene	3R	25823706	25825211
FBgn0037429	8	0.11011	0.0469047	Osi19	Osiris 19	protein_coding_gene	3R	6335362	6337196
FBgn0267314	8	0.11011	0.0362823	CR45750	-	non_protein_coding_gene	3R	16800600	16801203
FBgn0053770	8	0.11011	0.0315032	CG33770	-	protein_coding_gene	3L	22648672	22649287
FBgn0011849	8	0.11011	0.0305981	tRNA:E4:56Fb	transfer RNA:glu4:56Fb	tRNA_gene	2R	19727460	19727531
FBgn0052127	8	0.11011	0.0293105	tRNA:CR32127	transfer RNA:CR32127	tRNA_gene	3L	13214109	13214233
FBgn0261455	8	0.11011	0.0276793	scaRNA:MeU5-G38	small Cajal body-specific RNA : MeU5-G38	snoRNA_gene	3R	22036343	22036443
FBgn0086074	8	0.11011	0.026426	snoRNA:Me18S-A1806	-	snoRNA_gene	3L	7639717	7639794
