# Supplementary material for: Microenvironmental Gene Expression Plasticity Among Individual Drosophila melanogaster
Source: G3 (Bethesda). 2016 Oct 20;6(12):4197–210. doi: 10.1534/g3.116.035444 (PMC5144987; doi:10.1534/g3.116.035444)
Supplement: Supplemental Material [file supp_g3.116.035444_TableS12.xlsx]

## Sheet: Table S12
Flybase ID	Module	Average Degree	Degree	Gene Symbol	Gene Name	Feature Type	Chromosome	Minimum Sequence Coordinate	Maximum Sequence Coordinate
FBgn0262486	1	0.79793	0.850644	CG43076	-	protein_coding_gene	X	15222657	15223582
FBgn0038775	1	0.79793	0.84856	CG17199	-	protein_coding_gene	3R	20208201	20209791
FBgn0029964	1	0.79793	0.842577	CG1409	-	protein_coding_gene	X	7858173	7858794
FBgn0262839	1	0.79793	0.838006	CG43203	-	protein_coding_gene	3R	19354051	19354884
FBgn0263583	1	0.79793	0.837516	CR43608	-	non_protein_coding_gene	2L	20607043	20607847
FBgn0036490	1	0.79793	0.837458	CG6888	-	protein_coding_gene	3L	15207844	15208586
FBgn0052986	1	0.79793	0.834714	CG32986	-	protein_coding_gene	2L	8862776	8863743
FBgn0053218	1	0.79793	0.833352	CR33218	-	non_protein_coding_gene	X	2330159	2330826
FBgn0032869	1	0.79793	0.829533	CG17470	-	protein_coding_gene	2L	20642306	20643244
FBgn0036652	1	0.79793	0.826387	CG13032	-	protein_coding_gene	3L	16673964	16676264
FBgn0017456	1	0.79793	0.825927	Ubc84D	Ubiquitin conjugating enzyme 84D	protein_coding_gene	3R	7518820	7519456
FBgn0034122	1	0.79793	0.815122	CG15711	-	protein_coding_gene	2R	16363551	16365895
FBgn0040333	1	0.79793	0.809277	brv3	brivido-3	protein_coding_gene	X	2622069	2624575
FBgn0040031	1	0.79793	0.807912	CG12061	-	protein_coding_gene	X	23036066	23047678
FBgn0262945	1	0.79793	0.806492	CR43264	-	non_protein_coding_gene	X	5831898	5832215
FBgn0031460	1	0.79793	0.799266	CG15399	-	protein_coding_gene	2L	2770884	2771776
FBgn0040355	1	0.79793	0.799129	CG3526	-	protein_coding_gene	X	2890768	2894232
FBgn0036089	1	0.79793	0.797841	CG14151	-	protein_coding_gene	3L	10627680	10628484
FBgn0052673	1	0.79793	0.792808	Rab9E	Rab at 9E	protein_coding_gene	X	10660955	10661843
FBgn0033076	1	0.79793	0.792526	CG15233	-	protein_coding_gene	2R	6600044	6600978
FBgn0027494	1	0.79793	0.788167	RpS10a	Ribosomal protein S10a	protein_coding_gene	3R	27652760	27653363
FBgn0266710	1	0.79793	0.783226	hog	hog	protein_coding_gene	X	14718273	14718942
FBgn0266564	1	0.79793	0.780757	CR45103	-	non_protein_coding_gene	3R	18157693	18158297
FBgn0037812	1	0.79793	0.775898	CG18545	-	protein_coding_gene	3R	10340949	10341668
FBgn0031715	1	0.79793	0.771726	tomb	tombola	protein_coding_gene	2L	5535861	5536758
FBgn0266978	1	0.79793	0.765371	CR45429	-	non_protein_coding_gene	3L	22510266	22511067
FBgn0042126	1	0.79793	0.739229	CG18788	-	protein_coding_gene	2L	12034190	12036131
FBgn0265765	1	0.79793	0.738007	CR44572	-	non_protein_coding_gene	2R	19897495	19898695
FBgn0262794	1	0.79793	0.728111	CG43175	-	protein_coding_gene	3R	17630717	17645262
FBgn0050401	1	0.79793	0.642355	CG30401	-	protein_coding_gene	2R	21985626	21986938
FBgn0032176	2	0.687783	0.771592	CG13127	-	protein_coding_gene	2L	10026676	10029298
FBgn0266021	2	0.687783	0.768024	CR44786	-	non_protein_coding_gene	2L	21819490	21822313
FBgn0035262	2	0.687783	0.764204	CG18171	-	protein_coding_gene	3L	1720616	1723153
FBgn0032109	2	0.687783	0.760381	CG17005	-	protein_coding_gene	2L	9327744	9330332
FBgn0026563	2	0.687783	0.757673	CG1979	-	protein_coding_gene	3R	7054586	7058671
FBgn0035168	2	0.687783	0.754685	cep290	cep290	protein_coding_gene	3L	843926	851080
FBgn0035693	2	0.687783	0.753795	CG8219	-	protein_coding_gene	3L	6200473	6203776
FBgn0085390	2	0.687783	0.750898	Dgk	Diacyl glycerol kinase	protein_coding_gene	2R	7834812	7885982
FBgn0033574	2	0.687783	0.744854	Spn47C	Serpin 47C	protein_coding_gene	2R	10938425	10941738
FBgn0023090	2	0.687783	0.744595	dtr	defective transmitter release	protein_coding_gene	2L	21361216	21367288
FBgn0013813	2	0.687783	0.744247	Dhc98D	Dynein heavy chain at 89D	protein_coding_gene	3R	28486953	28519398
FBgn0031208	2	0.687783	0.744226	CG11023	-	protein_coding_gene	2L	7529	9484
FBgn0039124	2	0.687783	0.744095	tbrd-1	testis-specifically expressed bromodomain containing protein-1	protein_coding_gene	3R	23891597	23893383
FBgn0033748	2	0.687783	0.739793	vis	vismay	protein_coding_gene	2R	12507896	12510615
FBgn0028397	2	0.687783	0.739694	Tob	Tob	protein_coding_gene	X	16074717	16091495
FBgn0264470	2	0.687783	0.739672	CR43878	-	non_protein_coding_gene	3L	21884511	21887039
FBgn0003009	2	0.687783	0.734159	ord	orientation disruptor	protein_coding_gene	2R	23271257	23275536
FBgn0040496	2	0.687783	0.732531	CG17104	-	protein_coding_gene	2L	10677198	10679707
FBgn0267131	2	0.687783	0.724476	CR45571	-	non_protein_coding_gene	3R	30612028	30615478
FBgn0051776	2	0.687783	0.71933	CG31776	-	protein_coding_gene	2L	3470182	3472364
FBgn0014342	2	0.687783	0.71816	mia	meiosis I arrest	protein_coding_gene	3R	5548115	5551168
FBgn0036678	2	0.687783	0.704892	CG11905	-	protein_coding_gene	3L	16928381	16935536
FBgn0262020	2	0.687783	0.693381	CG42831	-	protein_coding_gene	3L	10814819	10816084
FBgn0038740	2	0.687783	0.689219	CG4562	-	protein_coding_gene	3R	19865417	19875678
FBgn0035097	2	0.687783	0.686412	CG13405	-	protein_coding_gene	3L	73945	75332
FBgn0052603	2	0.687783	0.685925	CG32603	-	protein_coding_gene	X	14184561	14185807
FBgn0265302	2	0.687783	0.672891	CR44275	-	non_protein_coding_gene	2R	8229296	8230796
FBgn0038967	2	0.687783	0.660381	CG13847	-	protein_coding_gene	3R	22425214	22436150
FBgn0031296	2	0.687783	0.653867	CG4415	-	protein_coding_gene	2L	1037246	1038685
FBgn0266260	2	0.687783	0.628569	CR44955	-	non_protein_coding_gene	3R	10462387	10464978
FBgn0036242	2	0.687783	0.555653	CG6793	-	protein_coding_gene	3L	12042387	12044217
FBgn0038550	2	0.687783	0.545152	CG17801	-	protein_coding_gene	3R	17805679	17807085
FBgn0038285	2	0.687783	0.527124	CG6974	-	protein_coding_gene	3R	15078530	15079285
FBgn0267114	2	0.687783	0.521832	CR45554	-	non_protein_coding_gene	3R	31469103	31469978
FBgn0034157	2	0.687783	0.513837	resilin	resilin	protein_coding_gene	2R	16779905	16783171
FBgn0003046	2	0.687783	0.369971	Pcp	Pupal cuticle protein	protein_coding_gene	2L	7021682	7022470
FBgn0262355	3	0.670642	0.758351	CR43053	-	non_protein_coding_gene	2L	16944723	16945374
FBgn0261816	3	0.670642	0.756835	CG42758	-	protein_coding_gene	3L	14567440	14568133
FBgn0266882	3	0.670642	0.74636	CR45343	-	non_protein_coding_gene	2L	8394429	8395332
FBgn0083141	3	0.670642	0.733572	Spn28B	Serpin 28B	protein_coding_gene	2L	7581924	7583333
FBgn0265804	3	0.670642	0.722392	CR44593	-	non_protein_coding_gene	2L	12086621	12088025
FBgn0267120	3	0.670642	0.719114	CR45560	-	non_protein_coding_gene	3R	7387444	7388319
FBgn0037176	3	0.670642	0.71735	CG14456	-	protein_coding_gene	3L	22687222	22688288
FBgn0263612	3	0.670642	0.711045	CR43621	-	non_protein_coding_gene	2L	9584670	9586044
FBgn0031472	3	0.670642	0.708666	CG2983	-	protein_coding_gene	2L	2847632	2848997
FBgn0265510	3	0.670642	0.704527	CR44372	-	non_protein_coding_gene	2R	15691054	15693887
FBgn0264943	3	0.670642	0.69674	CR44112	-	non_protein_coding_gene	2L	2532999	2533569
FBgn0085298	3	0.670642	0.694059	CG34269	-	protein_coding_gene	3L	528337	528996
FBgn0031623	3	0.670642	0.690992	Taf12L	TBP-associated factor 30kD subunit alpha-2	protein_coding_gene	2L	4700835	4701485
FBgn0036495	3	0.670642	0.689395	CG33259	-	protein_coding_gene	3L	15407832	15408267
FBgn0266595	3	0.670642	0.676405	CR45120	-	non_protein_coding_gene	3L	13599230	13599883
FBgn0266983	3	0.670642	0.676185	CR45434	-	non_protein_coding_gene	3L	19454760	19455672
FBgn0052712	3	0.670642	0.67567	CG32712	-	protein_coding_gene	X	8433087	8433809
FBgn0266003	3	0.670642	0.673596	CR44777	-	non_protein_coding_gene	2L	6358345	6359994
FBgn0266647	3	0.670642	0.67251	CG45154	-	protein_coding_gene	X	21146281	21147041
FBgn0267123	3	0.670642	0.670178	CR45563	-	non_protein_coding_gene	3R	26769078	26769828
FBgn0032754	3	0.670642	0.668142	CG10700	-	protein_coding_gene	2L	19077276	19079028
FBgn0039387	3	0.670642	0.665409	MCO3	multicopper oxidase 3	protein_coding_gene	3R	25897476	25899744
FBgn0262033	3	0.670642	0.659369	CR42844	-	non_protein_coding_gene	2L	9304437	9305007
FBgn0053269	3	0.670642	0.629283	CG33269	-	protein_coding_gene	3L	11581415	11582197
FBgn0266029	3	0.670642	0.623674	CR44794	-	non_protein_coding_gene	2L	5564811	5565755
FBgn0038080	3	0.670642	0.613684	CG12279	-	protein_coding_gene	3R	12705094	12705818
FBgn0266158	3	0.670642	0.606287	CR44864	-	non_protein_coding_gene	2L	15515821	15516727
FBgn0050409	3	0.670642	0.605627	CG30409	-	protein_coding_gene	2R	23354367	23355321
FBgn0265728	3	0.670642	0.593178	CR44535	-	non_protein_coding_gene	3L	2008722	2010751
FBgn0263844	3	0.670642	0.571673	CR43705	-	non_protein_coding_gene	3L	20795019	20795678
FBgn0019809	3	0.670642	0.569578	gcm2	gcm2	protein_coding_gene	2L	9608562	9612706
FBgn0266971	3	0.670642	0.560713	CR45422	-	non_protein_coding_gene	3L	3891646	3891963
FBgn0029898	4	0.366832	0.550303	CG14439	-	protein_coding_gene	X	6747544	6755752
FBgn0027610	4	0.366832	0.541719	Dic1	Dicarboxylate carrier 1	protein_coding_gene	3R	13364938	13369278
FBgn0051200	4	0.366832	0.536607	CG31200	-	protein_coding_gene	3R	20744234	20745338
FBgn0038631	4	0.366832	0.535248	CG7695	-	protein_coding_gene	3R	18616754	18617511
FBgn0038702	4	0.366832	0.533386	CG3739	-	protein_coding_gene	3R	19393360	19395188
FBgn0000153	4	0.366832	0.530753	b	black	protein_coding_gene	2L	13821248	13823979
FBgn0002719	4	0.366832	0.522168	Men	Malic enzyme	protein_coding_gene	3R	12713103	12722442
FBgn0051380	4	0.366832	0.52126	CG31380	-	protein_coding_gene	3R	25787997	25789455
FBgn0051704	4	0.366832	0.519643	CG31704	-	protein_coding_gene	2L	11840691	11841204
FBgn0052057	4	0.366832	0.510504	dpr10	defective proboscis extension response 10	protein_coding_gene	3L	10147454	10186108
FBgn0260945	4	0.366832	0.509294	Atg1	Autophagy-related 1	protein_coding_gene	3L	12784429	12805116
FBgn0030716	4	0.366832	0.5028	CG9170	-	protein_coding_gene	X	15977967	15982944
FBgn0033968	4	0.366832	0.501463	hui	hase und igel	protein_coding_gene	2R	14808419	14809931
FBgn0031814	4	0.366832	0.493868	retm	real-time	protein_coding_gene	2L	6448464	6455929
FBgn0051157	4	0.366832	0.490963	CG31157	-	protein_coding_gene	3R	13047731	13049294
FBgn0028583	4	0.366832	0.484719	lcs	la costa	protein_coding_gene	X	21396727	21397316
FBgn0040732	4	0.366832	0.481398	CG16926	-	protein_coding_gene	2R	19500295	19501418
FBgn0036381	4	0.366832	0.469514	CG8745	-	protein_coding_gene	3L	13860027	13866905
FBgn0266982	4	0.366832	0.461747	CR45433	-	non_protein_coding_gene	3L	19861458	19861869
FBgn0039585	4	0.366832	0.456836	CG1894	-	protein_coding_gene	3R	28484557	28486062
FBgn0033875	4	0.366832	0.455598	CG6357	-	protein_coding_gene	2R	13840053	13841743
FBgn0036623	4	0.366832	0.455283	CG4729	-	protein_coding_gene	3L	16381772	16385957
FBgn0027356	4	0.366832	0.453208	Amph	Amphiphysin	protein_coding_gene	2R	12593604	12612068
FBgn0039355	4	0.366832	0.42612	CG4730	-	protein_coding_gene	3R	25677072	25678682
FBgn0024732	4	0.366832	0.424856	Drep1	DNA fragmentation factor-related protein 1	protein_coding_gene	2R	12044612	12050172
FBgn0036330	4	0.366832	0.423291	CG11263	-	protein_coding_gene	3L	13006817	13007881
FBgn0037070	4	0.366832	0.410008	CG11309	-	protein_coding_gene	3L	21301785	21304658
FBgn0031417	4	0.366832	0.407616	CG3597	-	protein_coding_gene	2L	2370152	2371524
FBgn0033978	4	0.366832	0.405972	Cyp6a23	Cyp6a23	protein_coding_gene	2R	14875829	14877654
FBgn0264823	4	0.366832	0.405451	CR44031	-	non_protein_coding_gene	4	1027863	1029359
FBgn0263328	4	0.366832	0.401519	CR43409	-	non_protein_coding_gene	2L	11290632	11291077
FBgn0000473	4	0.366832	0.384068	Cyp6a2	Cytochrome P450-6a2	protein_coding_gene	2R	6779749	6781491
FBgn0040813	4	0.366832	0.373555	Nplp2	Neuropeptide-like precursor 2	protein_coding_gene	3L	13356376	13357223
FBgn0263661	4	0.366832	0.368938	CR43652	-	non_protein_coding_gene	3L	13081299	13082652
FBgn0266211	4	0.366832	0.362092	CR44906	-	pseudogene_attribute	2L	19740839	19742506
FBgn0040255	4	0.366832	0.355245	Ugt86De	Ugt86De	protein_coding_gene	3R	11166177	11167981
FBgn0038439	4	0.366832	0.354141	Cad89D	Cadherin 89D	protein_coding_gene	3R	16484566	16495422
FBgn0264352	4	0.366832	0.338443	CR43808	-	non_protein_coding_gene	2L	5904958	5906250
FBgn0010223	4	0.366832	0.327051	Galphaf	G protein alpha f subunit	protein_coding_gene	3L	16662557	16667934
FBgn0037515	4	0.366832	0.319995	Sp7	Serine protease 7	protein_coding_gene	3R	7759786	7763573
FBgn0265948	4	0.366832	0.31003	CR44735	-	non_protein_coding_gene	2L	16195845	16196245
FBgn0264570	4	0.366832	0.299874	CR43942	-	non_protein_coding_gene	3L	23909119	23910123
FBgn0053465	4	0.366832	0.295433	CG33465	-	protein_coding_gene	2R	15819114	15821114
FBgn0263405	4	0.366832	0.294918	CR43451	-	non_protein_coding_gene	3R	19288357	19289296
FBgn0039471	4	0.366832	0.260729	CG6295	-	protein_coding_gene	3R	27005899	27007055
FBgn0030666	4	0.366832	0.244741	CG12708	-	protein_coding_gene	X	15675476	15677737
FBgn0264896	4	0.366832	0.235987	CR44087	-	non_protein_coding_gene	3R	21845453	21846711
FBgn0039851	4	0.366832	0.234183	mey	morpheyus	protein_coding_gene	3R	31499235	31506992
FBgn0011832	4	0.366832	0.224825	Ser12	Serine protease 12	protein_coding_gene	2L	2250431	2251275
FBgn0264790	4	0.366832	0.219608	CR44020	-	non_protein_coding_gene	3R	8934279	8935287
FBgn0036716	4	0.366832	0.200338	CG13728	-	protein_coding_gene	3L	17380026	17382728
FBgn0085599	4	0.366832	0.174831	CG41284	-	protein_coding_gene	3L	26298455	26305572
FBgn0267037	4	0.366832	0.136503	CR45481	-	non_protein_coding_gene	X	3968933	3972054
FBgn0029966	4	0.366832	0.134718	Ir7c	Ionotropic receptor 7c	protein_coding_gene	X	7874394	7876847
FBgn0017448	4	0.366832	0.118412	CG2187	-	protein_coding_gene	3R	31755356	31758637
FBgn0011592	4	0.366832	0.0741576	fra	frazzled	protein_coding_gene	2R	12529053	12564184
FBgn0053003	4	0.366832	0.0662083	CG33003	-	protein_coding_gene	2L	4400953	4403142
FBgn0086917	4	0.366832	0.0657702	spok	spookier	protein_coding_gene	3R	3322810	3354486
FBgn0051143	4	0.366832	0.0451961	tRNA:CR31143	transfer RNA:CR31143	tRNA_gene	3R	23601333	23601455
FBgn0264084	5	0.319108	0.505284	CR43753	-	non_protein_coding_gene	2L	2271319	2279714
FBgn0031201	5	0.319108	0.490298	CG12446	-	protein_coding_gene	X	22809292	22811935
FBgn0040629	5	0.319108	0.475387	CG18673	-	protein_coding_gene	3R	31262598	31263878
FBgn0265958	5	0.319108	0.473517	CR44745	-	non_protein_coding_gene	2L	5387551	5388632
FBgn0263871	5	0.319108	0.468453	CR43718	-	non_protein_coding_gene	2L	396120	396571
FBgn0265963	5	0.319108	0.466683	CR44750	-	non_protein_coding_gene	2R	21727495	21728195
FBgn0263250	5	0.319108	0.464879	CG43393	-	protein_coding_gene	2R	22089423	22090691
FBgn0263341	5	0.319108	0.455956	CR43422	-	non_protein_coding_gene	2R	22291717	22292395
FBgn0263339	5	0.319108	0.451211	CR43420	-	non_protein_coding_gene	2L	17893812	17894734
FBgn0267062	5	0.319108	0.446094	CR45506	-	non_protein_coding_gene	X	21187979	21188759
FBgn0030395	5	0.319108	0.431701	Mks1	Meckel syndrome, type 1 homologue	protein_coding_gene	X	12494395	12496597
FBgn0267055	5	0.319108	0.430786	CR45499	-	pseudogene_attribute	X	21155432	21156173
FBgn0039784	5	0.319108	0.425946	CG9698	-	protein_coding_gene	3R	30514824	30516919
FBgn0265684	5	0.319108	0.416163	CR44491	-	non_protein_coding_gene	2L	10894644	10895344
FBgn0052079	5	0.319108	0.416043	CG32079	-	protein_coding_gene	3L	11025561	11027332
FBgn0266074	5	0.319108	0.414101	CR44827	-	non_protein_coding_gene	2R	24237477	24238477
FBgn0035750	5	0.319108	0.413324	CG14826	-	protein_coding_gene	3L	7234512	7235965
FBgn0267290	5	0.319108	0.41065	CR45726	-	non_protein_coding_gene	2L	14448409	14449009
FBgn0265698	5	0.319108	0.405251	CR44505	-	non_protein_coding_gene	2R	19683495	19684195
FBgn0264885	5	0.319108	0.40363	CR44076	-	non_protein_coding_gene	2L	3815438	3815948
FBgn0266959	5	0.319108	0.40252	CR45410	-	non_protein_coding_gene	3L	7222717	7223898
FBgn0266257	5	0.319108	0.401643	CR44952	-	non_protein_coding_gene	3R	28777212	28777850
FBgn0264392	5	0.319108	0.399709	CR43840	-	non_protein_coding_gene	2L	16216239	16217044
FBgn0038151	5	0.319108	0.396912	yellow-e2	yellow-e2	protein_coding_gene	3R	13405109	13406998
FBgn0264890	5	0.319108	0.396777	CR44081	-	non_protein_coding_gene	2L	6812640	6813110
FBgn0037477	5	0.319108	0.395944	CG14610	-	protein_coding_gene	3R	7143729	7144295
FBgn0263320	5	0.319108	0.392054	CG43401	-	protein_coding_gene	2L	1428474	1429159
FBgn0265945	5	0.319108	0.391503	CR44732	-	non_protein_coding_gene	2L	14428612	14430822
FBgn0264369	5	0.319108	0.384459	CR43821	-	non_protein_coding_gene	2L	2797832	2798321
FBgn0265980	5	0.319108	0.377478	CR44759	-	non_protein_coding_gene	2R	22373695	22374966
FBgn0265743	5	0.319108	0.366059	CR44550	-	non_protein_coding_gene	3L	12300980	12301942
FBgn0265449	5	0.319108	0.357411	CR44349	-	non_protein_coding_gene	3R	17518210	17519084
FBgn0266401	5	0.319108	0.347905	CR45041	-	non_protein_coding_gene	3R	28237449	28238570
FBgn0264391	5	0.319108	0.347554	CR43839	-	non_protein_coding_gene	2L	19470844	19471627
FBgn0263999	5	0.319108	0.344759	CG43742	-	protein_coding_gene	2R	21935002	21936863
FBgn0266159	5	0.319108	0.341421	CR44865	-	non_protein_coding_gene	2L	15610171	15610746
FBgn0039435	5	0.319108	0.334442	TwdlP	TweedleP	protein_coding_gene	3R	26620608	26621364
FBgn0266214	5	0.319108	0.332934	CR44909	-	non_protein_coding_gene	2L	20583656	20626206
FBgn0033501	5	0.319108	0.324344	CG12911	-	protein_coding_gene	2R	10256686	10261276
FBgn0250817	5	0.319108	0.321399	CR40465	-	non_protein_coding_gene	2L	20253816	20254449
FBgn0040795	5	0.319108	0.319816	CG13038	-	protein_coding_gene	3L	16327258	16327893
FBgn0264886	5	0.319108	0.317015	CR44077	-	non_protein_coding_gene	2L	3817724	3818534
FBgn0266855	5	0.319108	0.316341	CR45316	-	non_protein_coding_gene	2R	16378815	16380135
FBgn0267021	5	0.319108	0.305973	CR45465	-	non_protein_coding_gene	X	20238383	20239117
FBgn0035548	5	0.319108	0.305628	CG15023	-	protein_coding_gene	3L	4460622	4461504
FBgn0266419	5	0.319108	0.305415	CR45059	-	non_protein_coding_gene	X	20739538	20740308
FBgn0265732	5	0.319108	0.302005	CR44539	-	non_protein_coding_gene	3L	10246790	10247771
FBgn0267218	5	0.319108	0.300887	CR45658	-	non_protein_coding_gene	3L	12289304	12290161
FBgn0265160	5	0.319108	0.300539	CR44229	-	non_protein_coding_gene	3R	28294623	28295279
FBgn0266885	5	0.319108	0.299	CR45346	-	non_protein_coding_gene	2L	1214649	1215293
FBgn0267005	5	0.319108	0.293382	CR45449	-	non_protein_coding_gene	2L	3854288	3854994
FBgn0265169	5	0.319108	0.271861	CR44238	-	non_protein_coding_gene	3R	17126984	17127862
FBgn0266927	5	0.319108	0.269256	CR45378	-	non_protein_coding_gene	3L	391981	393255
FBgn0038242	5	0.319108	0.266969	CG14852	-	protein_coding_gene	3R	14565927	14566513
FBgn0264599	5	0.319108	0.26123	CR43948	-	non_protein_coding_gene	2R	9976996	9979584
FBgn0262944	5	0.319108	0.257395	CR43263	-	non_protein_coding_gene	2L	1216854	1217785
FBgn0033101	5	0.319108	0.245199	CG9436	-	protein_coding_gene	2R	6757601	6758903
FBgn0035315	5	0.319108	0.228174	CG8960	-	protein_coding_gene	3L	2197013	2198089
FBgn0039795	5	0.319108	0.21556	Spn100A	Serpin 100A	protein_coding_gene	3R	30690642	30692768
FBgn0010549	5	0.319108	0.204995	l(2)03659	lethal (2) 03659	protein_coding_gene	2R	9390165	9395281
FBgn0039679	5	0.319108	0.204782	ppk19	pickpocket 19	protein_coding_gene	3R	29672456	29674223
FBgn0264601	5	0.319108	0.177468	CR43950	-	non_protein_coding_gene	3L	16017165	16018317
FBgn0034456	5	0.319108	0.169313	Ir56b	Ionotropic receptor 56b	protein_coding_gene	2R	19508167	19509653
FBgn0263001	5	0.319108	0.166047	CR43309	-	non_protein_coding_gene	3L	21829254	21830219
FBgn0266167	5	0.319108	0.161615	CR44873	-	non_protein_coding_gene	2L	10004310	10005043
FBgn0030583	5	0.319108	0.137178	CG14410	-	protein_coding_gene	X	14836725	14837330
FBgn0052249	5	0.319108	0.125674	CG32249	-	protein_coding_gene	3L	4470001	4471012
FBgn0034782	5	0.319108	0.120503	CG12490	-	protein_coding_gene	2R	22834647	22836701
FBgn0264253	5	0.319108	0.10725	Send2	Spermathecal endopeptidase 2	protein_coding_gene	2L	14345915	14346688
FBgn0010385	5	0.319108	0.10517	Def	Defensin	protein_coding_gene	2R	10054178	10054576
FBgn0041240	5	0.319108	0.10399	Gr57a	Gustatory receptor 57a	protein_coding_gene	2R	20685605	20686910
FBgn0266047	5	0.319108	0.0870459	CG44812	-	protein_coding_gene	2R	24350969	24351389
FBgn0040950	5	0.319108	0.0796087	Muc26B	Mucin 26B	protein_coding_gene	2L	6151969	6153701
FBgn0035552	5	0.319108	0.0591218	CG11350	-	protein_coding_gene	3L	4482809	4484370
FBgn0265537	6	0.203861	0.372117	CR44387	-	non_protein_coding_gene	2R	17185096	17185595
FBgn0264786	6	0.203861	0.357723	CR44016	-	non_protein_coding_gene	X	9691470	9692417
FBgn0266783	6	0.203861	0.334558	CR45248	-	non_protein_coding_gene	3L	10959231	10960005
FBgn0034221	6	0.203861	0.321418	CG10764	-	protein_coding_gene	2R	17453399	17455729
FBgn0034489	6	0.203861	0.320468	ppk6	pickpocket 6	protein_coding_gene	2R	20245760	20247624
FBgn0267097	6	0.203861	0.288614	CR45537	-	non_protein_coding_gene	X	8835306	8836724
FBgn0045479	6	0.203861	0.281498	Gr64a	Gustatory receptor 64a	protein_coding_gene	3L	4026769	4028600
FBgn0038705	6	0.203861	0.280309	CG11626	-	protein_coding_gene	3R	19409175	19411265
FBgn0266893	6	0.203861	0.265582	CR45353	-	non_protein_coding_gene	2L	15468944	15469527
FBgn0038851	6	0.203861	0.264368	dmrt93B	doublesex-Mab related 93B	protein_coding_gene	3R	21074007	21076798
FBgn0265922	6	0.203861	0.262649	CR44711	-	non_protein_coding_gene	X	21583802	21584575
FBgn0266648	6	0.203861	0.262021	CR45155	-	non_protein_coding_gene	3L	10029408	10030138
FBgn0054025	6	0.203861	0.258619	CG34025	-	protein_coding_gene	3L	2959722	2961049
FBgn0038012	6	0.203861	0.242966	CG10013	-	protein_coding_gene	3R	12323521	12325210
FBgn0266442	6	0.203861	0.241945	CG45072	-	protein_coding_gene	3R	30122023	30123263
FBgn0261584	6	0.203861	0.237521	CG42694	-	protein_coding_gene	2R	22941877	22945147
FBgn0267198	6	0.203861	0.221184	CR45638	-	non_protein_coding_gene	3R	16209248	16209484
FBgn0266815	6	0.203861	0.219584	CR45277	-	non_protein_coding_gene	2R	14433430	14433895
FBgn0036612	6	0.203861	0.204342	CG4998	-	protein_coding_gene	3L	16339003	16345241
FBgn0053544	6	0.203861	0.190346	Vkor	Vitamin-K epoxide reductase	protein_coding_gene	2R	16778365	16778994
FBgn0036872	6	0.203861	0.184154	CG12519	-	protein_coding_gene	3L	19472491	19473145
FBgn0052774	6	0.203861	0.163586	Muc4B	Mucin 4B	protein_coding_gene	X	4244095	4246139
FBgn0001285	6	0.203861	0.155328	Jon44E	Jonah 44E	protein_coding_gene	2R	8691448	8692844
FBgn0034335	6	0.203861	0.149468	GstE1	Glutathione S transferase E1	protein_coding_gene	2R	18398393	18399223
FBgn0260874	6	0.203861	0.148647	Ir76a	Ionotropic receptor 76a	protein_coding_gene	3L	19799278	19803427
FBgn0031213	6	0.203861	0.144661	galectin	galectin	protein_coding_gene	2L	71757	76211
FBgn0041250	6	0.203861	0.142131	Gr21a	Gustatory receptor 21a	protein_coding_gene	2L	780482	782885
FBgn0031741	6	0.203861	0.141099	CG11034	-	protein_coding_gene	2L	5805395	5809063
FBgn0030665	6	0.203861	0.11219	CG15646	-	protein_coding_gene	X	15667885	15671029
FBgn0035667	6	0.203861	0.102628	Jon65Ai	Jonah 65Ai	protein_coding_gene	3L	6053493	6054443
FBgn0034390	6	0.203861	0.0847431	CG15093	-	protein_coding_gene	2R	18775669	18776978
FBgn0266752	6	0.203861	0.0727484	CR45225	-	non_protein_coding_gene	3R	25675777	25676778
FBgn0039676	6	0.203861	0.0584322	ppk20	pickpocket 20	protein_coding_gene	3R	29666814	29668877
FBgn0011849	6	0.203861	0.0290222	tRNA:E4:56Fb	transfer RNA:glu4:56Fb	tRNA_gene	2R	19727460	19727531
FBgn0261455	6	0.203861	0.0184716	scaRNA:MeU5-G38	small Cajal body-specific RNA : MeU5-G38	snoRNA_gene	3R	22036343	22036443
