# Supplementary material for: Microenvironmental Gene Expression Plasticity Among Individual Drosophila melanogaster
Source: G3 (Bethesda). 2016 Oct 20;6(12):4197–210. doi: 10.1534/g3.116.035444 (PMC5144987; doi:10.1534/g3.116.035444)
Supplement: Supplemental Material [file supp_g3.116.035444_TableS13.xlsx]

## Sheet: Table S13
Biological Process	Module	No. genes in genome	No. genes with differential CVE by Genotype	Expected No.	Fold enrichment	P-value
digestion	1	11	2	0	> 5	0.0103
proteolysis	1	718	4	0.21	> 5	0.0201
chitin-based cuticle development	3	179	13	1.24	> 5	1.12e-06
cuticle development	3	225	13	1.56	> 5	1.69e-05
detection of bacterium	7	5	2	0	> 5	0.00992
detection of other organism	7	5	2	0	> 5	0.00992
detection of external biotic stimulus	7	7	2	0	> 5	0.0194
detection of biotic stimulus	7	9	2	0.01	> 5	0.0321
peptidoglycan metabolic process	7	10	2	0.01	> 5	0.0396
peptidoglycan catabolic process	7	10	2	0.01	> 5	0.0396
glycosaminoglycan catabolic process	7	10	2	0.01	> 5	0.0396
detection of chemical stimulus	8	139	10	1.74	> 5	0.0317
proteolysis	8	718	28	8.97	3.12	0.000246
single-organism process	8	6411	50	80.08	0.62	0.00529
cellular process	8	6231	30	77.83	0.39	3.17e-11
cellular metabolic process	8	3189	15	39.83	0.38	0.00169
single-organism cellular process	8	4961	23	61.97	0.37	5.88e-08
biological regulation	8	3431	9	42.86	0.21	1.73e-08
regulation of biological process	8	3154	8	39.4	0.2	1.12e-07
regulation of metabolic process	8	1620	4	20.24	< 0.2	0.0158
regulation of cellular process	8	2901	7	36.24	< 0.2	4.94e-07
cellular macromolecule metabolic process	8	2233	5	27.89	< 0.2	6.03e-05
regulation of primary metabolic process	8	1378	3	17.21	< 0.2	0.0475
cell development	8	1414	3	17.66	< 0.2	0.0312
regulation of cellular metabolic process	8	1421	3	17.75	< 0.2	0.0288
regulation of macromolecule metabolic process	8	1423	3	17.77	< 0.2	0.0281
heterocycle metabolic process	8	1240	2	15.49	< 0.2	0.0384
cellular aromatic compound metabolic process	8	1273	2	15.9	< 0.2	0.0257
reproduction	8	1277	2	15.95	< 0.2	0.0245
organic cyclic compound metabolic process	8	1343	2	16.78	< 0.2	0.0109
positive regulation of biological process	8	1100	1	13.74	< 0.2	0.0255
cellular component organization	8	2359	2	29.47	< 0.2	1.6e-08
cellular component organization or biogenesis	8	2420	2	30.23	< 0.2	6.75e-09
