# Supplementary material for: Microenvironmental Gene Expression Plasticity Among Individual Drosophila melanogaster
Source: G3 (Bethesda). 2016 Oct 20;6(12):4197–210. doi: 10.1534/g3.116.035444 (PMC5144987; doi:10.1534/g3.116.035444)
Supplement: Supplemental Material [file supp_g3.116.035444_TableS14.xlsx]

## Sheet: Table S14
Flybase ID	Module	Average Degree	Degree	Gene Symbol	Gene Name	Feature Type	Chromosome	Minimum Sequence Coordinate	Maximum Sequence Coordinate
FBgn0262508	1	0.828365	0.886934	CG43078	-	protein_coding_gene	3L	8599617	8576808
FBgn0032129	1	0.828365	0.886309	jp	junctophilin	protein_coding_gene	2L	9566750	9547720
FBgn0265991	1	0.828365	0.885216	Zasp52	Z band alternatively spliced PDZ-motif protein 52	protein_coding_gene	2R	15817004	15762565
FBgn0265356	1	0.828365	0.883503	tn	thin	protein_coding_gene	2R	19008944	18987344
FBgn0001297	1	0.828365	0.883111	kay	kayak	protein_coding_gene	3R	29794113	29765995
FBgn0052311	1	0.828365	0.882924	zormin	zormin	protein_coding_gene	3L	2151700	2117466
FBgn0001250	1	0.828365	0.882545	if	inflated	protein_coding_gene	X	16783434	16752189
FBgn0263980	1	0.828365	0.881217	CG43729	-	protein_coding_gene	2R	15471884	15401096
FBgn0085427	1	0.828365	0.880561	CG34398	-	protein_coding_gene	2L	8933594	8898786
FBgn0005666	1	0.828365	0.879238	bt	bent	protein_coding_gene	4	776474	724400
FBgn0033919	1	0.828365	0.878468	CG8547	-	protein_coding_gene	2R	14267919	14261206
FBgn0053556	1	0.828365	0.878346	form3	formin 3	protein_coding_gene	3L	7123297	7094818
FBgn0028371	1	0.828365	0.876922	jbug	jitterbug	protein_coding_gene	2R	22740459	22717321
FBgn0031857	1	0.828365	0.876773	CG11321	-	protein_coding_gene	2L	6772755	6759829
FBgn0259680	1	0.828365	0.876372	Pkcdelta	Protein kinase C delta	protein_coding_gene	X	12453650	12432224
FBgn0051374	1	0.828365	0.876309	sals	sarcomere length short	protein_coding_gene	3R	11451791	11437547
FBgn0261565	1	0.828365	0.875682	Lmpt	Limpet	protein_coding_gene	3L	16922487	16865295
FBgn0265045	1	0.828365	0.87546	Strn-Mlck	Stretchin-Mlck	protein_coding_gene	2R	15989498	15946933
FBgn0027585	1	0.828365	0.874989	CG8740	-	protein_coding_gene	2R	8759590	8735810
FBgn0036454	1	0.828365	0.874718	CG17839	-	protein_coding_gene	3L	14882224	14805136
FBgn0085446	1	0.828365	0.874574	CG34417	-	protein_coding_gene	X	6589173	6540771
FBgn0051116	1	0.828365	0.873975	ClC-a	Chloride channel-a	protein_coding_gene	3R	11813207	11797244
FBgn0037989	1	0.828365	0.873591	ATP8B	ATPase 8B	protein_coding_gene	3R	12090612	12068375
FBgn0264908	1	0.828365	0.873356	pHCl	-	protein_coding_gene	3L	15899029	15848578
FBgn0086906	1	0.828365	0.873085	sls	sallimus	protein_coding_gene	3L	2115611	2039681
FBgn0086708	1	0.828365	0.871651	stv	starvin	protein_coding_gene	3L	13483515	13477541
FBgn0082582	1	0.828365	0.871548	tmod	tropomodulin	protein_coding_gene	3R	30578905	30532607
FBgn0266377	1	0.828365	0.870726	Pde8	Phosphodiesterase 8	protein_coding_gene	2R	23680844	23657567
FBgn0264894	1	0.828365	0.870396	CG44085	-	protein_coding_gene	2L	13284043	13261008
FBgn0027556	1	0.828365	0.870187	CG4928	-	protein_coding_gene	X	16938209	16913180
FBgn0262160	1	0.828365	0.869396	CG9932	-	protein_coding_gene	2L	13060140	13021868
FBgn0051145	1	0.828365	0.868505	CG31145	-	protein_coding_gene	3R	23669659	23605751
FBgn0083228	1	0.828365	0.86844	Frq2	Frequenin 2	protein_coding_gene	X	18204407	18177612
FBgn0259678	1	0.828365	0.868123	sqa	spaghetti-squash activator	protein_coding_gene	2R	9748121	9716348
FBgn0025525	1	0.828365	0.867674	bab2	bric a brac 2	protein_coding_gene	3L	1177276	1140429
FBgn0035917	1	0.828365	0.867527	Zasp66	Z band alternatively spliced PDZ-motif protein 66	protein_coding_gene	3L	8638813	8624371
FBgn0266756	1	0.828365	0.867134	btsz	bitesize	protein_coding_gene	3R	14875488	14804092
FBgn0035542	1	0.828365	0.86712	DOR	-	protein_coding_gene	3L	4420648	4406943
FBgn0004852	1	0.828365	0.867109	Ac76E	Adenylyl cyclase 76E	protein_coding_gene	3L	19977960	19939287
FBgn0032010	1	0.828365	0.867044	CG8086	-	protein_coding_gene	2L	8257502	8244160
FBgn0034693	1	0.828365	0.866054	CG11073	-	protein_coding_gene	2R	22099534	22091489
FBgn0263873	1	0.828365	0.865958	sick	sickie	protein_coding_gene	2L	19958424	19796365
FBgn0037213	1	0.828365	0.865412	CG12581	-	protein_coding_gene	3R	4186751	4174632
FBgn0034408	1	0.828365	0.865193	sano	serrano	protein_coding_gene	2R	18959500	18878391
FBgn0016076	1	0.828365	0.86494	vri	vrille	protein_coding_gene	2L	5311223	5288944
FBgn0035410	1	0.828365	0.864375	CG14964	-	protein_coding_gene	3L	3178580	3172817
FBgn0050296	1	0.828365	0.864355	RIC-3	-	protein_coding_gene	2R	21024918	21017784
FBgn0051038	1	0.828365	0.864023	CG31038	-	protein_coding_gene	3R	29903231	29877059
FBgn0015541	1	0.828365	0.863974	sda	slamdance	protein_coding_gene	3R	26945309	26915761
FBgn0039257	1	0.828365	0.862924	tnc	tenectin	protein_coding_gene	3R	25022867	24984384
FBgn0051719	1	0.828365	0.862921	RluA-1	RluA-1	protein_coding_gene	2L	10474349	10463340
FBgn0034606	1	0.828365	0.861989	ASPP	Ankyrin-repeat, SH3-domain, and Proline-rich-region containing Protein	protein_coding_gene	2R	21251150	21217856
FBgn0262475	1	0.828365	0.86157	bru-2	bruno-2	protein_coding_gene	2L	12397528	12344219
FBgn0051146	1	0.828365	0.861325	Nlg1	Neuroligin 1	protein_coding_gene	3R	7694874	7658247
FBgn0264489	1	0.828365	0.860915	CG43897	-	protein_coding_gene	3L	9834345	9813847
FBgn0264907	1	0.828365	0.860747	CG44098	-	protein_coding_gene	3R	4773197	4750409
FBgn0034797	1	0.828365	0.860427	nahoda	nahoda	protein_coding_gene	2R	22916719	22896174
FBgn0259736	1	0.828365	0.860172	CG42390	-	protein_coding_gene	3R	22133367	22120061
FBgn0000244	1	0.828365	0.859676	by	blistery	protein_coding_gene	3R	9533011	9528238
FBgn0261555	1	0.828365	0.859583	CG42673	-	protein_coding_gene	3L	9596713	9547220
FBgn0052694	1	0.828365	0.859242	CG32694	-	protein_coding_gene	X	10006882	9989690
FBgn0261999	1	0.828365	0.858533	CG42817	-	protein_coding_gene	2L	16241527	16231475
FBgn0020269	1	0.828365	0.858012	mspo	M-spondin	protein_coding_gene	2R	14713622	14671396
FBgn0263593	1	0.828365	0.857992	Lpin	Lipin	protein_coding_gene	2R	8156654	8136986
FBgn0000490	1	0.828365	0.857739	dpp	decapentaplegic	protein_coding_gene	2L	2459823	2428372
FBgn0032218	1	0.828365	0.857696	CG5381	-	protein_coding_gene	2L	10323102	10317497
FBgn0052082	1	0.828365	0.856438	CG32082	-	protein_coding_gene	3L	11163984	11136049
FBgn0042627	1	0.828365	0.856294	FASN2	Fatty acid synthase 2	protein_coding_gene	2L	3056143	3043947
FBgn0259211	1	0.828365	0.856001	grh	grainy head	protein_coding_gene	2R	17842820	17801132
FBgn0020299	1	0.828365	0.855959	stumps	stumps	protein_coding_gene	3R	14608079	14577217
FBgn0053196	1	0.828365	0.855713	dpy	dumpy	protein_coding_gene	2L	4614300	4477462
FBgn0010015	1	0.828365	0.855278	CanA1	Calcineurin A1	protein_coding_gene	3R	31046821	31039374
FBgn0261588	1	0.828365	0.855034	pdm3	pou domain motif 3	protein_coding_gene	2R	8396280	8327490
FBgn0000723	1	0.828365	0.854249	FER	FER ortholog (H. sapiens)	protein_coding_gene	3R	9394546	9367603
FBgn0005659	1	0.828365	0.854026	Ets98B	Ets at 98B	protein_coding_gene	3R	27748366	27736538
FBgn0002945	1	0.828365	0.853804	nkd	naked cuticle	protein_coding_gene	3L	19045449	19003741
FBgn0083956	1	0.828365	0.853767	CG34120	-	protein_coding_gene	X	21140951	21123634
FBgn0002306	1	0.828365	0.853756	sas	stranded at second	protein_coding_gene	3R	7183702	7162878
FBgn0000157	1	0.828365	0.853149	Dll	Distal-less	protein_coding_gene	2R	24835667	24814822
FBgn0086901	1	0.828365	0.851766	cv-c	crossveinless c	protein_coding_gene	3R	14481713	14391683
FBgn0027341	1	0.828365	0.851025	Gfat1	Glutamine:fructose-6-phosphate aminotransferase 1	protein_coding_gene	3R	4137882	4126442
FBgn0034723	1	0.828365	0.850788	CG13506	-	protein_coding_gene	2R	22394015	22383134
FBgn0011603	1	0.828365	0.850529	ine	inebriated	protein_coding_gene	2L	4477022	4468000
FBgn0000015	1	0.828365	0.850344	Abd-B	Abdominal B	protein_coding_gene	3R	16972236	16927210
FBgn0031322	1	0.828365	0.849168	CG5001	-	protein_coding_gene	2L	1196807	1185757
FBgn0051781	1	0.828365	0.848973	CR31781	-	non_protein_coding_gene	2L	16878300	16869346
FBgn0033494	1	0.828365	0.848626	KCNQ	KCNQ potassium channel	protein_coding_gene	2R	10192394	10145897
FBgn0037275	1	0.828365	0.848344	CG14655	-	protein_coding_gene	3R	4780302	4777497
FBgn0032673	1	0.828365	0.848336					18185007	18180884
FBgn0039667	1	0.828365	0.847314	CG2010	-	protein_coding_gene	3R	29498923	29494782
FBgn0031632	1	0.828365	0.846987	CG15628	-	protein_coding_gene	2L	4828945	4821774
FBgn0261611	1	0.828365	0.846903	CG42700	-	protein_coding_gene	2R	12300795	12279771
FBgn0000395	1	0.828365	0.846545	cv-2	crossveinless 2	protein_coding_gene	2R	21379464	21355015
FBgn0037796	1	0.828365	0.84628	CG12814	-	protein_coding_gene	3R	10189603	10171156
FBgn0034137	1	0.828365	0.845797	CG4945	-	protein_coding_gene	2R	16570120	16566023
FBgn0026255	1	0.828365	0.84477	clumsy	clumsy	protein_coding_gene	2L	21211818	21206493
FBgn0085408	1	0.828365	0.843563	Shroom	Shroom	protein_coding_gene	2R	14351802	14308142
FBgn0261648	1	0.828365	0.842405	salm	spalt major	protein_coding_gene	2L	11445614	11434311
FBgn0263316	1	0.828365	0.842137	Mrp4	Multidrug resistance protein 4 ortholog	protein_coding_gene	3R	11575937	11569250
FBgn0000636	1	0.828365	0.842065	Fas3	Fasciclin 3	protein_coding_gene	2L	18393441	18320102
FBgn0037447	1	0.828365	0.841547	Neurochondrin	Neurochondrin	protein_coding_gene	3R	6471016	6468437
FBgn0038237	1	0.828365	0.841502	Pde6	Phosphodiesterase 6	protein_coding_gene	3R	14558304	14513901
FBgn0031879	1	0.828365	0.839282	uif	uninflatable	protein_coding_gene	2L	7010359	6972828
FBgn0030796	1	0.828365	0.838235	CG4829	-	protein_coding_gene	X	16826494	16811699
FBgn0052121	1	0.828365	0.837856	CG32121	-	protein_coding_gene	3L	13422336	13416576
FBgn0030941	1	0.828365	0.837824	wgn	wengen	protein_coding_gene	X	18634908	18624042
FBgn0031251	1	0.828365	0.837527	CG4213	-	protein_coding_gene	2L	402198	396595
FBgn0038072	1	0.828365	0.837202	CG6225	-	protein_coding_gene	3R	12660860	12654577
FBgn0032683	1	0.828365	0.83707	kon	kon-tiki	protein_coding_gene	2L	18503978	18487747
FBgn0005677	1	0.828365	0.836617	dac	dachshund	protein_coding_gene	2L	16485998	16466512
FBgn0038679	1	0.828365	0.835675	CG6040	-	protein_coding_gene	3R	19131929	19096961
FBgn0003460	1	0.828365	0.835031	so	sine oculis	protein_coding_gene	2R	7434872	7419350
FBgn0266448	1	0.828365	0.834195	CG45078	-	protein_coding_gene	3R	10777374	10773339
FBgn0000014	1	0.828365	0.834162	abd-A	abdominal A	protein_coding_gene	3R	16830049	16807214
FBgn0035287	1	0.828365	0.833366	CG13937	-	protein_coding_gene	3L	1883041	1876551
FBgn0031264	1	0.828365	0.833295	CG11835	-	protein_coding_gene	2L	563819	560568
FBgn0037391	1	0.828365	0.832113	CG2017	-	protein_coding_gene	3R	5862405	5858083
FBgn0025391	1	0.828365	0.831314	Scgdelta	Sarcoglycan delta	protein_coding_gene	X	1754065	1735945
FBgn0035144	1	0.828365	0.830872	Kah	Kahuli	protein_coding_gene	3L	589274	582824
FBgn0036565	1	0.828365	0.8294	CG5235	-	protein_coding_gene	3L	16090392	16087627
FBgn0028699	1	0.828365	0.827741	Rh50	Rh50	protein_coding_gene	3L	4920198	4910368
FBgn0037236	1	0.828365	0.825365	Skp2	-	protein_coding_gene	3R	4337674	4334879
FBgn0041181	1	0.828365	0.824508	Tep3	Thioester-containing protein 3	protein_coding_gene	2L	7710690	7702805
FBgn0261053	1	0.828365	0.824027	Cad86C	Cadherin 86C	protein_coding_gene	3R	10849030	10827079
FBgn0261563	1	0.828365	0.823674	wb	wing blister	protein_coding_gene	2L	14328262	14263027
FBgn0038422	1	0.828365	0.823422	CG14880	-	protein_coding_gene	3R	16368306	16360329
FBgn0000567	1	0.828365	0.822349	Eip74EF	Ecdysone-induced protein 74EF	protein_coding_gene	3L	17619325	17558672
FBgn0035146	1	0.828365	0.821016	CG13893	-	protein_coding_gene	3L	604008	599094
FBgn0085425	1	0.828365	0.819862	CG34396	-	protein_coding_gene	2R	21101453	21092222
FBgn0030156	1	0.828365	0.819359	CG15247	-	protein_coding_gene	X	9876672	9874493
FBgn0014343	1	0.828365	0.816718	mirr	mirror	protein_coding_gene	3L	12710249	12693639
FBgn0264272	1	0.828365	0.815986	mwh	multiple wing hairs	protein_coding_gene	3L	1232700	1200786
FBgn0038840	1	0.828365	0.814586	CG5621	-	protein_coding_gene	3R	20908263	20901956
FBgn0030617	1	0.828365	0.814008	CG9095	-	protein_coding_gene	X	15163225	15139937
FBgn0032685	1	0.828365	0.813712	CG10211	-	protein_coding_gene	2L	18531967	18517487
FBgn0038720	1	0.828365	0.811485	CG6231	-	protein_coding_gene	3R	19632718	19616024
FBgn0036485	1	0.828365	0.811199	FucTA	FucTA	protein_coding_gene	3L	15154395	15147137
FBgn0022800	1	0.828365	0.810835	Cad96Ca	Cadherin 96Ca	protein_coding_gene	3R	25208283	25197571
FBgn0033679	1	0.828365	0.808766	CG8888	-	protein_coding_gene	2R	12079543	12064565
FBgn0051475	1	0.828365	0.808567	CG31475	-	protein_coding_gene	3R	19201096	19180659
FBgn0263258	1	0.828365	0.808511	chas	chascon	protein_coding_gene	X	17698730	17672458
FBgn0015380	1	0.828365	0.805966	drl	derailed	protein_coding_gene	2L	19208621	19190342
FBgn0034636	1	0.828365	0.80553	twz	tiwaz	protein_coding_gene	2R	21576035	21560246
FBgn0036196	1	0.828365	0.805358	CG11658	-	protein_coding_gene	3L	11708553	11699496
FBgn0035574	1	0.828365	0.804745	RhoGEF64C	Rho guanine nucleotide exchange factor at 64C	protein_coding_gene	3L	4796253	4692783
FBgn0034540	1	0.828365	0.801327	Lrt	Leucine-rich tendon-specific protein	protein_coding_gene	2R	20661070	20646360
FBgn0050021	1	0.828365	0.800741	metro	menage a trois	protein_coding_gene	2R	11232516	11226458
FBgn0053516	1	0.828365	0.79475	dpr3	defective proboscis extension response 3	protein_coding_gene	2L	2109878	2058790
FBgn0000411	1	0.828365	0.794023	D	Dichaete	protein_coding_gene	3L	14178620	14175610
FBgn0038652	1	0.828365	0.793115	CG7720	-	protein_coding_gene	3R	18795169	18759236
FBgn0063649	1	0.828365	0.788766	CG6006	-	protein_coding_gene	3R	16171766	16154982
FBgn0039789	1	0.828365	0.788569	CG9717	-	protein_coding_gene	3R	30587302	30584020
FBgn0004620	1	0.828365	0.786562	GluRIIA	Glutamate receptor IIA	protein_coding_gene	2L	5558994	5555072
FBgn0038716	1	0.828365	0.785523	CG7342	-	protein_coding_gene	3R	19606475	19603375
FBgn0010389	1	0.828365	0.784462	htl	heartless	protein_coding_gene	3R	18052984	18045216
FBgn0001311	1	0.828365	0.770658	kkv	krotzkopf verkehrt	protein_coding_gene	3R	5392866	5378093
FBgn0039161	1	0.828365	0.765492	CG13606	-	protein_coding_gene	3R	24184144	24172628
FBgn0000542	1	0.828365	0.7629	ec	echinus	protein_coding_gene	X	3857621	3811698
FBgn0011591	1	0.828365	0.757718	fng	fringe	protein_coding_gene	3L	20949512	20925891
FBgn0265967	1	0.828365	0.751077	CR44754	-	non_protein_coding_gene	X	16912724	16901767
FBgn0000409	1	0.828365	0.63777	Cyt-c-p	Cytochrome c proximal	protein_coding_gene	2L	16722644	16719932
FBgn0031791	1	0.828365	0.631596	AANATL2	Arylalkylamine N-acyltransferase-like 2	protein_coding_gene	2L	6256822	6255859
FBgn0000477	1	0.828365	0.630317	DNaseII	Deoxyribonuclease II	protein_coding_gene	3R	18021161	18019375
FBgn0034022	1	0.828365	0.591832	CG12964	-	protein_coding_gene	2R	15497231	15485953
FBgn0033597	1	0.828365	0.560282	Cpr47Ea	Cuticular protein 47Ea	protein_coding_gene	2R	11253398	11251751
FBgn0053346	1	0.828365	0.531513	CG33346	-	protein_coding_gene	3R	28670452	28669233
FBgn0037801	1	0.828365	0.472048	CG3999	-	protein_coding_gene	3R	10255268	10251518
FBgn0025456	1	0.828365	0.460753	CREG	Cellular Repressor of E1A-stimulated Genes	protein_coding_gene	3R	17394640	17393272
FBgn0039611	1	0.828365	0.34188	CG14528	-	protein_coding_gene	3R	28877805	28875621
FBgn0004028	2	0.70798	0.820756	wupA	wings up A	protein_coding_gene	X	18116922	18105568
FBgn0004117	2	0.70798	0.817643	Tm2	Tropomyosin 2	protein_coding_gene	3R	15315197	15310193
FBgn0002773	2	0.70798	0.813249	Mlc2	Myosin light chain 2	protein_coding_gene	3R	30174551	30171438
FBgn0000045	2	0.70798	0.812826	Act79B	Actin 79B	protein_coding_gene	3L	21987190	21985210
FBgn0002772	2	0.70798	0.812355	Mlc1	Myosin alkali light chain 1	protein_coding_gene	3R	27660177	27657078
FBgn0038294	2	0.70798	0.809166	Mf	Myofilin	protein_coding_gene	3R	15181510	15170625
FBgn0000046	2	0.70798	0.808747	Act87E	Actin 87E	protein_coding_gene	3R	13428375	13425983
FBgn0034497	2	0.70798	0.807477	CG9090	-	protein_coding_gene	2R	20281127	20279066
FBgn0013348	2	0.70798	0.804288	TpnC41C	Troponin C at 41C	protein_coding_gene	2R	5070210	5065237
FBgn0030745	2	0.70798	0.804057	CG4239	-	protein_coding_gene	X	16388702	16385278
FBgn0038181	2	0.70798	0.803622	CG9297	-	protein_coding_gene	3R	13779317	13771495
FBgn0038774	2	0.70798	0.800931	CG5023	-	protein_coding_gene	3R	20174872	20169435
FBgn0031089	2	0.70798	0.798812	CG9572	-	protein_coding_gene	X	20155514	20148124
FBgn0014863	2	0.70798	0.798465	Mlp84B	Muscle LIM protein at 84B	protein_coding_gene	3R	7117732	7113522
FBgn0039897	2	0.70798	0.798227	CG1674	-	protein_coding_gene	4	245903	230730
FBgn0031908	2	0.70798	0.794115	CG5177	-	protein_coding_gene	2L	7408600	7405227
FBgn0031692	2	0.70798	0.787197	TpnC25D	Troponin C at 25D	protein_coding_gene	2L	5219053	5216701
FBgn0033807	2	0.70798	0.786759	AQP	aquaporin	protein_coding_gene	2R	13214496	13212405
FBgn0000044	2	0.70798	0.783033	Act57B	Actin 57B	protein_coding_gene	2R	20946431	20944021
FBgn0259209	2	0.70798	0.77841	Mlp60A	Muscle LIM protein at 60A	protein_coding_gene	2R	24078223	24074602
FBgn0037292	2	0.70798	0.777692	CG2022	-	protein_coding_gene	3R	5011031	4986500
FBgn0035103	2	0.70798	0.774	Vdup1	Vitamin D[[3]] up-regulated protein 1	protein_coding_gene	3L	178963	176306
FBgn0040377	2	0.70798	0.773373	Vha36-3	Vacuolar H[+] ATPase 36kD subunit 3	protein_coding_gene	X	2580560	2579091
FBgn0031850	2	0.70798	0.770649	Tsp	Thrombospondin	protein_coding_gene	2L	6709086	6686791
FBgn0030102	2	0.70798	0.770094	CG12119	-	protein_coding_gene	X	9210887	9206126
FBgn0030257	2	0.70798	0.763814	CG11160	-	protein_coding_gene	X	11049540	11044756
FBgn0035280	2	0.70798	0.756122	Cpr62Bb	Cuticular protein 62Bb	protein_coding_gene	3L	1835164	1832636
FBgn0028622	2	0.70798	0.754081	qsm	quasimodo	protein_coding_gene	2R	20583591	20563034
FBgn0036479	2	0.70798	0.75012	CG13458	-	protein_coding_gene	3L	15116373	15113557
FBgn0010228	2	0.70798	0.748111	HmgZ	HMG protein Z	protein_coding_gene	2R	21707861	21697488
FBgn0001075	2	0.70798	0.746334	ft	fat	protein_coding_gene	2L	4221796	4198404
FBgn0039481	2	0.70798	0.743273	Cpr97Eb	Cuticular protein 97Eb	protein_coding_gene	3R	27091130	27089704
FBgn0034709	2	0.70798	0.741559	Swim	Secreted Wg-interacting molecule	protein_coding_gene	2R	22202671	22189817
FBgn0038820	2	0.70798	0.74043	CG4000	-	protein_coding_gene	3R	20677351	20676224
FBgn0036377	2	0.70798	0.734363	CG10710	-	protein_coding_gene	3L	13519605	13516273
FBgn0037997	2	0.70798	0.733353	CG14742	-	protein_coding_gene	3R	12215659	12214501
FBgn0260653	2	0.70798	0.727438	serp	serpentine	protein_coding_gene	3L	19708015	19700977
FBgn0036665	2	0.70798	0.725777	CG13024	-	protein_coding_gene	3L	16829074	16809658
FBgn0038126	2	0.70798	0.709735	CG8483	-	protein_coding_gene	3R	13214465	13208754
FBgn0035398	2	0.70798	0.708307	Cht7	Cht7	protein_coding_gene	3L	3106958	3090985
FBgn0262599	2	0.70798	0.705553	CG43129	-	protein_coding_gene	2L	10854604	10850141
FBgn0032178	2	0.70798	0.703796	Spn31A	Serpin 31A	protein_coding_gene	2L	10063925	10060816
FBgn0022770	2	0.70798	0.698757	Peritrophin-A	Peritrophin A	protein_coding_gene	X	20248203	20244647
FBgn0000658	2	0.70798	0.693499	fj	four-jointed	protein_coding_gene	2R	18236311	18232761
FBgn0003721	2	0.70798	0.691807	Tm1	Tropomyosin 1	protein_coding_gene	3R	15308779	15281371
FBgn0034660	2	0.70798	0.689632	lox2	lysyl oxidase-like 2	protein_coding_gene	2R	21791580	21789623
FBgn0052499	2	0.70798	0.677064	Cda4	Chitin deacetylase-like 4	protein_coding_gene	X	22632710	22583634
FBgn0034151	2	0.70798	0.644392	CG15617	-	protein_coding_gene	2R	16746579	16745223
FBgn0039728	2	0.70798	0.609853	CG7896	-	protein_coding_gene	3R	29990785	29983426
FBgn0010044	2	0.70798	0.5374	GstD8	Glutathione S transferase D8	protein_coding_gene	3R	12380815	12380008
FBgn0000355	2	0.70798	0.513134	Cp15	Chorion protein 15	protein_coding_gene	3L	8729066	8728481
FBgn0000357	2	0.70798	0.397357	Cp18	Chorion protein 18	protein_coding_gene	3L	8727613	8726791
FBgn0035718	2	0.70798	0.391325	CG14820	-	protein_coding_gene	3L	6934824	6932926
FBgn0036752	2	0.70798	0.381708	Adgf-A	Adenosine deaminase-related growth factor A	protein_coding_gene	3L	17764158	17751731
FBgn0031653	2	0.70798	0.237887	Jon25Biii	Jonah 25Biii	protein_coding_gene	2L	4950767	4949941
FBgn0259186	2	0.70798	0.0849589	Ir60c	Ionotropic receptor 60c	pseudogene_attribute	2R	24519152	24517824
FBgn0038088	3	0.706069	0.788551	CG10126	-	protein_coding_gene	3R	12859246	12855544
FBgn0033031	3	0.706069	0.786455	CG8245	-	protein_coding_gene	2R	5669986	5668383
FBgn0035431	3	0.706069	0.786231	CG14968	-	protein_coding_gene	3L	3303112	3299336
FBgn0015777	3	0.706069	0.785738	nrv2	nervana 2	protein_coding_gene	2L	6798862	6789770
FBgn0034655	3	0.706069	0.78462	CG10307	-	protein_coding_gene	2R	21690253	21688773
FBgn0031858	3	0.706069	0.784098	CG17378	-	protein_coding_gene	2L	6778444	6774041
FBgn0052392	3	0.706069	0.783804	CG32392	-	protein_coding_gene	3L	6763246	6756629
FBgn0040805	3	0.706069	0.781378	CG12355	-	protein_coding_gene	3L	15495549	15492964
FBgn0051361	3	0.706069	0.781069	dpr17	defective proboscis extension response 17	protein_coding_gene	3R	12111420	12094876
FBgn0261673	3	0.706069	0.780928	nemy	no extended memory	protein_coding_gene	2R	12670219	12659497
FBgn0033268	3	0.706069	0.780566	Obp44a	Odorant-binding protein 44a	protein_coding_gene	2R	8135315	8134170
FBgn0033274	3	0.706069	0.780266	CG14757	-	protein_coding_gene	2R	8173613	8172364
FBgn0035231	3	0.706069	0.779617	Cct2	CTP:phosphocholine cytidylyltransferase 2	protein_coding_gene	3L	1555315	1553493
FBgn0032219	3	0.706069	0.779466	CG4995	-	protein_coding_gene	2L	10324990	10322476
FBgn0051787	3	0.706069	0.77924	CG31787	-	protein_coding_gene	2L	18285720	18284845
FBgn0040636	3	0.706069	0.778901	CG13255	-	protein_coding_gene	3L	20838839	20837488
FBgn0040816	3	0.706069	0.778552	CG12521	-	protein_coding_gene	3L	11847803	11847383
FBgn0045842	3	0.706069	0.777889	yuri	yuri gagarin	protein_coding_gene	2L	15264692	15257267
FBgn0050192	3	0.706069	0.777692	CG30192	-	protein_coding_gene	2R	23139085	23138589
FBgn0036369	3	0.706069	0.777506	CG10089	-	protein_coding_gene	3L	13474787	13465552
FBgn0032072	3	0.706069	0.777245	CG9483	-	protein_coding_gene	2L	8867686	8866767
FBgn0028884	3	0.706069	0.776405	CG4892	-	protein_coding_gene	2L	16134412	16133508
FBgn0051141	3	0.706069	0.776261	CG31141	-	protein_coding_gene	3R	23924319	23923300
FBgn0053293	3	0.706069	0.776098	CG33293	-	protein_coding_gene	3R	5240735	5240014
FBgn0001216	3	0.706069	0.776026	Hsc70-1	Heat shock protein cognate 1	protein_coding_gene	3L	13977761	13974061
FBgn0032061	3	0.706069	0.775623	CG9314	-	protein_coding_gene	2L	8707527	8705572
FBgn0052061	3	0.706069	0.775521	CG32061	-	protein_coding_gene	3L	10464635	10463816
FBgn0028893	3	0.706069	0.775488	CG31819	-	protein_coding_gene	2L	16213304	16211459
FBgn0051128	3	0.706069	0.775235	CG31128	-	protein_coding_gene	3R	24470310	24469397
FBgn0262351	3	0.706069	0.775078	CG43049	-	protein_coding_gene	3L	18926108	18925090
FBgn0051538	3	0.706069	0.774842	CG31538	-	protein_coding_gene	3R	5277835	5275678
FBgn0035988	3	0.706069	0.774816	CG3982	-	protein_coding_gene	3L	9417388	9415755
FBgn0037375	3	0.706069	0.774802	kat-60L1	katanin p60-like 1	protein_coding_gene	3R	5787465	5781762
FBgn0031323	3	0.706069	0.774744	CG5139	-	protein_coding_gene	2L	1199266	1198465
FBgn0032625	3	0.706069	0.77471	CG15136	-	protein_coding_gene	2L	17048281	17047161
FBgn0261561	3	0.706069	0.774665	CG42675	-	protein_coding_gene	3R	5818820	5813609
FBgn0050355	3	0.706069	0.774274	CG30355	-	protein_coding_gene	2R	8679953	8679146
FBgn0038957	3	0.706069	0.774167	CG7059	-	protein_coding_gene	3R	22392349	22389780
FBgn0038458	3	0.706069	0.774098	VhaM9.7-d	Vacuolar H[+] ATPase M9.7 subunit d	protein_coding_gene	3R	16975697	16975204
FBgn0028572	3	0.706069	0.773926	qtc	quick-to-court	protein_coding_gene	2L	5070750	5060815
FBgn0028569	3	0.706069	0.773858	robl37BC	robl37BC	protein_coding_gene	2L	19011532	19010866
FBgn0036441	3	0.706069	0.773763	CG13476	-	protein_coding_gene	3L	14706157	14705464
FBgn0036345	3	0.706069	0.773729	CG17300	-	protein_coding_gene	3L	13087289	13086387
FBgn0036415	3	0.706069	0.773693	CG7768	-	protein_coding_gene	3L	14218974	14218204
FBgn0033680	3	0.706069	0.773653	CG13186	-	protein_coding_gene	2R	12082057	12081276
FBgn0034461	3	0.706069	0.773475	CG15124	-	protein_coding_gene	2R	19643698	19642947
FBgn0053668	3	0.706069	0.773444	CG33668	-	protein_coding_gene	X	6419434	6418760
FBgn0031859	3	0.706069	0.773412	CG17377	-	protein_coding_gene	2L	6802840	6801358
FBgn0036882	3	0.706069	0.773351	CG9279	-	protein_coding_gene	3L	19544172	19538425
FBgn0052832	3	0.706069	0.773322	CG32832	-	protein_coding_gene	2L	16879290	16878326
FBgn0085239	3	0.706069	0.77326	CG34210	-	protein_coding_gene	2R	23352144	23351518
FBgn0053340	3	0.706069	0.7732	CG33340	-	protein_coding_gene	3R	24364289	24363138
FBgn0042179	3	0.706069	0.773153	CG18869	-	protein_coding_gene	3L	4061923	4059770
FBgn0040859	3	0.706069	0.77309	CR32658	-	non_protein_coding_gene	X	12092272	12091264
FBgn0043025	3	0.706069	0.773055	Adgf-A2	Adenosine deaminase-related growth factor A2	protein_coding_gene	3L	17764158	17754936
FBgn0085190	3	0.706069	0.773033	CG34161	-	protein_coding_gene	2L	10581702	10580957
FBgn0051482	3	0.706069	0.772959	CG31482	-	protein_coding_gene	3R	6602201	6601242
FBgn0260996	3	0.706069	0.772925	CG42597	-	protein_coding_gene	2L	22065343	22064604
FBgn0030054	3	0.706069	0.772704	Caf1-180	Caf1-180	protein_coding_gene	X	8606304	8602137
FBgn0085199	3	0.706069	0.772675	CG34170	-	protein_coding_gene	2L	17311820	17311468
FBgn0034132	3	0.706069	0.772636	S-Lap8	Sperm-Leucylaminopeptidase 8	protein_coding_gene	2R	16493233	16491100
FBgn0030384	3	0.706069	0.772539	CG2577	-	protein_coding_gene	X	12374448	12373118
FBgn0033364	3	0.706069	0.772527	CG13747	-	protein_coding_gene	2R	9019032	9017815
FBgn0052351	3	0.706069	0.772438	S-Lap2	Sperm-Leucylaminopeptidase 2	protein_coding_gene	3L	8622091	8619888
FBgn0035034	3	0.706069	0.772425	CG3565	-	protein_coding_gene	2R	24603488	24602472
FBgn0031504	3	0.706069	0.772145	CG15403	-	protein_coding_gene	2L	3129489	3128635
FBgn0034882	3	0.706069	0.772065	CG5398	-	protein_coding_gene	2R	23603641	23602585
FBgn0033287	3	0.706069	0.772054	CG8701	-	protein_coding_gene	2R	8372142	8371073
FBgn0040694	3	0.706069	0.772041	CG14974	-	protein_coding_gene	3L	3621032	3620433
FBgn0038598	3	0.706069	0.772036	CG7131	-	protein_coding_gene	3R	18288777	18286620
FBgn0022709	3	0.706069	0.772026	Adk1	Adenylate kinase-1	protein_coding_gene	3L	12204082	12200322
FBgn0267326	3	0.706069	0.771967	Ntl	Neurotransmitter transporter-like	protein_coding_gene	2L	7713991	7710880
FBgn0035855	3	0.706069	0.771894	CG7366	-	protein_coding_gene	3L	8202417	8201078
FBgn0034825	3	0.706069	0.771855	CG3215	-	protein_coding_gene	2R	23130189	23128604
FBgn0031367	3	0.706069	0.771852	c-cup	calcutta cup	protein_coding_gene	2L	1832565	1831627
FBgn0038373	3	0.706069	0.771852	CG4546	-	protein_coding_gene	3R	15848436	15846534
FBgn0037191	3	0.706069	0.771829	CG14448	-	protein_coding_gene	3L	22789247	22788439
FBgn0085354	3	0.706069	0.771804	CG34325	-	protein_coding_gene	X	16721411	16714449
FBgn0051473	3	0.706069	0.771787	CG31473	-	protein_coding_gene	3R	7813009	7811814
FBgn0032867	3	0.706069	0.771738	CG15475	-	protein_coding_gene	2L	20615559	20614522
FBgn0052643	3	0.706069	0.771677	CG32643	-	protein_coding_gene	X	12985071	12984524
FBgn0039529	3	0.706069	0.771673	CG5612	-	protein_coding_gene	3R	27626011	27623359
FBgn0039501	3	0.706069	0.771662	CG5987	-	protein_coding_gene	3R	27251007	27248234
FBgn0053060	3	0.706069	0.771569	CG33060	-	protein_coding_gene	3L	16331767	16331040
FBgn0085479	3	0.706069	0.771552	CG34450	-	protein_coding_gene	X	9330487	9329016
FBgn0035915	3	0.706069	0.771515	S-Lap1	Sperm-Leucylaminopeptidase 1	protein_coding_gene	3L	8619474	8617235
FBgn0025111	3	0.706069	0.771442	Ant2	Adenine nucleotide translocase 2	protein_coding_gene	X	10786907	10778954
FBgn0034846	3	0.706069	0.771434	CG9863	-	protein_coding_gene	2R	23347768	23346635
FBgn0030951	3	0.706069	0.771425	CG6873	-	protein_coding_gene	X	18739895	18739216
FBgn0040674	3	0.706069	0.771381	CG9445	-	protein_coding_gene	2R	6839055	6838074
FBgn0033574	3	0.706069	0.771357	Spn47C	Serpin 47C	protein_coding_gene	2R	10941738	10938425
FBgn0086915	3	0.706069	0.77129	Mst77F	Male-specific transcript 77F	protein_coding_gene	3L	20818027	20816901
FBgn0069354	3	0.706069	0.771265	Porin2	Porin2	protein_coding_gene	2L	10847044	10845788
FBgn0040371	3	0.706069	0.771254	CG12470	-	protein_coding_gene	X	308935	307684
FBgn0034713	3	0.706069	0.771253	CG11291	-	protein_coding_gene	2R	22212704	22211371
FBgn0042198	3	0.706069	0.771226	CG16741	-	protein_coding_gene	2R	20347589	20347041
FBgn0028850	3	0.706069	0.771221	CG15260	-	protein_coding_gene	2L	15292239	15291426
FBgn0051459	3	0.706069	0.771206	CG31459	-	protein_coding_gene	3R	19842040	19840845
FBgn0003889	3	0.706069	0.771187	betaTub85D	beta-Tubulin at 85D	protein_coding_gene	3R	9410282	9408383
FBgn0038281	3	0.706069	0.771165	RpL10Aa	Ribosomal protein L10Aa	protein_coding_gene	3R	15038149	15037366
FBgn0033113	3	0.706069	0.771152	Spn42Dc	Serpin 42Dc	protein_coding_gene	2R	6883407	6880995
FBgn0032971	3	0.706069	0.771151	ttm3	tiny tim 3	protein_coding_gene	2L	22080738	22079632
FBgn0034031	3	0.706069	0.771114	CG12963	-	protein_coding_gene	2R	15562436	15555446
FBgn0038225	3	0.706069	0.771107	soti	scotti	protein_coding_gene	3R	14381699	14380663
FBgn0033168	3	0.706069	0.770994	CG11145	-	protein_coding_gene	2R	7428593	7427905
FBgn0040519	3	0.706069	0.770971	CG15219	-	protein_coding_gene	2L	22105512	22104891
FBgn0031163	3	0.706069	0.770941	CG14579	-	protein_coding_gene	X	21194521	21193253
FBgn0004172	3	0.706069	0.770934	Mst84Da	Male-specific RNA 84Da	protein_coding_gene	3R	7366262	7365850
FBgn0051050	3	0.706069	0.770808	CG31050	-	protein_coding_gene	3R	28650480	28649909
FBgn0261287	3	0.706069	0.770801	ymp	yellow-emperor	protein_coding_gene	3R	25609127	25591502
FBgn0032385	3	0.706069	0.770705	CG16964	-	protein_coding_gene	2L	11948803	11947941
FBgn0051740	3	0.706069	0.770691	CG31740	-	protein_coding_gene	2L	18009694	18008953
FBgn0036016	3	0.706069	0.770681	CG3306	-	protein_coding_gene	3L	9602548	9601523
FBgn0030599	3	0.706069	0.770661	CG9030	-	protein_coding_gene	X	14955100	14954123
FBgn0034196	3	0.706069	0.770639	CG15605	-	protein_coding_gene	2R	17127023	17126410
FBgn0033238	3	0.706069	0.770609	azot	ahuizotl	protein_coding_gene	2R	7950465	7949839
FBgn0036031	3	0.706069	0.770596	CG6761	-	protein_coding_gene	3L	9703595	9700517
FBgn0262036	3	0.706069	0.770582	CG42847	-	protein_coding_gene	2L	9428740	9427870
FBgn0011743	3	0.706069	0.770527	Arp53D	Actin-related protein 53D	protein_coding_gene	2R	16775676	16774246
FBgn0051735	3	0.706069	0.770512	CG31735	-	protein_coding_gene	2L	15897071	15895454
FBgn0028412	3	0.706069	0.770497	Mst33A	Mst33A	protein_coding_gene	2L	11586833	11585433
FBgn0032650	3	0.706069	0.770481	CG7094	-	protein_coding_gene	2L	17555765	17554354
FBgn0262535	3	0.706069	0.770428	CG43089	-	protein_coding_gene	3L	3714717	3714027
FBgn0032637	3	0.706069	0.770406	CG5050	-	protein_coding_gene	2L	17458775	17452924
FBgn0035567	3	0.706069	0.770397	CG7514	-	protein_coding_gene	3L	4688774	4687587
FBgn0260942	3	0.706069	0.770349	bond	james bond	protein_coding_gene	3R	22556494	22550680
FBgn0028880	3	0.706069	0.770345	CG15256	-	protein_coding_gene	2L	15552029	15550372
FBgn0031332	3	0.706069	0.770325	CG5556	-	protein_coding_gene	2L	1352868	1351728
FBgn0032448	3	0.706069	0.770311	CG5781	-	protein_coding_gene	2L	12697323	12696426
FBgn0083943	3	0.706069	0.77027	CG34107	-	protein_coding_gene	3R	10225587	10224909
FBgn0046793	3	0.706069	0.770243	CG32236	-	protein_coding_gene	3L	4667389	4665927
FBgn0038078	3	0.706069	0.77019	CG14391	-	protein_coding_gene	3R	12694842	12694229
FBgn0031786	3	0.706069	0.770124	CG13989	-	protein_coding_gene	2L	6161309	6160400
FBgn0036443	3	0.706069	0.770104	CG13471	-	protein_coding_gene	3L	14733517	14732589
FBgn0030313	3	0.706069	0.770036	CG11697	-	protein_coding_gene	X	11573640	11572707
FBgn0030280	3	0.706069	0.770002	CG11106	-	protein_coding_gene	X	11202806	11202248
FBgn0263647	3	0.706069	0.769951	CG43638	-	protein_coding_gene	3L	12045356	12044579
FBgn0034721	3	0.706069	0.769941	CG11298	-	protein_coding_gene	2R	22348875	22348307
FBgn0050376	3	0.706069	0.769938	CG30376	-	protein_coding_gene	2R	8264426	8263486
FBgn0032065	3	0.706069	0.769929	CG12438	-	protein_coding_gene	2L	8753209	8752285
FBgn0034263	3	0.706069	0.769891	CG10934	-	protein_coding_gene	2R	17723381	17722339
FBgn0032003	3	0.706069	0.76989	CG8349	-	protein_coding_gene	2L	8216901	8215915
FBgn0029703	3	0.706069	0.769845	CG12692	-	protein_coding_gene	X	4302346	4300117
FBgn0037460	3	0.706069	0.769842	sowi	solwind	protein_coding_gene	3R	6627900	6626930
FBgn0038122	3	0.706069	0.769837	CG8138	-	protein_coding_gene	3R	13182154	13181304
FBgn0039104	3	0.706069	0.769836	CG10252	-	protein_coding_gene	3R	23696245	23695221
FBgn0038892	3	0.706069	0.769784	CG15498	-	protein_coding_gene	3R	21569149	21567519
FBgn0020371	3	0.706069	0.769768	Tim17b2	Translocase inner membrane 17	protein_coding_gene	2L	15485545	15484729
FBgn0051501	3	0.706069	0.769734	nxf4	nuclear export factor 4	protein_coding_gene	3R	7347836	7346730
FBgn0038797	3	0.706069	0.769713	Dic2	Dicarboxylate carrier 2	protein_coding_gene	3R	20502015	20499992
FBgn0038052	3	0.706069	0.769697	CG5538	-	protein_coding_gene	3R	12449046	12447653
FBgn0039368	3	0.706069	0.76969	CG17196	-	protein_coding_gene	3R	25776237	25775288
FBgn0052064	3	0.706069	0.769649	S-Lap4	Sperm-Leucylaminopeptidase 4	protein_coding_gene	3L	10492934	10490861
FBgn0050056	3	0.706069	0.769648	CG30056	-	protein_coding_gene	2R	12562655	12562060
FBgn0039369	3	0.706069	0.769633	CG17195	-	protein_coding_gene	3R	25777198	25776276
FBgn0050039	3	0.706069	0.769632	CG30039	-	protein_coding_gene	2R	12051755	12050977
FBgn0028540	3	0.706069	0.769629	CG9008	-	protein_coding_gene	2L	13780165	13774340
FBgn0035823	3	0.706069	0.769617	eIF4E-5	eIF4E-5	protein_coding_gene	3L	7896009	7894880
FBgn0052371	3	0.706069	0.769614	CG32371	-	protein_coding_gene	3L	7768352	7767269
FBgn0051709	3	0.706069	0.76961	CG31709	-	protein_coding_gene	2L	9579638	9578120
FBgn0051948	3	0.706069	0.769587	CG31948	-	protein_coding_gene	2L	2416720	2415359
FBgn0053666	3	0.706069	0.769581	CG33666	-	protein_coding_gene	X	6476967	6476243
FBgn0035384	3	0.706069	0.769577	CG2113	-	protein_coding_gene	3L	2996155	2995172
FBgn0039707	3	0.706069	0.769576	CG15510	-	protein_coding_gene	3R	29837447	29835950
FBgn0032768	3	0.706069	0.769573	CG17564	-	protein_coding_gene	2L	19299933	19298345
FBgn0035568	3	0.706069	0.76954	CG18418	-	protein_coding_gene	3L	4690070	4688929
FBgn0001217	3	0.706069	0.769517	Hsc70-2	Heat shock protein cognate 2	protein_coding_gene	3R	13047388	13044759
FBgn0029940	3	0.706069	0.769511	CG1958	-	protein_coding_gene	X	7267883	7266904
FBgn0034863	3	0.706069	0.769487	SkpF	SKP1-related F	protein_coding_gene	2R	23458759	23458065
FBgn0051874	3	0.706069	0.769486	CG31874	-	protein_coding_gene	2L	10191496	10189820
FBgn0027608	3	0.706069	0.769486	CG2082	-	protein_coding_gene	3R	5781076	5758680
FBgn0029724	3	0.706069	0.76948	CG15472	-	protein_coding_gene	X	4770137	4768727
FBgn0053664	3	0.706069	0.769472	CG33664	-	protein_coding_gene	X	6384899	6384220
FBgn0038630	3	0.706069	0.769437	CG14305	-	protein_coding_gene	3R	18600097	18598691
FBgn0261807	3	0.706069	0.769432	CG42753	-	protein_coding_gene	2R	19635941	19635279
FBgn0038656	3	0.706069	0.769407	CG14294	-	protein_coding_gene	3R	18902264	18901663
FBgn0030386	3	0.706069	0.769406	CG2574	-	protein_coding_gene	X	12409825	12408861
FBgn0038826	3	0.706069	0.7694	Syp	Syncrip	protein_coding_gene	3R	20810726	20756729
FBgn0030283	3	0.706069	0.769371	CG15198	-	protein_coding_gene	X	11248885	11248236
FBgn0259729	3	0.706069	0.769367	CG42383	-	protein_coding_gene	2R	24425102	24423926
FBgn0038200	3	0.706069	0.769345	CG9920	-	protein_coding_gene	3R	14098080	14097293
FBgn0042133	3	0.706069	0.769344	CG18810	-	protein_coding_gene	2L	20650079	20648912
FBgn0032492	3	0.706069	0.769333	Prosalpha6T	Proteasome alpha6 subunit, Testis-specific	protein_coding_gene	2L	13233058	13232039
FBgn0034474	3	0.706069	0.769327	Obp56g	Odorant-binding protein 56g	protein_coding_gene	2R	19784043	19783484
FBgn0026176	3	0.706069	0.769322	SkpB	SKP1-related B	protein_coding_gene	2R	12140229	12139295
FBgn0040996	3	0.706069	0.769321	CG12617	-	protein_coding_gene	2L	20295804	20294693
FBgn0037483	3	0.706069	0.769312	CG14609	-	protein_coding_gene	3R	7203450	7200970
FBgn0250846	3	0.706069	0.769311	glob2	globin 2	protein_coding_gene	3R	6608914	6605997
FBgn0039347	3	0.706069	0.769305	CG5071	-	protein_coding_gene	3R	25620679	25618414
FBgn0054021	3	0.706069	0.769254	CG34021	-	protein_coding_gene	2R	12337718	12336890
FBgn0040963	3	0.706069	0.769223	CG18662	-	protein_coding_gene	2L	8981432	8980659
FBgn0045770	3	0.706069	0.769218	S-Lap3	Sperm-Leucylaminopeptidase 3	protein_coding_gene	3L	10468974	10465187
FBgn0028379	3	0.706069	0.769175	fan	farinelli	protein_coding_gene	3L	8110043	8109132
FBgn0033286	3	0.706069	0.76917	CG2127	-	protein_coding_gene	2R	8370038	8368344
FBgn0262788	3	0.706069	0.76915	CG43169	-	protein_coding_gene	3L	8888633	8888145
FBgn0034560	3	0.706069	0.769112	CG9235	-	protein_coding_gene	2R	20910801	20909704
FBgn0034363	3	0.706069	0.769087	CG5327	-	protein_coding_gene	2R	18618317	18615988
FBgn0266436	3	0.706069	0.769078	CG45066	-	protein_coding_gene	3L	3111227	3110128
FBgn0036490	3	0.706069	0.769036	CG6888	-	protein_coding_gene	3L	15208586	15207844
FBgn0034097	3	0.706069	0.76902	CG3687	-	protein_coding_gene	2R	16237479	16236715
FBgn0030622	3	0.706069	0.768997	CG9101	-	protein_coding_gene	X	15229875	15228744
FBgn0033868	3	0.706069	0.768984	S-Lap7	Sperm-Leucylaminopeptidase 7	protein_coding_gene	2R	13780245	13778124
FBgn0029877	3	0.706069	0.768949	CG17717	-	protein_coding_gene	X	6590646	6589290
FBgn0053667	3	0.706069	0.768885	CG33667	-	protein_coding_gene	X	6472378	6471673
FBgn0053191	3	0.706069	0.768878	CG33191	-	protein_coding_gene	3R	8779923	8778379
FBgn0050393	3	0.706069	0.768861	CG30393	-	protein_coding_gene	2R	21267579	21266364
FBgn0035014	3	0.706069	0.768859	CG13581	-	protein_coding_gene	2R	24507706	24506870
FBgn0262095	3	0.706069	0.768855	CR42848	-	non_protein_coding_gene	2L	18947088	18946299
FBgn0051679	3	0.706069	0.768827	Tengl3	Testis EndoG-Like 3	protein_coding_gene	2L	2238251	2237076
FBgn0029947	3	0.706069	0.768825	CG1999	-	protein_coding_gene	X	7360058	7358796
FBgn0034144	3	0.706069	0.768766	CG5089	-	protein_coding_gene	2R	16600411	16598748
FBgn0041102	3	0.706069	0.768744	ocn	ocnus	protein_coding_gene	3R	30037730	30037003
FBgn0037506	3	0.706069	0.768731	CG1287	-	protein_coding_gene	3R	7502376	7500951
FBgn0036875	3	0.706069	0.768718	CG9449	-	protein_coding_gene	3L	19497723	19492053
FBgn0032268	3	0.706069	0.768661	CG6138	-	protein_coding_gene	2L	10568012	10567255
FBgn0013300	3	0.706069	0.768658	ProtA	Protamine A	protein_coding_gene	2L	14881652	14879050
FBgn0051204	3	0.706069	0.768654	CG31204	-	protein_coding_gene	3R	31393527	31391894
FBgn0046294	3	0.706069	0.76863	CG12699	-	protein_coding_gene	2R	17247383	17246530
FBgn0031728	3	0.706069	0.768619	Hsp60C	Hsp60C	protein_coding_gene	2L	5670838	5662849
FBgn0038978	3	0.706069	0.768585	tHMG1	testis-enriched HMG-box-containing protein 1	protein_coding_gene	3R	22492381	22491829
FBgn0031784	3	0.706069	0.768578	CG9222	-	protein_coding_gene	2L	6132484	6131023
FBgn0028870	3	0.706069	0.768559	CG4691	-	protein_coding_gene	2L	14761924	14760767
FBgn0029658	3	0.706069	0.768558	CG14269	-	protein_coding_gene	X	3435807	3434943
FBgn0038210	3	0.706069	0.768545	CG3199	-	protein_coding_gene	3R	14163625	14162709
FBgn0051008	3	0.706069	0.76854	CG31008	-	protein_coding_gene	3R	30990006	30989478
FBgn0034278	3	0.706069	0.768523	CG14488	-	protein_coding_gene	2R	17767786	17767165
FBgn0052690	3	0.706069	0.768511	CR32690	-	non_protein_coding_gene	X	10205289	10204400
FBgn0052462	3	0.706069	0.768507	CG32462	-	protein_coding_gene	3L	22853512	22852270
FBgn0032624	3	0.706069	0.768503	CG6304	-	protein_coding_gene	2L	17014700	17011476
FBgn0037035	3	0.706069	0.768499	CG10589	-	protein_coding_gene	3L	20929190	20927826
FBgn0042711	3	0.706069	0.768475	Hex-t1	Hex-t1	protein_coding_gene	3R	26450585	26449079
FBgn0260461	3	0.706069	0.76844	Rcd7	Reduction in Cnn dots 7	protein_coding_gene	3L	19547293	19545110
FBgn0030277	3	0.706069	0.768431	CG1394	-	protein_coding_gene	X	11170678	11169811
FBgn0031240	3	0.706069	0.768428	CG3345	-	protein_coding_gene	2L	271626	269088
FBgn0085303	3	0.706069	0.768416	CG34274	-	protein_coding_gene	3R	15732694	15731746
FBgn0026314	3	0.706069	0.768349	Ugt35b	UDP-glycosyltransferase 35b	protein_coding_gene	3R	11170246	11168503
FBgn0034842	3	0.706069	0.768348	Prosbeta5R1	Proteasome beta5 subunit-related 1	protein_coding_gene	2R	23309816	23308654
FBgn0038359	3	0.706069	0.768321	CG5614	-	protein_coding_gene	3R	15781092	15779805
FBgn0035263	3	0.706069	0.768313	CG12035	-	protein_coding_gene	3L	1725647	1724390
FBgn0040812	3	0.706069	0.768281	CG8750	-	protein_coding_gene	3L	13843017	13842377
FBgn0037721	3	0.706069	0.768269	CG9427	-	protein_coding_gene	3R	9626930	9625157
FBgn0020300	3	0.706069	0.768255	geko	geko	protein_coding_gene	3L	18145418	18139402
FBgn0036941	3	0.706069	0.768234	CG7335	-	protein_coding_gene	3L	20133268	20132032
FBgn0031103	3	0.706069	0.768228	CG12679	-	protein_coding_gene	X	20376522	20375764
FBgn0025821	3	0.706069	0.768203	I-t	inhibitor-t	protein_coding_gene	3R	11704916	11704030
FBgn0035709	3	0.706069	0.768198	eIF4E-4	eIF4E-4	protein_coding_gene	3L	6665641	6664224
FBgn0037320	3	0.706069	0.768131	CG14668	-	protein_coding_gene	3R	5387664	5386717
FBgn0035008	3	0.706069	0.76813	CG3494	-	protein_coding_gene	2R	24475261	24474299
FBgn0028903	3	0.706069	0.768123	CG13243	-	protein_coding_gene	2L	15854110	15852592
FBgn0030370	3	0.706069	0.768113	Uch-L5R	Uch-L5-related	protein_coding_gene	X	12056635	12055338
FBgn0050369	3	0.706069	0.768106	CG30369	-	protein_coding_gene	2R	8259784	8259286
FBgn0262858	3	0.706069	0.768093	CG43222	-	protein_coding_gene	3R	24635165	24634625
FBgn0053189	3	0.706069	0.768065	CG33189	-	protein_coding_gene	3R	8780789	8780113
FBgn0262486	3	0.706069	0.768003	CG43076	-	protein_coding_gene	X	15223582	15222657
FBgn0033954	3	0.706069	0.767982	CG12860	-	protein_coding_gene	2R	14666817	14665641
FBgn0038539	3	0.706069	0.767968	Atg8b	Autophagy-related 8b	protein_coding_gene	3R	17725044	17724424
FBgn0052652	3	0.706069	0.767944	CR32652	-	non_protein_coding_gene	X	12412181	12411018
FBgn0051139	3	0.706069	0.767943	CG31139	-	protein_coding_gene	3R	22749056	22747690
FBgn0262845	3	0.706069	0.767933	CG43209	-	protein_coding_gene	2R	23602456	23601981
FBgn0051861	3	0.706069	0.767932	CG31861	-	protein_coding_gene	2L	12162605	12161767
FBgn0036708	3	0.706069	0.767922	CG13725	-	protein_coding_gene	3L	17325518	17324618
FBgn0037462	3	0.706069	0.767912	sunz	sungrazer	protein_coding_gene	3R	6631184	6630151
FBgn0039373	3	0.706069	0.767903	CG5024	-	protein_coding_gene	3R	25811775	25811096
FBgn0040747	3	0.706069	0.767882	CG12853	-	protein_coding_gene	2R	14933913	14933515
FBgn0039235	3	0.706069	0.767866	CG10899	-	protein_coding_gene	3R	24857559	24856383
FBgn0039190	3	0.706069	0.76785	CG5762	-	protein_coding_gene	3R	24361683	24360705
FBgn0063261	3	0.706069	0.76785	CG31275	-	protein_coding_gene	3R	16751334	16750741
FBgn0038708	3	0.706069	0.767846	CG6255	-	protein_coding_gene	3R	19463066	19461879
FBgn0260428	3	0.706069	0.767842	CG42523	-	protein_coding_gene	2L	4763951	4762895
FBgn0035571	3	0.706069	0.767787	CG12493	-	protein_coding_gene	3L	4753738	4752393
FBgn0037962	3	0.706069	0.767785	CG6971	-	protein_coding_gene	3R	11893297	11892306
FBgn0047338	3	0.706069	0.76777	CG32148	-	protein_coding_gene	3L	15024009	15023492
FBgn0034099	3	0.706069	0.767765	CG15708	-	protein_coding_gene	2R	16241934	16240936
FBgn0052655	3	0.706069	0.767727	CG32655	-	protein_coding_gene	X	12235877	12234562
FBgn0033020	3	0.706069	0.767719	COX4L	Cytochrome c oxidase subunit 4-like	protein_coding_gene	2R	5354723	5353994
FBgn0032577	3	0.706069	0.767701	CG13244	-	protein_coding_gene	2L	15917607	15916888
FBgn0051907	3	0.706069	0.767697	CG31907	-	protein_coding_gene	2L	7060851	7059214
FBgn0051835	3	0.706069	0.767694	CG31835	-	protein_coding_gene	2L	14737067	14735843
FBgn0036437	3	0.706069	0.767673	CG5048	-	protein_coding_gene	3L	14685842	14684768
FBgn0032654	3	0.706069	0.767653	CG15147	-	protein_coding_gene	2L	17626381	17625746
FBgn0036778	3	0.706069	0.767595	Cyp312a1	Cyp312a1	protein_coding_gene	3L	18132689	18128940
FBgn0031407	3	0.706069	0.767592	CG4270	-	protein_coding_gene	2L	2264241	2263442
FBgn0028941	3	0.706069	0.767589	CG16853	-	protein_coding_gene	2L	13543633	13542268
FBgn0036246	3	0.706069	0.767588	CG17154	-	protein_coding_gene	3L	12089225	12088626
FBgn0036075	3	0.706069	0.767585	CG8065	-	protein_coding_gene	3L	10216980	10215665
FBgn0032503	3	0.706069	0.767552	CG16825	-	protein_coding_gene	2L	13307807	13304788
FBgn0051988	3	0.706069	0.76754	CG31988	-	protein_coding_gene	2L	21202802	21201493
FBgn0050412	3	0.706069	0.767536	CG30412	-	protein_coding_gene	2R	23319348	23318189
FBgn0032664	3	0.706069	0.76753	CG5755	-	protein_coding_gene	2L	18098120	18096568
FBgn0032478	3	0.706069	0.767528	CG5458	-	protein_coding_gene	2L	13184875	13183450
FBgn0085197	3	0.706069	0.767481	CG34168	-	protein_coding_gene	2L	16135272	16134714
FBgn0037970	3	0.706069	0.767464	GC2	Glutamate Carrier 2	protein_coding_gene	3R	11972896	11971694
FBgn0033280	3	0.706069	0.76746	CG12126	-	protein_coding_gene	2R	8263278	8262674
FBgn0051820	3	0.706069	0.76746	CG31820	-	protein_coding_gene	2L	16006279	16005789
FBgn0038919	3	0.706069	0.767447	CG17843	-	protein_coding_gene	3R	21915546	21913747
FBgn0019828	3	0.706069	0.767435	dj	don juan	protein_coding_gene	3R	7060524	7059315
FBgn0015230	3	0.706069	0.76743	Glut3	Glucose transporter type 3	protein_coding_gene	3R	16790021	16788311
FBgn0032370	3	0.706069	0.767427	CG12307	-	protein_coding_gene	2L	11652010	11651331
FBgn0262030	3	0.706069	0.767397	CG42841	-	protein_coding_gene	3L	2005651	2003109
FBgn0265263	3	0.706069	0.767397	CG42688	-	protein_coding_gene	2L	19182810	19181965
FBgn0033952	3	0.706069	0.76732	Adgf-E	Adenosine deaminase-related growth factor E	protein_coding_gene	2R	14658755	14656798
FBgn0262098	3	0.706069	0.767318	CG42851	-	protein_coding_gene	2R	24810107	24809325
FBgn0034205	3	0.706069	0.767318	CG10950	-	protein_coding_gene	2R	17197159	17195203
FBgn0039071	3	0.706069	0.767287	CG4434	-	protein_coding_gene	3R	23290189	23288217
FBgn0262592	3	0.706069	0.767257	CG43127	-	protein_coding_gene	3L	10625599	10624728
FBgn0064912	3	0.706069	0.767215	CG31178	-	protein_coding_gene	3R	21874922	21873739
FBgn0032424	3	0.706069	0.767145	CG17010	-	protein_coding_gene	2L	12357906	12356441
FBgn0051525	3	0.706069	0.767125	CG31525	-	protein_coding_gene	3R	4428200	4427030
FBgn0033705	3	0.706069	0.767084	CG13168	-	protein_coding_gene	2R	12255701	12253992
FBgn0262795	3	0.706069	0.767035	CR43176	-	pseudogene_attribute	Y	3365046	3364786
FBgn0033190	3	0.706069	0.767018	CG2137	-	protein_coding_gene	2R	7538297	7535919
FBgn0028857	3	0.706069	0.767003	CG12448	-	protein_coding_gene	2L	15942854	15941441
FBgn0029812	3	0.706069	0.766991	Prosbeta2R1	Proteasome beta2 subunit-related 1	protein_coding_gene	X	5810158	5808954
FBgn0038944	3	0.706069	0.766977	CG5388	-	protein_coding_gene	3R	22340307	22334257
FBgn0262967	3	0.706069	0.76697	CR43278	-	non_protein_coding_gene	X	7493276	7488953
FBgn0011270	3	0.706069	0.766964	Pglym87	Pglym87	protein_coding_gene	3R	12232729	12231645
FBgn0029859	3	0.706069	0.766961	CG15892	-	protein_coding_gene	X	6294343	6293104
FBgn0061435	3	0.706069	0.766944	CG30270	-	protein_coding_gene	2R	22784932	22784304
FBgn0032857	3	0.706069	0.766943	CG10947	-	protein_coding_gene	2L	20414800	20385293
FBgn0035005	3	0.706069	0.766922	CG3483	-	protein_coding_gene	2R	24446839	24445500
FBgn0036217	3	0.706069	0.766914	CG5906	-	protein_coding_gene	3L	11871305	11870457
FBgn0039070	3	0.706069	0.766905	CG17083	-	protein_coding_gene	3R	23288051	23286093
FBgn0033285	3	0.706069	0.766899	CG18449	-	protein_coding_gene	2R	8367927	8367163
FBgn0265269	3	0.706069	0.76689	CG15425	-	protein_coding_gene	2L	4258425	4257572
FBgn0051816	3	0.706069	0.766887	CG31816	-	protein_coding_gene	2L	16543263	16542546
FBgn0259701	3	0.706069	0.766811	CG42355	-	protein_coding_gene	3L	2038224	2037371
FBgn0040763	3	0.706069	0.766749	CG18336	-	protein_coding_gene	2R	11294586	11293776
FBgn0036288	3	0.706069	0.766742	CG10660	-	protein_coding_gene	3L	12490676	12486668
FBgn0052240	3	0.706069	0.766736	CG32240	-	protein_coding_gene	3L	4381629	4380864
FBgn0037064	3	0.706069	0.766732	CG9389	-	protein_coding_gene	3L	21270580	21268392
FBgn0039799	3	0.706069	0.76671	CG15543	-	protein_coding_gene	3R	30744474	30742880
FBgn0259184	3	0.706069	0.766703	CG42288	-	protein_coding_gene	2R	14091814	14091031
FBgn0034546	3	0.706069	0.766684	CG13442	-	protein_coding_gene	2R	20730610	20727829
FBgn0029705	3	0.706069	0.76668	CG12693	-	protein_coding_gene	X	4329457	4327080
FBgn0259922	3	0.706069	0.766663	Skadu	Skadu	protein_coding_gene	2L	15548243	15547519
FBgn0039511	3	0.706069	0.766658	CG3330	-	protein_coding_gene	3R	27330882	27329693
FBgn0028513	3	0.706069	0.766624	CG9254	-	protein_coding_gene	2L	13597186	13595503
FBgn0031920	3	0.706069	0.766618	CG6441	-	protein_coding_gene	2L	7476952	7474704
FBgn0086907	3	0.706069	0.766606	Cyt-c-d	Cytochrome c distal	protein_coding_gene	2L	16719635	16715891
FBgn0036729	3	0.706069	0.766602	CG13733	-	protein_coding_gene	3L	17478926	17477795
FBgn0036082	3	0.706069	0.766598	CG12362	-	protein_coding_gene	3L	10414774	10412818
FBgn0037514	3	0.706069	0.766586	CG10919	-	protein_coding_gene	3R	7759677	7758122
FBgn0051347	3	0.706069	0.766582	CG31347	-	protein_coding_gene	3R	12692597	12691733
FBgn0032968	3	0.706069	0.766576	CG11634	-	protein_coding_gene	2L	21920324	21916300
FBgn0038334	3	0.706069	0.766537	h-cup	heineken-cup	protein_coding_gene	3R	15382951	15381407
FBgn0033344	3	0.706069	0.766534	CG8252	-	protein_coding_gene	2R	8910349	8909432
FBgn0028913	3	0.706069	0.766508	CG3473	-	protein_coding_gene	2L	14563726	14563015
FBgn0050222	3	0.706069	0.766503	CG30222	-	protein_coding_gene	2R	21585368	21583492
FBgn0038123	3	0.706069	0.766494	CG8508	-	protein_coding_gene	3R	13186496	13185526
FBgn0036161	3	0.706069	0.766477	CG7551	-	protein_coding_gene	3L	11459625	11458490
FBgn0085692	3	0.706069	0.766466	CG41561	-	protein_coding_gene		8551	7386
FBgn0003435	3	0.706069	0.766464	sm	smooth	protein_coding_gene	2R	19631508	19517864
FBgn0262100	3	0.706069	0.766457	CG42853	-	protein_coding_gene	3L	18121989	18120932
FBgn0037512	3	0.706069	0.766452	CG2616	-	protein_coding_gene	3R	7724715	7722417
FBgn0037307	3	0.706069	0.766419	Tim17a2	Tim17a2	protein_coding_gene	3R	5262692	5258336
FBgn0032878	3	0.706069	0.766419	CG9316	-	protein_coding_gene	2L	20726551	20724209
FBgn0085494	3	0.706069	0.766417	Mst77Y-16Psi	Male-specific pseudogene 77Y 16	pseudogene_attribute		1635	528
FBgn0053234	3	0.706069	0.766386	CG33234	-	protein_coding_gene	3L	2663622	2661622
FBgn0036520	3	0.706069	0.766345	CG13449	-	protein_coding_gene	3L	15612828	15610631
FBgn0032372	3	0.706069	0.766331	CG4988	-	protein_coding_gene	2L	11696107	11694804
FBgn0051244	3	0.706069	0.766323	CG31244	-	protein_coding_gene	3R	19398567	19397430
FBgn0031444	3	0.706069	0.766288	CG9879	-	protein_coding_gene	2L	2666265	2665062
FBgn0036465	3	0.706069	0.766268	Rpn12R	Regulatory particle non-ATPase 12-related	protein_coding_gene	3L	15042570	15041631
FBgn0035924	3	0.706069	0.76623	CG6576	-	protein_coding_gene	3L	8757167	8755989
FBgn0036029	3	0.706069	0.766229	CG16719	-	protein_coding_gene	3L	9686250	9685171
FBgn0037988	3	0.706069	0.766229	CG14740	-	protein_coding_gene	3R	12062944	12061070
FBgn0051099	3	0.706069	0.766212	CG31099	-	protein_coding_gene	3R	25310943	25309429
FBgn0028531	3	0.706069	0.76618	CG15286	-	protein_coding_gene	2L	14340080	14338240
FBgn0032632	3	0.706069	0.766176	CG6380	-	protein_coding_gene	2L	17292202	17291075
FBgn0036222	3	0.706069	0.766147	SdhAL	Succinate dehydrogenase, subunit A (flavoprotein)-like	protein_coding_gene	3L	11924757	11922610
FBgn0028856	3	0.706069	0.766108	CG18063	-	protein_coding_gene	2L	15959431	15957858
FBgn0042710	3	0.706069	0.766101	Hex-t2	Hex-t2	protein_coding_gene	3R	26452327	26450671
FBgn0031585	3	0.706069	0.76608	CG2955	-	protein_coding_gene	2L	4151203	4149279
FBgn0030770	3	0.706069	0.766078	CG13010	-	protein_coding_gene	X	16678945	16678265
FBgn0050378	3	0.706069	0.766065	CG30378	-	protein_coding_gene	2R	7951492	7950339
FBgn0038163	3	0.706069	0.766	CG10841	-	protein_coding_gene	3R	13634861	13631942
FBgn0051644	3	0.706069	0.765975	CG31644	-	protein_coding_gene	2L	5818443	5817890
FBgn0039576	3	0.706069	0.76596	UQCR-14L	Ubiquinol-cytochrome c reductase 14 kDa subunit-like	protein_coding_gene	3R	28294550	28294048
FBgn0051115	3	0.706069	0.765947	CG31115	-	protein_coding_gene	3R	25037982	25036944
FBgn0034841	3	0.706069	0.765943	CG13541	-	protein_coding_gene	2R	23285821	23284227
FBgn0030278	3	0.706069	0.76593	CG15200	-	protein_coding_gene	X	11183476	11182931
FBgn0017456	3	0.706069	0.765897	Ubc84D	Ubiquitin conjugating enzyme 84D	protein_coding_gene	3R	7519456	7518820
FBgn0034105	3	0.706069	0.765892	CG7755	-	protein_coding_gene	2R	16282946	16281630
FBgn0051415	3	0.706069	0.765871	CG31415	-	protein_coding_gene	3R	9744662	9743517
FBgn0034840	3	0.706069	0.765833	CG3124	-	protein_coding_gene	2R	23284113	23282743
FBgn0261522	3	0.706069	0.765799	CR42657	-	non_protein_coding_gene	X	9689295	9688189
FBgn0038213	3	0.706069	0.76578	CG9624	-	protein_coding_gene	3R	14229145	14228097
FBgn0037939	3	0.706069	0.76577	CG14718	-	protein_coding_gene	3R	11702720	11700614
FBgn0051624	3	0.706069	0.765757	CG31624	-	protein_coding_gene	2L	21200375	21199045
FBgn0028838	3	0.706069	0.765756	CSN1a	COP9 signalosome subunit 1a	protein_coding_gene	2L	14764065	14762765
FBgn0037101	3	0.706069	0.765746	CG7634	-	protein_coding_gene	3L	21567785	21565426
FBgn0035161	3	0.706069	0.765745	CG13898	-	protein_coding_gene	3L	804051	803427
FBgn0050293	3	0.706069	0.765744	Cht12	Cht12	protein_coding_gene	2R	21064986	21063178
FBgn0026136	3	0.706069	0.765733	CkIIbeta2	Casein kinase II beta2 subunit	protein_coding_gene	2R	20290550	20289545
FBgn0004173	3	0.706069	0.765721	Mst84Db	Male-specific RNA 84Db	protein_coding_gene	3R	7365627	7365160
FBgn0261627	3	0.706069	0.765679	CG42710	-	protein_coding_gene	2L	8782500	8781799
FBgn0047351	3	0.706069	0.765673	CG31468	-	protein_coding_gene	3R	23700354	23699328
FBgn0025115	3	0.706069	0.765653	Acyp	Acylphosphatase	protein_coding_gene	2L	13912652	13912083
FBgn0035348	3	0.706069	0.76565	CG16758	-	protein_coding_gene	3L	2503606	2499372
FBgn0035776	3	0.706069	0.765622	CG8564	-	protein_coding_gene	3L	7387914	7385648
FBgn0036085	3	0.706069	0.765599	CG6527	-	protein_coding_gene	3L	10559082	10557023
FBgn0033542	3	0.706069	0.765586	CG12309	-	protein_coding_gene	2R	10727272	10725270
FBgn0025838	3	0.706069	0.765564	CG2652	-	protein_coding_gene	X	2682932	2681987
FBgn0036905	3	0.706069	0.765564	ms(3)76Ca	male sterile (3) 76Ca	protein_coding_gene	3L	19761817	19760409
FBgn0053704	3	0.706069	0.76556	CG33704	-	protein_coding_gene	2R	20951094	20950102
FBgn0039376	3	0.706069	0.765555	CG14354	-	protein_coding_gene	3R	25816574	25815479
FBgn0051949	3	0.706069	0.765549	CG31949	-	protein_coding_gene	2L	2300888	2300103
FBgn0265271	3	0.706069	0.765544	CG14717	-	protein_coding_gene	3R	11698327	11696509
FBgn0035218	3	0.706069	0.765518	CG9173	-	protein_coding_gene	3L	1423471	1421199
FBgn0051528	3	0.706069	0.76551	CG31528	-	protein_coding_gene	3R	4417665	4416438
FBgn0259789	3	0.706069	0.765491	vfl	vielfaltig	protein_coding_gene	X	19783548	19766465
FBgn0037626	3	0.706069	0.765477	CG8236	-	protein_coding_gene	3R	8771150	8769394
FBgn0034937	3	0.706069	0.765464	fzr2	fizzy-related 2	protein_coding_gene	2R	23952096	23950647
FBgn0029963	3	0.706069	0.765464	CG10920	-	protein_coding_gene	X	7854244	7852481
FBgn0265089	3	0.706069	0.765436	eIF4E-3	eukaryotic translation initiation factor 4E-3	protein_coding_gene	3L	8230568	8229224
FBgn0051870	3	0.706069	0.765425	CG31870	-	protein_coding_gene	2L	10791450	10790222
FBgn0259958	3	0.706069	0.765407	Sfp24F	Seminal fluid protein 24F	protein_coding_gene	2L	4442060	4441429
FBgn0032530	3	0.706069	0.765392	CG9263	-	protein_coding_gene	2L	13542576	13541638
FBgn0035857	3	0.706069	0.765346	CG8006	-	protein_coding_gene	3L	8213622	8211890
FBgn0038567	3	0.706069	0.765342	CG14316	-	protein_coding_gene	3R	18153640	18152120
FBgn0033888	3	0.706069	0.765319	CG18568	-	protein_coding_gene	2R	13972834	13971325
FBgn0033498	3	0.706069	0.765272	CG12209	-	protein_coding_gene	2R	10247560	10246071
FBgn0053092	3	0.706069	0.765271	P5CDh2	delta-1-Pyrroline-5-carboxylate dehydrogenase 2	protein_coding_gene	3R	21880696	21877936
FBgn0052450	3	0.706069	0.765265	CG32450	-	protein_coding_gene	3L	22330657	22329778
FBgn0031134	3	0.706069	0.765257	CG1314	-	protein_coding_gene	X	20869397	20867989
FBgn0029700	3	0.706069	0.765254	CG15576	-	protein_coding_gene	X	4252790	4251870
FBgn0037283	3	0.706069	0.765248	CG14658	-	protein_coding_gene	3R	4830513	4829911
FBgn0038694	3	0.706069	0.76522	CG5217	-	protein_coding_gene	3R	19248136	19247052
FBgn0265648	3	0.706069	0.7652	CR44455	-	non_protein_coding_gene	2R	23128077	23127604
FBgn0034835	3	0.706069	0.765196	CG3092	-	protein_coding_gene	2R	23233927	23232626
FBgn0053309	3	0.706069	0.76519	CG33309	-	protein_coding_gene	2L	14812599	14810761
FBgn0032894	3	0.706069	0.765186	CG14402	-	protein_coding_gene	2L	20850987	20849300
FBgn0037456	3	0.706069	0.765181	CG1138	-	protein_coding_gene	3R	6598022	6596625
FBgn0031129	3	0.706069	0.765163	CG1324	-	protein_coding_gene	X	20735960	20734455
FBgn0050350	3	0.706069	0.765152	CG30350	-	protein_coding_gene	2R	8827755	8826391
FBgn0030840	3	0.706069	0.765122	p-cup	presidents-cup	protein_coding_gene	X	17448774	17446350
FBgn0034483	3	0.706069	0.765114	CG16894	-	protein_coding_gene	2R	20212619	20211585
FBgn0038909	3	0.706069	0.765109	CG6569	-	protein_coding_gene	3R	21867919	21866172
FBgn0051546	3	0.706069	0.765099	CG31546	-	protein_coding_gene	3R	5635624	5634626
FBgn0263034	3	0.706069	0.765089	CG43329	-	protein_coding_gene	3L	22505218	22504487
FBgn0259795	3	0.706069	0.765073	loopin-1	loopin-1	protein_coding_gene	2R	16537086	16534943
FBgn0032090	3	0.706069	0.765057	CG9582	-	protein_coding_gene	2L	9031836	9024320
FBgn0029725	3	0.706069	0.765054	CG2871	-	protein_coding_gene	X	4777375	4775984
FBgn0051286	3	0.706069	0.765027	CG31286	-	protein_coding_gene	3R	6643346	6641232
FBgn0035380	3	0.706069	0.764997	CG9970	-	protein_coding_gene	3L	2916654	2915024
FBgn0034505	3	0.706069	0.764995	CG16739	-	protein_coding_gene	2R	20342749	20341993
FBgn0030359	3	0.706069	0.764979	CG18130	-	protein_coding_gene	X	11992768	11990118
FBgn0029661	3	0.706069	0.764979	CG16781	-	protein_coding_gene	X	3464044	3462474
FBgn0035584	3	0.706069	0.764973	CG17030	-	protein_coding_gene	3L	4980769	4980003
FBgn0051803	3	0.706069	0.764971	CG31803	-	protein_coding_gene	2L	17412633	17411649
FBgn0034472	3	0.706069	0.764966	CG8517	-	protein_coding_gene	2R	19714868	19714076
FBgn0038127	3	0.706069	0.764958	CG8476	-	protein_coding_gene	3R	13220578	13219644
FBgn0085486	3	0.706069	0.764958	CG34457	-	protein_coding_gene	2R	16671836	16670326
FBgn0262581	3	0.706069	0.764927	CG43121	-	protein_coding_gene	3L	14672437	14671935
FBgn0035730	3	0.706069	0.764922	CG17744	-	protein_coding_gene	3L	7026794	7025801
FBgn0037860	3	0.706069	0.764888	CG6629	-	protein_coding_gene	3R	11115706	11114671
FBgn0051281	3	0.706069	0.764879	Tpl94D	Transition protein-like 94D	protein_coding_gene	3R	22967842	22966284
FBgn0011596	3	0.706069	0.76486	fzo	fuzzy onions	protein_coding_gene	3R	23204034	23201644
FBgn0037616	3	0.706069	0.764812	CG8136	-	protein_coding_gene	3R	8723051	8721371
FBgn0033953	3	0.706069	0.764803	CG12861	-	protein_coding_gene	2R	14665356	14664246
FBgn0051788	3	0.706069	0.764803	CG31788	-	protein_coding_gene	2L	18257978	18257494
FBgn0050178	3	0.706069	0.76479	CG30178	-	protein_coding_gene	2R	23987308	23986615
FBgn0062517	3	0.706069	0.764781	CG16984	-	protein_coding_gene	3L	2596998	2595781
FBgn0036438	3	0.706069	0.764776	CG13477	-	protein_coding_gene	3L	14691962	14691347
FBgn0032588	3	0.706069	0.764771	CG5968	-	protein_coding_gene	2L	16549959	16549181
FBgn0052238	3	0.706069	0.764746	CG32238	-	protein_coding_gene	3L	4650305	4648276
FBgn0036204	3	0.706069	0.76471	Tim13	Tim13	protein_coding_gene	3L	11774501	11774060
FBgn0031085	3	0.706069	0.764702	CG9570	-	protein_coding_gene	X	20052519	20051294
FBgn0040362	3	0.706069	0.764656	CG11379	-	protein_coding_gene	X	1181551	1180165
FBgn0030846	3	0.706069	0.764646	CG12992	-	protein_coding_gene	X	17591706	17588865
FBgn0033610	3	0.706069	0.764642	CG18335	-	protein_coding_gene	2R	11291096	11289688
FBgn0031410	3	0.706069	0.764634	CG17237	-	protein_coding_gene	2L	2289416	2288503
FBgn0002862	3	0.706069	0.764629	Mst87F	Male-specific RNA 87F	protein_coding_gene	3R	13828008	13827151
FBgn0038979	3	0.706069	0.764579	tHMG2	testis-enriched HMG-box-containing protein 2	protein_coding_gene	3R	22493746	22492953
FBgn0031721	3	0.706069	0.764574	CG14017	-	protein_coding_gene	2L	5555137	5553897
FBgn0039797	3	0.706069	0.764571	CG1340	-	protein_coding_gene	3R	30728052	30726087
FBgn0036093	3	0.706069	0.764561	CG14154	-	protein_coding_gene	3L	10643009	10641889
FBgn0037385	3	0.706069	0.764557	glob3	globin 3	protein_coding_gene	3R	5831785	5830062
FBgn0037454	3	0.706069	0.76455	CG1137	-	protein_coding_gene	3R	6560351	6558615
FBgn0032360	3	0.706069	0.764529	CG14926	-	protein_coding_gene	2L	11343318	11342301
FBgn0029659	3	0.706069	0.764511	CG16782	-	protein_coding_gene	X	3460240	3459016
FBgn0264567	3	0.706069	0.764466	CR43939	-	non_protein_coding_gene	3L	21577219	21576033
FBgn0259739	3	0.706069	0.764444	CG42393	-	protein_coding_gene	3L	18044214	18042733
FBgn0034998	3	0.706069	0.764433	CG13577	-	protein_coding_gene	2R	24269179	24267377
FBgn0001281	3	0.706069	0.764427	janB	janus B	protein_coding_gene	3R	30038728	30037984
FBgn0035262	3	0.706069	0.764388	CG18171	-	protein_coding_gene	3L	1723153	1720616
FBgn0028567	3	0.706069	0.76434	robl62A	robl62A	protein_coding_gene	3L	1478369	1477619
FBgn0053136	3	0.706069	0.764312	CG33136	-	protein_coding_gene	2R	18665792	18664449
FBgn0032004	3	0.706069	0.764306	CG8292	-	protein_coding_gene	2L	8218017	8216851
FBgn0037463	3	0.706069	0.764299	djl	don juan like	protein_coding_gene	3R	7061919	7060767
FBgn0039694	3	0.706069	0.764291	fig	fos intronic gene	protein_coding_gene	3R	29780452	29779273
FBgn0051161	3	0.706069	0.764268	CG31161	-	protein_coding_gene	3R	22618300	22616511
FBgn0004174	3	0.706069	0.764256	Mst84Dc	Male-specific RNA 84Dc	protein_coding_gene	3R	7364673	7364254
FBgn0042189	3	0.706069	0.764232	CG17376	-	protein_coding_gene	2L	6800894	6799946
FBgn0036014	3	0.706069	0.764205	CG3222	-	protein_coding_gene	3L	9600341	9598988
FBgn0037388	3	0.706069	0.764202	CG14676	-	protein_coding_gene	3R	5848177	5847220
FBgn0029730	3	0.706069	0.764196	CG12681	-	protein_coding_gene	X	4877263	4875670
FBgn0052944	3	0.706069	0.764167	CG32944	-	protein_coding_gene	3R	4419578	4407227
FBgn0039395	3	0.706069	0.764165	CG14546	-	protein_coding_gene	3R	25922634	25921042
FBgn0037432	3	0.706069	0.764134	CG10298	-	protein_coding_gene	3R	6343799	6343002
FBgn0259794	3	0.706069	0.764125	sinah	sina homologue	protein_coding_gene	3L	16860529	16859080
FBgn0051029	3	0.706069	0.764098	CG31029	-	protein_coding_gene	3R	30132395	30129279
FBgn0267383	3	0.706069	0.764084	Ubc87F	Ubiquitin conjugating enzyme 87F	protein_coding_gene	3R	13718176	13717454
FBgn0030898	3	0.706069	0.764077	Andorra	Andorra	protein_coding_gene	X	18179472	18178526
FBgn0034127	3	0.706069	0.764076	CG7848	-	protein_coding_gene	2R	16435954	16433852
FBgn0036160	3	0.706069	0.764058	CG12289	-	protein_coding_gene	3L	11458470	11457076
FBgn0250824	3	0.706069	0.764056	CG33655	-	protein_coding_gene	2R	21320017	21317793
FBgn0015300	3	0.706069	0.764039	Ssl	Suppressor of Stellate-like	protein_coding_gene	2R	24500267	24499243
FBgn0038725	3	0.706069	0.764025	CG6184	-	protein_coding_gene	3R	19657866	19652369
FBgn0034658	3	0.706069	0.764021	Grx-1	Grx-1	protein_coding_gene	2R	21757913	21757345
FBgn0037828	3	0.706069	0.764013	tomboy20	tomboy20	protein_coding_gene	3R	10735957	10735277
FBgn0050271	3	0.706069	0.764007	CG30271	-	protein_coding_gene	2R	22822111	22816474
FBgn0034595	3	0.706069	0.764005	CG15657	-	protein_coding_gene	2R	21148153	21147478
FBgn0030050	3	0.706069	0.763986	CG12111	-	protein_coding_gene	X	8570948	8570208
FBgn0031443	3	0.706069	0.763975	Prosbeta4R2	Proteasome beta4 subunit-related 2	protein_coding_gene	2L	2657102	2655394
FBgn0046332	3	0.706069	0.763973	gskt	gasket	protein_coding_gene	3R	31374198	31372427
FBgn0038361	3	0.706069	0.763965	CG9589	-	protein_coding_gene	3R	15789494	15788521
FBgn0038685	3	0.706069	0.763958	CG14282	-	protein_coding_gene	3R	19177986	19177000
FBgn0038018	3	0.706069	0.763944	Tim17a1	Tim17a1	protein_coding_gene	3R	12364680	12363667
FBgn0029949	3	0.706069	0.763936	CG15035	-	protein_coding_gene	X	7403174	7401698
FBgn0035598	3	0.706069	0.763929	CG4669	-	protein_coding_gene	3L	5236631	5234483
FBgn0040905	3	0.706069	0.763907	CG15578	-	protein_coding_gene	X	4277961	4277547
FBgn0029722	3	0.706069	0.763881	CG7024	-	protein_coding_gene	X	4707504	4705309
FBgn0031128	3	0.706069	0.76388	hydra	hydra	protein_coding_gene	X	20677063	20670832
FBgn0051206	3	0.706069	0.763876	CG31206	-	protein_coding_gene	3R	20107963	20106936
FBgn0263404	3	0.706069	0.763859	CG43450	-	protein_coding_gene	3R	12195574	12195294
FBgn0260953	3	0.706069	0.763844	CG42585	-	protein_coding_gene	2L	14741138	14739914
FBgn0039088	3	0.706069	0.763837	CG10164	-	protein_coding_gene	3R	23556943	23554323
FBgn0250834	3	0.706069	0.763837	CG33308	-	protein_coding_gene	2L	14803293	14802334
FBgn0039463	3	0.706069	0.763814	CG18472	-	protein_coding_gene	3R	26949682	26947868
FBgn0038690	3	0.706069	0.763776	CG11703	-	protein_coding_gene	3R	19228180	19226903
FBgn0032291	3	0.706069	0.763775	CG17118	-	protein_coding_gene	2L	10731356	10730255
FBgn0029817	3	0.706069	0.763728	CG15764	-	protein_coding_gene	X	5870266	5869095
FBgn0028902	3	0.706069	0.763724	Tektin-A	Tektin A	protein_coding_gene	2L	15856450	15854126
FBgn0034467	3	0.706069	0.763709	CG15128	-	protein_coding_gene	2R	19688078	19685614
FBgn0032464	3	0.706069	0.763701	Vha68-3	Vacuolar H[+] ATPase 68kD subunit 3	protein_coding_gene	2L	12981293	12978786
FBgn0032371	3	0.706069	0.763675	CG4983	-	protein_coding_gene	2L	11654164	11652448
FBgn0034532	3	0.706069	0.763634	CG13436	-	protein_coding_gene	2R	20638423	20636392
FBgn0028988	3	0.706069	0.763597	Spn42Dd	Serpin 42Dd	protein_coding_gene	2R	6884873	6883280
FBgn0037486	3	0.706069	0.76358	CG14605	-	protein_coding_gene	3R	7219705	7217679
FBgn0031826	3	0.706069	0.763571	CG9550	-	protein_coding_gene	2L	6498466	6497053
FBgn0033074	3	0.706069	0.763548	tomboy40	tomboy40	protein_coding_gene	2R	6226884	6225634
FBgn0037994	3	0.706069	0.763536	CG4810	-	protein_coding_gene	3R	12195011	12192703
FBgn0033063	3	0.706069	0.76353	CG14589	-	protein_coding_gene	2R	6138411	6137303
FBgn0035455	3	0.706069	0.763526	CG10862	-	protein_coding_gene	3L	3654771	3653405
FBgn0036159	3	0.706069	0.763513	CG7557	-	protein_coding_gene	3L	11446579	11445161
FBgn0026141	3	0.706069	0.76351	Cdlc2	Cytoplasmic dynein light chain 2	protein_coding_gene	2L	1345135	1344400
FBgn0267366	3	0.706069	0.763471	mil	milkah	protein_coding_gene	3R	27913785	27912447
FBgn0028868	3	0.706069	0.763469	CG4701	-	protein_coding_gene	2L	14767225	14765908
FBgn0052081	3	0.706069	0.763462	CG32081	-	protein_coding_gene	3L	11029444	11027579
FBgn0030374	3	0.706069	0.763458	CG15734	-	protein_coding_gene	X	12087025	12086469
FBgn0032677	3	0.706069	0.763439	CG5790	-	protein_coding_gene	2L	18297347	18294840
FBgn0051007	3	0.706069	0.763429	CG31007	-	protein_coding_gene	3R	30992457	30991700
FBgn0050093	3	0.706069	0.763401	COX6AL	Cytochrome c oxidase subunit 6A-like	protein_coding_gene	2R	15944567	15944028
FBgn0035638	3	0.706069	0.763372	Tektin-C	Tektin C	protein_coding_gene	3L	5796543	5794405
FBgn0033706	3	0.706069	0.763369	Vha36-2	Vacuolar H[+] ATPase 36kD subunit 2	protein_coding_gene	2R	12258652	12257282
FBgn0031723	3	0.706069	0.763363	CG7251	-	protein_coding_gene	2L	5588414	5587115
FBgn0029717	3	0.706069	0.763347	CG12684	-	protein_coding_gene	X	4571929	4570991
FBgn0038921	3	0.706069	0.763335	CG6332	-	protein_coding_gene	3R	22016212	22014697
FBgn0085316	3	0.706069	0.76331	CG34287	-	protein_coding_gene	3R	5854282	5853332
FBgn0028847	3	0.706069	0.763292	CG9014	-	protein_coding_gene	2L	13723642	13722161
FBgn0032609	3	0.706069	0.76329	CG13280	-	protein_coding_gene	2L	16821093	16802026
FBgn0034826	3	0.706069	0.763269	CG13544	-	protein_coding_gene	2R	23140577	23139080
FBgn0033323	3	0.706069	0.763246	CG12376	-	protein_coding_gene	2R	8704502	8701835
FBgn0028560	3	0.706069	0.763231	sut4	sugar transporter 4	protein_coding_gene	2R	10087127	10085442
FBgn0035143	3	0.706069	0.763226	Ppm1	Ppm1	protein_coding_gene	3L	582810	581337
FBgn0036704	3	0.706069	0.763218	CG6497	-	protein_coding_gene	3L	17253937	17252377
FBgn0031335	3	0.706069	0.763214	CG5565	-	protein_coding_gene	2L	1355924	1354911
FBgn0050324	3	0.706069	0.763194	CG30324	-	protein_coding_gene	2R	16288233	16287586
FBgn0050085	3	0.706069	0.763191	Rif1	Rap1 interacting factor 1 homolog	protein_coding_gene	2R	15869147	15864309
FBgn0034601	3	0.706069	0.763187	CG4286	-	protein_coding_gene	2R	21178636	21177754
FBgn0038796	3	0.706069	0.763178	eIF3gb	eIF3g paralogue b	protein_coding_gene	3R	20409243	20408265
FBgn0261835	3	0.706069	0.763152	CR42767	-	non_protein_coding_gene	X	9558466	9557539
FBgn0031245	3	0.706069	0.763145	CG3625	-	protein_coding_gene	2L	291795	283385
FBgn0051693	3	0.706069	0.763125	CG31693	-	protein_coding_gene	2L	22017334	22015190
FBgn0037086	3	0.706069	0.763083	CG7202	-	protein_coding_gene	3L	21492773	21491399
FBgn0003132	3	0.706069	0.76307	Pp1-13C	Protein phosphatase 1 at 13C	protein_coding_gene	X	15361061	15359101
FBgn0037579	3	0.706069	0.763057	COX7AL	Cytochrome c oxidase subunit 7A-like	protein_coding_gene	3R	8344310	8343669
FBgn0250840	3	0.706069	0.763054	CG12907	-	protein_coding_gene	2R	10354384	10353368
FBgn0032590	3	0.706069	0.763006	CG4631	-	protein_coding_gene	2L	16610037	16607370
FBgn0038915	3	0.706069	0.762991	CG17819	-	protein_coding_gene	3R	21885550	21884728
FBgn0030525	3	0.706069	0.76299	CG10996	-	protein_coding_gene	X	13797638	13796389
FBgn0264563	3	0.706069	0.762981	CG43935	-	protein_coding_gene	3R	27065807	27065436
FBgn0051680	3	0.706069	0.762974	CG31680	-	protein_coding_gene	2L	20640718	20640121
FBgn0037057	3	0.706069	0.762957	CG10512	-	protein_coding_gene	3L	21208092	21202920
FBgn0015583	3	0.706069	0.762953	Acp29AB	Accessory gland protein 29AB	protein_coding_gene	2L	8393222	8392456
FBgn0085204	3	0.706069	0.762911	CG34175	-	protein_coding_gene	2L	3398684	3398023
FBgn0030936	3	0.706069	0.762908	CG6481	-	protein_coding_gene	X	18522445	18521074
FBgn0039029	3	0.706069	0.76287	CG4704	-	protein_coding_gene	3R	22846302	22844093
FBgn0037115	3	0.706069	0.762824	CG11249	-	protein_coding_gene	3L	21674518	21672139
FBgn0031108	3	0.706069	0.762814	CG15459	-	protein_coding_gene	X	20413581	20412341
FBgn0034082	3	0.706069	0.76281	CG10734	-	protein_coding_gene	2R	16158794	16157267
FBgn0017556	3	0.706069	0.762779	Prosalpha4T2	Proteasome alpha4 subunit, Testis-specific 2	protein_coding_gene	2R	24502277	24500780
FBgn0260434	3	0.706069	0.762718	CG42529	-	protein_coding_gene	3L	19730402	19728994
FBgn0260459	3	0.706069	0.762711	CG14106	-	protein_coding_gene	3L	13425671	13424571
FBgn0052192	3	0.706069	0.7627	CG32192	-	protein_coding_gene	3L	18041738	18040317
FBgn0051798	3	0.706069	0.762697	CG31798	-	protein_coding_gene	2L	19396190	19394160
FBgn0037987	3	0.706069	0.762681	CG14739	-	protein_coding_gene	3R	12049213	12048253
FBgn0032740	3	0.706069	0.762668	CG15172	-	protein_coding_gene	2L	19023646	19022417
FBgn0011244	3	0.706069	0.762635	Hsp60B	Heat shock protein 60 related	protein_coding_gene	2L	730564	728362
FBgn0004175	3	0.706069	0.762626	Mst84Dd	Male-specific RNA 84Dd	protein_coding_gene	3R	7363773	7363307
FBgn0031423	3	0.706069	0.762622	CG3557	-	protein_coding_gene	2L	2385792	2384761
FBgn0035481	3	0.706069	0.762608	CG12605	-	protein_coding_gene	3L	3964771	3954251
FBgn0032553	3	0.706069	0.76254	CG4480	-	protein_coding_gene	2L	14872022	14870371
FBgn0083966	3	0.706069	0.762528	CG34130	-	protein_coding_gene	3R	26189977	26189004
FBgn0037195	3	0.706069	0.762512	CG11226	-	protein_coding_gene	3L	22838170	22837068
FBgn0261531	3	0.706069	0.762506	CG42659	-	protein_coding_gene	2L	18007842	18007360
FBgn0034907	3	0.706069	0.762498	CG5539	-	protein_coding_gene	2R	23806144	23804811
FBgn0039398	3	0.706069	0.762493	CG14540	-	protein_coding_gene	3R	25961686	25959279
FBgn0035724	3	0.706069	0.762483	CG10064	-	protein_coding_gene	3L	6967897	6965260
FBgn0035585	3	0.706069	0.762431	ATPsynCF6L	ATP synthase, coupling factor 6-like	protein_coding_gene	3L	5012133	5011444
FBgn0030624	3	0.706069	0.762425	CG9106	-	protein_coding_gene	X	15272405	15271036
FBgn0035316	3	0.706069	0.762421	CG15878	-	protein_coding_gene	3L	2212503	2210873
FBgn0037461	3	0.706069	0.762415	CG15177	-	protein_coding_gene	3R	6629321	6628204
FBgn0052806	3	0.706069	0.762413	CG32806	-	protein_coding_gene	X	1790418	1789566
FBgn0261015	3	0.706069	0.762401	Pif1A	PFTAIRE-interacting factor 1A	protein_coding_gene	3R	8801176	8774286
FBgn0033860	3	0.706069	0.762386	S-Lap5	Sperm-Leucylaminopeptidase 5	protein_coding_gene	2R	13598750	13596677
FBgn0035196	3	0.706069	0.762384	CG9129	-	protein_coding_gene	3L	1251778	1250696
FBgn0051682	3	0.706069	0.762383	Tengl1	Testis EndoG-Like 1	protein_coding_gene	2L	2240593	2239414
FBgn0025616	3	0.706069	0.762364	CG13359	-	protein_coding_gene	X	803470	801669
FBgn0051802	3	0.706069	0.762351	CG31802	-	protein_coding_gene	2L	18209237	18208415
FBgn0031733	3	0.706069	0.762328	CG14006	-	protein_coding_gene	2L	5728811	5726415
FBgn0033141	3	0.706069	0.762307	CG12831	-	protein_coding_gene	2R	7074152	7070495
FBgn0267047	3	0.706069	0.762264	CG45491	-	protein_coding_gene	X	19938994	19938232
FBgn0013301	3	0.706069	0.762245	ProtB	Protamine B	protein_coding_gene	2L	14883721	14882101
FBgn0028892	3	0.706069	0.762239	CG4161	-	protein_coding_gene	2L	15435304	15433309
FBgn0020399	3	0.706069	0.762227	Mst89B	Mst89B	protein_coding_gene	3R	16268433	16267012
FBgn0052657	3	0.706069	0.762222	CR32657	-	non_protein_coding_gene	X	12087695	12087211
FBgn0030356	3	0.706069	0.762211	CR32661	-	non_protein_coding_gene	X	11918678	11917806
FBgn0034129	3	0.706069	0.762196	CG15925	-	protein_coding_gene	2R	16447512	16445986
FBgn0038706	3	0.706069	0.762178	CG3517	-	protein_coding_gene	3R	19425199	19423779
FBgn0259969	3	0.706069	0.762172	Sfp65A	Seminal fluid protein 65A	protein_coding_gene	3L	6350829	6350276
FBgn0085327	3	0.706069	0.762149	CG34298	-	protein_coding_gene	3R	30000403	29999795
FBgn0050278	3	0.706069	0.762142	CG30278	-	protein_coding_gene	2R	22218500	22217285
FBgn0032626	3	0.706069	0.76214	CG12620	-	protein_coding_gene	2L	17089186	17087641
FBgn0032269	3	0.706069	0.762127	w-cup	world cup	protein_coding_gene	2L	10577792	10575860
FBgn0051407	3	0.706069	0.762096	CG31407	-	protein_coding_gene	3R	10025150	10022845
FBgn0038709	3	0.706069	0.762094	CG15025	-	protein_coding_gene	3R	19491115	19489570
FBgn0040696	3	0.706069	0.762087	CG18675	-	protein_coding_gene	3L	4192968	4173884
FBgn0052548	3	0.706069	0.762051	CG32548	-	protein_coding_gene	X	18440581	18435719
FBgn0031644	3	0.706069	0.762041	CG15625	-	protein_coding_gene	2L	4891277	4889995
FBgn0262966	3	0.706069	0.762037	CG43277	-	protein_coding_gene	2R	19638041	19637559
FBgn0036703	3	0.706069	0.762022	CG7707	-	protein_coding_gene	3L	17244746	17243436
FBgn0030653	3	0.706069	0.762015	CG7860	-	protein_coding_gene	X	15570369	15568993
FBgn0037502	3	0.706069	0.762007	wa-cup	walker cup	protein_coding_gene	3R	7423057	7420765
FBgn0031476	3	0.706069	0.762005	CG8813	-	protein_coding_gene	2L	2870649	2869652
FBgn0037498	3	0.706069	0.761993	CG10029	-	protein_coding_gene	3R	7317207	7315439
FBgn0031831	3	0.706069	0.761956	COX5BL	Cytochrome c oxidase subunit 5B-like	protein_coding_gene	2L	6560133	6559431
FBgn0028935	3	0.706069	0.761953	CG7653	-	protein_coding_gene	2L	15880156	15876938
FBgn0036162	3	0.706069	0.761945	CG6140	-	protein_coding_gene	3L	11465864	11463570
FBgn0033371	3	0.706069	0.761918	CNT1	Concentrative Nucleoside Transporter 1	protein_coding_gene	2R	9085717	9082395
FBgn0052445	3	0.706069	0.761917	CG32445	-	protein_coding_gene	3L	21640710	21639359
FBgn0259967	3	0.706069	0.761913	Sfp53D	Seminal fluid protein 53D	protein_coding_gene	2R	16745114	16744295
FBgn0052026	3	0.706069	0.761886	CG32026	-	protein_coding_gene	3L	8838843	8836462
FBgn0051055	3	0.706069	0.761882	CG31055	-	protein_coding_gene	3R	27688134	27685632
FBgn0039887	3	0.706069	0.761861	CG2053	-	protein_coding_gene	3R	32039753	32038330
FBgn0038762	3	0.706069	0.761835					20018248	20013872
FBgn0030536	3	0.706069	0.761821	CG11068	-	protein_coding_gene	X	13956574	13955236
FBgn0051445	3	0.706069	0.761819	CG31445	-	protein_coding_gene	3R	29244827	29240580
FBgn0262571	3	0.706069	0.761815	CG43111	-	protein_coding_gene	2R	19552672	19552071
FBgn0036784	3	0.706069	0.761813	CG5103	-	protein_coding_gene	3L	18294262	18292125
FBgn0011206	3	0.706069	0.761793	bol	boule	protein_coding_gene	3L	9134405	9097629
FBgn0052117	3	0.706069	0.761782	CG32117	-	protein_coding_gene	3L	12903711	12902925
FBgn0265576	3	0.706069	0.761777	CG44403	-	protein_coding_gene	2R	17617895	17616499
FBgn0031531	3	0.706069	0.761767	CG8840	-	protein_coding_gene	2L	3411199	3410560
FBgn0036830	3	0.706069	0.76175	CG14077	-	protein_coding_gene	3L	18914150	18908260
FBgn0038355	3	0.706069	0.761728	CG4520	-	protein_coding_gene	3R	15746411	15744654
FBgn0262687	3	0.706069	0.761714	CR43157	-	non_protein_coding_gene	X	11919657	11919125
FBgn0035952	3	0.706069	0.761697	CG5280	-	protein_coding_gene	3L	8990228	8989069
FBgn0037455	3	0.706069	0.761655	CG2336	-	protein_coding_gene	3R	6582271	6580784
FBgn0040368	3	0.706069	0.761654	eIF4E-7	eIF4E-7	protein_coding_gene	X	1162389	1158599
FBgn0052141	3	0.706069	0.761632	CG32141	-	protein_coding_gene	3L	14204294	14203323
FBgn0032969	3	0.706069	0.761619	CG2528	-	protein_coding_gene	2L	21992933	21981480
FBgn0030014	3	0.706069	0.761607	CG15337	-	protein_coding_gene	X	8161552	8160054
FBgn0031155	3	0.706069	0.761535	CG15446	-	protein_coding_gene	X	21102206	21095680
FBgn0051697	3	0.706069	0.761528	CG31697	-	protein_coding_gene	2L	19536104	19535448
FBgn0039809	3	0.706069	0.761501	CG15547	-	protein_coding_gene	3R	30883503	30881792
FBgn0031440	3	0.706069	0.761494	CG15395	-	protein_coding_gene	2L	2611283	2609994
FBgn0039651	3	0.706069	0.761482	Cyt-c1L	Cytochrome c1-like	protein_coding_gene	3R	29204133	29202660
FBgn0053233	3	0.706069	0.761469	CG33233	-	protein_coding_gene	3L	2661501	2659639
FBgn0037995	3	0.706069	0.761409	CG3809	-	protein_coding_gene	3R	12199473	12197941
FBgn0033793	3	0.706069	0.7614	CG3955	-	protein_coding_gene	2R	13129052	13127915
FBgn0038818	3	0.706069	0.761397	Nep4	Neprilysin 4	protein_coding_gene	3R	20659904	20652567
FBgn0030697	3	0.706069	0.761392	CG8565	-	protein_coding_gene	X	15841160	15837830
FBgn0260758	3	0.706069	0.761372	CG42556	-	protein_coding_gene	2L	16891239	16889908
FBgn0266363	3	0.706069	0.761346	CG45011	-	protein_coding_gene	2L	11834497	11834086
FBgn0031168	3	0.706069	0.7613	CG1722	-	protein_coding_gene	X	21251148	21249976
FBgn0039792	3	0.706069	0.761246	CG2267	-	protein_coding_gene	3R	30629028	30627241
FBgn0262961	3	0.706069	0.761188	CG43272	-	protein_coding_gene	2R	17255737	17255241
FBgn0032554	3	0.706069	0.761175	CG15278	-	protein_coding_gene	2L	14876333	14874376
FBgn0050460	3	0.706069	0.761174	CG30460	-	protein_coding_gene	2R	17087633	17065971
FBgn0036091	3	0.706069	0.761158	CG18628	-	protein_coding_gene	3L	10640136	10639740
FBgn0039083	3	0.706069	0.761143	CG10177	-	protein_coding_gene	3R	23521583	23520146
FBgn0050065	3	0.706069	0.76113	CG30065	-	protein_coding_gene	2R	13433760	13433028
FBgn0031946	3	0.706069	0.761055	CG7164	-	protein_coding_gene	2L	7782760	7781465
FBgn0031905	3	0.706069	0.761033	gudu	gudu	protein_coding_gene	2L	7390902	7388508
FBgn0085461	3	0.706069	0.761031	CG34432	-	protein_coding_gene	3R	30649873	30649151
FBgn0040679	3	0.706069	0.760991	CG11373	-	protein_coding_gene	3R	5960987	5960294
FBgn0039787	3	0.706069	0.760954	CG9702	-	protein_coding_gene	3R	30582117	30579429
FBgn0051025	3	0.706069	0.760948	Ppi1	Protein phosphatase 1c interacting protein 1	protein_coding_gene	3R	30129119	30125633
FBgn0034824	3	0.706069	0.76091	Klp59C	Kinesin-like protein at 59C	protein_coding_gene	2R	23126042	23123923
FBgn0053489	3	0.706069	0.760907	CG33489	-	protein_coding_gene	3L	11577044	11574764
FBgn0085454	3	0.706069	0.760895	CG34425	-	protein_coding_gene	3R	4506365	4504612
FBgn0037147	3	0.706069	0.760891	CG7140	-	protein_coding_gene	3L	22028325	22026230
FBgn0031944	3	0.706069	0.760865					7765915	7754174
FBgn0029945	3	0.706069	0.760865	CG18155	-	protein_coding_gene	X	7331255	7329046
FBgn0011695	3	0.706069	0.760851	EbpIII	Ejaculatory bulb protein III	protein_coding_gene	2R	24027518	24026172
FBgn0029993	3	0.706069	0.76085	CG1571	-	protein_coding_gene	X	8078240	8075877
FBgn0037857	3	0.706069	0.760831	Tengl4	Testis EndoG-Like 4	protein_coding_gene	3R	10951797	10950284
FBgn0053284	3	0.706069	0.760828	CG33284	-	protein_coding_gene	3L	21124884	21123753
FBgn0036931	3	0.706069	0.76082	CG14183	-	protein_coding_gene	3L	20027835	20024687
FBgn0052161	3	0.706069	0.760803	CG32161	-	protein_coding_gene	3L	16847000	16846227
FBgn0262102	3	0.706069	0.760794	CG42855	-	protein_coding_gene	2R	18688641	18687372
FBgn0033248	3	0.706069	0.760759	Dic3	Dicarboxylate carrier 3	protein_coding_gene	2R	7994968	7993798
FBgn0032771	3	0.706069	0.760735	CG17349	-	protein_coding_gene	2L	19372711	19370445
FBgn0030952	3	0.706069	0.760712	CG12609	-	protein_coding_gene	X	18748306	18746367
FBgn0262485	3	0.706069	0.760701	CG43075	-	protein_coding_gene	X	15221176	15220271
FBgn0039498	3	0.706069	0.760673	CG17991	-	protein_coding_gene	3R	27242330	27241267
FBgn0030429	3	0.706069	0.760669	CG4661	-	protein_coding_gene	X	12857722	12855688
FBgn0035982	3	0.706069	0.760622	CG4461	-	protein_coding_gene	3L	9376293	9375430
FBgn0030247	3	0.706069	0.760593	CG15208	-	protein_coding_gene	X	10901811	10899965
FBgn0037164	3	0.706069	0.760584	CG11438	-	protein_coding_gene	3L	22468076	22465619
FBgn0038952	3	0.706069	0.760581	CG7069	-	protein_coding_gene	3R	22375579	22372835
FBgn0035007	3	0.706069	0.760567	CG3492	-	protein_coding_gene	2R	24474226	24472712
FBgn0039177	3	0.706069	0.760554	CG13611	-	protein_coding_gene	3R	24281576	24279572
FBgn0003525	3	0.706069	0.760488	stg	string	protein_coding_gene	3R	29255800	29251826
FBgn0052568	3	0.706069	0.760476	CG32568	-	protein_coding_gene	X	16742918	16740906
FBgn0069938	3	0.706069	0.760468	CG41106	-	protein_coding_gene	X	22946339	22945321
FBgn0039503	3	0.706069	0.760456	CG14262	-	protein_coding_gene	3R	27265430	27264374
FBgn0266588	3	0.706069	0.760413	CR45113	-	non_protein_coding_gene	3L	6306164	6305671
FBgn0038000	3	0.706069	0.760409	CG10014	-	protein_coding_gene	3R	12224048	12222387
FBgn0050430	3	0.706069	0.760376	CG30430	-	protein_coding_gene	2R	25129985	25129432
FBgn0031333	3	0.706069	0.760349	CG5561	-	protein_coding_gene	2L	1354109	1352970
FBgn0039425	3	0.706069	0.760344	CG5432	-	protein_coding_gene	3R	26416192	26414088
FBgn0038658	3	0.706069	0.760307	CG14292	-	protein_coding_gene	3R	18905655	18904933
FBgn0040651	3	0.706069	0.760299	CG15458	-	protein_coding_gene	X	20414199	20413652
FBgn0264086	3	0.706069	0.760257	CG43755	-	protein_coding_gene	2L	329761	325522
FBgn0250822	3	0.706069	0.760234	CG34222	-	protein_coding_gene	2R	10320500	10319844
FBgn0265342	3	0.706069	0.760233	CG44296	-	protein_coding_gene	2R	10050874	10050348
FBgn0033330	3	0.706069	0.760186	CG8746	-	protein_coding_gene	2R	8793773	8792633
FBgn0039331	3	0.706069	0.760147	ND-49L	NADH dehydrogenase (ubiquinone) 49 kDa subunit-like	protein_coding_gene	3R	25360034	25358285
FBgn0028561	3	0.706069	0.76011	sut3	sugar transporter 3	protein_coding_gene	2R	8091297	8089482
FBgn0033279	3	0.706069	0.759972	CG2291	-	protein_coding_gene	2R	8261463	8260607
FBgn0036706	3	0.706069	0.75989	ND-24L	NADH dehydrogenase (ubiquinone) 24 kDa subunit-like	protein_coding_gene	3L	17320811	17319969
FBgn0032520	3	0.706069	0.75986	CG10859	-	protein_coding_gene	2L	13398664	13396392
FBgn0031720	3	0.706069	0.759858	CG14013	-	protein_coding_gene	2L	5553850	5552843
FBgn0039226	3	0.706069	0.759856	Ude	Uracil-DNA degrading factor	protein_coding_gene	3R	24799668	24797460
FBgn0261686	3	0.706069	0.759797	CG42733	-	protein_coding_gene	2R	10356800	10356171
FBgn0259966	3	0.706069	0.759783	Sfp51E	Seminal fluid protein 51E	protein_coding_gene	2R	15193228	15192628
FBgn0036731	3	0.706069	0.759762	CG6333	-	protein_coding_gene	3L	17486230	17480129
FBgn0030116	3	0.706069	0.759739	CR17438	-	pseudogene_attribute	X	9260522	9259218
FBgn0039421	3	0.706069	0.759725	CG6036	-	protein_coding_gene	3R	26345473	26344290
FBgn0033983	3	0.706069	0.759696	CG10253	-	protein_coding_gene	2R	14934861	14929703
FBgn0034352	3	0.706069	0.759684	CG17669	-	protein_coding_gene	2R	18454462	18452737
FBgn0250845	3	0.706069	0.759683	CG1288	-	protein_coding_gene	3R	7208415	7207373
FBgn0261349	3	0.706069	0.759678	Mst36Fb	Male-specific transcript 36Fb	protein_coding_gene	2L	18675094	18673363
FBgn0005778	3	0.706069	0.75966	PpD5	Protein phosphatase D5	protein_coding_gene	2R	22042945	22041667
FBgn0087011	3	0.706069	0.759646	CG41520	-	protein_coding_gene	2R	1778937	1649061
FBgn0037170	3	0.706069	0.75961	Trxr-2	thioredoxin reductase 2	protein_coding_gene	3L	22552019	22550226
FBgn0033322	3	0.706069	0.759596	CG8584	-	protein_coding_gene	2R	8701794	8700692
FBgn0032376	3	0.706069	0.759591	Tsp33B	Tetraspanin 33B	protein_coding_gene	2L	11792365	11791025
FBgn0051294	3	0.706069	0.759588	CG31294	-	protein_coding_gene	3R	15716585	15715505
FBgn0051913	3	0.706069	0.759528	CG31913	-	protein_coding_gene	2L	5784893	5784031
FBgn0036796	3	0.706069	0.759521	CG18231	-	protein_coding_gene	3L	18609512	18607462
FBgn0051419	3	0.706069	0.75949	CG31419	-	protein_coding_gene	3R	17285421	17284648
FBgn0037826	3	0.706069	0.759438	CG14689	-	protein_coding_gene	3R	10711248	10709588
FBgn0039796	3	0.706069	0.759431	CG12069	-	protein_coding_gene	3R	30695498	30693572
FBgn0032431	3	0.706069	0.759431	CG5435	-	protein_coding_gene	2L	12430892	12429827
FBgn0051882	3	0.706069	0.75941	CG31882	-	protein_coding_gene	2L	9625285	9624452
FBgn0037169	3	0.706069	0.759387	CG11404	-	protein_coding_gene	3L	22549342	22548437
FBgn0026592	3	0.706069	0.759345	Fie	Fire exit	protein_coding_gene	3L	3894833	3892574
FBgn0050362	3	0.706069	0.759338	boly	borrelly	protein_coding_gene	2R	8366688	8365550
FBgn0069913	3	0.706069	0.75933	CG4681	-	protein_coding_gene	2R	24579827	24578247
FBgn0011239	3	0.706069	0.759321	ms(2)35Ci	male sterile (2) 35Ci	protein_coding_gene	2L	15294136	15292468
FBgn0035657	3	0.706069	0.759297	alphaKap4	alpha Karyopherin-4	protein_coding_gene	3L	6011021	6009446
FBgn0035971	3	0.706069	0.759296	CG4477	-	protein_coding_gene	3L	9251338	9250225
FBgn0038356	3	0.706069	0.759279	CG12784	-	protein_coding_gene	3R	15763564	15763115
FBgn0051960	3	0.706069	0.759259	CG31960	-	protein_coding_gene	2L	3785622	3784947
FBgn0262899	3	0.706069	0.759246	CG43254	-	protein_coding_gene	3R	7739563	7738965
FBgn0002865	3	0.706069	0.759208	Mst98Ca	Male-specific RNA 98Ca	protein_coding_gene	3R	28292656	28291338
FBgn0262106	3	0.706069	0.7592	CR42859	-	non_protein_coding_gene	2L	2247383	2245230
FBgn0263385	3	0.706069	0.759186	CR43437	-	non_protein_coding_gene	4	426601	426067
FBgn0010387	3	0.706069	0.759129	Dbi	Diazepam-binding inhibitor	protein_coding_gene	3L	7133463	7131863
FBgn0046873	3	0.706069	0.759124	Pif2	PFTAIRE-interacting factor 2	protein_coding_gene	3R	6549983	6549036
FBgn0031724	3	0.706069	0.759103	CG18266	-	protein_coding_gene	2L	5598636	5596833
FBgn0037036	3	0.706069	0.759101	Sems	Seminase	protein_coding_gene	3L	20956750	20955755
FBgn0051921	3	0.706069	0.759053	CG31921	-	protein_coding_gene	2L	332335	329910
FBgn0250844	3	0.706069	0.758983	CG4218	-	protein_coding_gene	2L	14549109	14547498
FBgn0031757	3	0.706069	0.758979	Ucp4C	Ucp4C	protein_coding_gene	2L	5969761	5968566
FBgn0051910	3	0.706069	0.758979	CG31910	-	protein_coding_gene	2L	6745622	6744663
FBgn0034463	3	0.706069	0.758962	CG15125	-	protein_coding_gene	2R	19659599	19657573
FBgn0053218	3	0.706069	0.758949	CR33218	-	non_protein_coding_gene	X	2330826	2330159
FBgn0011694	3	0.706069	0.758916	EbpII	Ejaculatory bulb protein II	protein_coding_gene	2R	25174230	25173568
FBgn0037915	3	0.706069	0.758915	CG6790	-	protein_coding_gene	3R	11578745	11575901
FBgn0038280	3	0.706069	0.758902	CG14861	-	protein_coding_gene	3R	15016034	15014770
FBgn0035273	3	0.706069	0.758862	CG12020	-	protein_coding_gene	3L	1798610	1797305
FBgn0036924	3	0.706069	0.75886	hale	hale-bopp	protein_coding_gene	3L	19985868	19984426
FBgn0028943	3	0.706069	0.758846	CG15638	-	protein_coding_gene	2L	13535778	13535291
FBgn0036962	3	0.706069	0.758831	CG17122	-	protein_coding_gene	3L	20275335	20273389
FBgn0034229	3	0.706069	0.758822	CG4847	-	protein_coding_gene	2R	17513855	17511513
FBgn0032457	3	0.706069	0.758756	CG15483	-	protein_coding_gene	2L	12761840	12760346
FBgn0036785	3	0.706069	0.758748	CG13700	-	protein_coding_gene	3L	18301260	18298742
FBgn0034121	3	0.706069	0.758738	CG6262	-	protein_coding_gene	2R	16363524	16359730
FBgn0050284	3	0.706069	0.758725	CG30284	-	protein_coding_gene	2R	21651999	21650820
FBgn0035782	3	0.706069	0.75871	CG14835	-	protein_coding_gene	3L	7437466	7436808
FBgn0032769	3	0.706069	0.758702	CG10750	-	protein_coding_gene	2L	19301600	19300255
FBgn0263618	3	0.706069	0.758702	CR43627	-	non_protein_coding_gene	3L	4931138	4929295
FBgn0085233	3	0.706069	0.758673	CG34204	-	protein_coding_gene	2R	21796941	21796395
FBgn0038377	3	0.706069	0.758653	CG9632	-	protein_coding_gene	3R	15861478	15860196
FBgn0032039	3	0.706069	0.758642	CG13385	-	protein_coding_gene	2L	8397886	8396649
FBgn0036723	3	0.706069	0.758633	CG12229	-	protein_coding_gene	3L	17436431	17434472
FBgn0038445	3	0.706069	0.758623	CG14891	-	protein_coding_gene	3R	16573158	16571515
FBgn0034464	3	0.706069	0.758591	CG11018	-	protein_coding_gene	2R	19663738	19662436
FBgn0260480	3	0.706069	0.75859	CG32295	-	protein_coding_gene	3L	2526973	2525799
FBgn0038357	3	0.706069	0.758585	CG5623	-	protein_coding_gene	3R	15767438	15766246
FBgn0030620	3	0.706069	0.758542	CG5662	-	protein_coding_gene	X	15211467	15210386
FBgn0033848	3	0.706069	0.75854	CG13330	-	protein_coding_gene	2R	13517452	13515259
FBgn0036687	3	0.706069	0.75854	CG6652	-	protein_coding_gene	3L	17022856	17020348
FBgn0034827	3	0.706069	0.758533	Klp59D	Kinesin-like protein at 59D	protein_coding_gene	2R	23144497	23141999
FBgn0259968	3	0.706069	0.758523	Sfp60F	Seminal fluid protein 60F	protein_coding_gene	2R	25172695	25172245
FBgn0029952	3	0.706069	0.758511	CG12689	-	protein_coding_gene	X	7586131	7585303
FBgn0033969	3	0.706069	0.758488	CG10202	-	protein_coding_gene	2R	14819987	14817857
FBgn0037172	3	0.706069	0.758481	ND-B14.5AL	NADH dehydrogenase (ubiquinone) B14.5 A subunit-like	protein_coding_gene	3L	22607126	22606369
FBgn0262097	3	0.706069	0.758466	CR42850	-	non_protein_coding_gene	2L	5381074	5379095
FBgn0051784	3	0.706069	0.758453	CG31784	-	protein_coding_gene	2L	17125961	17123307
FBgn0033490	3	0.706069	0.758441	CG12917	-	protein_coding_gene	2R	10139267	10137656
FBgn0031345	3	0.706069	0.758417	CG18132	-	protein_coding_gene	2L	1517478	1516795
FBgn0031295	3	0.706069	0.758409	CG4375	-	protein_coding_gene	2L	1026897	1026105
FBgn0038655	3	0.706069	0.758402	CG14297	-	protein_coding_gene	3R	18899342	18898121
FBgn0053322	3	0.706069	0.758386	CG33322	-	protein_coding_gene	2L	20816240	20814337
FBgn0030780	3	0.706069	0.758372	CG13008	-	protein_coding_gene	X	16714372	16711303
FBgn0264980	3	0.706069	0.758366	CR44131	-	non_protein_coding_gene	2R	6069795	6068795
FBgn0250827	3	0.706069	0.758343	whip	whipple	protein_coding_gene	2R	8363218	8362359
FBgn0031142	3	0.706069	0.758332	r-cup	ryder cup	protein_coding_gene	X	21025888	21023390
FBgn0036433	3	0.706069	0.75833	CG9628	-	protein_coding_gene	3L	14628174	14622796
FBgn0051287	3	0.706069	0.758296	CG31287	-	protein_coding_gene	3R	16204961	16203371
FBgn0030814	3	0.706069	0.758282	CG4955	-	protein_coding_gene	X	17083356	17081447
FBgn0050156	3	0.706069	0.758263	CG30156	-	protein_coding_gene	2R	6985712	6981446
FBgn0039597	3	0.706069	0.758263	CG9997	-	protein_coding_gene	3R	28756979	28755484
FBgn0036170	3	0.706069	0.758259	CG11714	-	protein_coding_gene	3L	11522713	11521013
FBgn0002863	3	0.706069	0.75824	Acp95EF	Accessory gland protein 95EF	protein_coding_gene	3R	24229279	24228975
FBgn0264329	3	0.706069	0.758197	CG43788	-	protein_coding_gene	2R	16938011	16937597
FBgn0051805	3	0.706069	0.758173	CG31805	-	protein_coding_gene	2L	16900473	16898175
FBgn0034173	3	0.706069	0.758136	CG9010	-	protein_coding_gene	2R	16960195	16958943
FBgn0035852	3	0.706069	0.758122	CG7387	-	protein_coding_gene	3L	8193116	8191522
FBgn0052457	3	0.706069	0.758121	CG32457	-	protein_coding_gene	3L	22988262	22987642
FBgn0267363	3	0.706069	0.758116	JYalpha	JYalpha	protein_coding_gene	4	5039	879
FBgn0029752	3	0.706069	0.758109	TrxT	Thioredoxin T	protein_coding_gene	X	5311888	5310581
FBgn0032109	3	0.706069	0.758099	CG17005	-	protein_coding_gene	2L	9330332	9327744
FBgn0033164	3	0.706069	0.758093	CG11112	-	protein_coding_gene	2R	7401482	7400743
FBgn0028669	3	0.706069	0.758077	Vha100-3	Vacuolar H[+] ATPase 100kD subunit 3	protein_coding_gene	2R	18911895	18908961
FBgn0030828	3	0.706069	0.75807	CG5162	-	protein_coding_gene	X	17217365	17215304
FBgn0031347	3	0.706069	0.758049	CG10869	-	protein_coding_gene	2L	1587155	1584866
FBgn0036311	3	0.706069	0.758048	CG17666	-	protein_coding_gene	3L	12784377	12781325
FBgn0039246	3	0.706069	0.758042	CG10845	-	protein_coding_gene	3R	24903048	24901116
FBgn0034459	3	0.706069	0.758027	CG16716	-	protein_coding_gene	2R	19596866	19593790
FBgn0039855	3	0.706069	0.758007	CG1638	-	protein_coding_gene	3R	31592316	31590581
FBgn0259972	3	0.706069	0.75797	Sfp77F	Seminal fluid protein 77F	protein_coding_gene	3L	20897417	20896268
FBgn0031501	3	0.706069	0.757932	CG17261	-	protein_coding_gene	2L	3043593	3042551
FBgn0039131	3	0.706069	0.757929	CG12268	-	protein_coding_gene	3R	23948424	23943628
FBgn0032972	3	0.706069	0.757872	CG10834	-	protein_coding_gene	2L	22107304	22106862
FBgn0030462	3	0.706069	0.757798	CG15742	-	protein_coding_gene	X	13258495	13257392
FBgn0033819	3	0.706069	0.757783	CG4714	-	protein_coding_gene	2R	13254337	13251852
FBgn0036497	3	0.706069	0.757758	Ran-like	Ran-like	protein_coding_gene	3L	15485402	15484396
FBgn0032636	3	0.706069	0.757743	CG5043	-	protein_coding_gene	2L	17435800	17433862
FBgn0051779	3	0.706069	0.757691	Acp24A4	Accessory gland protein 24A4	protein_coding_gene	2L	3693905	3693184
FBgn0036310	3	0.706069	0.75769	CG10969	-	protein_coding_gene	3L	12781097	12778750
FBgn0051773	3	0.706069	0.757687	CG31773	-	protein_coding_gene	2L	3914288	3911796
FBgn0034566	3	0.706069	0.757683	CG9313	-	protein_coding_gene	2R	20984043	20978901
FBgn0051327	3	0.706069	0.757665	CG31327	-	protein_coding_gene	3R	14160278	14157560
FBgn0260780	3	0.706069	0.757654	wisp	wispy	protein_coding_gene	X	11899920	11893943
FBgn0032525	3	0.706069	0.75764	Hsp60D	Hsp60D	protein_coding_gene	2L	13449497	13447538
FBgn0039228	3	0.706069	0.75762	CG6980	-	protein_coding_gene	3R	24808677	24807621
FBgn0034592	3	0.706069	0.757609	CG9406	-	protein_coding_gene	2R	21143261	21142368
FBgn0036654	3	0.706069	0.75755	CG9692	-	protein_coding_gene	3L	16706428	16704973
FBgn0036328	3	0.706069	0.757538	CG10749	-	protein_coding_gene	3L	12973650	12972474
FBgn0037547	3	0.706069	0.757527	CG7910	-	protein_coding_gene	3R	8089526	8087252
FBgn0051627	3	0.706069	0.757521	CG31627	-	protein_coding_gene	2L	21174179	21173222
FBgn0053278	3	0.706069	0.757512	CG33278	-	protein_coding_gene	3L	7452159	7450853
FBgn0032110	3	0.706069	0.757512	CG3748	-	protein_coding_gene	2L	9344777	9342832
FBgn0033283	3	0.706069	0.757476	CG11635	-	protein_coding_gene	2R	8359472	8358538
FBgn0035139	3	0.706069	0.757458	CG13891	-	protein_coding_gene	3L	433906	433146
FBgn0037050	3	0.706069	0.757453	CG10566	-	protein_coding_gene	3L	21133310	21131446
FBgn0037862	3	0.706069	0.757449	CG4706	-	protein_coding_gene	3R	11139742	11137177
FBgn0020280	3	0.706069	0.757449	laf	labial associated factor	protein_coding_gene	3R	4878533	4876005
FBgn0002856	3	0.706069	0.757409	Acp26Ab	Accessory gland protein 26Ab	protein_coding_gene	2L	5892862	5892298
FBgn0051858	3	0.706069	0.757404	t-cup	tetleys-cup	protein_coding_gene	2L	12497333	12496616
FBgn0051418	3	0.706069	0.757367	CG31418	-	protein_coding_gene	3R	17284511	17283795
FBgn0037985	3	0.706069	0.757265	ssp5	short spindle 5	protein_coding_gene	3R	12035525	12033142
FBgn0031751	3	0.706069	0.757263	CG9016	-	protein_coding_gene	2L	5923653	5922876
FBgn0032658	3	0.706069	0.757178	CG5681	-	protein_coding_gene	2L	17988619	17986399
FBgn0039752	3	0.706069	0.757062	CG15530	-	protein_coding_gene	3R	30180178	30177877
FBgn0264427	3	0.706069	0.757006	CR43845	-	non_protein_coding_gene	3R	5523120	5522299
FBgn0031849	3	0.706069	0.75699	CG11327	-	protein_coding_gene	2L	6686712	6684842
FBgn0030191	3	0.706069	0.75693	CG15306	-	protein_coding_gene	X	10331818	10330160
FBgn0030725	3	0.706069	0.75687	CG8958	-	protein_coding_gene	X	16085751	16083232
FBgn0025702	3	0.706069	0.75687	srpk79D	serine-arginine protein kinase at 79D	protein_coding_gene	3L	22284335	22273985
FBgn0031746	3	0.706069	0.756815	CG9029	-	protein_coding_gene	2L	5886609	5886002
FBgn0265270	3	0.706069	0.756757	CR43239	-	non_protein_coding_gene	2L	17354668	17353730
FBgn0034175	3	0.706069	0.756702	ste24b	ste24b prenyl protease type I	protein_coding_gene	2R	17000126	16998610
FBgn0035491	3	0.706069	0.756698	Dpy-30L2	Dpy-30-like 2	protein_coding_gene	3L	4047735	4046988
FBgn0036795	3	0.706069	0.756697	CG18233	-	protein_coding_gene	3L	18607349	18605472
FBgn0032660	3	0.706069	0.756686	elfless	elfless	protein_coding_gene	2L	18011475	18009643
FBgn0034251	3	0.706069	0.756657	ND-51L1	NADH dehydrogenase (ubiquinone) 51 kDa subunit-like 1	protein_coding_gene	2R	17597409	17595267
FBgn0040904	3	0.706069	0.75657	CG15577	-	protein_coding_gene	X	4277000	4276493
FBgn0032025	3	0.706069	0.756532	CG7778	-	protein_coding_gene	2L	8351112	8346620
FBgn0052820	3	0.706069	0.756528	CG32820	-	protein_coding_gene	X	21615239	21611797
FBgn0036751	3	0.706069	0.756498	Adgf-B	Adenosine deaminase-related growth factor B	protein_coding_gene	3L	17750588	17748833
FBgn0011670	3	0.706069	0.756462	Mst57Dc	Male-specific transcript 57Dc	protein_coding_gene	3R	25829698	25829321
FBgn0052703	3	0.706069	0.756456	Erk7	Extracellularly regulated kinase 7	protein_coding_gene	X	9267698	9261376
FBgn0050103	3	0.706069	0.756453	CG30103	-	protein_coding_gene	2R	17495998	17493695
FBgn0038266	3	0.706069	0.756407	CG3610	-	protein_coding_gene	3R	14846737	14845043
FBgn0028848	3	0.706069	0.756382	CG7311	-	protein_coding_gene	2L	13710583	13708215
FBgn0032131	3	0.706069	0.756374	CG3841	-	protein_coding_gene	2L	9591783	9589476
FBgn0039371	3	0.706069	0.75637	CG4960	-	protein_coding_gene	3R	25787298	25786329
FBgn0031853	3	0.706069	0.756364	TTLL3B	Tubulin tyrosine ligase-like 3B	protein_coding_gene	2L	6736149	6732866
FBgn0051245	3	0.706069	0.756326	CG31245	-	protein_coding_gene	3R	19377225	19376195
FBgn0030015	3	0.706069	0.756301	CG10761	-	protein_coding_gene	X	8162792	8161540
FBgn0011581	3	0.706069	0.756296	Ms	Myosuppressin	protein_coding_gene	3R	24343825	24341551
FBgn0051860	3	0.706069	0.756263	ZnT33D	Zinc transporter 33D	protein_coding_gene	2L	12166704	12164241
FBgn0038423	3	0.706069	0.756218	CG10317	-	protein_coding_gene	3R	16370533	16368855
FBgn0038565	3	0.706069	0.756211	CG7794	-	protein_coding_gene	3R	18025378	18023707
FBgn0051909	3	0.706069	0.75621	CG31909	-	protein_coding_gene	2L	7258198	7257512
FBgn0022772	3	0.706069	0.756206	Orc1	Origin recognition complex subunit 1	protein_coding_gene	2R	7525716	7522437
FBgn0266365	3	0.706069	0.756203	CR45013	-	non_protein_coding_gene	2L	11835903	11835320
FBgn0036498	3	0.706069	0.756182	CG13455	-	protein_coding_gene	3L	15498055	15496574
FBgn0029747	3	0.706069	0.756181	CG5062	-	protein_coding_gene	X	5182369	5180182
FBgn0034844	3	0.706069	0.756146	CG9861	-	protein_coding_gene	2R	23326745	23323659
FBgn0004171	3	0.706069	0.756098	Mst98Cb	Male-specific RNA 98Cb	protein_coding_gene	3R	28293863	28292798
FBgn0052591	3	0.706069	0.756085	CG32591	-	protein_coding_gene	X	14928944	14927202
FBgn0032741	3	0.706069	0.756058	Sidpn	similar to Deadpan	protein_coding_gene	2L	19030780	19027710
FBgn0085390	3	0.706069	0.756	Dgk	Diacyl glycerol kinase	protein_coding_gene	2R	7885982	7834812
FBgn0054034	3	0.706069	0.755999	CG34034	-	protein_coding_gene	3R	21739110	21738345
FBgn0265606	3	0.706069	0.755999	Prosalpha4T1	Proteasome alpha4 subunit, Testis-specific 1	protein_coding_gene	3R	20749074	20748184
FBgn0031626	3	0.706069	0.755992	CG15631	-	protein_coding_gene	2L	4734458	4732413
FBgn0040376	3	0.706069	0.755973	CG13759	-	protein_coding_gene	X	2583823	2580958
FBgn0040092	3	0.706069	0.755962	lectin-46Cb	lectin-46Cb	protein_coding_gene	2R	9816600	9815510
FBgn0033243	3	0.706069	0.755934	CG14763	-	protein_coding_gene	2R	7968024	7966029
FBgn0052006	3	0.706069	0.755917	CG32006	-	protein_coding_gene	4	153538	150764
FBgn0038208	3	0.706069	0.755905	CG14355	-	protein_coding_gene	3R	14151940	14148508
FBgn0050104	3	0.706069	0.7559	NT5E-2	Ecto-5'-nucleotidase 2	protein_coding_gene	2R	17493169	17485002
FBgn0035817	3	0.706069	0.755896	CG7409	-	protein_coding_gene	3L	7755168	7754409
FBgn0036214	3	0.706069	0.755876	CG7264	-	protein_coding_gene	3L	11830844	11829030
FBgn0037827	3	0.706069	0.75587	CG4073	-	protein_coding_gene	3R	10715901	10714798
FBgn0052488	3	0.706069	0.755831	CG32488	-	protein_coding_gene	3L	3016069	3014761
FBgn0250825	3	0.706069	0.755817	CG34241	-	protein_coding_gene	3L	12128461	12127979
FBgn0052203	3	0.706069	0.755809	Spn75F	Serpin 75F	protein_coding_gene	3L	19129665	19128450
FBgn0027795	3	0.706069	0.755798	CG14785	-	protein_coding_gene	X	1457054	1455215
FBgn0030319	3	0.706069	0.755797	CG2533	-	protein_coding_gene	X	11604194	11603243
FBgn0036125	3	0.706069	0.75574	CG6279	-	protein_coding_gene	3L	11096245	11093371
FBgn0034957	3	0.706069	0.755729	CG3121	-	protein_coding_gene	2R	24019896	24017421
FBgn0053530	3	0.706069	0.755691	Acp53C14c	Accessory gland protein 53C14c	protein_coding_gene	2R	16751495	16750776
FBgn0051659	3	0.706069	0.75566	CG31659	-	protein_coding_gene	2L	1359790	1358925
FBgn0050429	3	0.706069	0.755625	CG30429	-	protein_coding_gene	2R	25247584	25246467
FBgn0051391	3	0.706069	0.755598	CG31391	-	protein_coding_gene	3R	10705075	10703372
FBgn0043854	3	0.706069	0.755583	slam	slow as molasses	protein_coding_gene	2L	6377284	6372388
FBgn0030623	3	0.706069	0.755539	PPYR1	Protein phosphatase Y regulator 1	protein_coding_gene	X	15244913	15243859
FBgn0032318	3	0.706069	0.755517	CG14072	-	protein_coding_gene	2L	10937931	10936662
FBgn0039518	3	0.706069	0.755509	CG13978	-	protein_coding_gene	3R	27467080	27464189
FBgn0040028	3	0.706069	0.755464	CG17450	-	protein_coding_gene	X	21608920	21605884
FBgn0034506	3	0.706069	0.755459	CG13870	-	protein_coding_gene	2R	20346018	20343845
FBgn0040097	3	0.706069	0.75536	lectin-30A	lectin-30A	protein_coding_gene	2L	9254854	9254076
FBgn0031235	3	0.706069	0.755342	CG13693	-	protein_coding_gene	2L	234208	232487
FBgn0034104	3	0.706069	0.755334	CG15705	-	protein_coding_gene	2R	16281629	16280950
FBgn0040038	3	0.706069	0.755318	klhl10	-	protein_coding_gene		85529	53442
FBgn0051952	3	0.706069	0.755298	CG31952	-	protein_coding_gene	2L	3418068	3416693
FBgn0052232	3	0.706069	0.75529	CG32232	-	protein_coding_gene	3L	4996877	4993950
FBgn0037464	3	0.706069	0.755228	CG1988	-	protein_coding_gene	3R	7064370	7062175
FBgn0083965	3	0.706069	0.755228	CG34129	-	protein_coding_gene	3R	26191205	26190234
FBgn0037059	3	0.706069	0.755198	CG10510	-	protein_coding_gene	3L	21210084	21208148
FBgn0034156	3	0.706069	0.755187	CG5348	-	protein_coding_gene	2R	16769238	16766804
FBgn0250831	3	0.706069	0.755173	BG642167	-	protein_coding_gene	3R	25806961	25806445
FBgn0032314	3	0.706069	0.755145	CG7309	-	protein_coding_gene	2L	10908893	10906270
FBgn0036224	3	0.706069	0.755136	Rpt4R	Regulatory particle triple-A ATPase 4-related	protein_coding_gene	3L	11943485	11941912
FBgn0262566	3	0.706069	0.755108	CG43106	-	protein_coding_gene	2R	25139627	25138627
FBgn0265625	3	0.706069	0.755076	CG44433	-	protein_coding_gene	2R	18686775	18684230
FBgn0033861	3	0.706069	0.755065	CG12464	-	protein_coding_gene	2R	13609178	13608673
FBgn0031130	3	0.706069	0.755046	CG15452	-	protein_coding_gene	X	20745965	20744965
FBgn0052720	3	0.706069	0.755014	CG32720	-	protein_coding_gene	X	7536959	7535625
FBgn0036925	3	0.706069	0.755007	schuy	schumacher-levy	protein_coding_gene	3L	19988072	19986093
FBgn0262787	3	0.706069	0.754996	CG43168	-	protein_coding_gene	3L	6277035	6275787
FBgn0030691	3	0.706069	0.75496	Efhc1.1	EFHC1 homologue 1	protein_coding_gene	X	15783710	15780398
FBgn0050447	3	0.706069	0.754948	CG30447	-	protein_coding_gene	2R	19948080	19947196
FBgn0038993	3	0.706069	0.754926	CG13843	-	protein_coding_gene	3R	22610715	22609485
FBgn0025360	3	0.706069	0.754902	Optix	Optix	protein_coding_gene	2R	8042529	8031283
FBgn0034479	3	0.706069	0.754891	CG8654	-	protein_coding_gene	2R	19984895	19979242
FBgn0035217	3	0.706069	0.754889	FucTD	FucTD	protein_coding_gene	3L	1417933	1416231
FBgn0050177	3	0.706069	0.754875	CG30177	-	protein_coding_gene	2R	23803070	23801542
FBgn0046297	3	0.706069	0.754871	CR9284	-	non_protein_coding_gene	2R	21804338	21803402
FBgn0036403	3	0.706069	0.754871	CG6661	-	protein_coding_gene	3L	14036751	14034776
FBgn0029989	3	0.706069	0.754854	CG15333	-	protein_coding_gene	X	8021345	8019523
FBgn0032519	3	0.706069	0.754853	CG16957	-	protein_coding_gene	2L	13396184	13395360
FBgn0038960	3	0.706069	0.754851	CG13855	-	protein_coding_gene	3R	22408640	22405939
FBgn0030377	3	0.706069	0.754826	CG1924	-	protein_coding_gene	X	12178626	12176440
FBgn0052382	3	0.706069	0.754699	sphinx2	sphinx2	protein_coding_gene	3L	7440733	7439699
FBgn0034850	3	0.706069	0.754649	CG9875	-	protein_coding_gene	2R	23358508	23357660
FBgn0052396	3	0.706069	0.754576	CG32396	-	protein_coding_gene	3L	6532429	6530729
FBgn0038342	3	0.706069	0.754565	B9d1	B9d1	protein_coding_gene	3R	15482904	15481906
FBgn0031372	3	0.706069	0.754524	CG7295	-	protein_coding_gene	2L	1871032	1869803
FBgn0031139	3	0.706069	0.754498	CG11227	-	protein_coding_gene	X	20933559	20930972
FBgn0033442	3	0.706069	0.754436	CG1690	-	protein_coding_gene	2R	9758068	9756293
FBgn0037534	3	0.706069	0.754433	CG2781	-	protein_coding_gene	3R	7995852	7981817
FBgn0052835	3	0.706069	0.754369	CR32835	-	non_protein_coding_gene	2R	22953800	22951148
FBgn0035124	3	0.706069	0.754367	ttm2	tiny tim 2	protein_coding_gene	3L	276667	275155
FBgn0259970	3	0.706069	0.754347	Sfp70A4	Seminal fluid protein 70A4	protein_coding_gene	3L	13296860	13296530
FBgn0051068	3	0.706069	0.754333	CG31068	-	protein_coding_gene	3R	27236360	27233698
FBgn0250826	3	0.706069	0.754279	CG34160	-	protein_coding_gene	2L	10580324	10579753
FBgn0261059	3	0.706069	0.754261	Sfp78E	Seminal fluid protein 78E	protein_coding_gene	3L	21684042	21683098
FBgn0054033	3	0.706069	0.754258	CG34033	-	protein_coding_gene	2R	9821186	9820563
FBgn0040356	3	0.706069	0.754195	CG12498	-	protein_coding_gene	X	2810846	2809881
FBgn0037433	3	0.706069	0.754192	CG17919	-	protein_coding_gene	3R	6345087	6344029
FBgn0052119	3	0.706069	0.754192	CG32119	-	protein_coding_gene	3L	13248702	13246864
FBgn0267253	3	0.706069	0.754185	CG32700	-	protein_coding_gene	X	9550838	9502826
FBgn0035708	3	0.706069	0.754121	CG8398	-	protein_coding_gene	3L	6619113	6609325
FBgn0034776	3	0.706069	0.754027	CG13527	-	protein_coding_gene	2R	22765422	22763706
FBgn0015585	3	0.706069	0.753984	Acp63F	Accessory gland protein 63F	protein_coding_gene	3L	3816354	3815839
FBgn0034416	3	0.706069	0.753945	CG15109	-	protein_coding_gene	2R	19061065	19059421
FBgn0034415	3	0.706069	0.753937	CG15116	-	protein_coding_gene	2R	19055924	19055231
FBgn0031620	3	0.706069	0.753917	CG11929	-	protein_coding_gene	2L	4687232	4682677
FBgn0033862	3	0.706069	0.753917	CG6209	-	protein_coding_gene	2R	13663598	13661495
FBgn0259975	3	0.706069	0.753915	Sfp87B	Seminal fluid protein 87B	protein_coding_gene	3R	12273521	12273126
FBgn0038918	3	0.706069	0.7538	CG6690	-	protein_coding_gene	3R	21913591	21911816
FBgn0038109	3	0.706069	0.753776	CG11656	-	protein_coding_gene	3R	13011086	13009895
FBgn0031462	3	0.706069	0.753774	CG2964	-	protein_coding_gene	2L	2814429	2812437
FBgn0038697	3	0.706069	0.753713	CG3581	-	protein_coding_gene	3R	19374789	19373757
FBgn0085217	3	0.706069	0.753704	CG34188	-	protein_coding_gene	2R	15428023	15427091
FBgn0259952	3	0.706069	0.753679	Sfp24Bb	Seminal fluid protein 24Bb	protein_coding_gene	2L	3669775	3669261
FBgn0051933	3	0.706069	0.75365	CG31933	-	protein_coding_gene	2L	1823331	1821256
FBgn0000094	3	0.706069	0.753515	Anp	Andropin	protein_coding_gene	3R	30210382	30209948
FBgn0034684	3	0.706069	0.75351	CG13501	-	protein_coding_gene	2R	22061517	22058904
FBgn0263249	3	0.706069	0.753509	CG43392	-	protein_coding_gene	3L	22029770	22029453
FBgn0050398	3	0.706069	0.753492	CG30398	-	protein_coding_gene	2R	21718832	21717804
FBgn0052847	3	0.706069	0.753491	CG32847	-	protein_coding_gene	3L	15122301	15121572
FBgn0036158	3	0.706069	0.753478	CG6149	-	protein_coding_gene	3L	11435476	11434695
FBgn0034477	3	0.706069	0.75347	CG13872	-	protein_coding_gene	2R	19880920	19878836
FBgn0036221	3	0.706069	0.75342	CG11588	-	protein_coding_gene	3L	11922599	11921513
FBgn0037038	3	0.706069	0.753401	CG11037	-	protein_coding_gene	3L	20961386	20960398
FBgn0031545	3	0.706069	0.75339	CG3213	-	protein_coding_gene	2L	3519651	3517273
FBgn0050384	3	0.706069	0.75337	CG30384	-	protein_coding_gene	2R	7185298	7182997
FBgn0030643	3	0.706069	0.753355	CG15641	-	protein_coding_gene	X	15468303	15467891
FBgn0036652	3	0.706069	0.753349	CG13032	-	protein_coding_gene	3L	16676264	16673964
FBgn0031856	3	0.706069	0.753331	CG11322	-	protein_coding_gene	2L	6759628	6757864
FBgn0037037	3	0.706069	0.753247	CG10588	-	protein_coding_gene	3L	20960660	20956934
FBgn0030449	3	0.706069	0.753243	Fer3HCH	Ferritin 3 heavy chain homologue	protein_coding_gene	X	13108194	13107382
FBgn0262690	3	0.706069	0.753232	CR43160	-	non_protein_coding_gene	2R	20898629	20896994
FBgn0030215	3	0.706069	0.753206	CG15296	-	protein_coding_gene	X	10566591	10565842
FBgn0039640	3	0.706069	0.753173	CG14516	-	protein_coding_gene	3R	29145787	29138662
FBgn0259971	3	0.706069	0.753168	CG42481	-	protein_coding_gene	3L	13299023	13298797
FBgn0015584	3	0.706069	0.753127	Acp53Ea	Accessory gland protein 53Ea	protein_coding_gene	2R	16750335	16749803
FBgn0011703	3	0.706069	0.753085	RnrL	Ribonucleoside diphosphate reductase large subunit	protein_coding_gene	2L	10327943	10325026
FBgn0031546	3	0.706069	0.753002	CG8851	-	protein_coding_gene	2L	3522555	3519677
FBgn0052181	3	0.706069	0.753002	CG32181	-	protein_coding_gene	3L	17762904	17759697
FBgn0052437	3	0.706069	0.752952	CG32437	-	protein_coding_gene	3L	21359867	21357683
FBgn0033054	3	0.706069	0.752934	CG14591	-	protein_coding_gene	2R	6040647	6036557
FBgn0030999	3	0.706069	0.752933	Mur18B	Mucin related 18B	protein_coding_gene	X	19214938	19213254
FBgn0032973	3	0.706069	0.752907	CG6675	-	protein_coding_gene	2L	22110449	22108964
FBgn0032869	3	0.706069	0.752874	CG17470	-	protein_coding_gene	2L	20643244	20642306
FBgn0032276	3	0.706069	0.752861	CG17098	-	protein_coding_gene	2L	10654499	10651613
FBgn0259965	3	0.706069	0.75285	Sfp35C	Seminal fluid protein 35C	protein_coding_gene	2L	15202092	15201613
FBgn0035042	3	0.706069	0.752799	CG3640	-	protein_coding_gene	2R	24640756	24639688
FBgn0250842	3	0.706069	0.752722	CG17575	-	protein_coding_gene	2R	12846596	12845544
FBgn0031276	3	0.706069	0.752684	CG12506	-	protein_coding_gene	2L	774017	773547
FBgn0036346	3	0.706069	0.752642	CG11251	-	protein_coding_gene	3L	13089969	13088581
FBgn0003886	3	0.706069	0.752628	alphaTub85E	alpha-Tubulin at 85E	protein_coding_gene	3R	9733250	9731221
FBgn0040391	3	0.706069	0.752595	CG2854	-	protein_coding_gene	X	2328941	2327128
FBgn0036154	3	0.706069	0.75248	CG6168	-	protein_coding_gene	3L	11321719	11319642
FBgn0036329	3	0.706069	0.752475	CG11262	-	protein_coding_gene	3L	12997418	12995135
FBgn0033864	3	0.706069	0.75246	CG18368	-	protein_coding_gene	2R	13671594	13667736
FBgn0037829	3	0.706069	0.752456	CG14691	-	protein_coding_gene	3R	10755634	10753331
FBgn0020509	3	0.706069	0.752454	Acp62F	Accessory gland protein 62F	protein_coding_gene	3L	2740228	2739750
FBgn0034152	3	0.706069	0.752452	Acp53C14a	Accessory gland protein 53C14a	protein_coding_gene	2R	16748590	16747834
FBgn0260481	3	0.706069	0.75243	CG32454	-	protein_coding_gene	3L	22731600	22729766
FBgn0051533	3	0.706069	0.752419	CG31533	-	protein_coding_gene	3R	14157431	14154728
FBgn0052846	3	0.706069	0.752404	CG32846	-	protein_coding_gene	3L	2951618	2950174
FBgn0034739	3	0.706069	0.75234	CG3927	-	protein_coding_gene	2R	22596348	22594677
FBgn0036728	3	0.706069	0.75229	UQCR-Q	Ubiquinol-cytochrome c reductase ubiquinone-binding protein	protein_coding_gene	3L	17476124	17474761
FBgn0053287	3	0.706069	0.75228	CG33287	-	protein_coding_gene	3L	20970663	20966766
FBgn0035800	3	0.706069	0.752243	CG7716	-	protein_coding_gene	3L	7590998	7588608
FBgn0039782	3	0.706069	0.752206	CG15539	-	protein_coding_gene	3R	30507977	30505987
FBgn0266758	3	0.706069	0.75216	Esyt2	Extended synaptotagmin-like protein 2 ortholog (H. sapiens)	protein_coding_gene	3R	24556549	24544719
FBgn0031690	3	0.706069	0.752159	CG7742	-	protein_coding_gene	2L	5215081	5212395
FBgn0263036	3	0.706069	0.752146	CG43331	-	protein_coding_gene	3L	22503830	22502978
FBgn0061197	3	0.706069	0.752105	CG13164	-	protein_coding_gene	2R	12306269	12302544
FBgn0033963	3	0.706069	0.752102	CG12857	-	protein_coding_gene	2R	14759602	14757907
FBgn0051601	3	0.706069	0.752078	CG31601	-	protein_coding_gene	2L	22043877	22040727
FBgn0038420	3	0.706069	0.752033	CG10311	-	protein_coding_gene	3R	16357015	16350786
FBgn0015008	3	0.706069	0.751843	Actn3	alpha actinin 3	protein_coding_gene	3R	16977795	16975885
FBgn0029539	3	0.706069	0.751791	CG11663	-	protein_coding_gene	X	895200	894482
FBgn0034153	3	0.706069	0.751762	Acp53C14b	Accessory gland protein 53C14b	protein_coding_gene	2R	16749460	16748815
FBgn0034133	3	0.706069	0.75173	CG7813	-	protein_coding_gene	2R	16499429	16496889
FBgn0031526	3	0.706069	0.751706	CG8838	-	protein_coding_gene	2L	3358618	3357646
FBgn0040989	3	0.706069	0.75169	CG5693	-	protein_coding_gene	2L	18007216	18006627
FBgn0028415	3	0.706069	0.751651	Met75Cb	Met75Cb	protein_coding_gene	3L	18469618	18469378
FBgn0039577	3	0.706069	0.751645	CG12516	-	protein_coding_gene	3R	28304605	28303631
FBgn0267246	3	0.706069	0.751643	CR45686	-	non_protein_coding_gene	3L	1806932	1806043
FBgn0262623	3	0.706069	0.751617	CG43147	-	protein_coding_gene	3L	13300152	13299841
FBgn0262547	3	0.706069	0.75161	CG43101	-	protein_coding_gene	2R	15013522	15013047
FBgn0051752	3	0.706069	0.751608	CG31752	-	protein_coding_gene	2L	18841310	18839628
FBgn0036482	3	0.706069	0.7516	CG13457	-	protein_coding_gene	3L	15131378	15127940
FBgn0002855	3	0.706069	0.751591	Acp26Aa	Accessory gland protein 26Aa	protein_coding_gene	2L	5893896	5892883
FBgn0053490	3	0.706069	0.751588	CG33490	-	protein_coding_gene	3L	11574663	11572797
FBgn0040093	3	0.706069	0.751582	lectin-46Ca	lectin-46Ca	protein_coding_gene	2R	9818535	9817300
FBgn0038607	3	0.706069	0.7515	hmw	hemingway	protein_coding_gene	3R	18364277	18361994
FBgn0037835	3	0.706069	0.75147	CG14687	-	protein_coding_gene	3R	10793643	10792904
FBgn0030296	3	0.706069	0.751439	CG15196	-	protein_coding_gene	X	11411667	11409947
FBgn0038069	3	0.706069	0.751406	CG11608	-	protein_coding_gene	3R	12640033	12638481
FBgn0051010	3	0.706069	0.751344	CG31010	-	protein_coding_gene	3R	30706121	30704762
FBgn0039010	3	0.706069	0.751338	CG4907	-	protein_coding_gene	3R	22710762	22707786
FBgn0037040	3	0.706069	0.75131	CG12983	-	protein_coding_gene	3L	20966762	20962655
FBgn0039328	3	0.706069	0.751288	CHKov2	CHKov2	protein_coding_gene	3R	25331203	25329530
FBgn0023415	3	0.706069	0.75127	Acp32CD	Accessory gland protein 32CD	protein_coding_gene	2L	11016571	11015620
FBgn0034554	3	0.706069	0.751269	CG15227	-	protein_coding_gene	2R	20867076	20863781
FBgn0040814	3	0.706069	0.751256	CG14113	-	protein_coding_gene	3L	13329699	13329135
FBgn0033818	3	0.706069	0.751193	CG4712	-	protein_coding_gene	2R	13251724	13248894
FBgn0037060	3	0.706069	0.751167	CG10508	-	protein_coding_gene	3L	21216051	21210215
FBgn0260776	3	0.706069	0.751133	CG42570	-	protein_coding_gene	3L	15720073	15717819
FBgn0028416	3	0.706069	0.751077	Met75Ca	Met75Ca	protein_coding_gene	3L	18472384	18472143
FBgn0032364	3	0.706069	0.751057	CG4970	-	protein_coding_gene	2L	11519783	11517391
FBgn0083141	3	0.706069	0.751027	Spn28B	Serpin 28B	protein_coding_gene	2L	7583333	7581924
FBgn0250821	3	0.706069	0.750997	CG14644	-	protein_coding_gene	3R	4253043	4251894
FBgn0261055	3	0.706069	0.750988	Sfp26Ad	Seminal fluid protein 26Ad	protein_coding_gene	2L	5943304	5942623
FBgn0031279	3	0.706069	0.750965	CG3544	-	protein_coding_gene	2L	788776	784336
FBgn0250832	3	0.706069	0.750941	Dup99B	Ductus ejaculatorius peptide 99B	protein_coding_gene	3R	29715377	29715068
FBgn0032563	3	0.706069	0.750932	CG15258	-	protein_coding_gene	2L	15361627	15360921
FBgn0035799	3	0.706069	0.750907	CG14838	-	protein_coding_gene	3L	7587248	7583454
FBgn0032271	3	0.706069	0.75088	CG7329	-	protein_coding_gene	2L	10638471	10629352
FBgn0054051	3	0.706069	0.750874	CG34051	-	protein_coding_gene	2L	19961030	19960069
FBgn0050334	3	0.706069	0.750866	CG30334	-	protein_coding_gene	2R	12441320	12440633
FBgn0030721	3	0.706069	0.750813	CG12698	-	protein_coding_gene	X	16008721	16006147
FBgn0260766	3	0.706069	0.75081	CG42564	-	protein_coding_gene	3R	6377348	6374475
FBgn0034417	3	0.706069	0.7508	CG15117	-	protein_coding_gene	2R	19129300	19122231
FBgn0261860	3	0.706069	0.750744	CG42789	-	protein_coding_gene	3R	26784208	26783609
FBgn0033056	3	0.706069	0.750723	CG7856	-	protein_coding_gene	2R	6059558	6057357
FBgn0039343	3	0.706069	0.750645	CG5111	-	protein_coding_gene	3R	25508279	25506275
FBgn0039413	3	0.706069	0.750637	CG14556	-	protein_coding_gene	3R	26127868	26126659
FBgn0039812	3	0.706069	0.750613	CG15548	-	protein_coding_gene	3R	30962307	30959700
FBgn0015872	3	0.706069	0.750563	Drip	Drip	protein_coding_gene	2R	11429645	11411203
FBgn0027596	3	0.706069	0.75055	Kank	Kank	protein_coding_gene	2R	14928425	14901475
FBgn0085521	3	0.706069	0.750534	CG40813	-	protein_coding_gene	X	22143816	22143102
FBgn0051406	3	0.706069	0.750499	CG31406	-	protein_coding_gene	3R	10350010	10348761
FBgn0052440	3	0.706069	0.750378	CG32440	-	protein_coding_gene	3L	21361229	21360179
FBgn0052459	3	0.706069	0.750354	CG32459	-	protein_coding_gene	3L	22856059	22854583
FBgn0052574	3	0.706069	0.750309	Twdlalpha	Tweedlealpha	protein_coding_gene	X	16744365	16742847
FBgn0030823	3	0.706069	0.750289	CG8918	-	protein_coding_gene	X	17202598	17200726
FBgn0012037	3	0.706069	0.750254	Ance	Angiotensin converting enzyme	protein_coding_gene	2L	13909212	13905645
FBgn0032648	3	0.706069	0.75017	CG15144	-	protein_coding_gene	2L	17529122	17525585
FBgn0040508	3	0.706069	0.750123	ACXC	ACXC	protein_coding_gene	2L	12916774	12912530
FBgn0001123	3	0.706069	0.750064	Galphas	G protein alpha s subunit	protein_coding_gene	2R	23946936	23942538
FBgn0031722	3	0.706069	0.750047	CG14011	-	protein_coding_gene	2L	5581116	5579580
FBgn0030224	3	0.706069	0.750014	CG12637	-	protein_coding_gene	X	10673466	10672433
FBgn0050416	3	0.706069	0.750008	CG30416	-	protein_coding_gene	2R	23323399	23321481
FBgn0265726	3	0.706069	0.749971	NnaD	Drosophila Nna1 ortholog	protein_coding_gene	X	13717835	13692292
FBgn0038198	3	0.706069	0.749921	Npc2b	Niemann-Pick type C-2b	protein_coding_gene	3R	14092425	14089517
FBgn0250847	3	0.706069	0.749909	CG14034	-	protein_coding_gene	2L	5216542	5215189
FBgn0083946	3	0.706069	0.749861	lobo	lost boys	protein_coding_gene	3R	25193776	25169565
FBgn0031496	3	0.706069	0.749803	CG17258	-	protein_coding_gene	2L	3035348	3032210
FBgn0086681	3	0.706069	0.749752	Mst36Fa	Male-specific transcript 36Fa	protein_coding_gene	2L	18676998	18675183
FBgn0036289	3	0.706069	0.74969	CG10657	-	protein_coding_gene	3L	12497216	12491830
FBgn0051231	3	0.706069	0.749685	CG31231	-	protein_coding_gene	3R	18667733	18665361
FBgn0043792	3	0.706069	0.749666	CG30427	-	protein_coding_gene	2R	24937477	24928747
FBgn0263988	3	0.706069	0.749614	Dic61B	Dynein intermediate chain at 61B	protein_coding_gene	3L	152589	149679
FBgn0031301	3	0.706069	0.749546	CG14339	-	protein_coding_gene	2L	1112694	1108540
FBgn0033397	3	0.706069	0.749532	Cyp4p3	Cyp4p3	protein_coding_gene	2R	9244410	9242320
FBgn0000166	3	0.706069	0.749455	bcd	bicoid	protein_coding_gene	3R	6759466	6755842
FBgn0026160	3	0.706069	0.749452	tna	tonalli	protein_coding_gene	3L	10876496	10857889
FBgn0000592	3	0.706069	0.749395	Est-6	Esterase 6	protein_coding_gene	3L	12190705	12188818
FBgn0030933	3	0.706069	0.749385	CG6470	-	protein_coding_gene	X	18514867	18512829
FBgn0029501	3	0.706069	0.749381	Crtp	Caldesmon-related protein	protein_coding_gene	2R	24497024	24494518
FBgn0029951	3	0.706069	0.749304	CG11369	-	protein_coding_gene	X	7576767	7574290
FBgn0052085	3	0.706069	0.749249	CG32085	-	protein_coding_gene	3L	11680344	11650517
FBgn0037888	3	0.706069	0.749202	scpr-B	SCP-containing protein B	protein_coding_gene	3R	11240991	11240041
FBgn0025712	3	0.706069	0.749201	CG13920	-	protein_coding_gene	3L	1651501	1648635
FBgn0050485	3	0.706069	0.749162	CG30485	-	protein_coding_gene	2R	13852983	13849882
FBgn0267327	3	0.706069	0.749153	Acp33A	Accessory gland-specific peptide 33A	protein_coding_gene	2L	11591678	11591339
FBgn0262682	3	0.706069	0.749153	CR43152	-	non_protein_coding_gene	X	12974615	12973825
FBgn0036895	3	0.706069	0.749026	ms(3)76Cc	male sterile (3) 76Cc	protein_coding_gene	3L	19624309	19620502
FBgn0051704	3	0.706069	0.749008	CG31704	-	protein_coding_gene	2L	11841204	11840691
FBgn0262002	3	0.706069	0.749002	CG42820	-	protein_coding_gene	2L	8392398	8389881
FBgn0034502	3	0.706069	0.749001	CG13871	-	protein_coding_gene	2R	20319039	20317323
FBgn0041337	3	0.706069	0.748999	Cyp309a2	Cyp309a2	protein_coding_gene	2L	2573037	2564886
FBgn0033863	3	0.706069	0.748914	CG13337	-	protein_coding_gene	2R	13667756	13665114
FBgn0027376	3	0.706069	0.748877	rha	rha	protein_coding_gene	3R	25344838	25340252
FBgn0037398	3	0.706069	0.748851	CG15580	-	protein_coding_gene	3R	6057536	6054710
FBgn0032494	3	0.706069	0.748797	CG5945	-	protein_coding_gene	2L	13241773	13239989
FBgn0051465	3	0.706069	0.748757	CG31465	-	protein_coding_gene	3R	21883990	21880810
FBgn0043533	3	0.706069	0.748661	Obp56f	Odorant-binding protein 56f	protein_coding_gene	2R	19713976	19713395
FBgn0040994	3	0.706069	0.748661	CR17567	-	non_protein_coding_gene	-	19183696	19183070
FBgn0035693	3	0.706069	0.748626	CG8219	-	protein_coding_gene	3L	6203776	6200473
FBgn0038390	3	0.706069	0.748622	Rbf2	Retinoblastoma-family protein 2	protein_coding_gene	3R	15968138	15965446
FBgn0259956	3	0.706069	0.748597	Sfp24C1	Seminal fluid protein 24C1	protein_coding_gene	2L	3701092	3700674
FBgn0038248	3	0.706069	0.748475	CG7886	-	protein_coding_gene	3R	14642563	14626676
FBgn0004181	3	0.706069	0.748414	Ebp	Ejaculatory bulb protein	protein_coding_gene	2R	25176715	25175126
FBgn0045038	3	0.706069	0.748379	Proc	Proctolin	protein_coding_gene	2L	7871432	7864642
FBgn0040510	3	0.706069	0.74836	ACXA	ACXA	protein_coding_gene	2L	12925453	12921091
FBgn0011669	3	0.706069	0.748223	Mst57Db	Male-specific RNA 57Db	protein_coding_gene	3R	25830914	25830720
FBgn0031127	3	0.706069	0.748209	CG1835	-	protein_coding_gene	X	20669669	20661917
FBgn0262359	3	0.706069	0.748202	CG43057	-	protein_coding_gene	2L	8244003	8243323
FBgn0038008	3	0.706069	0.748171	CG3942	-	protein_coding_gene	3R	12256592	12254187
FBgn0032868	3	0.706069	0.748096	CG17472	-	protein_coding_gene	2L	20635167	20634515
FBgn0023515	3	0.706069	0.748061	CG14814	-	protein_coding_gene	X	1865835	1862009
FBgn0032075	3	0.706069	0.748043	Tsp29Fb	Tetraspanin 29Fb	protein_coding_gene	2L	8939743	8937390
FBgn0052280	3	0.706069	0.748033	CG32280	-	protein_coding_gene	3L	3169080	3165181
FBgn0039491	3	0.706069	0.748021	CG6059	-	protein_coding_gene	3R	27124688	27121618
FBgn0033794	3	0.706069	0.74791	CG13326	-	protein_coding_gene	2R	13132455	13129511
FBgn0037889	3	0.706069	0.747871	scpr-A	SCP-containing protein A	protein_coding_gene	3R	11242120	11241183
FBgn0259964	3	0.706069	0.74787	Sfp33A3	Seminal fluid protein 33A3	protein_coding_gene	2L	11840329	11839912
FBgn0039081	3	0.706069	0.74783	Irk2	Inwardly rectifying potassium channel 2	protein_coding_gene	3R	23519445	23513617
FBgn0033149	3	0.706069	0.747763	CG11060	-	protein_coding_gene	2R	7178290	7175886
FBgn0050268	3	0.706069	0.747747	CG30268	-	protein_coding_gene	2R	22717247	22712701
FBgn0052819	3	0.706069	0.747735	CG32819	-	protein_coding_gene	X	21621104	21617889
FBgn0052251	3	0.706069	0.747701	Claspin	Claspin	protein_coding_gene	3L	4318608	4313483
FBgn0025879	3	0.706069	0.7477	Timp	Tissue inhibitor of metalloproteases	protein_coding_gene	3R	10213007	10203875
FBgn0034659	3	0.706069	0.747672	CG4021	-	protein_coding_gene	2R	21774876	21773295
FBgn0038799	3	0.706069	0.747612	MFS9	Major Facilitator Superfamily Transporter 9	protein_coding_gene	3R	20512468	20507392
FBgn0037254	3	0.706069	0.747542	CG14651	-	protein_coding_gene	3R	4484215	4480812
FBgn0003034	3	0.706069	0.747529	SP	Sex Peptide	protein_coding_gene	3L	13301922	13301635
FBgn0259682	3	0.706069	0.747431	Jabba	Jabba	protein_coding_gene	2R	18761082	18757074
FBgn0033942	3	0.706069	0.747386	Cpr51A	Cuticular protein 51A	protein_coding_gene	2R	14515211	14512559
FBgn0037325	3	0.706069	0.747318	CG12147	-	protein_coding_gene	3R	5427257	5425369
FBgn0015553	3	0.706069	0.747217	tos	tosca	protein_coding_gene	2L	18682075	18679631
FBgn0010435	3	0.706069	0.747161	emp	epithelial membrane protein	protein_coding_gene	2R	24986070	24976456
FBgn0039521	3	0.706069	0.747113	CG5402	-	protein_coding_gene	3R	27502956	27502090
FBgn0038486	3	0.706069	0.747108	CG5265	-	protein_coding_gene	3R	17141168	17138999
FBgn0053140	3	0.706069	0.747054	CG33140	-	protein_coding_gene	2R	7180730	7178390
FBgn0000489	3	0.706069	0.746979	Pka-C3	cAMP-dependent protein kinase 3	protein_coding_gene	3L	15954797	15925805
FBgn0262099	3	0.706069	0.74692	CG42852	-	protein_coding_gene	3L	16755720	16755489
FBgn0029733	3	0.706069	0.746914	CG6927	-	protein_coding_gene	X	4908821	4906900
FBgn0265539	3	0.706069	0.746756	CR44389	-	non_protein_coding_gene	2R	17189095	17188796
FBgn0266416	3	0.706069	0.746744	CR45056	-	non_protein_coding_gene	3R	11536273	11535495
FBgn0024995	3	0.706069	0.746732	CG2680	-	protein_coding_gene	X	2707427	2706151
FBgn0035767	3	0.706069	0.746686	CG8596	-	protein_coding_gene	3L	7345183	7341884
FBgn0003023	3	0.706069	0.74663	otu	ovarian tumor	protein_coding_gene	X	8489535	8485008
FBgn0052572	3	0.706069	0.746608	CG32572	-	protein_coding_gene	X	16726948	16721183
FBgn0032897	3	0.706069	0.746598	CG9336	-	protein_coding_gene	2L	20861014	20858695
FBgn0003655	3	0.706069	0.746549	swa	swallow	protein_coding_gene	X	6365708	6363418
FBgn0050275	3	0.706069	0.746498	CG30275	-	protein_coding_gene	2R	22712724	22707794
FBgn0264442	3	0.706069	0.746486	ab	abrupt	protein_coding_gene	2L	11261080	11210678
FBgn0265266	3	0.706069	0.746484	CG13639	-	protein_coding_gene	3R	24860366	24859900
FBgn0261625	3	0.706069	0.746439	GLS	Glutaminase	protein_coding_gene	2R	12679593	12670483
FBgn0011576	3	0.706069	0.746414	Cyp4d2	Cytochrome P450-4d2	protein_coding_gene	X	2178728	2176006
FBgn0051017	3	0.706069	0.746269	PH4alphaNE3	prolyl-4-hydroxylase-alpha NE3	protein_coding_gene	3R	30606144	30604181
FBgn0051797	3	0.706069	0.746204	CG31797	-	protein_coding_gene	2L	19262240	19259432
FBgn0029702	3	0.706069	0.746203	CG15572	-	protein_coding_gene	X	4271083	4268701
FBgn0029810	3	0.706069	0.746191	CG12239	-	protein_coding_gene	X	5794543	5792140
FBgn0265268	3	0.706069	0.746189	CG18234	-	protein_coding_gene	3L	18605415	18603425
FBgn0037986	3	0.706069	0.746177	CG14736	-	protein_coding_gene	3R	12043453	12040528
FBgn0052713	3	0.706069	0.746135	CG32713	-	protein_coding_gene	X	8457632	8456837
FBgn0037798	3	0.706069	0.74602	CG12817	-	protein_coding_gene	3R	10224725	10223440
FBgn0015831	3	0.706069	0.74595	Rtnl2	Rtnl2	protein_coding_gene	3R	7530241	7528864
FBgn0040098	3	0.706069	0.745913	lectin-29Ca	lectin-29Ca	protein_coding_gene	2L	8394280	8393489
FBgn0034423	3	0.706069	0.745899	tbrd-2	testis-specifically expressed bromodomain containing protein-2	protein_coding_gene	2R	19262294	19259909
FBgn0045064	3	0.706069	0.745888	bwa	brain washing	protein_coding_gene	2L	20073719	20066391
FBgn0085337	3	0.706069	0.745883	CG34308	-	protein_coding_gene	3R	13090081	13089242
FBgn0029667	3	0.706069	0.74586	Gas8	Growth arrest specific protein 8	protein_coding_gene	X	3504851	3491011
FBgn0023076	3	0.706069	0.745854	Clk	Clock	protein_coding_gene	3L	7775603	7763233
FBgn0039129	3	0.706069	0.745823	RpS19b	Ribosomal protein S19b	protein_coding_gene	3R	23933530	23932729
FBgn0032834	3	0.706069	0.745746	CG13965	-	protein_coding_gene	2L	19962352	19961758
FBgn0052436	3	0.706069	0.745538	CG32436	-	protein_coding_gene	3L	21355049	21344033
FBgn0026563	3	0.706069	0.745505	CG1979	-	protein_coding_gene	3R	7058671	7054586
FBgn0020414	3	0.706069	0.745472	Idgf3	Imaginal disc growth factor 3	protein_coding_gene	2L	16455194	16450907
FBgn0029753	3	0.706069	0.745468	CG4198	-	protein_coding_gene	X	5315190	5313258
FBgn0031700	3	0.706069	0.745404	CG14022	-	protein_coding_gene	2L	5328879	5327975
FBgn0265508	3	0.706069	0.745343	CR44370	-	non_protein_coding_gene	2R	15232665	15226938
FBgn0040532	3	0.706069	0.745337	CG8369	-	protein_coding_gene	3R	8822838	8822008
FBgn0027111	3	0.706069	0.745321	miple1	midkine and pleiotrophin 1	protein_coding_gene	3L	270336	267299
FBgn0015926	3	0.706069	0.745231	dah	discontinuous actin hexagon	protein_coding_gene	X	15331002	15328342
FBgn0031343	3	0.706069	0.745227	CG18131	-	protein_coding_gene	2L	1500608	1498455
FBgn0002948	3	0.706069	0.745215	nod	no distributive disjunction	protein_coding_gene	X	11585750	11580772
FBgn0047334	3	0.706069	0.745115	BG642312	BG642312	protein_coding_gene	3L	6233381	6232469
FBgn0031717	3	0.706069	0.745103	Oscillin	Oscillin	protein_coding_gene	2L	5549614	5547086
FBgn0034435	3	0.706069	0.744994	CG9975	-	protein_coding_gene	2R	19345754	19341809
FBgn0051226	3	0.706069	0.744983	CG31226	-	protein_coding_gene	3R	18851798	18851305
FBgn0000927	3	0.706069	0.744971	fs(1)Ya	female sterile (1) Young arrest	protein_coding_gene	X	2726577	2724286
FBgn0032471	3	0.706069	0.744964	CG5122	-	protein_coding_gene	2L	13134804	13130591
FBgn0035069	3	0.706069	0.744957	CG3611	-	protein_coding_gene	2R	24800776	24798798
FBgn0032122	3	0.706069	0.744945	CG31883	-	protein_coding_gene	2L	9529648	9528515
FBgn0037818	3	0.706069	0.744828	CG6465	-	protein_coding_gene	3R	10677251	10675560
FBgn0031517	3	0.706069	0.744792	CG15406	-	protein_coding_gene	2L	3311682	3309222
FBgn0036285	3	0.706069	0.744786	toe	twin of eyg	protein_coding_gene	3L	12432668	12422510
FBgn0041707	3	0.706069	0.744781	7B2	7B2	protein_coding_gene	3R	5377975	5376780
FBgn0034740	3	0.706069	0.74471	nsr	novel spermatogenesis regulator	protein_coding_gene	2R	22653595	22650556
FBgn0014861	3	0.706069	0.744661	Mcm2	Minichromosome maintenance 2	protein_coding_gene	3R	8267924	8264970
FBgn0033834	3	0.706069	0.744569	CG4744	-	protein_coding_gene	2R	13399368	13394615
FBgn0052651	3	0.706069	0.74451	CG32651	-	protein_coding_gene	X	12408477	12404616
FBgn0040600	3	0.706069	0.744467	CG13631	-	protein_coding_gene	3R	24770933	24769351
FBgn0028527	3	0.706069	0.744355	CG18507	-	protein_coding_gene	2L	13672967	13665525
FBgn0033518	3	0.706069	0.744332	Prx2540-2	Peroxiredoxin 2540-2	protein_coding_gene	2R	10419761	10418718
FBgn0002023	3	0.706069	0.744329	Lim3	Lim3	protein_coding_gene	2L	19108427	19079256
FBgn0052845	3	0.706069	0.744324	CG32845	-	protein_coding_gene	3L	273391	272210
FBgn0002962	3	0.706069	0.744316	nos	nanos	protein_coding_gene	3R	19160202	19157238
FBgn0038398	3	0.706069	0.744303	sxe2	sex-specific enzyme 2	protein_coding_gene	3R	16087222	16083878
FBgn0050015	3	0.706069	0.744203	CG30015	-	protein_coding_gene	2R	10874771	10839102
FBgn0017577	3	0.706069	0.744182	Mcm5	Minichromosome maintenance 5	protein_coding_gene	3R	10791150	10788524
FBgn0033093	3	0.706069	0.744158	CG3270	-	protein_coding_gene	2R	6695187	6693430
FBgn0034745	3	0.706069	0.744137	CG4329	-	protein_coding_gene	2R	22613376	22609334
FBgn0030033	3	0.706069	0.744089	CG1387	-	protein_coding_gene	X	8389504	8385781
FBgn0036970	3	0.706069	0.744063	Spn77Bc	Serpin 77Bc	protein_coding_gene	3L	20344319	20342634
FBgn0032483	3	0.706069	0.743982	CG15482	-	protein_coding_gene	2L	13211814	13210773
FBgn0031574	3	0.706069	0.743965	CG3964	-	protein_coding_gene	2L	3867507	3862668
FBgn0035755	3	0.706069	0.743954	CG14830	-	protein_coding_gene	3L	7263920	7250718
FBgn0030975	3	0.706069	0.743921	SdhBL	Succinate dehydrogenase, subunit B (iron-sulfur)-like	protein_coding_gene	X	18896581	18894446
FBgn0250841	3	0.706069	0.743881	CG17242	-	protein_coding_gene	2L	2269140	2268106
FBgn0263767	3	0.706069	0.743877	CR43684	-	non_protein_coding_gene	3L	15062622	15062207
FBgn0036727	3	0.706069	0.743874	CG7589	-	protein_coding_gene	3L	17474517	17470127
FBgn0043825	3	0.706069	0.743817	CG18284	-	protein_coding_gene	2L	10645891	10643971
FBgn0260745	3	0.706069	0.743601	mfas	midline fasciclin	protein_coding_gene	3R	11993315	11984862
FBgn0029804	3	0.706069	0.743395	CG3097	-	protein_coding_gene	X	5770780	5765855
FBgn0029750	3	0.706069	0.74339	CG3323	-	protein_coding_gene	X	5305691	5302988
FBgn0033042	3	0.706069	0.743375	Tsp42A	Tetraspanin 42A	protein_coding_gene	2R	5796710	5795413
FBgn0032369	3	0.706069	0.743355	CG6614	-	protein_coding_gene	2L	11648839	11644619
FBgn0051100	3	0.706069	0.743333	CG31100	-	protein_coding_gene	3R	9003650	8995229
FBgn0036496	3	0.706069	0.743331	CG7804	-	protein_coding_gene	3L	15474110	15472197
FBgn0250904	3	0.706069	0.743312	CG34434	-	protein_coding_gene	X	5616370	5614554
FBgn0038258	3	0.706069	0.7433	CG7362	-	protein_coding_gene	3R	14754460	14751748
FBgn0019661	3	0.706069	0.743297	roX1	RNA on the X 1	non_protein_coding_gene	X	3862697	3857230
FBgn0001112	3	0.706069	0.743266	Gld	Glucose dehydrogenase	protein_coding_gene	3R	7265703	7252063
FBgn0039788	3	0.706069	0.743229	Rpt6R	Regulatory particle triple-A ATPase 6-related	protein_coding_gene	3R	30583697	30582198
FBgn0000261	3	0.706069	0.743192	Cat	Catalase	protein_coding_gene	3L	18828188	18822604
FBgn0040496	3	0.706069	0.743035	CG17104	-	protein_coding_gene	2L	10679707	10677198
FBgn0051105	3	0.706069	0.742935	ppk22	pickpocket 22	protein_coding_gene	3R	24859801	24857585
FBgn0004003	3	0.706069	0.742914	wbl	windbeutel	protein_coding_gene	2R	19250917	19249395
FBgn0034013	3	0.706069	0.742909	unc-5	unc-5	protein_coding_gene	2R	15368300	15340472
FBgn0032175	3	0.706069	0.742853	CG13131	-	protein_coding_gene	2L	10017463	10013227
FBgn0031451	3	0.706069	0.742784	CG9961	-	protein_coding_gene	2L	2744934	2743375
FBgn0039598	3	0.706069	0.742774	aqrs	aquarius	protein_coding_gene	3R	28758234	28756999
FBgn0035078	3	0.706069	0.742758	Tpc2	Thiamine pyrophosphate carrier protein 2	protein_coding_gene	2R	24900734	24897902
FBgn0030376	3	0.706069	0.742736	CG2750	-	protein_coding_gene	X	12113357	12107200
FBgn0020633	3	0.706069	0.742708	Mcm7	Minichromosome maintenance 7	protein_coding_gene	3L	8894310	8891596
FBgn0026144	3	0.706069	0.742651	CBP	sarcoplasmic calcium-binding protein	protein_coding_gene	X	7342731	7337352
FBgn0037571	3	0.706069	0.742606	CG11694	-	protein_coding_gene	3R	8312137	8311203
FBgn0005636	3	0.706069	0.742575	nvy	nervy	protein_coding_gene	2R	24291084	24275734
FBgn0087040	3	0.706069	0.74254	alphaTub67C	alpha-Tubulin at 67C	protein_coding_gene	3L	9683370	9681268
FBgn0019643	3	0.706069	0.742498	Dat	Dopamine N acetyltransferase	protein_coding_gene	2R	24157762	24139563
FBgn0050431	3	0.706069	0.742458	CG30431	-	protein_coding_gene	2R	6205224	6202725
FBgn0010097	3	0.706069	0.742415	gammaTub37C	gamma-Tubulin at 37C	protein_coding_gene	2L	19185726	19183863
FBgn0038832	3	0.706069	0.742347	CG15695	-	protein_coding_gene	3R	20844981	20842140
FBgn0037276	3	0.706069	0.742074	CG17387	-	protein_coding_gene	3R	4784722	4781120
FBgn0053017	3	0.706069	0.741943	CG33017	-	protein_coding_gene	2R	16277655	16272114
FBgn0028986	3	0.706069	0.741901	Spn38F	Serpin 38F	protein_coding_gene	2L	20837985	20836621
FBgn0039972	3	0.706069	0.741813	CG17018	-	protein_coding_gene	2L	22368796	22308755
FBgn0033856	3	0.706069	0.741799	CG13334	-	protein_coding_gene	2R	13560768	13558545
FBgn0027590	3	0.706069	0.741783	GstE12	Glutathione S transferase E12	protein_coding_gene	2R	24768172	24766718
FBgn0259151	3	0.706069	0.74176	CG42266	-	protein_coding_gene	2L	16340368	16337989
FBgn0053883	3	0.706069	0.741692	His4:CG33883	His4:CG33883	protein_coding_gene	2L	21499736	21499324
FBgn0052686	3	0.706069	0.741685	CG32686	-	protein_coding_gene	X	10375316	10371717
FBgn0033271	3	0.706069	0.74162	CG8708	-	protein_coding_gene	2R	8161565	8159406
FBgn0043530	3	0.706069	0.741547	Obp51a	Odorant-binding protein 51a	protein_coding_gene	2R	15024839	15024375
FBgn0037517	3	0.706069	0.741535	CG10086	-	protein_coding_gene	3R	7793483	7790633
FBgn0028424	3	0.706069	0.741532	JhI-26	Juvenile hormone-inducible protein 26	protein_coding_gene	2R	16291333	16289320
FBgn0265187	3	0.706069	0.741492	CG44252	-	protein_coding_gene	2R	23061549	23055474
FBgn0030158	3	0.706069	0.741482	CG9686	-	protein_coding_gene	X	9880535	9879870
FBgn0027654	3	0.706069	0.741479	jdp	jdp	protein_coding_gene	3R	30527037	30517059
FBgn0019686	3	0.706069	0.741469	lok	loki	protein_coding_gene	2L	20064381	20061422
FBgn0032647	3	0.706069	0.741439	CG15143	-	protein_coding_gene	2L	17524549	17520892
FBgn0004581	3	0.706069	0.74139	bgcn	benign gonial cell neoplasm	protein_coding_gene	2R	23858921	23853270
FBgn0031252	3	0.706069	0.741388	CG13690	-	protein_coding_gene	2L	419652	418434
FBgn0034499	3	0.706069	0.74137	Cpr56F	Cuticular protein 56F	protein_coding_gene	2R	20291945	20288371
FBgn0024332	3	0.706069	0.741349	Mcm3	Minichromosome maintenance 3	protein_coding_gene	X	5326738	5323855
FBgn0028896	3	0.706069	0.741323	CG17329	-	protein_coding_gene	2L	16291948	16291284
FBgn0261060	3	0.706069	0.741298	Sfp93F	Seminal fluid protein 93F	protein_coding_gene	3R	21736296	21735909
FBgn0031435	3	0.706069	0.741241	Elba2	Early boundary activity 2	protein_coding_gene	2L	2579179	2577687
FBgn0029994	3	0.706069	0.741191	CG2254	-	protein_coding_gene	X	8081605	8078350
FBgn0033437	3	0.706069	0.741175	CG12926	-	protein_coding_gene	2R	9610290	9608128
FBgn0033132	3	0.706069	0.741173	Tsp42Ej	Tetraspanin 42Ej	protein_coding_gene	2R	7042762	7040136
FBgn0039742	3	0.706069	0.741136	CG15528	-	protein_coding_gene	3R	30052112	30048635
FBgn0031734	3	0.706069	0.740997	CG11147	-	protein_coding_gene	2L	5741244	5733675
FBgn0264383	3	0.706069	0.740853	CR43835	-	non_protein_coding_gene	X	7501383	7500443
FBgn0263597	3	0.706069	0.740845	Acp98AB	Accessory gland protein 98AB	protein_coding_gene	3R	27695051	27694883
FBgn0032495	3	0.706069	0.740701	CG16820	-	protein_coding_gene	2L	13250189	13246232
FBgn0004649	3	0.706069	0.740651	yl	yolkless	protein_coding_gene	X	14199958	14193214
FBgn0262526	3	0.706069	0.740527					15074383	15061656
FBgn0034387	3	0.706069	0.740447	Cyp12b2	Cyp12b2	protein_coding_gene	2R	18757083	18754995
FBgn0053110	3	0.706069	0.74043	CG33110	-	protein_coding_gene	3R	22580392	22570188
FBgn0025680	3	0.706069	0.740423	cry	cryptochrome	protein_coding_gene	3R	19215442	19212154
FBgn0034135	3	0.706069	0.740274	Syn2	Syntrophin-like 2	protein_coding_gene	2R	16558486	16552258
FBgn0032713	3	0.706069	0.740271	CG17323	-	protein_coding_gene	2L	18826716	18823548
FBgn0000287	3	0.706069	0.74007	salr	spalt-related	protein_coding_gene	2L	11373636	11358873
FBgn0000346	3	0.706069	0.74004	comt	comatose	protein_coding_gene	X	13262488	13259021
FBgn0028987	3	0.706069	0.739948	Spn28F	Serpin 28F	protein_coding_gene	2L	8241800	8240414
FBgn0034920	3	0.706069	0.739871	CG5597	-	protein_coding_gene	2R	23888777	23886973
FBgn0003900	3	0.706069	0.739768	twi	twist	protein_coding_gene	2R	23048325	22985374
FBgn0011668	3	0.706069	0.739597	Mst57Da	Male-specific RNA 57Da	protein_coding_gene	3R	25831899	25831575
FBgn0031171	3	0.706069	0.739581	CG1801	-	protein_coding_gene	X	21317522	21307586
FBgn0265349	3	0.706069	0.739548	Sfp33A4	Seminal fluid protein 33A4	protein_coding_gene	2L	11837486	11837243
FBgn0001145	3	0.706069	0.73951	Gs2	Glutamine synthetase 2	protein_coding_gene	X	11430197	11422832
FBgn0036072	3	0.706069	0.739455	CG6628	-	protein_coding_gene	3L	10167023	10165809
FBgn0261816	3	0.706069	0.739381	CG42758	-	protein_coding_gene	3L	14568133	14567440
FBgn0038395	3	0.706069	0.739307	CG10407	-	protein_coding_gene	3R	16046130	16044747
FBgn0036218	3	0.706069	0.739278	Sprn	Spermitin	protein_coding_gene	3L	11881182	11879115
FBgn0031801	3	0.706069	0.73924	CG9498	-	protein_coding_gene	2L	6351034	6349393
FBgn0038581	3	0.706069	0.739163	CG14314	-	protein_coding_gene	3R	18218014	18216142
FBgn0011704	3	0.706069	0.739075	RnrS	Ribonucleoside diphosphate reductase small subunit	protein_coding_gene	2R	11985393	11983145
FBgn0035581	3	0.706069	0.739027	CG17150	-	protein_coding_gene	3L	4895749	4861269
FBgn0034638	3	0.706069	0.739022	CG10433	-	protein_coding_gene	2R	21608125	21605676
FBgn0032649	3	0.706069	0.738957	CG15145	-	protein_coding_gene	2L	17532234	17529311
FBgn0038603	3	0.706069	0.738759	PKD	Protein Kinase D	protein_coding_gene	3R	18314407	18303279
FBgn0039783	3	0.706069	0.738664	PH4alphaNE2	prolyl-4-hydroxylase-alpha NE2	protein_coding_gene	3R	30512214	30510083
FBgn0004872	3	0.706069	0.73865	piwi	piwi	protein_coding_gene	2L	10987420	10982205
FBgn0262352	3	0.706069	0.738521	CG43050	-	protein_coding_gene	2L	13120767	13119294
FBgn0054002	3	0.706069	0.738482	CG34002	-	protein_coding_gene	3L	17860482	17858474
FBgn0011296	3	0.706069	0.73838	l(2)efl	lethal (2) essential for life	protein_coding_gene	2R	23685543	23684651
FBgn0062978	3	0.706069	0.738228	CG31808	-	protein_coding_gene	2L	16716195	16704286
FBgn0052719	3	0.706069	0.738223	CG32719	-	protein_coding_gene	X	7547992	7508651
FBgn0037879	3	0.706069	0.738174	scpr-C	SCP-containing protein C	protein_coding_gene	3R	11226681	11225520
FBgn0052106	3	0.706069	0.73813	CG32106	-	protein_coding_gene	3L	12778716	12773951
FBgn0037500	3	0.706069	0.738086	CG17944	-	protein_coding_gene	3R	7362123	7361368
FBgn0038934	3	0.706069	0.738038	Gld2	-	protein_coding_gene	3R	22217415	22211824
FBgn0033128	3	0.706069	0.737731	Tsp42Eg	Tetraspanin 42Eg	protein_coding_gene	2R	7033233	7028911
FBgn0039152	3	0.706069	0.737679	Rootletin	Rootletin	protein_coding_gene	3R	24128193	24113286
FBgn0032156	3	0.706069	0.737596	CG13124	-	protein_coding_gene	2L	9908633	9903279
FBgn0013467	3	0.706069	0.737545	igl	igloo	protein_coding_gene	2R	15190292	15155437
FBgn0011288	3	0.706069	0.73744	Snap25	Synaptosomal-associated protein 25kDa	protein_coding_gene	3L	24299205	24074180
FBgn0030362	3	0.706069	0.737433	regucalcin	regucalcin	protein_coding_gene	X	12017375	12012377
FBgn0029762	3	0.706069	0.737432	NAAT1	Nutrient Amino Acid Transporter 1	protein_coding_gene	X	5410849	5405238
FBgn0033387	3	0.706069	0.737402	CG8008	-	protein_coding_gene	2R	9161436	9157907
FBgn0261998	3	0.706069	0.73738	CG42816	-	protein_coding_gene	3L	17797594	17792088
FBgn0011280	3	0.706069	0.737359	Obp19d	Odorant-binding protein 19d	protein_coding_gene	X	20420979	20419613
FBgn0030976	3	0.706069	0.737314	CG7378	-	protein_coding_gene	X	18911843	18900410
FBgn0004435	3	0.706069	0.737283	Galphaq	G protein alpha q subunit	protein_coding_gene	2R	12623197	12612740
FBgn0010431	3	0.706069	0.7371	mtrm	matrimony	protein_coding_gene	3L	8414103	8413012
FBgn0051611	3	0.706069	0.737087	His4:CG31611	His4:CG31611	protein_coding_gene	2L	21425005	21424593
FBgn0032265	3	0.706069	0.736967	CG18301	-	protein_coding_gene	2L	10533647	10531821
FBgn0050008	3	0.706069	0.736893	CG30008	-	protein_coding_gene	2R	9891141	9889878
FBgn0053887	3	0.706069	0.736878	His4:CG33887	His4:CG33887	protein_coding_gene	2L	21489646	21489234
FBgn0031292	3	0.706069	0.736862	CG15824	-	protein_coding_gene	2L	885141	877172
FBgn0040725	3	0.706069	0.73678	CG13946	-	protein_coding_gene	2L	776941	776536
FBgn0038405	3	0.706069	0.736774	CG8927	-	protein_coding_gene	3R	16186235	16181020
FBgn0034187	3	0.706069	0.736682	CG6967	-	protein_coding_gene	2R	17066546	17062775
FBgn0027844	3	0.706069	0.736677	CAH1	Carbonic anhydrase 1	protein_coding_gene	2L	13809994	13803626
FBgn0028491	3	0.706069	0.736637	CG2930	-	protein_coding_gene	X	3880379	3868973
FBgn0000028	3	0.706069	0.736322	acj6	abnormal chemosensory jump 6	protein_coding_gene	X	15379064	15350239
FBgn0038130	3	0.706069	0.736252	CG8630	-	protein_coding_gene	3R	13284527	13279721
FBgn0053286	3	0.706069	0.73623	CG33286	-	protein_coding_gene	3L	20974700	20970812
FBgn0053290	3	0.706069	0.736216	CG33290	-	protein_coding_gene	3L	21543012	21542359
FBgn0264347	3	0.706069	0.736197	CR43803	-	non_protein_coding_gene	2L	15961190	15960243
FBgn0024244	3	0.706069	0.736184	drm	drumstick	protein_coding_gene	2L	3548423	3539247
FBgn0024984	3	0.706069	0.736076	CG3457	-	protein_coding_gene	X	2188919	2187820
FBgn0015591	3	0.706069	0.736049	AstA	Allatostatin A	protein_coding_gene	3R	24765071	24760530
FBgn0010226	3	0.706069	0.736048	GstS1	Glutathione S transferase S1	protein_coding_gene	2R	17099501	17093246
FBgn0053125	3	0.706069	0.735998	CG33125	-	protein_coding_gene	2L	2652414	2648360
FBgn0011559	3	0.706069	0.735935	Acp36DE	Accessory gland protein 36DE	protein_coding_gene	2L	18359026	18356047
FBgn0028979	3	0.706069	0.735904	tio	tiptop	protein_coding_gene	2L	22025734	22019208
FBgn0039203	3	0.706069	0.735747	CG13618	-	protein_coding_gene	3R	24527533	24524794
FBgn0028899	3	0.706069	0.735498	CG31817	-	protein_coding_gene	2L	16337885	16330560
FBgn0053907	3	0.706069	0.735448	His4:CG33907	His4:CG33907	protein_coding_gene	2L	21430066	21429655
FBgn0001258	3	0.706069	0.735326	ImpL3	Ecdysone-inducible gene L3	protein_coding_gene	3L	6262694	6259105
FBgn0041195	3	0.706069	0.735255	Pkd2	Polycystic kidney disease 2 ortholog (H. sapiens)	protein_coding_gene	2L	12402023	12398274
FBgn0083936	3	0.706069	0.735201	Acp54A1	Accessory gland protein 54A1	protein_coding_gene	2R	17133750	17133445
FBgn0029898	3	0.706069	0.735172	CG14439	-	protein_coding_gene	X	6755752	6747544
FBgn0035168	3	0.706069	0.735023	cep290	cep290	protein_coding_gene	3L	851080	843926
FBgn0265264	3	0.706069	0.734976	CG17097	-	protein_coding_gene	2L	10650152	10646415
FBgn0039324	3	0.706069	0.734931	CG10553	-	protein_coding_gene	3R	25318111	25316461
FBgn0023090	3	0.706069	0.734916	dtr	defective transmitter release	protein_coding_gene	2L	21367288	21361216
FBgn0030160	3	0.706069	0.734884	CG9691	-	protein_coding_gene	X	9885044	9884442
FBgn0261529	3	0.706069	0.734874	ms(2)34Fe	male sterile (2) 34Fe	protein_coding_gene	2L	14333860	14328429
FBgn0050395	3	0.706069	0.734717	CG30395	-	protein_coding_gene	2R	21770196	21765489
FBgn0038733	3	0.706069	0.734583	CG11407	-	protein_coding_gene	3R	19783145	19781246
FBgn0036995	3	0.706069	0.73457	atk	artichoke	protein_coding_gene	3L	20464862	20454690
FBgn0259219	3	0.706069	0.734559	CG42319	-	protein_coding_gene	2R	13266336	13260101
FBgn0034883	3	0.706069	0.734532	CG17664	-	protein_coding_gene	2R	23616754	23603722
FBgn0037763	3	0.706069	0.734447	CG16904	-	protein_coding_gene	3R	9816979	9815928
FBgn0002789	3	0.706069	0.734429	Mp20	Muscle protein 20	protein_coding_gene	2R	13248880	13246670
FBgn0052086	3	0.706069	0.73439	CG32086	-	protein_coding_gene	3L	11584064	11582401
FBgn0039321	3	0.706069	0.73431	CG10550	-	protein_coding_gene	3R	25308391	25306407
FBgn0050197	3	0.706069	0.734218	CG30197	-	protein_coding_gene	2R	14514992	14514030
FBgn0026439	3	0.706069	0.734155	Eaat1	Excitatory amino acid transporter 1	protein_coding_gene	2L	9341925	9333567
FBgn0000153	3	0.706069	0.734093	b	black	protein_coding_gene	2L	13823979	13821248
FBgn0039801	3	0.706069	0.733994	Npc2h	Niemann-Pick type C-2h	protein_coding_gene	3R	30746290	30745479
FBgn0029507	3	0.706069	0.733831	Tsp42Ed	Tetraspanin 42Ed	protein_coding_gene	2R	7011739	7009498
FBgn0033221	3	0.706069	0.733726	CG12825	-	protein_coding_gene	2R	7789988	7789206
FBgn0035608	3	0.706069	0.733705	blanks	blanks	protein_coding_gene	3L	5498958	5497523
FBgn0086758	3	0.706069	0.733694	chinmo	Chronologically inappropriate morphogenesis	protein_coding_gene	2L	1704682	1651258
FBgn0000557	3	0.706069	0.733686	Ef1alpha100E	Elongation factor 1alpha100E	protein_coding_gene	3R	31743306	31738468
FBgn0003015	3	0.706069	0.733552	osk	oskar	protein_coding_gene	3R	8938395	8935126
FBgn0051496	3	0.706069	0.733549	CG31496	-	protein_coding_gene	3R	7346354	7345069
FBgn0015576	3	0.706069	0.733515	alpha-Est8	alpha-Esterase-8	protein_coding_gene	3R	7515670	7509343
FBgn0031785	3	0.706069	0.733352	CG13991	-	protein_coding_gene	2L	6145010	6139382
FBgn0037844	3	0.706069	0.733343	CG4570	-	protein_coding_gene	3R	10858066	10856807
FBgn0004378	3	0.706069	0.733221	Klp61F	Kinesin-like protein at 61F	protein_coding_gene	3L	1245910	1241568
FBgn0038631	3	0.706069	0.733194	CG7695	-	protein_coding_gene	3R	18617511	18616754
FBgn0265538	3	0.706069	0.733191	CR44388	-	non_protein_coding_gene	2R	17187695	17187504
FBgn0001120	3	0.706069	0.733159	gnu	giant nuclei	protein_coding_gene	3L	14803360	14802380
FBgn0035656	3	0.706069	0.732947	CG10479	-	protein_coding_gene	3L	5976007	5967545
FBgn0037004	3	0.706069	0.732884	CG17637	-	protein_coding_gene	3L	20505700	20504186
FBgn0051872	3	0.706069	0.73288	CG31872	-	protein_coding_gene	2L	10643539	10639931
FBgn0083938	3	0.706069	0.732869	BG642163	BG642163	protein_coding_gene	2L	4642872	4641296
FBgn0013809	3	0.706069	0.732841	Dhc16F	Dynein heavy chain at 16F	protein_coding_gene	X	18078472	18064483
FBgn0016013	3	0.706069	0.732696	Faa	Fumarylacetoacetase	protein_coding_gene	3L	4073954	4072032
FBgn0030742	3	0.706069	0.732537	CG9919	-	protein_coding_gene	X	16330759	16328437
FBgn0031337	3	0.706069	0.732451	CG14346	-	protein_coding_gene	2L	1369050	1367996
FBgn0028407	3	0.706069	0.732444	Drep3	DNA fragmentation factor-related protein 3	protein_coding_gene	2R	12062866	12055089
FBgn0026197	3	0.706069	0.732437	noe	noe	protein_coding_gene	3L	17401348	17400347
FBgn0043841	3	0.706069	0.732408	vir-1	virus-induced RNA 1	protein_coding_gene	2L	12423439	12403270
FBgn0261262	3	0.706069	0.732379	CG42613	-	protein_coding_gene	3R	18978088	18929196
FBgn0013811	3	0.706069	0.732343	Dhc62B	Dynein heavy chain at 62B	protein_coding_gene	3L	1771758	1759172
FBgn0024177	3	0.706069	0.732335	zpg	zero population growth	protein_coding_gene	3L	6606032	6604366
FBgn0037845	3	0.706069	0.732257	CG14694	-	protein_coding_gene	3R	10859813	10858202
FBgn0004512	3	0.706069	0.732184	Mdr49	Multi drug resistance 49	protein_coding_gene	2R	12946347	12940323
FBgn0266417	3	0.706069	0.73218	CG45057	-	protein_coding_gene	3L	16361890	16354746
FBgn0262972	3	0.706069	0.73205	CR43283	-	non_protein_coding_gene	3R	11256123	11247631
FBgn0083960	3	0.706069	0.731954	CG34124	-	protein_coding_gene	2L	4965430	4958411
FBgn0010014	3	0.706069	0.73193	CanB	Calcineurin B	protein_coding_gene	X	5334449	5332499
FBgn0039620	3	0.706069	0.731878	wat	waterproof	protein_coding_gene	3R	29020406	28992977
FBgn0033047	3	0.706069	0.731844	CG7882	-	protein_coding_gene	2R	5960183	5957621
FBgn0023550	3	0.706069	0.731822	CG18031	-	protein_coding_gene	X	2203866	2201820
FBgn0262728	3	0.706069	0.731812	Pal2	Peptidyl-alpha-hydroxyglycine-alpha-amidating lyase 2	protein_coding_gene	2R	23690838	23688077
FBgn0051547	3	0.706069	0.731677	CG31547	-	protein_coding_gene	3R	5502702	5489505
FBgn0263024	3	0.706069	0.731666	CG43319	-	protein_coding_gene	3R	27694541	27694318
FBgn0033130	3	0.706069	0.73161	Tsp42Ei	Tetraspanin 42Ei	protein_coding_gene	2R	7036949	7035125
FBgn0035495	3	0.706069	0.731555	CG14989	-	protein_coding_gene	3L	4092706	4087581
FBgn0035293	3	0.706069	0.731447	CG5687	-	protein_coding_gene	3L	1939103	1933633
FBgn0038037	3	0.706069	0.731431	Cyp9f2	Cyp9f2	protein_coding_gene	3R	12406028	12403340
FBgn0032911	3	0.706069	0.731379	tadr	torn and diminished rhabdomeres	protein_coding_gene	2L	21081053	21075405
FBgn0015270	3	0.706069	0.73136	Orc2	Origin recognition complex subunit 2	protein_coding_gene	3R	13967075	13964885
FBgn0038191	3	0.706069	0.731329	CG9925	-	protein_coding_gene	3R	13964174	13960712
FBgn0265541	3	0.706069	0.731088	CR44391	-	pseudogene_attribute	2R	17136325	17135595
FBgn0032946	3	0.706069	0.731054	nrv3	nervana 3	protein_coding_gene	2L	21393319	21380000
FBgn0039048	3	0.706069	0.731021	CG17111	-	protein_coding_gene	3R	23067259	23062713
FBgn0028901	3	0.706069	0.730919	CG18109	-	protein_coding_gene	2L	15790146	15784085
FBgn0039430	3	0.706069	0.730849	CG5455	-	protein_coding_gene	3R	26470008	26461527
FBgn0030614	3	0.706069	0.730714	CG9072	-	protein_coding_gene	X	15096042	15095458
FBgn0086356	3	0.706069	0.730677	tum	tumbleweed	protein_coding_gene	2R	13858689	13856150
FBgn0262583	3	0.706069	0.730609	CG43123	-	protein_coding_gene	2R	7403870	7402757
FBgn0019952	3	0.706069	0.73058	Orct	Organic cation transporter	protein_coding_gene	3R	24278792	24276260
FBgn0052681	3	0.706069	0.730531	CG32681	-	protein_coding_gene	X	10381352	10376651
FBgn0053258	3	0.706069	0.730458	CG33258	-	protein_coding_gene	3L	16083638	16082551
FBgn0031702	3	0.706069	0.730256	fusl	fuseless	protein_coding_gene	2L	5338073	5330470
FBgn0034476	3	0.706069	0.730035	Toll-7	Toll-7	protein_coding_gene	2R	19832973	19826578
FBgn0036551	3	0.706069	0.729993	CG17029	-	protein_coding_gene	3L	15978435	15976870
FBgn0001320	3	0.706069	0.729938	kni	knirps	protein_coding_gene	3L	20695378	20692330
FBgn0039008	3	0.706069	0.729932	CG6972	-	protein_coding_gene	3R	22704338	22702007
FBgn0033979	3	0.706069	0.729861	Cyp6a19	Cyp6a19	protein_coding_gene	2R	14879752	14877786
FBgn0001187	3	0.706069	0.729805	Hex-C	Hexokinase C	protein_coding_gene	2R	15220329	15218837
FBgn0030979	3	0.706069	0.729798	CG14190	-	protein_coding_gene	X	19067792	19056911
FBgn0035641	3	0.706069	0.729748	CG5568	-	protein_coding_gene	3L	5873518	5871501
FBgn0038236	3	0.706069	0.729698	Cyp313a1	Cyp313a1	protein_coding_gene	3R	14523064	14521049
FBgn0261987	3	0.706069	0.72966	Pxt	Peroxinectin-like	protein_coding_gene	3R	17722955	17719454
FBgn0034438	3	0.706069	0.729642	CG9416	-	protein_coding_gene	2R	19373702	19367248
FBgn0038337	3	0.706069	0.729637	CG6125	-	protein_coding_gene	3R	15407070	15402598
FBgn0250819	3	0.706069	0.729587	CG33521	-	protein_coding_gene	4	1192985	1185768
FBgn0037323	3	0.706069	0.729421	CG2663	-	protein_coding_gene	3R	5404135	5400594
FBgn0039755	3	0.706069	0.729355	CG15531	-	protein_coding_gene	3R	30196228	30194790
FBgn0027562	3	0.706069	0.729337	CG10345	-	protein_coding_gene	3R	16604861	16597073
FBgn0035943	3	0.706069	0.729075	CG5653	-	protein_coding_gene	3L	8966374	8964912
FBgn0032899	3	0.706069	0.728918	CG9338	-	protein_coding_gene	2L	20867709	20865215
FBgn0039594	3	0.706069	0.728884	CG9990	-	protein_coding_gene	3R	28695939	28675041
FBgn0052072	3	0.706069	0.728847	Elo68alpha	Elongase 68alpha	protein_coding_gene	3L	11103030	11101875
FBgn0037230	3	0.706069	0.728724	CG9780	-	protein_coding_gene	3R	4294840	4292274
FBgn0262867	3	0.706069	0.72867	Ptr	Patched-related	protein_coding_gene	2R	6196320	6181748
FBgn0030558	3	0.706069	0.728583	CG1461	-	protein_coding_gene	X	14265379	14261223
FBgn0051030	3	0.706069	0.728516	CG31030	-	protein_coding_gene	3R	30166419	30164692
FBgn0027610	3	0.706069	0.728256	Dic1	Dicarboxylate carrier 1	protein_coding_gene	3R	13369278	13364938
FBgn0015586	3	0.706069	0.728245	Acp76A	Accessory gland protein 76A	protein_coding_gene	3L	19052026	19050757
FBgn0051956	3	0.706069	0.728244	pgant4	polypeptide GalNAc transferase 4	protein_coding_gene	2L	3475338	3472603
FBgn0036278	3	0.706069	0.727997	CrzR	Corazonin receptor	protein_coding_gene	3L	12351544	12339116
FBgn0029924	3	0.706069	0.727745	CG4586	-	protein_coding_gene	X	6972265	6969918
FBgn0051451	3	0.706069	0.727733	CR31451	-	non_protein_coding_gene	3R	23985065	23983503
FBgn0031012	3	0.706069	0.727519	CG8051	-	protein_coding_gene	X	19307925	19301330
FBgn0033872	3	0.706069	0.727475	CG6329	-	protein_coding_gene	2R	13833503	13826371
FBgn0004580	3	0.706069	0.726947	Cbp53E	Calbindin 53E	protein_coding_gene	2R	16996057	16973927
FBgn0001168	3	0.706069	0.726939	h	hairy	protein_coding_gene	3L	8679253	8675759
FBgn0050035	3	0.706069	0.726931	Tret1-1	Trehalose transporter 1-1	protein_coding_gene	2R	11674782	11665768
FBgn0035501	3	0.706069	0.726907	CG1299	-	protein_coding_gene	3L	4152473	4148696
FBgn0032008	3	0.706069	0.726834	CG14277	-	protein_coding_gene	2L	8243426	8242632
FBgn0011761	3	0.706069	0.726704	dhd	deadhead	protein_coding_gene	X	5313125	5312171
FBgn0038846	3	0.706069	0.726656	CG5697	-	protein_coding_gene	3R	21017120	21015949
FBgn0031426	3	0.706069	0.726592	CG18641	-	protein_coding_gene	2L	2415322	2410624
FBgn0035734	3	0.706069	0.726527	CG14823	-	protein_coding_gene	3L	7068232	7066314
FBgn0035086	3	0.706069	0.726525	CG12851	-	protein_coding_gene	2R	24955677	24948645
FBgn0040602	3	0.706069	0.72651	CG14545	-	protein_coding_gene	3R	25851291	25850410
FBgn0036756	3	0.706069	0.726355	cln3	cln3	protein_coding_gene	3L	17814119	17809231
FBgn0034142	3	0.706069	0.726268	CG8306	-	protein_coding_gene	2R	16594646	16589518
FBgn0000099	3	0.706069	0.726265					5727525	5706202
FBgn0004414	3	0.706069	0.726263	msopa	male-specific opa containing gene	protein_coding_gene	3L	22083367	22082720
FBgn0032707	3	0.706069	0.726252	CG10348	-	protein_coding_gene	2L	18732524	18714453
FBgn0035265	3	0.706069	0.726231	CG18173	-	protein_coding_gene	3L	1738106	1735853
FBgn0003254	3	0.706069	0.726227	rib	ribbon	protein_coding_gene	2R	19281396	19270078
FBgn0001315	3	0.706069	0.726196					137486	22250
FBgn0051221	3	0.706069	0.726172	CG31221	-	protein_coding_gene	3R	19460311	19412689
FBgn0051639	3	0.706069	0.726127	CG31639	-	protein_coding_gene	2L	6155141	6153840
FBgn0034145	3	0.706069	0.726087	CG5065	-	protein_coding_gene	2R	16624894	16607654
FBgn0020372	3	0.706069	0.726075	TM4SF	Transmembrane 4 superfamily	protein_coding_gene	2R	23880860	23878197
FBgn0031208	3	0.706069	0.726019	CG11023	-	protein_coding_gene	2L	9484	7529
FBgn0032021	3	0.706069	0.725849	CG7781	-	protein_coding_gene	2L	8325409	8321280
FBgn0038986	3	0.706069	0.725743	CG5278	-	protein_coding_gene	3R	22562572	22558342
FBgn0053080	3	0.706069	0.72567	CG33080	-	protein_coding_gene	X	5717778	5708559
FBgn0051102	3	0.706069	0.725623	CG31102	-	protein_coding_gene	3R	25295594	25293458
FBgn0032603	3	0.706069	0.725614	CG17928	-	protein_coding_gene	2L	16793444	16791568
FBgn0030574	3	0.706069	0.725542	CG9413	-	protein_coding_gene	X	14602580	14584733
FBgn0034715	3	0.706069	0.725525	Oatp58Db	Organic anion transporting polypeptide 58Db	protein_coding_gene	2R	22223590	22221180
FBgn0025697	3	0.706069	0.725449	santa-maria	scavenger receptor acting in neural tissue and majority of rhodopsin is absent	protein_coding_gene	2L	7451244	7445355
FBgn0038938	3	0.706069	0.725366	CG7084	-	protein_coding_gene	3R	22304420	22298805
FBgn0034816	3	0.706069	0.725186	CG3085	-	protein_coding_gene	2R	23076857	23074823
FBgn0036501	3	0.706069	0.724973	CG7272	-	protein_coding_gene	3L	15503769	15500938
FBgn0032774	3	0.706069	0.724899	CG17549	-	protein_coding_gene	2L	19390075	19387050
FBgn0013725	3	0.706069	0.724791	phyl	phyllopod	protein_coding_gene	2R	14432337	14427336
FBgn0016684	3	0.706069	0.724781	NaPi-T	Na[+]-dependent inorganic phosphate cotransporter	protein_coding_gene	2R	14845874	14842720
FBgn0030737	3	0.706069	0.724762	CG9914	-	protein_coding_gene	X	16308667	16306912
FBgn0084008	3	0.706069	0.724745	CR41443	-	non_protein_coding_gene	2R	5255295	5253945
FBgn0037683	3	0.706069	0.724723	CG18473	-	protein_coding_gene	3R	9364838	9363305
FBgn0004629	3	0.706069	0.724679	Cys	Cystatin-like	protein_coding_gene	3R	14569644	14569103
FBgn0041713	3	0.706069	0.724649	yellow-c	yellow-c	protein_coding_gene	2L	15037841	15035394
FBgn0036969	3	0.706069	0.724609	Spn77Bb	Serpin 77Bb	protein_coding_gene	3L	20322358	20320952
FBgn0052843	3	0.706069	0.724582	Dh31-R	Diuretic hormone 31 Receptor	protein_coding_gene	2R	13295927	13267798
FBgn0259216	3	0.706069	0.724529	RhoGAP102A	Rho GTPase activating protein at 102A	protein_coding_gene	4	265574	254997
FBgn0031299	3	0.706069	0.724233	CG4629	-	protein_coding_gene	2L	1102504	1083091
FBgn0038179	3	0.706069	0.724101	CG9312	-	protein_coding_gene	3R	13767103	13765756
FBgn0037697	3	0.706069	0.7241	GstZ2	Glutathione S transferase Z2	protein_coding_gene	3R	9460652	9456815
FBgn0013810	3	0.706069	0.724073	Dhc36C	Dynein heavy chain at 36C	protein_coding_gene	2L	17525515	17501401
FBgn0034485	3	0.706069	0.724072	CG11099	-	protein_coding_gene	2R	20239200	20236235
FBgn0036992	3	0.706069	0.724068	CG11796	-	protein_coding_gene	3L	20439872	20438166
FBgn0020908	3	0.706069	0.723942	Scp1	Sarcoplasmic calcium-binding protein 1	protein_coding_gene	2R	2968052	2932595
FBgn0032055	3	0.706069	0.72387	CG13091	-	protein_coding_gene	2L	8521809	8519690
FBgn0051522	3	0.706069	0.723847	CG31522	-	protein_coding_gene	3R	4462883	4441415
FBgn0038842	3	0.706069	0.723825	hdly	hadley	protein_coding_gene	3R	20929213	20914296
FBgn0036364	3	0.706069	0.723773	CG14109	-	protein_coding_gene	3L	13442420	13440910
FBgn0014380	3	0.706069	0.723745	RhoL	Rho-like	protein_coding_gene	3R	9502581	9497101
FBgn0031520	3	0.706069	0.723687	CG8837	-	protein_coding_gene	2L	3323141	3320245
FBgn0052407	3	0.706069	0.723626	CG32407	-	protein_coding_gene	3L	5923567	5922055
FBgn0263336	3	0.706069	0.723603	CR43417	-	non_protein_coding_gene	2R	16819240	16817519
FBgn0032785	3	0.706069	0.723569	CG10026	-	protein_coding_gene	2L	19457723	19454256
FBgn0035480	3	0.706069	0.723274	CG14984	-	protein_coding_gene	3L	3952550	3951193
FBgn0053098	3	0.706069	0.723263	CG33098	-	protein_coding_gene	3R	12388794	12387188
FBgn0035711	3	0.706069	0.723259	CG8519	-	protein_coding_gene	3L	6709000	6704860
FBgn0031110	3	0.706069	0.723136	Obp19b	Odorant-binding protein 19b	protein_coding_gene	X	20417812	20416733
FBgn0020907	3	0.706069	0.723043	Scp2	Sarcoplasmic calcium-binding protein 2	protein_coding_gene	3R	16583663	16574543
FBgn0266579	3	0.706069	0.72303	tau	tau	protein_coding_gene	3R	27656996	27639886
FBgn0015766	3	0.706069	0.723029	Msr-110	Msr-110	protein_coding_gene	3L	5577348	5566919
FBgn0029728	3	0.706069	0.722939	CG2861	-	protein_coding_gene	X	4804862	4797231
FBgn0039178	3	0.706069	0.722845	CG6356	-	protein_coding_gene	3R	24288617	24283955
FBgn0030859	3	0.706069	0.722803	CG12990	-	protein_coding_gene	X	17671888	17669208
FBgn0016650	3	0.706069	0.722698	Lgr1	Leucine-rich repeat-containing G protein-coupled receptor 1	protein_coding_gene	3R	17733207	17725777
FBgn0043783	3	0.706069	0.722536	CG32444	-	protein_coding_gene	3L	21639060	21636947
FBgn0033602	3	0.706069	0.722494	Cpr47Ee	Cuticular protein 47Ee	protein_coding_gene	2R	11266856	11265126
FBgn0053970	3	0.706069	0.722439	CG33970	-	protein_coding_gene	3R	26362588	26318355
FBgn0034885	3	0.706069	0.722339	CG4019	-	protein_coding_gene	2R	23614710	23607592
FBgn0039124	3	0.706069	0.722307	tbrd-1	testis-specifically expressed bromodomain containing protein-1	protein_coding_gene	3R	23893383	23891597
FBgn0261990	3	0.706069	0.722272	CG42808	-	protein_coding_gene	2R	13574257	13573618
FBgn0051288	3	0.706069	0.722243	CG31288	-	protein_coding_gene	3R	25299557	25297960
FBgn0038740	3	0.706069	0.722155	CG4562	-	protein_coding_gene	3R	19875678	19865417
FBgn0051804	3	0.706069	0.721942	CG31804	-	protein_coding_gene	2L	17364351	17363496
FBgn0027491	3	0.706069	0.721928	Cdk5alpha	Cdk5 activator-like protein	protein_coding_gene	2L	10310956	10308131
FBgn0040827	3	0.706069	0.721801	CG13315	-	protein_coding_gene	3L	9097494	9096877
FBgn0052225	3	0.706069	0.721791	CG32225	-	protein_coding_gene	3L	20306283	20304310
FBgn0261502	3	0.706069	0.721613	CG42650	-	protein_coding_gene	3R	7392280	7391413
FBgn0034194	3	0.706069	0.721571	CG15611	-	protein_coding_gene	2R	17114360	17108844
FBgn0033359	3	0.706069	0.721495	CG8213	-	protein_coding_gene	2R	8985900	8969346
FBgn0037759	3	0.706069	0.721416	CG8526	-	protein_coding_gene	3R	9803461	9801280
FBgn0004228	3	0.706069	0.721331	mex1	midgut expression 1	protein_coding_gene	3L	15519592	15517424
FBgn0030593	3	0.706069	0.721163	CG9512	-	protein_coding_gene	X	14905549	14901844
FBgn0052023	3	0.706069	0.720943	CG32023	-	protein_coding_gene	3L	8804182	8803602
FBgn0052672	3	0.706069	0.720922	Atg8a	Autophagy-related 8a	protein_coding_gene	X	10768338	10764878
FBgn0039686	3	0.706069	0.720835	CG15506	-	protein_coding_gene	3R	29722388	29718663
FBgn0262057	3	0.706069	0.720618	Spn77Ba	Serpin 77Ba	protein_coding_gene	3L	20320116	20317190
FBgn0030940	3	0.706069	0.72056	CG15040	-	protein_coding_gene	X	18617589	18606610
FBgn0263072	3	0.706069	0.720552	CG43347	-	protein_coding_gene	X	10620190	10602641
FBgn0036857	3	0.706069	0.720455	CG9629	-	protein_coding_gene	3L	19268913	19266473
FBgn0016053	3	0.706069	0.720372	pgc	polar granule component	protein_coding_gene	2R	22332813	22330200
FBgn0013972	3	0.706069	0.720345	Gycalpha99B	Guanylyl cyclase alpha-subunit at 99B	protein_coding_gene	3R	29685758	29682503
FBgn0031617	3	0.706069	0.720195	CG15635	-	protein_coding_gene	2L	4646562	4642972
FBgn0038912	3	0.706069	0.720154	CG6656	-	protein_coding_gene	3R	21877788	21875293
FBgn0266801	3	0.706069	0.720082	CG45263	-	protein_coding_gene	3R	8477617	8364328
FBgn0003748	3	0.706069	0.719919	Treh	Trehalase	protein_coding_gene	2R	21088945	21074018
FBgn0029932	3	0.706069	0.719908	CG4607	-	protein_coding_gene	X	7072689	7069413
FBgn0051213	3	0.706069	0.719734	CG31213	-	protein_coding_gene	3R	19979569	19972898
FBgn0032297	3	0.706069	0.719658	CG17124	-	protein_coding_gene	2L	10756325	10744075
FBgn0029946	3	0.706069	0.719449	CG15034	-	protein_coding_gene	X	7347506	7346259
FBgn0035856	3	0.706069	0.719425	CG13679	-	protein_coding_gene	3L	8203345	8202792
FBgn0039052	3	0.706069	0.719422	CG6733	-	protein_coding_gene	3R	23099191	23097728
FBgn0034501	3	0.706069	0.719374	CG13868	-	protein_coding_gene	2R	20316917	20308777
FBgn0040608	3	0.706069	0.719338	CG14246	-	protein_coding_gene	3R	26730117	26727314
FBgn0003463	3	0.706069	0.719281	sog	short gastrulation	protein_coding_gene	X	15633434	15603283
FBgn0025739	3	0.706069	0.719277	pon	partner of numb	protein_coding_gene	X	4639112	4636318
FBgn0031693	3	0.706069	0.719231	Cyp4ac1	Cyp4ac1	protein_coding_gene	2L	5265899	5264001
FBgn0037765	3	0.706069	0.719004	CG9458	-	protein_coding_gene	3R	9819877	9818914
FBgn0053318	3	0.706069	0.718892	CR33318	-	pseudogene_attribute	2L	20924534	20923955
FBgn0039754	3	0.706069	0.718596	CG9747	-	protein_coding_gene	3R	30191252	30185423
FBgn0035975	3	0.706069	0.71856	PGRP-LA	Peptidoglycan recognition protein LA	protein_coding_gene	3L	9338336	9334332
FBgn0034718	3	0.706069	0.718242	wdp	windpipe	protein_coding_gene	2R	22311937	22298214
FBgn0031523	3	0.706069	0.718196	CG15408	-	protein_coding_gene	2L	3334790	3332814
FBgn0051974	3	0.706069	0.71816	CG31974	-	protein_coding_gene	2L	143091	141077
FBgn0034225	3	0.706069	0.718158	veil	veil	protein_coding_gene	2R	17482118	17478158
FBgn0032614	3	0.706069	0.718133	CG13284	-	protein_coding_gene	2L	16848716	16842300
FBgn0027586	3	0.706069	0.717647	CG5867	-	protein_coding_gene	2L	13239297	13236494
FBgn0030234	3	0.706069	0.717624	CG15211	-	protein_coding_gene	X	10778981	10772541
FBgn0025687	3	0.706069	0.717589	LKRSDH	Lysine ketoglutarate reductase/saccharopine dehydrogenase	protein_coding_gene	2L	7795959	7791175
FBgn0266766	3	0.706069	0.717294	CR45231	-	non_protein_coding_gene	2R	19789736	19784294
FBgn0031821	3	0.706069	0.717287	KFase	Kynurenine formamidase	protein_coding_gene	2L	6488756	6487342
FBgn0003890	3	0.706069	0.717226	betaTub97EF	beta-Tubulin at 97EF	protein_coding_gene	3R	27988384	27967008
FBgn0001224	3	0.706069	0.717201	Hsp23	Heat shock protein 23	protein_coding_gene	3L	9382765	9381882
FBgn0030551	3	0.706069	0.71715	CG11674	-	protein_coding_gene	X	14225879	14224647
FBgn0034639	3	0.706069	0.71712	CG15673	-	protein_coding_gene	2R	21613071	21608393
FBgn0030600	3	0.706069	0.717054	hiw	highwire	protein_coding_gene	X	15063429	15010137
FBgn0036993	3	0.706069	0.716858	CG5910	-	protein_coding_gene	3L	20450580	20442419
FBgn0040658	3	0.706069	0.716837	CG13516	-	protein_coding_gene	2R	22670622	22669145
FBgn0086680	3	0.706069	0.716791	vvl	ventral veins lacking	protein_coding_gene	3L	6794941	6790158
FBgn0263082	3	0.706069	0.716463	CG43350	-	protein_coding_gene	2L	9349963	9349546
FBgn0003515	3	0.706069	0.716454	st	scarlet	protein_coding_gene	3L	16500460	16497651
FBgn0085313	3	0.706069	0.716428	CG34284	-	protein_coding_gene	3R	18902933	18902338
FBgn0039519	3	0.706069	0.716331	Cyp6a18	Cyp6a18	protein_coding_gene	3R	27482904	27478675
FBgn0035933	3	0.706069	0.71632	CG13309	-	protein_coding_gene	3L	8811265	8810395
FBgn0040923	3	0.706069	0.716309	CG11368	-	protein_coding_gene	X	7452643	7452209
FBgn0035695	3	0.706069	0.71629	CG10226	-	protein_coding_gene	3L	6240068	6234323
FBgn0267337	3	0.706069	0.716214	rn	rotund	protein_coding_gene	3R	7309629	7272617
FBgn0034515	3	0.706069	0.716209	CG13428	-	protein_coding_gene	2R	20540448	20539512
FBgn0046763	3	0.706069	0.716178	CG17278	-	protein_coding_gene	3R	21024163	21021044
FBgn0259146	3	0.706069	0.716149	CG42261	-	protein_coding_gene	3R	25982736	25970080
FBgn0015011	3	0.706069	0.716125	Ahcy89E	Adenosylhomocysteinase 89E	protein_coding_gene	3R	16982158	16978439
FBgn0038681	3	0.706069	0.715925	Cyp12a4	Cyp12a4	protein_coding_gene	3R	19137136	19135158
FBgn0040211	3	0.706069	0.715878	hgo	homogentisate 1,2-dioxygenase	protein_coding_gene	2L	11138565	11136393
FBgn0038067	3	0.706069	0.715866	CG11598	-	protein_coding_gene	3R	12636283	12634917
FBgn0035976	3	0.706069	0.715749	PGRP-LC	Peptidoglycan recognition protein LC	protein_coding_gene	3L	9348336	9338810
FBgn0261853	3	0.706069	0.715715	CG42782	-	protein_coding_gene	2R	12419395	12419114
FBgn0015575	3	0.706069	0.715501	alpha-Est7	alpha-Esterase-7	protein_coding_gene	3R	7523753	7519563
FBgn0038983	3	0.706069	0.715388	CG5326	-	protein_coding_gene	3R	22539919	22532174
FBgn0031800	3	0.706069	0.715298	CG9497	-	protein_coding_gene	2L	6348427	6346430
FBgn0032266	3	0.706069	0.715154	CG18302	-	protein_coding_gene	2L	10536587	10534322
FBgn0053481	3	0.706069	0.715079	dpr7	defective proboscis extension response 7	protein_coding_gene	4	253329	247124
FBgn0050487	3	0.706069	0.715071	CG30487	-	protein_coding_gene	2R	12938343	12937616
FBgn0003145	3	0.706069	0.715056	prd	paired	protein_coding_gene	2L	12085827	12082995
FBgn0035521	3	0.706069	0.714989	VhaM9.7-a	Vacuolar H[+] ATPase M9.7 subunit a	protein_coding_gene	3L	4263464	4262705
FBgn0050371	3	0.706069	0.714966	CG30371	-	protein_coding_gene	2R	8269334	8267643
FBgn0035359	3	0.706069	0.714909	CG1143	-	protein_coding_gene	3L	2647192	2645368
FBgn0051663	3	0.706069	0.714908	CG31663	-	protein_coding_gene	2L	1881480	1858609
FBgn0031220	3	0.706069	0.714907	CG4822	-	protein_coding_gene	2L	121754	116970
FBgn0036821	3	0.706069	0.714897	CG3961	-	protein_coding_gene	3L	18890483	18878250
FBgn0040759	3	0.706069	0.714861	CG13177	-	protein_coding_gene	2R	12164896	12163675
FBgn0039911	3	0.706069	0.714775	CG1909	-	protein_coding_gene	4	589348	583108
FBgn0005775	3	0.706069	0.714749	Con	Connectin	protein_coding_gene	3L	5079033	4936758
FBgn0039277	3	0.706069	0.714629	CG13650	-	protein_coding_gene	3R	25112516	25109226
FBgn0032536	3	0.706069	0.714628	Ance-3	Ance-3	protein_coding_gene	2L	13956188	13914725
FBgn0036106	3	0.706069	0.714609	CG6409	-	protein_coding_gene	3L	10882386	10880699
FBgn0031418	3	0.706069	0.714598	CG3609	-	protein_coding_gene	2L	2374627	2372455
FBgn0036891	3	0.706069	0.714386	CG9372	-	protein_coding_gene	3L	19608368	19606208
FBgn0039850	3	0.706069	0.714338	CG11333	-	protein_coding_gene	3R	31464134	31463301
FBgn0040256	3	0.706069	0.714215	Ugt86Dd	Ugt86Dd	protein_coding_gene	3R	11128328	11126597
FBgn0035484	3	0.706069	0.714134	CG11594	-	protein_coding_gene	3L	4026011	4022974
FBgn0036599	3	0.706069	0.713917	CG13044	-	protein_coding_gene	3L	16303178	16302490
FBgn0003308	3	0.706069	0.713793	ry	rosy	protein_coding_gene	3R	13038020	13032528
FBgn0051272	3	0.706069	0.713506	CG31272	-	protein_coding_gene	3R	10759398	10756296
FBgn0014396	3	0.706069	0.713433	tim	timeless	protein_coding_gene	2L	3508119	3493986
FBgn0039310	3	0.706069	0.713427	CG11878	-	protein_coding_gene	3R	25275237	25273837
FBgn0264490	3	0.706069	0.71339	Eip93F	Ecdysone-induced protein 93F	protein_coding_gene	3R	22014539	21949114
FBgn0014135	3	0.706069	0.713012	bnl	branchless	protein_coding_gene	3R	19836817	19794073
FBgn0031522	3	0.706069	0.71292	CG3285	-	protein_coding_gene	2L	3332876	3330928
FBgn0263090	3	0.706069	0.712842	CR43358	-	non_protein_coding_gene	2L	18294056	18293733
FBgn0031037	3	0.706069	0.712767	CG14207	-	protein_coding_gene	X	19611413	19605199
FBgn0051997	3	0.706069	0.712629	CG31997	-	protein_coding_gene	4	156060	154654
FBgn0028886	3	0.706069	0.712554	CG15279	-	protein_coding_gene	2L	14851749	14844993
FBgn0265487	3	0.706069	0.712345	mbl	-	protein_coding_gene	2R	17379376	17216549
FBgn0035968	3	0.706069	0.712275	Slc45-1	Slc45 ortholog 1	protein_coding_gene	3L	9208853	9203065
FBgn0035673	3	0.706069	0.711894	CG6602	-	protein_coding_gene	3L	6073539	6072139
FBgn0024315	3	0.706069	0.711758	Picot	Picot	protein_coding_gene	2R	16667675	16655323
FBgn0031914	3	0.706069	0.711687	CG5973	-	protein_coding_gene	2L	7445882	7437492
FBgn0034509	3	0.706069	0.711538	Obp57c	Odorant-binding protein 57c	protein_coding_gene	2R	20504202	20503584
FBgn0004858	3	0.706069	0.711518	elB	elbow B	protein_coding_gene	2L	14409549	14390628
FBgn0032840	3	0.706069	0.711455	sNPF	short neuropeptide F precursor	protein_coding_gene	2L	20056373	20027915
FBgn0033970	3	0.706069	0.711374	CG10205	-	protein_coding_gene	2R	14833951	14832832
FBgn0053548	3	0.706069	0.711006	msta	msta	protein_coding_gene	X	2213809	2205515
FBgn0083945	3	0.706069	0.710955	CG34109	-	protein_coding_gene	2L	10125736	10094088
FBgn0036940	3	0.706069	0.710743	obst-J	obstructor-J	protein_coding_gene	3L	20131743	20130451
FBgn0262363	3	0.706069	0.710731	CG43061	-	protein_coding_gene	3R	8050059	8049673
FBgn0029720	3	0.706069	0.710724	CG3009	-	protein_coding_gene	X	4666700	4658158
FBgn0036862	3	0.706069	0.710712	Gbs-76A	Glycogen binding subunit 76A	protein_coding_gene	3L	19292766	19281364
FBgn0033129	3	0.706069	0.71068	Tsp42Eh	Tetraspanin 42Eh	protein_coding_gene	2R	7034920	7033562
FBgn0037166	3	0.706069	0.710545	CG11426	-	protein_coding_gene	3L	22473509	22470556
FBgn0040350	3	0.706069	0.710483	CG3690	-	protein_coding_gene	X	951900	948585
FBgn0051106	3	0.706069	0.710283	CG31106	-	protein_coding_gene	3R	25218708	25216297
FBgn0053281	3	0.706069	0.710175	CG33281	-	protein_coding_gene	2L	3326637	3324237
FBgn0034439	3	0.706069	0.709981	CG10062	-	protein_coding_gene	2R	19380174	19375313
FBgn0039628	3	0.706069	0.709923	CG11841	-	protein_coding_gene	3R	29052267	29051056
FBgn0035089	3	0.706069	0.709786	Phk-3	Pherokine 3	protein_coding_gene	2R	24973207	24970843
FBgn0032076	3	0.706069	0.709558	CG9510	-	protein_coding_gene	2L	8942105	8939725
FBgn0034484	3	0.706069	0.709429	CG11044	-	protein_coding_gene	2R	20234927	20231829
[truncated: 1,464 more rows]
