# Supplementary material for: Microenvironmental Gene Expression Plasticity Among Individual Drosophila melanogaster
Source: G3 (Bethesda). 2016 Oct 20;6(12):4197–210. doi: 10.1534/g3.116.035444 (PMC5144987; doi:10.1534/g3.116.035444)
Supplement: Supplemental Material [file supp_g3.116.035444_TableS15.xlsx]

## Sheet: Table S15
Biological Process	Module	No. genes in genome	No. genes DE by G×R	Expected No.	Fold enrichment	P-value
tissue development	1	1119	49	12.02	4.08	1.16e-14
tissue morphogenesis	1	656	35	7.04	4.97	7.16e-12
epithelium development	1	1004	41	10.78	3.8	1.4e-10
morphogenesis of an epithelium	1	642	33	6.89	4.79	1.46e-10
tube development	1	766	35	8.23	4.26	6.51e-10
anatomical structure morphogenesis	1	1641	51	17.62	2.89	1.95e-09
anatomical structure development	1	2973	71	31.92	2.22	2.74e-09
tube morphogenesis	1	556	29	5.97	4.86	4.47e-09
epithelial tube morphogenesis	1	524	28	5.63	4.98	6.51e-09
imaginal disc development	1	636	30	6.83	4.39	2.1e-08
developmental process	1	3281	73	35.23	2.07	3.63e-08
mesoderm development	1	96	13	1.03	> 5	1.53e-07
system development	1	2184	56	23.45	2.39	2.11e-07
post-embryonic morphogenesis	1	486	25	5.22	4.79	2.51e-07
imaginal disc-derived appendage development	1	407	23	4.37	> 5	2.54e-07
appendage development	1	409	23	4.39	> 5	2.79e-07
instar larval or pupal development	1	578	27	6.21	4.35	3.4e-07
organ morphogenesis	1	761	31	8.17	3.79	3.41e-07
post-embryonic organ morphogenesis	1	460	24	4.94	4.86	4.71e-07
imaginal disc morphogenesis	1	460	24	4.94	4.86	4.71e-07
post-embryonic development	1	642	28	6.89	4.06	6.89e-07
single-organism developmental process	1	3257	70	34.97	2	7.28e-07
instar larval or pupal morphogenesis	1	475	24	5.1	4.71	8.9e-07
post-embryonic organ development	1	519	25	5.57	4.49	9.69e-07
imaginal disc-derived appendage morphogenesis	1	403	22	4.33	> 5	1.28e-06
organ development	1	1230	39	13.21	2.95	1.36e-06
appendage morphogenesis	1	405	22	4.35	> 5	1.4e-06
metamorphosis	1	502	24	5.39	4.45	2.64e-06
wing disc development	1	466	23	5	4.6	3.38e-06
post-embryonic appendage morphogenesis	1	396	21	4.25	4.94	5.5e-06
establishment of tissue polarity	1	91	11	0.98	> 5	1.54e-05
establishment of planar polarity	1	91	11	0.98	> 5	1.54e-05
multicellular organismal development	1	2737	60	29.39	2.04	1.7e-05
imaginal disc-derived wing morphogenesis	1	346	19	3.72	> 5	1.98e-05
striated muscle cell development	1	54	9	0.58	> 5	2.59e-05
muscle cell development	1	54	9	0.58	> 5	2.59e-05
wing disc morphogenesis	1	352	19	3.78	> 5	2.6e-05
locomotion	1	567	24	6.09	3.94	2.76e-05
myofibril assembly	1	40	8	0.43	> 5	4.39e-05
regulation of biological quality	1	991	32	10.64	3.01	4.66e-05
morphogenesis of a polarized epithelium	1	103	11	1.11	> 5	5.39e-05
single-multicellular organism process	1	3282	65	35.24	1.84	0.000159
single-organism process	1	6411	101	68.84	1.47	0.000184
open tracheal system development	1	215	14	2.31	> 5	0.000279
movement of cell or subcellular component	1	597	23	6.41	3.59	0.000313
biological regulation	1	3431	66	36.84	1.79	0.000371
respiratory system development	1	225	14	2.42	> 5	0.000481
sex differentiation	1	103	10	1.11	> 5	0.000576
muscle cell differentiation	1	110	10	1.18	> 5	0.00104
multicellular organismal process	1	3728	68	40.03	1.7	0.0017
actomyosin structure organization	1	66	8	0.71	> 5	0.00191
cell migration	1	254	14	2.73	> 5	0.00202
actin cytoskeleton organization	1	219	13	2.35	> 5	0.00227
striated muscle cell differentiation	1	95	9	1.02	> 5	0.00289
regulation of biological process	1	3154	60	33.87	1.77	0.00322
cell motility	1	267	14	2.87	4.88	0.0036
cellular component morphogenesis	1	803	25	8.62	2.9	0.00426
localization of cell	1	275	14	2.95	4.74	0.00506
actin filament-based process	1	236	13	2.53	> 5	0.00513
regulation of tube architecture, open tracheal system	1	76	8	0.82	> 5	0.00539
digestive system development	1	105	9	1.13	> 5	0.0065
digestive tract development	1	105	9	1.13	> 5	0.0065
regulation of developmental process	1	685	22	7.36	2.99	0.012
cell development	1	1414	34	15.18	2.24	0.0147
reproductive system development	1	88	8	0.94	> 5	0.0156
reproductive structure development	1	88	8	0.94	> 5	0.0156
regulation of cellular process	1	2901	54	31.15	1.73	0.0305
genital disc development	1	46	6	0.49	> 5	0.0323
muscle structure development	1	240	12	2.58	4.66	0.0338
sarcomere organization	1	29	5	0.31	> 5	0.0472
striated muscle cell development	2	54	5	0.2	> 5	0.00513
muscle cell development	2	54	5	0.2	> 5	0.00513
muscle tissue development	2	28	4	0.1	> 5	0.0108
actomyosin structure organization	2	66	5	0.25	> 5	0.0135
myofibril assembly	2	40	4	0.15	> 5	0.0434
sperm competition	3	21	18	3.38	> 5	5.35e-05
insemination	3	23	18	3.7	4.87	0.000204
copulation	3	29	20	4.66	4.29	0.000296
organonitrogen compound catabolic process	3	86	36	13.83	2.6	0.00117
oxidation-reduction process	3	544	132	87.46	1.51	0.00909
regulation of female receptivity, post-mating	3	22	15	3.54	4.24	0.0125
phototransduction	3	49	23	7.88	2.92	0.0227
regulation of female receptivity	3	33	18	5.31	3.39	0.0305
multicellular organism reproduction	3	1146	242	184.25	1.31	0.0307
single organism signaling	4	1290	62	22.43	2.76	2.91e-10
signaling	4	1292	62	22.46	2.76	3.12e-10
cell communication	4	1399	62	24.32	2.55	9.77e-09
regulation of neurotransmitter levels	4	111	17	1.93	> 5	5.46e-08
synaptic transmission	4	194	21	3.37	> 5	1.35e-07
neurotransmitter transport	4	127	17	2.21	> 5	4.22e-07
cell-cell signaling	4	424	28	7.37	3.8	5.72e-06
signal transduction	4	935	41	16.25	2.52	0.000123
cognition	4	145	15	2.52	> 5	0.000149
learning or memory	4	145	15	2.52	> 5	0.000149
single-organism behavior	4	407	24	7.08	3.39	0.000677
neurotransmitter secretion	4	104	12	1.81	> 5	0.00105
synaptic vesicle exocytosis	4	52	9	0.9	> 5	0.00116
signal release	4	106	12	1.84	> 5	0.00128
biological regulation	4	3431	94	59.65	1.58	0.00182
response to stimulus	4	2358	71	40.99	1.73	0.00319
regulation of biological quality	4	991	39	17.23	2.26	0.00409
G-protein coupled receptor signaling pathway	4	191	15	3.32	4.52	0.00461
learning	4	82	10	1.43	> 5	0.00608
single-organism process	4	6411	147	111.45	1.32	0.0069
establishment of synaptic vesicle localization	4	104	11	1.81	> 5	0.00735
synaptic vesicle transport	4	104	11	1.81	> 5	0.00735
system process	4	570	27	9.91	2.72	0.00771
establishment of vesicle localization	4	105	11	1.83	> 5	0.00805
synaptic vesicle localization	4	106	11	1.84	> 5	0.0088
vesicle localization	4	108	11	1.88	> 5	0.0105
neurotransmitter metabolic process	4	6	4	0.1	> 5	0.0118
behavior	4	549	26	9.54	2.72	0.012
taxis	4	325	19	5.65	3.36	0.0143
exocytosis	4	71	9	1.23	> 5	0.0144
memory	4	96	10	1.67	> 5	0.0238
ammonium ion metabolic process	4	29	6	0.5	> 5	0.0374
neurological system process	4	520	24	9.04	2.65	0.0432
modulation of synaptic transmission	4	83	9	1.44	> 5	0.0492
generation of neurons	5	884	26	7.94	3.27	0.000196
neuron differentiation	5	767	23	6.89	3.34	0.000906
axonogenesis	5	291	14	2.61	> 5	0.00112
cell projection organization	5	657	21	5.9	3.56	0.00114
axon development	5	300	14	2.7	> 5	0.00161
response to chemical	5	879	24	7.9	3.04	0.00257
chemotaxis	5	267	13	2.4	> 5	0.00262
modulation of synaptic transmission	5	83	8	0.75	> 5	0.00269
neuron projection morphogenesis	5	528	18	4.74	3.79	0.00342
taxis	5	325	14	2.92	4.79	0.00409
neuron projection development	5	542	18	4.87	3.7	0.00494
cell morphogenesis involved in neuron differentiation	5	435	16	3.91	4.09	0.00539
neuron development	5	665	20	5.97	3.35	0.00564
inorganic cation transmembrane transport	5	94	8	0.84	> 5	0.00672
cation transmembrane transport	5	94	8	0.84	> 5	0.00672
axon guidance	5	246	12	2.21	> 5	0.00685
inorganic ion transmembrane transport	5	98	8	0.88	> 5	0.0091
neuron projection guidance	5	254	12	2.28	> 5	0.00947
cell communication	5	1399	30	12.57	2.39	0.0134
sensory perception of mechanical stimulus	5	73	7	0.66	> 5	0.0135
cell projection morphogenesis	5	585	18	5.26	3.42	0.0142
cell part morphogenesis	5	593	18	5.33	3.38	0.0171
calcium ion transmembrane transport	5	13	4	0.12	> 5	0.0179
cell morphogenesis involved in differentiation	5	479	16	4.3	3.72	0.0181
metal ion transport	5	146	9	1.31	> 5	0.0209
single organism signaling	5	1290	28	11.59	2.42	0.0241
signaling	5	1292	28	11.61	2.41	0.0248
negative regulation of synaptic transmission	5	15	4	0.13	> 5	0.0314
regulation of axonogenesis	5	33	5	0.3	> 5	0.0369
regulation of synapse structure or activity	5	160	9	1.44	> 5	0.043
cuticle development	6	225	9	0.92	> 5	0.000878
chitin-based cuticle development	6	179	8	0.73	> 5	0.00185
myofibril assembly	6	40	5	0.16	> 5	0.00191
striated muscle cell development	6	54	5	0.22	> 5	0.00821
muscle cell development	6	54	5	0.22	> 5	0.00821
sarcomere organization	6	29	4	0.12	> 5	0.018
actomyosin structure organization	6	66	5	0.27	> 5	0.0216
synaptic transmission, cholinergic	7	9	4	0.05	> 5	0.000718
ion transport	7	390	13	2.25	> 5	0.000983
cation transport	7	254	10	1.47	> 5	0.00577
chitin metabolic process	7	117	7	0.68	> 5	0.015
glucosamine-containing compound metabolic process	7	125	7	0.72	> 5	0.023
amino sugar metabolic process	7	126	7	0.73	> 5	0.0242
response to insecticide	7	25	4	0.14	> 5	0.0399
aminoglycan metabolic process	7	141	7	0.81	> 5	0.0496
